# Supplementary material for: Atomically precise surface chemistry of zirconium and hafnium metal oxo clusters beyond carboxylate ligands
Source: Chem Sci. 2024 Oct 7;15(42):17380–96. doi: 10.1039/d4sc03859b (PMC11457152; doi:10.1039/d4sc03859b)
Supplement: SC-015-D4SC03859B-s001 [file SC-015-D4SC03859B-s001.zip]

Archive with 213 entries (191 files):
- DFT/
- DFT/Acetate clusters/
- DFT/Acetate clusters/Hf12_acetate_6_MeCOOH.xyz
- DFT/Acetate clusters/Hf6_acetate.xyz
- DFT/Acetate clusters/Zr12_acetate_6_MeCOOH.xyz
- DFT/Acetate clusters/Zr6_acetate.xyz
- DFT/Free Ligands/
- DFT/Free Ligands/AcOH.xyz
- DFT/Free Ligands/DiEthPH.xyz
- DFT/Free Ligands/DiMethPH.xyz
- DFT/Free Ligands/EthPH.xyz
- DFT/Free Ligands/EthPOH.xyz
- DFT/Free Ligands/MethPH.xyz
- DFT/Free Ligands/MethPOH.xyz
- DFT/Hf12_diMethPH_exchange/
- DFT/Hf12_diMethPH_exchange/Hf12_diMethPH_1eq_belt_bridging.xyz
- DFT/Hf12_diMethPH_exchange/Hf12_diMethPH_1eq_chelating.xyz
- DFT/Hf12_diMethPH_exchange/Hf12_diMethPH_1eq_H_bondng.xyz
- DFT/Hf12_diMethPH_exchange/Hf12_diMethPH_1eq_innerface_bridging.xyz
- DFT/Hf12_diMethPH_exchange/Hf12_diMethPH_1eq_inter_cluster_bridging.xyz
- DFT/Hf12_MethPH_exchange/
- DFT/Hf12_MethPH_exchange/Hf12_MethPH_1eq_belt_bridging.xyz
- DFT/Hf12_MethPH_exchange/Hf12_MethPH_1eq_chelating.xyz
- DFT/Hf12_MethPH_exchange/Hf12_MethPH_1eq_H_bonding.xyz
- DFT/Hf12_MethPH_exchange/Hf12_MethPH_1eq_innerface_bridging.xyz
- DFT/Hf12_MethPH_exchange/Hf12_MethPH_1eq_inter_cluster_bridging.xyz
- DFT/Hf12_MethPOH_exchange/
- DFT/Hf12_MethPOH_exchange/Hf12_MethPOH_1eq_belt_bridging.xyz
- DFT/Hf12_MethPOH_exchange/Hf12_MethPOH_1eq_chelating.xyz
- DFT/Hf12_MethPOH_exchange/Hf12_MethPOH_1eq_H_bonding.xyz
- DFT/Hf12_MethPOH_exchange/Hf12_MethPOH_1eq_innerface_bridging.xyz
- DFT/Hf12_MethPOH_exchange/Hf12_MethPOH_1eq_inter_cluster_bridging.xyz
- DFT/Hf6_diEthPH_exchange/
- DFT/Hf6_diEthPH_exchange/Hf6_diEthPH_10eq.xyz
- DFT/Hf6_diEthPH_exchange/Hf6_diEthPH_11eq.xyz
- DFT/Hf6_diEthPH_exchange/Hf6_diEthPH_12eq.xyz
- DFT/Hf6_diEthPH_exchange/Hf6_diEthPH_1eq.xyz
- DFT/Hf6_diEthPH_exchange/Hf6_diEthPH_2eq.xyz
- DFT/Hf6_diEthPH_exchange/Hf6_diEthPH_3eq.xyz
- DFT/Hf6_diEthPH_exchange/Hf6_diEthPH_4eq.xyz
- DFT/Hf6_diEthPH_exchange/Hf6_diEthPH_5eq.xyz
- DFT/Hf6_diEthPH_exchange/Hf6_diEthPH_6eq.xyz
- DFT/Hf6_diEthPH_exchange/Hf6_diEthPH_7eq.xyz
- DFT/Hf6_diEthPH_exchange/Hf6_diEthPH_8eq.xyz
- DFT/Hf6_diEthPH_exchange/Hf6_diEthPH_9eq.xyz
- DFT/Hf6_diMethPH_exchange/
- DFT/Hf6_diMethPH_exchange/Hf6_diMethPH_10eq.xyz
- DFT/Hf6_diMethPH_exchange/Hf6_diMethPH_11eq.xyz
- DFT/Hf6_diMethPH_exchange/Hf6_diMethPH_12eq.xyz
- DFT/Hf6_diMethPH_exchange/Hf6_diMethPH_1eq.xyz
- DFT/Hf6_diMethPH_exchange/Hf6_diMethPH_2eq.xyz
- DFT/Hf6_diMethPH_exchange/Hf6_diMethPH_3eq.xyz
- DFT/Hf6_diMethPH_exchange/Hf6_diMethPH_4eq.xyz
- DFT/Hf6_diMethPH_exchange/Hf6_diMethPH_5eq.xyz
- DFT/Hf6_diMethPH_exchange/Hf6_diMethPH_6eq.xyz
- DFT/Hf6_diMethPH_exchange/Hf6_diMethPH_7eq.xyz
- DFT/Hf6_diMethPH_exchange/Hf6_diMethPH_8eq.xyz
- DFT/Hf6_diMethPH_exchange/Hf6_diMethPH_9eq.xyz
- DFT/Hf6_EthPH_exchange/
- DFT/Hf6_EthPH_exchange/Hf6_EthPH_10eq.xyz
- DFT/Hf6_EthPH_exchange/Hf6_EthPH_11eq.xyz
- DFT/Hf6_EthPH_exchange/Hf6_EthPH_12eq.xyz
- DFT/Hf6_EthPH_exchange/Hf6_EthPH_1eq.xyz
- DFT/Hf6_EthPH_exchange/Hf6_EthPH_2eq.xyz
- DFT/Hf6_EthPH_exchange/Hf6_EthPH_3eq.xyz
- DFT/Hf6_EthPH_exchange/Hf6_EthPH_4eq.xyz
- DFT/Hf6_EthPH_exchange/Hf6_EthPH_5eq.xyz
- DFT/Hf6_EthPH_exchange/Hf6_EthPH_6eq.xyz
- DFT/Hf6_EthPH_exchange/Hf6_EthPH_7eq.xyz
- DFT/Hf6_EthPH_exchange/Hf6_EthPH_8eq.xyz
- DFT/Hf6_EthPH_exchange/Hf6_EthPH_9eq.xyz
- DFT/Hf6_EthPOH_exchange/
- DFT/Hf6_EthPOH_exchange/Hf6_EthPOH_10eq.xyz
- DFT/Hf6_EthPOH_exchange/Hf6_EthPOH_11eq.xyz
- DFT/Hf6_EthPOH_exchange/Hf6_EthPOH_12eq.xyz
- DFT/Hf6_EthPOH_exchange/Hf6_EthPOH_1eq.xyz
- DFT/Hf6_EthPOH_exchange/Hf6_EthPOH_2eq.xyz
- DFT/Hf6_EthPOH_exchange/Hf6_EthPOH_3eq.xyz
- DFT/Hf6_EthPOH_exchange/Hf6_EthPOH_4eq.xyz
- DFT/Hf6_EthPOH_exchange/Hf6_EthPOH_5eq.xyz
- DFT/Hf6_EthPOH_exchange/Hf6_EthPOH_6eq.xyz
- DFT/Hf6_EthPOH_exchange/Hf6_EthPOH_7eq.xyz
- DFT/Hf6_EthPOH_exchange/Hf6_EthPOH_8eq.xyz
- DFT/Hf6_EthPOH_exchange/Hf6_EthPOH_9eq.xyz
- DFT/Hf6_MethPH_exchange/
- DFT/Hf6_MethPH_exchange/Hf6_MethPH_10eq.xyz
- DFT/Hf6_MethPH_exchange/Hf6_MethPH_11eq.xyz
- DFT/Hf6_MethPH_exchange/Hf6_MethPH_12eq.xyz
- DFT/Hf6_MethPH_exchange/Hf6_MethPH_1eq.xyz
- DFT/Hf6_MethPH_exchange/Hf6_MethPH_2eq.xyz
- DFT/Hf6_MethPH_exchange/Hf6_MethPH_3eq.xyz
- DFT/Hf6_MethPH_exchange/Hf6_MethPH_4eq.xyz
- DFT/Hf6_MethPH_exchange/Hf6_MethPH_5eq.xyz
- DFT/Hf6_MethPH_exchange/Hf6_MethPH_6eq.xyz
- DFT/Hf6_MethPH_exchange/Hf6_MethPH_7eq.xyz
- DFT/Hf6_MethPH_exchange/Hf6_MethPH_8eq.xyz
- DFT/Hf6_MethPH_exchange/Hf6_MethPH_9eq.xyz
- DFT/Hf6_MethPOH_exchange/
- DFT/Hf6_MethPOH_exchange/Hf6_MethPOH_10eq.xyz
- DFT/Hf6_MethPOH_exchange/Hf6_MethPOH_11eq.xyz
- DFT/Hf6_MethPOH_exchange/Hf6_MethPOH_12eq.xyz
- DFT/Hf6_MethPOH_exchange/Hf6_MethPOH_1eq.xyz
- DFT/Hf6_MethPOH_exchange/Hf6_MethPOH_2eq.xyz
- DFT/Hf6_MethPOH_exchange/Hf6_MethPOH_3eq.xyz
- DFT/Hf6_MethPOH_exchange/Hf6_MethPOH_4eq.xyz
- DFT/Hf6_MethPOH_exchange/Hf6_MethPOH_5eq.xyz
- DFT/Hf6_MethPOH_exchange/Hf6_MethPOH_6eq.xyz
- DFT/Hf6_MethPOH_exchange/Hf6_MethPOH_7eq.xyz
- DFT/Hf6_MethPOH_exchange/Hf6_MethPOH_8eq.xyz
- DFT/Hf6_MethPOH_exchange/Hf6_MethPOH_9eq.xyz
- DFT/ReadMe.txt
- DFT/Zr12_diMethPH_exchange/
- DFT/Zr12_diMethPH_exchange/Zr12_diMethPH_1eq_belt_bridging.xyz
- DFT/Zr12_diMethPH_exchange/Zr12_diMethPH_1eq_chelating.xyz
- DFT/Zr12_diMethPH_exchange/Zr12_diMethPH_1eq_H_bonding.xyz
- DFT/Zr12_diMethPH_exchange/Zr12_diMethPH_1eq_innerface_bridging.xyz
- DFT/Zr12_diMethPH_exchange/Zr12_diMethPH_1eq_inter_cluster_bridging.xyz
- DFT/Zr12_MethPH_exchange/
- DFT/Zr12_MethPH_exchange/Zr12_MethPH_1eq_belt_bridging.xyz
- DFT/Zr12_MethPH_exchange/Zr12_MethPH_1eq_chelating.xyz
- DFT/Zr12_MethPH_exchange/Zr12_MethPH_1eq_H_bonding.xyz
- DFT/Zr12_MethPH_exchange/Zr12_MethPH_1eq_innerface_bridging.xyz
- DFT/Zr12_MethPH_exchange/Zr12_MethPH_1eq_inter_cluster_bridging.xyz
- DFT/Zr12_MethPOH_exchange/
- DFT/Zr12_MethPOH_exchange/Zr12_MethPOH_1eq_belt_bridging.xyz
- DFT/Zr12_MethPOH_exchange/Zr12_MethPOH_1eq_chelating.xyz
- DFT/Zr12_MethPOH_exchange/Zr12_MethPOH_1eq_H_bonding.xyz
- DFT/Zr12_MethPOH_exchange/Zr12_MethPOH_1eq_innerface_bridging.xyz
- DFT/Zr12_MethPOH_exchange/Zr12_MethPOH_1eq_inter_cluster_bridging.xyz
- DFT/Zr6_diEthPH_exchange/
- DFT/Zr6_diEthPH_exchange/Zr6_diEthPH_10eq.xyz
- DFT/Zr6_diEthPH_exchange/Zr6_diEthPH_11eq.xyz
- DFT/Zr6_diEthPH_exchange/Zr6_diEthPH_12eq.xyz
- DFT/Zr6_diEthPH_exchange/Zr6_diEthPH_1eq.xyz
- DFT/Zr6_diEthPH_exchange/Zr6_diEthPH_2eq.xyz
- DFT/Zr6_diEthPH_exchange/Zr6_diEthPH_3eq.xyz
- DFT/Zr6_diEthPH_exchange/Zr6_diEthPH_4eq.xyz
- DFT/Zr6_diEthPH_exchange/Zr6_diEthPH_5eq.xyz
- DFT/Zr6_diEthPH_exchange/Zr6_diEthPH_6eq.xyz
- DFT/Zr6_diEthPH_exchange/Zr6_diEthPH_7eq.xyz
- DFT/Zr6_diEthPH_exchange/Zr6_diEthPH_8eq.xyz
- DFT/Zr6_diEthPH_exchange/Zr6_diEthPH_9eq.xyz
- DFT/Zr6_diMethPH_exchange/
- DFT/Zr6_diMethPH_exchange/Zr6_diMethPH_10eq.xyz
- DFT/Zr6_diMethPH_exchange/Zr6_diMethPH_11eq.xyz
- DFT/Zr6_diMethPH_exchange/Zr6_diMethPH_12eq.xyz
- DFT/Zr6_diMethPH_exchange/Zr6_diMethPH_1eq.xyz
- DFT/Zr6_diMethPH_exchange/Zr6_diMethPH_2eq.xyz
- DFT/Zr6_diMethPH_exchange/Zr6_diMethPH_3eq.xyz
- DFT/Zr6_diMethPH_exchange/Zr6_diMethPH_4eq.xyz
- DFT/Zr6_diMethPH_exchange/Zr6_diMethPH_5eq.xyz
- DFT/Zr6_diMethPH_exchange/Zr6_diMethPH_6eq.xyz
- DFT/Zr6_diMethPH_exchange/Zr6_diMethPH_7eq.xyz
- DFT/Zr6_diMethPH_exchange/Zr6_diMethPH_8eq.xyz
- DFT/Zr6_diMethPH_exchange/Zr6_diMethPH_9eq.xyz
- DFT/Zr6_EthPH_exchange/
- DFT/Zr6_EthPH_exchange/Zr6_EthPH_10eq.xyz
- DFT/Zr6_EthPH_exchange/Zr6_EthPH_11eq.xyz
- DFT/Zr6_EthPH_exchange/Zr6_EthPH_12eq.xyz
- DFT/Zr6_EthPH_exchange/Zr6_EthPH_1eq.xyz
- DFT/Zr6_EthPH_exchange/Zr6_EthPH_2eq.xyz
- DFT/Zr6_EthPH_exchange/Zr6_EthPH_3eq.xyz
- DFT/Zr6_EthPH_exchange/Zr6_EthPH_4eq.xyz
- DFT/Zr6_EthPH_exchange/Zr6_EthPH_5eq.xyz
- DFT/Zr6_EthPH_exchange/Zr6_EthPH_6eq.xyz
- DFT/Zr6_EthPH_exchange/Zr6_EthPH_7eq.xyz
- DFT/Zr6_EthPH_exchange/Zr6_EthPH_8eq.xyz
- DFT/Zr6_EthPH_exchange/Zr6_EthPH_9eq.xyz
- DFT/Zr6_EthPOH_exchange/
- DFT/Zr6_EthPOH_exchange/Zr6_EthPOH_10eq.xyz
- DFT/Zr6_EthPOH_exchange/Zr6_EthPOH_11eq.xyz
- DFT/Zr6_EthPOH_exchange/Zr6_EthPOH_12eq.xyz
- DFT/Zr6_EthPOH_exchange/Zr6_EthPOH_1eq.xyz
- DFT/Zr6_EthPOH_exchange/Zr6_EthPOH_2eq.xyz
- DFT/Zr6_EthPOH_exchange/Zr6_EthPOH_3eq.xyz
- DFT/Zr6_EthPOH_exchange/Zr6_EthPOH_4eq.xyz
- DFT/Zr6_EthPOH_exchange/Zr6_EthPOH_5eq.xyz
- DFT/Zr6_EthPOH_exchange/Zr6_EthPOH_6eq.xyz
- DFT/Zr6_EthPOH_exchange/Zr6_EthPOH_7eq.xyz
- DFT/Zr6_EthPOH_exchange/Zr6_EthPOH_8eq.xyz
- DFT/Zr6_EthPOH_exchange/Zr6_EthPOH_9eq.xyz
- DFT/Zr6_MethPH_exchange/
- DFT/Zr6_MethPH_exchange/Zr6_MethPH_10eq.xyz
- DFT/Zr6_MethPH_exchange/Zr6_MethPH_11eq.xyz
- DFT/Zr6_MethPH_exchange/Zr6_MethPH_12eq.xyz
- DFT/Zr6_MethPH_exchange/Zr6_MethPH_1eq.xyz
- DFT/Zr6_MethPH_exchange/Zr6_MethPH_2eq.xyz
- DFT/Zr6_MethPH_exchange/Zr6_MethPH_3eq.xyz
- DFT/Zr6_MethPH_exchange/Zr6_MethPH_4eq.xyz
- DFT/Zr6_MethPH_exchange/Zr6_MethPH_5eq.xyz
- DFT/Zr6_MethPH_exchange/Zr6_MethPH_6eq.xyz
- DFT/Zr6_MethPH_exchange/Zr6_MethPH_7eq.xyz
- DFT/Zr6_MethPH_exchange/Zr6_MethPH_8eq.xyz
- DFT/Zr6_MethPH_exchange/Zr6_MethPH_9eq.xyz
- DFT/Zr6_MethPOH_exchange/
- DFT/Zr6_MethPOH_exchange/Zr6_MethPOH_10eq.xyz
- DFT/Zr6_MethPOH_exchange/Zr6_MethPOH_11eq.xyz
- DFT/Zr6_MethPOH_exchange/Zr6_MethPOH_12eq.xyz
- DFT/Zr6_MethPOH_exchange/Zr6_MethPOH_1eq.xyz
- DFT/Zr6_MethPOH_exchange/Zr6_MethPOH_2eq.xyz
- DFT/Zr6_MethPOH_exchange/Zr6_MethPOH_3eq.xyz
- DFT/Zr6_MethPOH_exchange/Zr6_MethPOH_4eq.xyz
- DFT/Zr6_MethPOH_exchange/Zr6_MethPOH_5eq.xyz
- DFT/Zr6_MethPOH_exchange/Zr6_MethPOH_6eq.xyz
- DFT/Zr6_MethPOH_exchange/Zr6_MethPOH_7eq.xyz
- DFT/Zr6_MethPOH_exchange/Zr6_MethPOH_8eq.xyz
- DFT/Zr6_MethPOH_exchange/Zr6_MethPOH_9eq.xyz
- DFT/Zr6_Zr12_comparison/
- DFT/Zr6_Zr12_comparison/Zr12_acetate.xyz
- DFT/Zr6_Zr12_comparison/Zr12_MethPH_bridging.xyz
- DFT/Zr6_Zr12_comparison/Zr12_MethPH_chelating_bridging.xyz
- DFT/Zr6_Zr12_comparison/Zr6_acetate.xyz
- DFT/Zr6_Zr12_comparison/Zr6_MethPH.xyz
