# Supplementary material for: Atomically precise surface chemistry of zirconium and hafnium metal oxo clusters beyond carboxylate ligands
Source: Chem Sci. 2024 Oct 7;15(42):17380–96. doi: 10.1039/d4sc03859b (PMC11457152; doi:10.1039/d4sc03859b)
Supplement: SC-015-D4SC03859B-s001 [file SC-015-D4SC03859B-s001.zip › DFT/Acetate clusters/Hf12_acetate_6_MeCOOH.xyz]

252
 i =       63, E =     -2216.0997471893
 Hf        17.1485146975       21.1259401848       20.7745203396
 Hf        15.6277274883       11.9019163162       12.2115101025
 Hf        14.7554350242       17.3491803472       18.6485023527
 Hf        18.0394446688       15.7059489440       14.3127001745
 Hf        18.1424332997       17.9932320518       19.5762911052
 Hf        14.6553215938       15.0379355605       13.3802886200
 Hf        15.5259887853       18.2447816302       21.8817245927
 Hf        17.2782118945       14.7631128828       11.0640481097
 Hf        13.8706096212       20.4904822554       19.7461969380
 Hf        18.9205465313       12.5312207854       13.2228012544
 Hf        16.4911760409       20.2337424607       17.4576336403
 Hf        16.3047169411       12.8015592859       15.5087353555
  O        16.1897266983       17.4888670329       20.1173918447
  O        16.6062687954       15.5115985092       12.8453149522
  O        14.7779108680       19.3855164347       18.3107358244
  O        17.9835542555       13.6810116431       14.6151859984
  O        17.4960482458       19.8889560046       19.2108163227
  O        15.2668460482       13.1204305320       13.7751556933
  O        15.3340623757       20.2128397860       21.2073041841
  O        17.4760093309       12.7888839487       11.7268167074
  O        15.6651260538       21.6288094091       19.2260580689
  O        17.1507249917       11.3876827766       13.7680672495
  O        16.7538128303       17.9862417237       17.7421980543
  O        16.0167814581       15.0862946276       15.1910292694
  O        17.4965073840       19.1353830323       21.6259746394
  O        15.2814193577       13.8753061479       11.3102378954
  O        13.8473128812       18.4002336219       20.4687479136
  O        18.9788250520       14.6045050030       12.4540111759
  O        16.2554615752       23.0169929853       21.7746109877
  O        16.4182285544        9.9811707749       11.2970340401
  C        16.7094489404       22.7003404120       22.9177563364
  C        15.9891383807       10.2677755609       10.1326198186
  O        17.4092547702       21.6161992885       23.0123520571
  O        15.3455929621       11.3795407888        9.9824102369
  C        16.4443435002       23.5337663382       24.1397979708
  C        16.2150304259        9.3552179694        8.9607590123
  H        15.8853799880       24.4373904092       23.8771895502
  H        16.8286101132        8.4974403636        9.2539753342
  H        17.3961346343       23.8032588782       24.6183472110
  H        15.2454612081        9.0047267766        8.5786540742
  H        15.8756055253       22.9369950838       24.8672389908
  H        16.7011595116        9.9130104494        8.1485351962
  O        15.8317308444       19.1347344851       24.0047788057
  O        16.9979418273       13.9479584212        8.9188470954
  C        14.5875647159       19.1176989848       24.2551438170
  C        18.2434271235       13.9863442924        8.6600408857
  O        13.7905982868       18.6450395556       23.3477173680
  O        19.0452791224       14.4292927283        9.5728398375
  C        14.0269902575       19.6325567644       25.5508441496
  C        18.7836688053       13.5449691660        7.3282207053
  H        14.8325556153       19.9610398648       26.2151598531
  H        18.0022579384       13.0516696482        6.7411714681
  H        13.4345593785       18.8449525781       26.0370955131
  H        19.1495906545       14.4252969009        6.7794504557
  H        13.3438701513       20.4685738815       25.3433863442
  H        19.6403236075       12.8737406966        7.4735529761
  O        13.2828756192       22.5125540157       20.6295016450
  O        19.4674717589       10.4852604429       12.2965452614
  C        12.5059539476       21.9804337011       21.5215429050
  C        20.3216236576       11.0294071430       11.4914861873
  O        12.3807435813       20.7166272205       21.5267669653
  O        20.4601382203       12.2910115979       11.5461185599
  C        11.7944440513       22.8573209054       22.5124272830
  C        21.1137001244       10.1801092485       10.5396633764
  H        11.1884590286       23.6022142861       21.9779104785
  H        21.7741451887        9.5134941879       11.1131280120
  H        12.5373129643       23.4108831764       23.1042155185
  H        20.4334104280        9.5414871865        9.9600710356
  H        11.1583197310       22.2578277071       23.1712071845
  H        21.7128274407       10.8072053801        9.8718032885
  O        19.3182727066       21.0103729244       21.1152139405
  O        13.4511840380       12.0332185353       11.8789102819
  C        20.1561511953       20.0595720628       20.9470044283
  C        12.6052121481       12.9712275886       12.0487704666
  O        19.8880114917       18.9078419989       20.4573579043
  O        12.8711899543       14.1186203214       12.5398998642
  O        18.0677106382       22.6875918810       19.5512948917
  O        14.6906786054       10.3221703416       13.4478456469
  C        18.1017429879       22.8791471118       18.2870797109
  C        14.6714887643       10.1322579027       14.7116476774
  O        17.5759462946       22.1141143717       17.4096235799
  O        15.1938762204       10.8998390693       15.5904729908
  C        18.7914717459       24.1247637787       17.7890069240
  C        14.0019445037        8.8751107371       15.2125965729
  H        18.0194756555       24.8987213357       17.6622008646
  H        14.7785059483        8.0991405466       15.2915042678
  H        19.2555776137       23.9420493458       16.8134492377
  H        13.5751629793        9.0354390464       16.2086888324
  H        19.5284817763       24.4785010634       18.5172636294
  H        13.2383245437        8.5340131247       14.5057702331
  O        14.4384091012       17.0718272485       16.4817299796
  O        18.3942562686       16.0037410939       16.5002862077
  C        18.9429980339       15.5684099051       17.5655867883
  C        13.8908708266       17.4809622707       15.4046405276
  O        18.7253164556       16.0915159981       18.7186563218
  O        14.1061349274       16.9223187796       14.2716760082
  C        19.8938694655       14.4025461519       17.5335286756
  C        12.9518836381       18.6566918629       15.4051957391
  H        19.6544016049       13.7208653216       16.7124774593
  H        13.1783866178       19.3419568244       16.2268261624
  H        19.8763476525       13.8822944399       18.4968326790
  H        13.0006962815       19.1683013564       14.4381769693
  H        20.9085380975       14.7994212493       17.3792646397
  H        11.9291830077       18.2718815165       15.5338626498
  O        15.6802469030       15.4261994017       18.0581133219
  O        17.1546359855       17.6465890714       14.9353379684
  C        16.5545533695       18.7137734128       14.5798479310
  C        16.2778910217       14.3485573419       18.3738600828
  O        16.0903326443       19.5528697668       15.4293514105
  O        16.7388155731       13.5328047438       17.4956588016
  C        16.3583724304       19.0517248439       13.1261164805
  C        16.4803029781       13.9663789077       19.8158022014
  H        17.2188653690       19.6569402082       12.8032889279
  H        15.6298960935       13.3367559676       20.1182910701
  H        15.4538478984       19.6565695921       13.0038413057
  H        17.3939531399       13.3718600459       19.9200120718
  H        16.3135236031       18.1480983377       12.5120715401
  H        16.5115992464       14.8512201965       20.4580374014
  O        12.6088634448       17.5664600532       18.3084410803
  O        20.2124168737       15.5079027990       14.6072831289
  C        11.7325956608       18.4759131162       18.5042340107
  C        21.0626364457       14.5657997888       14.4363582493
  O        11.9709480816       19.6378060118       18.9764282777
  O        20.7876526659       13.3878333294       14.0255405506
  C        10.3001057289       18.1383634406       18.1676197624
  C        22.5102055091       14.8850739080       14.7184886088
  H        10.2524525924       17.4423791582       17.3223900079
  H        22.5972566692       15.6462007350       15.5018525995
  H         9.7238031864       19.0466854896       17.9632614379
  H        23.0624404469       13.9779371301       14.9856249802
  H         9.8673553195       17.6334774453       19.0444481759
  H        22.9364105961       15.2974925570       13.7907905917
  O        18.6340351370       16.6650262269       21.2839866140
  O        14.1955155778       16.4101665920       11.7110931865
  C        18.0605840434       16.3876392310       22.3897514510
  C        14.7742437912       16.6919020655       10.6083273554
  O        16.9175463601       16.8265103724       22.7702457034
  O        15.9130175544       16.2478746543       10.2270105137
  C        18.8056579478       15.4870548967       23.3446973165
  C        14.0438756006       17.6172136214        9.6649436988
  H        18.1114936711       14.9670677519       24.0130588007
  H        14.7468341836       18.1339182421        9.0031927117
  H        19.4631274968       16.1293388703       23.9506279251
  H        13.3748300593       16.9958892281        9.0497858187
  H        19.4331109120       14.7770966005       22.7948062142
  H        13.4281929318       18.3305404119       10.2238372910
  O        19.5463448106       18.4723397624       17.9154727906
  O        13.2762290670       14.6013323842       15.0213369077
  C        19.4710447862       19.1773377867       16.8564631159
  C        13.3484121734       13.8932189192       16.0771575394
  O        18.4659253095       19.8809709877       16.5076585149
  O        14.3595089289       13.1965295128       16.4209968388
  C        20.6575180865       19.1544030829       15.9211676223
  C        12.1623386664       13.9011596496       17.0110444100
  H        20.7248104706       20.0942628106       15.3624009342
  H        12.0635979891       12.9300226987       17.5091031402
  H        20.5130785022       18.3345784272       15.1994226168
  H        12.3355012842       14.6650809936       17.7859724723
  H        21.5815249618       18.9629688766       16.4774834361
  H        11.2464814849       14.1572672650       16.4680874679
  O        13.8622496002       15.7640568833       19.8976990858
  O        18.8969858504       17.2415857663       13.0287648726
  C        13.8656005576       15.5768745540       21.1642171697
  C        18.9615767105       17.4116913440       11.7607133503
  O        14.4366783816       16.3285429634       22.0247774976
  O        18.3964309896       16.6699823912       10.8928671549
  C        13.1152222352       14.3717834701       21.6814848494
  C        19.7936081340       18.5692895714       11.2652048663
  H        12.0617636176       14.6620588916       21.8089925442
  H        20.8350814359       18.2200779597       11.1922988909
  H        13.5108295636       14.0553372751       22.6522561203
  H        19.4615916094       18.8896167969       10.2721522323
  H        13.1503622083       13.5516185797       20.9553254903
  H        19.7667668258       19.4010907604       11.9782450424
  O        13.2821494587       21.7759419577       18.0541680675
  O        19.5465137851       11.3001282203       14.9376114560
  C        13.8796318398       22.0662631326       16.9608527391
  C        18.9490410849       11.0083067432       16.0313172711
  O        15.0118101294       21.6122560873       16.5852994953
  O        17.8194555511       11.4668703584       16.4094467525
  C        13.1919531682       23.0274644553       16.0183821740
  C        19.6384937625       10.0486909139       16.9736440082
  H        13.8775353541       23.8540881821       15.7888775041
  H        18.9660006416        9.2036178804       17.1744609532
  H        12.2636607200       23.4100212993       16.4531699093
  H        20.5825519240        9.6910555758       16.5518203116
  H        12.9755244621       22.5129708639       15.0716881081
  H        19.8233291068       10.5517005329       17.9329722952
  C        21.5818199686       20.2907768764       21.3857436246
  C        11.1796604408       12.7264576684       11.6152230810
  H        22.2752562052       19.8966121631       20.6328207333
  H        21.7679752682       21.3532840938       21.5696945909
  H        21.7462103359       19.7260719468       22.3154437665
  H        11.0157303787       13.2607992528       10.6676469361
  H        10.9950541199       11.6586171749       11.4624976296
  H        10.4841488711       13.1423409322       12.3541303643
  H        12.9797325650       18.0268967920       20.7908846438
  H        15.5551024594       22.5850388863       18.9787652310
  H        17.1017460094       17.5030577587       16.9552187623
  H        18.1380316398       19.0585955550       22.3757964095
  H        17.2640631026       10.4257495407       13.9942006003
  H        19.8473318254       14.9431248723       12.1315109702
  H        14.6389122439       13.9364595976       10.5573580810
  H        15.6630906597       15.5739534791       15.9719040298
  O        15.4252731245       24.3331007474       18.4831037587
  C        14.6820797473       25.2097966126       18.9327195750
  O        13.6917639897       25.0005619523       19.8039911087
  H        13.6217188873       24.0323411310       20.0910809814
  C        14.8067433925       26.6634091042       18.5504781861
  H        15.4576495116       26.7666800376       17.6768925007
  H        15.2430559960       27.2193679309       19.3935401648
  H        13.8189495455       27.0970944326       18.3494743919
  O        17.4256732924        8.6639183035       14.4243163425
  C        18.1452281150        7.7888897594       13.9288739180
  O        19.1276743693        7.9989486650       13.0424542956
  H        19.1975004049        8.9768877552       12.7770523541
  C        17.9905552095        6.3267205023       14.2668088948
  H        17.3738962286        6.2121512849       15.1635795667
  H        17.4976221870        5.8175512925       13.4251803788
  H        18.9701954411        5.8530505302       14.4071809495
  O        19.3814952604       18.8927791993       23.8356230305
  C        19.4194716875       19.5377416572       24.8863885769
  O        18.8075524760       20.7102329101       25.0815686217
  H        18.2718383733       20.9867408665       24.2655521282
  C        20.1662618703       19.0706369949       26.1111215446
  H        20.6964911719       19.9041228742       26.5883069935
  H        20.8642916534       18.2716947310       25.8423783581
  H        19.4407192420       18.6809971961       26.8408138134
  O        13.4517080480       14.1031798965        9.1546888797
  C        13.3753011594       13.4850604093        8.0888605903
  O        13.9479261182       12.2958677767        7.8492111104
  H        14.4799067366       11.9972617003        8.6573664507
  C        12.6215737346       14.0053208833        6.8912083859
  H        12.0717737965       13.1977508707        6.3923223686
  H        11.9412428251       14.8065671287        7.1961780131
  H        13.3453864485       14.4083398161        6.1668840506
  O        11.4579759878       17.3361898030       21.3035069250
  C        10.7675776306       17.5932278254       22.2996062254
  O        11.2200060090       18.1488399542       23.4244778762
  C         9.2874346952       17.3086014873       22.3494277210
  H         9.0285076971       16.5364931186       21.6175824716
  H         8.7467722577       18.2318538194       22.0905774857
  H         8.9738898299       17.0108333122       23.3569175613
  H        12.2144710329       18.3638046226       23.3521272669
  O        21.6897671299       15.5863213777       11.4619496004
  C        22.2795127827       15.2765831660       10.4231834305
  O        21.6914755463       14.7680000492        9.3298059658
  C        23.7709016625       15.4229703046       10.2473994087
  H        24.1754533743       16.0897146936       11.0153137815
  H        24.2385935534       14.4325789422       10.3535214524
  H        24.0134964899       15.7952571764        9.2444271766
  H        20.6968805468       14.6447362949        9.4877900469
