# Supplementary material for: Atomically precise surface chemistry of zirconium and hafnium metal oxo clusters beyond carboxylate ligands
Source: Chem Sci. 2024 Oct 7;15(42):17380–96. doi: 10.1039/d4sc03859b (PMC11457152; doi:10.1039/d4sc03859b)
Supplement: SC-015-D4SC03859B-s001 [file SC-015-D4SC03859B-s001.zip › DFT/Acetate clusters/Hf6_acetate.xyz]

102
 i =       79, E =      -970.4871918600
 Hf         9.5405680712       12.0130396392       12.0290732651
 Hf        11.9898763904       12.0251767077        9.5311443371
  O        10.6384443452       10.6335113073       13.4228722512
  O        10.0785583136        8.4745633060       11.9970111948
  O        10.0731884502       11.9972654388        8.4732532002
  O         8.4719459800       11.9945173829       10.0866530299
  O         8.4726821272       10.0835214389       11.9946095566
  C         8.8594133626       11.9273248355        8.8715804898
  C         7.7853303313       11.7587819319        7.8208024216
  H         8.2080517320       11.8116345580        6.8130026323
  H         7.0115209577       12.5261765707        7.9546409944
  H         7.2966799225       10.7847590365        7.9668981800
  C         8.8646020473        8.8681915243       11.9314195915
  C         7.8018607593        7.8075778381       11.7549286906
  H         8.1296034273        6.8555036271       12.1864053974
  H         7.6445519983        7.6538573201       10.6763908995
  H         6.8517089353        8.1352644356       12.1907140088
 Hf        14.4620171233       12.0169859237       11.9720342639
  O        13.3765979790       13.4320730337       13.3616136869
  O        13.9334339756       15.5865546708       11.8503949718
  O        13.9075408172       12.0172673227        8.4024069486
  O        15.5234805835       12.0117955066       10.0091655879
  O        15.5225085667       13.9449913175       11.9129166577
  C        15.1241568876       12.0777977000        8.7963094092
  C        16.1920294673       12.2309789778        7.7360845228
  H        15.7676901575       12.1302994795        6.7325245795
  H        16.9873351128       11.4916423799        7.8964423704
  H        16.6519605454       13.2243988459        7.8410022872
  C        15.1425052269       15.1666266058       11.8297299267
  C        16.2297855302       16.2151620950       11.7401228403
  H        15.8571798420       17.1154861322       11.2398472638
  H        17.1120648506       15.8133564246       11.2298187158
  H        16.5300555603       16.4939422232       12.7617997618
 Hf        12.0013725430        9.5537183820       12.0014732828
  O        13.0442945470       10.9850356625       13.0306422510
  O        15.5280872405       10.0837956567       12.0061892889
  O        11.9160534625       10.0827069991        8.4714104429
  O        11.9185511638        8.4747134052       10.0799267147
  O        13.9220840164        8.4745469153       12.0036859481
  C        11.8508460043        8.8693307363        8.8655172545
  C        11.6679598969        7.8071489225        7.8045819150
  H        12.0722804472        8.1459395465        6.8445887008
  H        10.5896764601        7.6280623378        7.6759028647
  H        12.1292247891        6.8643402505        8.1188507535
  C        15.1363819557        8.8687197724       12.0684371784
  C        16.1991332171        7.8077767342       12.2429806799
  H        17.1456299823        8.1309829890       11.7959061461
  H        15.8662777220        6.8529678958       11.8217307300
  H        16.3668495494        7.6627054004       13.3211634058
 Hf        11.9988496797       14.5014852675       11.9999841407
  O        10.9681029993       13.0480535947       13.0440221808
  O         8.4779295608       13.9359984644       12.0864637363
  O        12.0138760748       13.9884120290        8.4733896217
  O        12.0007957191       15.6004973654       10.0818100400
  O        10.0616663777       15.5838622835       12.1488026452
  C        12.0712622140       15.2027593065        8.8671680590
  C        12.1941456697       16.2703705702        7.8023853361
  H        12.7504467492       15.8877092553        6.9394156462
  H        12.6696511343       17.1676444258        8.2129179813
  H        11.1861417686       16.5458176661        7.4574767952
  C         8.8542483440       15.1587501916       12.1745090592
  C         7.7619525039       16.2001986150       12.2785570377
  H         6.8911499064       15.7922227513       12.8037249226
  H         7.4417327905       16.4744566166       11.2617149450
  H         8.1351064557       17.1040271053       12.7718101205
 Hf        12.0156248652       12.0252650522       14.4707126510
  O        13.0324817494       13.0495218016       10.9563392677
  O        13.9314916522       12.0009579338       15.5278407223
  O        15.5291780579       11.9950906578       13.9119541266
  C        15.1441988912       11.9314864106       15.1282204430
  C        16.2218108192       11.7829311396       16.1784442306
  H        15.7863194532       11.6576964439       17.1743136962
  H        16.8579760904       10.9237495584       15.9270719337
  H        16.8678465751       12.6721552641       16.1640520782
  O        10.9558071774       10.9795229702       10.9680758981
  O        10.0952803674       12.0135891091       15.5986549673
  O         8.4773197545       12.0112760154       13.9926521447
  C         8.8779527305       12.0716422638       15.2052173865
  C         7.8083866993       12.1954389805       16.2683282003
  H         8.2525194880       12.3277474522       17.2594916298
  H         7.1508010780       13.0411502492       16.0271210832
  H         7.1823858462       11.2918829096       16.2601573500
  O        10.6239329071       13.4304734441       10.6385048159
  O        11.9864634979       13.9874014376       15.5265754128
  O        11.9986836121       15.6006381965       13.9192117841
  C        11.9277301036       15.2019508060       15.1335524216
  C        11.8035382836       16.2669876496       16.2007518416
  H        11.3060953058       15.8623899017       17.0888659092
  H        12.8121769707       16.5941015475       16.4949341159
  H        11.2679980909       17.1395809167       15.8105397147
  O        13.3648952369       10.6352310563       10.5890360008
  O        12.1537387153       10.0821897512       15.5277470981
  O        12.0822521500        8.4744701644       13.9205397240
  C        12.1838995802        8.8680808026       15.1333608706
  C        12.3687804167        7.8037562415       16.1919110896
  H        11.9073197729        8.1161356205       17.1355545097
  H        11.9645187247        6.8443060138       15.8521774627
  H        13.4469514895        7.6768549700       16.3727872511
  H        10.0794634750       10.0710695052       13.9795828373
  H        13.9238164920       10.0775183972       10.0274862208
  H        10.0521454086       13.9766694072       10.0783790694
  H        13.9451624576       13.9816044311       13.9218742271
