# Supplementary material for: Atomically precise surface chemistry of zirconium and hafnium metal oxo clusters beyond carboxylate ligands
Source: Chem Sci. 2024 Oct 7;15(42):17380–96. doi: 10.1039/d4sc03859b (PMC11457152; doi:10.1039/d4sc03859b)
Supplement: SC-015-D4SC03859B-s001 [file SC-015-D4SC03859B-s001.zip › DFT/Acetate clusters/Zr12_acetate_6_MeCOOH.xyz]

252
 i =       45, E =     -2190.4499944932
 Zr        17.1876670685       21.1884748827       20.7858538208
 Zr        15.6141639353       11.8870453322       12.1914407142
 Zr        14.7554806882       17.3578928490       18.6314606725
 Zr        18.0330229232       15.7280368327       14.3340346386
 Zr        18.2049913628       18.0295633500       19.5807131043
 Zr        14.6036730065       15.0530185563       13.3740986271
 Zr        15.5546453587       18.2462053503       21.8973500072
 Zr        17.2593716551       14.8122246821       11.0434672613
 Zr        13.8501584028       20.5230466830       19.7490076549
 Zr        18.9380292729       12.5342239136       13.2253786283
 Zr        16.5094855895       20.3105848029       17.4504386423
 Zr        16.2870635652       12.7964216353       15.5528475906
  O        16.2362877334       17.4897807719       20.1132821446
  O        16.5806022757       15.5827775120       12.8519081801
  O        14.7812766124       19.4073353953       18.3000200202
  O        17.9925333798       13.6792834308       14.6752507186
  O        17.5704180022       19.9643441261       19.2041183019
  O        15.2558552804       13.1233428363       13.7787138487
  O        15.3472632861       20.2232202289       21.2066176239
  O        17.4760155269       12.7967795345       11.7205698271
  O        15.6722859535       21.6974844227       19.2226700475
  O        17.1480789733       11.3805440488       13.7676983671
  O        16.8142461160       18.0547260918       17.7399528553
  O        16.0045107385       15.0805402511       15.2391342374
  O        17.5669775204       19.1452178193       21.6241183672
  O        15.2602269798       13.9291500807       11.3128686781
  O        13.8403783465       18.3969783466       20.4647485683
  O        18.9779679544       14.6614242523       12.4597108380
  O        16.2555852451       23.0997985331       21.7790510481
  O        16.4152786773        9.9074771133       11.2181422026
  C        16.7048456990       22.7779807988       22.9222463598
  C        15.9713153652       10.2492179415       10.0774020190
  O        17.4126733766       21.6972804438       23.0188300737
  O        15.3437900309       11.3795643306        9.9744760179
  C        16.4281171241       23.6008616139       24.1488828148
  C        16.1522849287        9.3829698558        8.8628798787
  H        15.8540114194       24.4965560912       23.8918336246
  H        16.7605184796        8.5051283346        9.1026695087
  H        17.3766324034       23.8840712067       24.6259894411
  H        15.1672456470        9.0618149385        8.4947893674
  H        15.8717520936       22.9911557957       24.8750294673
  H        16.6230940897        9.9672267421        8.0604337579
  O        15.8281227981       19.2143170639       24.0084632800
  O        17.0016956563       13.9451746401        8.9104850049
  C        14.5815082761       19.1687540445       24.2509690922
  C        18.2504271699       13.9818958177        8.6602627748
  O        13.7973752107       18.6484556869       23.3578795488
  O        19.0485374469       14.4367697229        9.5703641074
  C        14.0049925584       19.7100207017       25.5289344640
  C        18.7992497390       13.5249647543        7.3377017047
  H        14.8021801497       20.0652127348       26.1897290748
  H        18.0320956940       12.9922704798        6.7662707383
  H        13.4176905447       18.9291475560       26.0315120862
  H        19.1308880125       14.4038465717        6.7651901703
  H        13.3147963842       20.5331062948       25.2949565312
  H        19.6792710721       12.8880223223        7.4950933790
  O        13.2844237641       22.5279552115       20.7070741693
  O        19.4758980267       10.4883105110       12.2876700685
  C        12.4915625299       21.9745812370       21.5672668987
  C        20.3118563926       11.0210408855       11.4511507896
  O        12.3715648454       20.7106011781       21.5352246426
  O        20.4579587284       12.2832682579       11.4702803512
  C        11.7531183333       22.8223877279       22.5632609647
  C        21.0818250608       10.1471510625       10.5025479193
  H        11.1296957714       23.5545590672       22.0309915585
  H        21.7602939976        9.5003912332       11.0778088419
  H        12.4767314708       23.3912555737       23.1639053064
  H        20.3901026255        9.4890831744        9.9595749152
  H        11.1282495162       22.2002113710       23.2117728076
  H        21.6617296388       10.7566826595        9.8022558706
  O        19.3890929282       21.0480723194       21.1250018016
  O        13.3785475520       12.0411789123       11.8059954029
  C        20.2383137985       20.1125481384       20.9592070702
  C        12.5343044403       12.9757048205       12.0049007587
  O        19.9756762282       18.9693841450       20.4562246984
  O        12.7922284530       14.1085933603       12.5400010125
  O        18.1446971898       22.7701969423       19.5500089500
  O        14.6840759465       10.3158936403       13.4490889294
  C        18.1714292855       22.9656137222       18.2867013769
  C        14.6653465833       10.1164681762       14.7124142100
  O        17.6525154098       22.1961061172       17.4081883179
  O        15.1793128325       10.8883317462       15.5911398312
  C        18.8468523115       24.2199031583       17.7891405667
  C        14.0137277020        8.8479476848       15.2047671484
  H        18.0656354773       24.9846747738       17.6637776167
  H        14.8018355035        8.0828149167       15.2733679677
  H        19.3117710749       24.0445881800       16.8126181960
  H        13.5890478799        8.9950713996       16.2036876668
  H        19.5803497934       24.5818200892       18.5169309295
  H        13.2523428235        8.5032573504       14.4972977420
  O        14.4383238209       17.0783310879       16.4180934835
  O        18.3941089718       16.0068594342       16.5103164125
  C        18.9395801139       15.5591136749       17.5718688587
  C        13.8909558316       17.5258838254       15.3578547480
  O        18.7313145925       16.0881171300       18.7205638267
  O        14.0991671008       16.9965632919       14.2064678447
  C        19.8681597444       14.3746420244       17.5409192994
  C        12.9630324519       18.7100707277       15.3869792987
  H        19.6269624134       13.7024503993       16.7125309729
  H        13.1945534166       19.3753721330       16.2234697776
  H        19.8261601922       13.8484504268       18.5000035544
  H        13.0165209309       19.2431123036       14.4320944040
  H        20.8920504899       14.7532768233       17.4049271596
  H        11.9379297315       18.3295348495       15.5073607933
  O        15.6813439312       15.4280327793       18.0608561024
  O        17.0797311370       17.6684032105       14.9345471153
  C        16.5430163951       18.7673675147       14.5731257264
  C        16.2817972181       14.3649278141       18.4210123608
  O        16.0936251827       19.6250363598       15.4165572816
  O        16.7416005292       13.5233203735       17.5715117364
  C        16.3988733140       19.1205000534       13.1168713500
  C        16.4860946222       14.0311419598       19.8741783357
  H        17.2953848861       19.6833147699       12.8169783909
  H        15.6465722416       13.3954909818       20.1926707529
  H        15.5295204803       19.7710583015       12.9762130677
  H        17.4094629963       13.4554053132       19.9956028942
  H        16.3218422460       18.2215055645       12.4976939357
  H        16.5034568938       14.9342132827       20.4904090151
  O        12.5453148399       17.5689246665       18.2366658863
  O        20.2209603981       15.5191906864       14.6845348846
  C        11.6924846022       18.4880888255       18.4760648027
  C        21.0788709108       14.6010666360       14.4675718602
  O        11.9631433249       19.6347869303       18.9723058794
  O        20.7951844679       13.4381014611       14.0240299631
  C        10.2459298973       18.1886600340       18.1622612481
  C        22.5294077745       14.9198435631       14.7291209941
  H        10.1669519124       17.5020096518       17.3118649430
  H        22.6266627626       15.6743734031       15.5173540824
  H         9.6882437366       19.1125157432       17.9764477399
  H        23.0871545640       14.0111647273       14.9794549173
  H         9.8174919727       17.6876081514       19.0432585041
  H        22.9396188020       15.3389701205       13.7971010293
  O        18.6551837544       16.6613594658       21.2832402539
  O        14.1156987595       16.4136229090       11.6335882723
  C        18.1118044189       16.3802125374       22.3982454471
  C        14.6934849671       16.6945553105       10.5318006252
  O        16.9777010453       16.8242242544       22.7896796400
  O        15.8358010631       16.2546659056       10.1494443117
  C        18.8698149815       15.4758246656       23.3385302765
  C        13.9563710743       17.6088756101        9.5815043638
  H        18.1833844911       14.9411503161       24.0034566776
  H        14.6544147558       18.1180874409        8.9089429168
  H        19.5226414121       16.1174567720       23.9497002685
  H        13.2824749401       16.9802589030        8.9801888317
  H        19.5012135578       14.7790503051       22.7766896346
  H        13.3457235005       18.3290725030       10.1371146858
  O        19.6250663421       18.4851553413       17.8987196161
  O        13.2052796625       14.6072604150       15.0881114668
  C        19.5166281348       19.2017406586       16.8467595106
  C        13.2792486699       13.8936715301       16.1416076610
  O        18.4891483587       19.8814140756       16.5063242089
  O        14.2892950675       13.1968881011       16.4943760569
  C        20.6974493285       19.2226208580       15.9030255136
  C        12.0841720321       13.8917500696       17.0669793540
  H        20.7442156470       20.1780434885       15.3690719682
  H        11.9960128737       12.9241239260       17.5734134983
  H        20.5631781288       18.4200247532       15.1602434825
  H        12.2373486231       14.6668784134       17.8347017379
  H        21.6279726547       19.0334037046       16.4489102103
  H        11.1694019795       14.1284428174       16.5134390098
  O        13.8571871614       15.7615697790       19.9015337814
  O        18.9700224912       17.2541327103       13.0228013765
  C        13.8511249816       15.5756829219       21.1677967534
  C        18.9615658316       17.4612404989       11.7591435986
  O        14.4366488922       16.3186621435       22.0260243875
  O        18.3273934207       16.7591533334       10.8998522183
  C        13.0751668518       14.3865903901       21.6832861719
  C        19.7928402285       18.6126223832       11.2467824810
  H        12.0242010802       14.6938738845       21.7887528937
  H        20.8266606450       18.2504769631       11.1386096417
  H        13.4498054598       14.0726571024       22.6630448782
  H        19.4326376231       18.9483180222       10.2689205978
  H        13.1109286448       13.5603018440       20.9640068072
  H        19.8009851957       19.4368849256       11.9692226080
  O        13.2095534537       21.8553100469       18.0587824047
  O        19.5490665625       11.2264335770       14.9408673931
  C        13.8079290189       22.1468005644       16.9635736806
  C        18.9482077369       10.9305865138       16.0324437835
  O        14.9374490654       21.6932871387       16.5850547057
  O        17.8207553389       11.3905337684       16.4147418105
  C        13.1136366682       23.1065599026       16.0224817600
  C        19.6329270224        9.9576522902       16.9659105622
  H        13.8015614152       23.9252845948       15.7736706597
  H        18.9331952435        9.1508659647       17.2201170125
  H        12.1938971451       23.4996613174       16.4661057037
  H        20.5412019193        9.5491662389       16.5126907880
  H        12.8789265693       22.5840855216       15.0845480822
  H        19.8870862850       10.4756962753       17.9013195867
  C        21.6587157052       20.3521057061       21.4116708009
  C        11.1114843005       12.7511330261       11.5488903932
  H        22.3617689378       19.9543467354       20.6698581654
  H        21.8383909294       21.4170041628       21.5887656152
  H        21.8150518397       19.7968363198       22.3482515013
  H        10.9638825585       13.3071621728       10.6112744318
  H        10.9212140186       11.6883553722       11.3696253658
  H        10.4093542001       13.1557633415       12.2875625475
  H        12.9731061312       18.0230071340       20.7783438274
  H        15.5589737050       22.6542974399       18.9690897451
  H        17.1451625515       17.5805476739       16.9416221979
  H        18.2042801066       19.0709980812       22.3786568676
  H        17.2682201933       10.4209022763       13.9979841503
  H        19.8490872406       15.0064859727       12.1595008218
  H        14.6165128902       13.9937997039       10.5606591897
  H        15.6397073630       15.5865367985       16.0016494673
  O        15.4255752210       24.3368856162       18.4825627069
  C        14.6712858729       25.2095463750       18.9225464191
  O        13.6911759033       25.0016798605       19.8044090563
  H        13.6326612049       24.0423676748       20.1143408336
  C        14.7725661385       26.6569173416       18.5123194276
  H        15.4011254390       26.7500775955       17.6213614636
  H        15.2263256129       27.2301952552       19.3344199460
  H        13.7766639816       27.0794593081       18.3294049934
  O        17.4247420328        8.6619363059       14.4237184891
  C        18.1466597559        7.7879859658       13.9293427138
  O        19.1281333640        7.9991881982       13.0425437276
  H        19.1984468424        8.9763404429       12.7782801523
  C        17.9956687438        6.3259624192       14.2694248467
  H        17.3809758493        6.2114901274       15.1675432977
  H        17.5023988526        5.8145102865       13.4294282376
  H        18.9765084685        5.8545581909       14.4090617506
  O        19.3832560338       18.8934667417       23.8367288719
  C        19.4141037843       19.5365093265       24.8887766527
  O        18.8068521926       20.7116681554       25.0818661628
  H        18.2790231950       21.0008077974       24.2689645727
  C        20.1466137877       19.0642377873       26.1197605230
  H        20.6872618506       19.8923997505       26.5947178524
  H        20.8340702964       18.2537213277       25.8587813103
  H        19.4116465033       18.6904922512       26.8482460215
  O        13.4509938098       14.1834469401        9.1542840002
  C        13.3784684253       13.5670630146        8.0874939829
  O        13.9480090504       12.3762938428        7.8487977107
  H        14.4712679537       12.0671910696        8.6560339246
  C        12.6332477316       14.0907525717        6.8862466813
  H        12.0729454351       13.2876377479        6.3917574848
  H        11.9630964919       14.9021569516        7.1865122187
  H        13.3628666863       14.4796042769        6.1600967666
  O        11.3838392582       17.3348956716       21.2981965636
  C        10.7262327242       17.6003662036       22.3127006443
  O        11.2180335596       18.1486540687       23.4260478282
  C         9.2437519069       17.3374880642       22.4060875697
  H         8.9535138650       16.5659644523       21.6854486881
  H         8.7091138540       18.2670298724       22.1575316635
  H         8.9543633729       17.0489760713       23.4234135254
  H        12.2097600305       18.3549473151       23.3361917084
  O        21.7688382560       15.6675689838       11.4604695139
  C        22.3203385824       15.3590834173       10.4013053916
  O        21.6949445944       14.8500655426        9.3278476182
  C        23.8046886239       15.5061724781       10.1706625171
  H        24.2346769865       16.1805078378       10.9178902667
  H        24.2775637279       14.5175256791       10.2696577353
  H        24.0112295700       15.8692347756        9.1563856552
  H        20.7098238248       14.7083242699        9.5101001698
