# Supplementary material for: Atomically precise surface chemistry of zirconium and hafnium metal oxo clusters beyond carboxylate ligands
Source: Chem Sci. 2024 Oct 7;15(42):17380–96. doi: 10.1039/d4sc03859b (PMC11457152; doi:10.1039/d4sc03859b)
Supplement: SC-015-D4SC03859B-s001 [file SC-015-D4SC03859B-s001.zip › DFT/Acetate clusters/Zr6_acetate.xyz]

102

 Zr         9.4961338187       11.9701679556       12.0085593855
 Zr        12.0301811269       11.9884321774        9.5163843740
  O        10.5842350676       10.5778156113       13.4254942844
  O        10.0112797731        8.3987934932       11.9915089774
  O        10.0838654209       11.9909690034        8.3997130847
  O         8.4740532494       11.9161155495       10.0062980437
  O         8.4004761236       10.0076681700       11.9915679607
  C         8.8690317214       11.8998186640        8.7912093146
  C         7.7992736972       11.7742247807        7.7291867631
  H         8.2318417173       11.8305226119        6.7258034633
  H         7.0491444490       12.5643976810        7.8671830126
  H         7.2789675168       10.8149099408        7.8587574264
  C         8.7972724784        8.7923063980       11.9297038219
  C         7.7336544118        7.7303896509       11.7590683734
  H         8.0624987722        6.7797243309       12.1926765914
  H         7.5732822713        7.5741650839       10.6815046802
  H         6.7847116137        8.0592077390       12.1966088904
 Zr        14.5223895989       11.9924298425       12.0401116910
  O        13.3952071844       13.3873929130       13.4234595052
  O        13.9846450204       15.5962356356       11.9908589370
  O        14.0010005285       12.0068459358        8.4718969452
  O        15.6039764781       12.0051264280       10.0842364465
  O        15.5979045265       13.9878023679       11.9941681130
  C        15.2151282785       12.0654092447        8.8670037582
  C        16.2905927845       12.2115453298        7.8148382270
  H        15.8715688082       12.1183101317        6.8084035411
  H        17.0760560290       11.4623210568        7.9781824820
  H        16.7607146665       13.1991739766        7.9273737832
  C        15.2007541319       15.2014118460       11.9356067062
  C        16.2663037564       16.2714504813       11.8347004488
  H        15.8745894890       17.1561705050       11.3210306558
  H        17.1557138346       15.8810085764       11.3282555079
  H        16.5602394394       16.5726168485       12.8514203976
 Zr        12.0040355706        9.4764951628       12.0322846273
  O        13.0381237862       10.9555962039       13.0631505213
  O        15.5989335896       10.0092283508       12.1579231893
  O        11.9934773220       10.0028416350        8.4727568004
  O        11.9929196347        8.3959946208       10.0819240521
  O        13.9891249561        8.3991984436       12.0876444980
  C        11.9323194693        8.7886722312        8.8657531787
  C        11.7654128002        7.7220868279        7.8076215823
  H        12.1698467023        8.0604393684        6.8477172617
  H        10.6891333633        7.5322075391        7.6776856584
  H        12.2342532247        6.7851922726        8.1283967000
  C        15.2023735016        8.7936551302       12.1754319084
  C        16.2649260684        7.7265628241       12.3243502941
  H        17.2066757040        8.0546288670       11.8704070498
  H        15.9255791403        6.7794715095       11.8912808147
  H        16.4468681806        7.5653909931       13.3975829812
 Zr        12.0090618606       14.5021687611       12.0082258134
  O        10.9558561889       13.0363028587       13.0529499131
  O         8.3999468074       13.9183877618       12.0062941036
  O        12.0840950452       13.9822246855        8.4101968928
  O        12.0128268818       15.5925800338       10.0253010907
  O        10.0077385901       15.5288313970       12.0158231705
  C        12.0968786218       15.1966792159        8.8096165222
  C        12.1721887151       16.2689002452        7.7437994246
  H        12.6952924469       15.8936779690        6.8574615332
  H        12.6545142950       17.1708054726        8.1362219560
  H        11.1471021310       16.5357064250        7.4446330299
  C         8.7935694940       15.1349069856       12.0700540722
  C         7.7237820679       16.1990918553       12.1746609109
  H         6.8429135991       15.8064705462       12.6944143660
  H         7.4156017882       16.4900311407       11.1591484783
  H         8.1161913491       17.0896142647       12.6775044126
 Zr        11.9897293820       11.9977512226       14.5274177349
  O        13.0623234637       13.0416688366       10.9687014221
  O        13.9835599087       11.9839352488       15.6031570389
  O        15.5994116818       11.9952197722       13.9992446792
  C        15.1994172255       11.9330959478       15.2140887954
  C        16.2729953674       11.8117578187       16.2729480983
  H        15.8329801401       11.6902375940       17.2672532377
  H        16.9228407952       10.9592464262       16.0344019341
  H        16.9057365721       12.7101978871       16.2528952996
  O        10.9656580537       10.9386668776       10.9661333127
  O        10.0114992596       12.0134901101       15.6010441987
  O         8.4012967518       12.0086785245       13.9905890408
  C         8.7954292676       12.0660813421       15.2050488795
  C         7.7207713978       12.1782232295       16.2643025694
  H         8.1595220865       12.3250450005       17.2558041486
  H         7.0470313186       13.0085130953       16.0152392410
  H         7.1140623450       11.2615505587       16.2607395405
  O        10.6309264525       13.3704865711       10.6205502230
  O        11.9851076212       13.9864897671       15.5996045110
  O        11.9866887627       15.5964961159       13.9869617847
  C        11.9292637145       15.2015569998       15.2026941959
  C        11.8332879491       16.2709084411       16.2688334702
  H        11.3644240831       15.8707441504       17.1741226760
  H        12.8499607831       16.6027414358       16.5279094125
  H        11.2841919837       17.1400913422       15.8900072453
  O        13.4332206249       10.5699605335       10.6437277087
  O        12.0130881963       10.0136503097       15.6020799157
  O        12.0089951187        8.3989791383       13.9974786029
  C        12.0711295162        8.7976216527       15.2119659393
  C        12.2364439452        7.7382094451       16.2781728729
  H        11.7795206835        8.0631264233       17.2193957185
  H        11.8194195738        6.7823726279       15.9432809265
  H        13.3130817295        7.5961780337       16.4572386340
  H        10.0222429667       10.0203757873       13.9843184586
  H        13.9909912725       10.0077477545       10.0852265071
  H        10.0781572355       13.9320689758       10.0554822054
  H        13.9500608436       13.9518614286       13.9831478342
