# Supplementary material for: Atomically precise surface chemistry of zirconium and hafnium metal oxo clusters beyond carboxylate ligands
Source: Chem Sci. 2024 Oct 7;15(42):17380–96. doi: 10.1039/d4sc03859b (PMC11457152; doi:10.1039/d4sc03859b)
Supplement: SC-015-D4SC03859B-s001 [file SC-015-D4SC03859B-s001.zip › DFT/Free Ligands/AcOH.xyz]

8
 i =      120, E =       -45.8247239737
  C         8.1909854501        7.3457501935        7.1732183036
  H         8.0740772868        6.2654864017        7.3010895334
  H         9.0765257821        7.5602611087        6.5586201318
  H         7.3216364719        7.7602781207        6.6437432752
  C         8.3310089801        7.9993878942        8.5197602825
  O         8.4801069518        9.3614695813        8.3991084273
  H         8.5628026998        9.6996826386        9.3136853732
  O         8.3200008082        7.4395964422        9.6011114697
