# Supplementary material for: Atomically precise surface chemistry of zirconium and hafnium metal oxo clusters beyond carboxylate ligands
Source: Chem Sci. 2024 Oct 7;15(42):17380–96. doi: 10.1039/d4sc03859b (PMC11457152; doi:10.1039/d4sc03859b)
Supplement: SC-015-D4SC03859B-s001 [file SC-015-D4SC03859B-s001.zip › DFT/Free Ligands/DiEthPH.xyz]

18
 i =       57, E =       -68.0089177680
  C         8.8172230002        8.5508119860        8.0619235720
  H         9.1168899318        7.4944527135        8.1306306309
  H         7.7257016780        8.5870750584        8.1916896120
  O         8.7958679255       10.8400884813        9.5001024649
  H         9.4602571218       11.5521966508        9.5061005866
  O        11.0706327999        9.5048131956        9.4213541005
  P         9.5848565612        9.3900522116        9.4810610779
  C         8.9376845030        8.5627760305       10.9667466249
  H         9.2214669128        7.5035919714       10.8778200551
  H         7.8393859774        8.6078223738       10.9317779306
  C         9.2477341879        9.1602241645        6.7181828419
  H         8.8224260507        8.5938877692        5.8790112999
  H         8.9080943103       10.1995598221        6.6283859783
  H        10.3403309665        9.1531268997        6.6191218882
  C         9.4873361925        9.1728457732       12.2659379850
  H         9.1704093533       10.2171643866       12.3787135961
  H         9.1259030341        8.6167302495       13.1412519690
  H        10.5841597175        9.1509345910       12.2733323484
