# Supplementary material for: Atomically precise surface chemistry of zirconium and hafnium metal oxo clusters beyond carboxylate ligands
Source: Chem Sci. 2024 Oct 7;15(42):17380–96. doi: 10.1039/d4sc03859b (PMC11457152; doi:10.1039/d4sc03859b)
Supplement: SC-015-D4SC03859B-s001 [file SC-015-D4SC03859B-s001.zip › DFT/Free Ligands/DiMethPH.xyz]

12
 i =       60, E =       -54.2502406934
  C         8.8786933725        8.5108098055        8.0301172605
  H         9.2365076632        7.4740028163        7.9921145533
  H         9.2059604686        9.0327668144        7.1217236352
  H         7.7826040099        8.5205456776        8.0790061920
  O         8.7873522539       10.7665827236        9.4999956434
  H         9.4371960050       11.4924126226        9.4855985706
  O        11.0835115760        9.5000278032        9.4208951353
  P         9.6058407891        9.3429537229        9.4631208085
  C         8.9627930554        8.4855355114       10.9213402224
  H         9.3241678918        7.4492723913       10.9221511797
  H         9.3400469997        8.9937858617       11.8180443499
  H         7.8656632101        8.4930363614       10.9349119739
