# Supplementary material for: Atomically precise surface chemistry of zirconium and hafnium metal oxo clusters beyond carboxylate ligands
Source: Chem Sci. 2024 Oct 7;15(42):17380–96. doi: 10.1039/d4sc03859b (PMC11457152; doi:10.1039/d4sc03859b)
Supplement: SC-015-D4SC03859B-s001 [file SC-015-D4SC03859B-s001.zip › DFT/Free Ligands/EthPH.xyz]

12
 i =       30, E =       -54.2285892763
  C         7.3306834066        7.5266294101        7.2450375736
  C         7.7112249958        6.0549686924        7.0171670177
  H         7.6012099189        8.1530113460        6.3824633141
  H         6.2504469359        7.6532377880        7.4095510976
  O         7.4441397292        9.6768694479        8.7996631416
  H         8.0198370659       10.3076391475        9.2691380499
  O         9.6749436541        8.2429892718        8.6404738312
  P         8.1900749672        8.2245487487        8.6749711220
  H         7.6673662244        7.5134936656        9.7792422115
  H         8.7919090859        5.9490221277        6.8593907033
  H         7.4366823961        5.4276377688        7.8755847817
  H         7.1946852536        5.6520432936        6.1355726424
