# Supplementary material for: Atomically precise surface chemistry of zirconium and hafnium metal oxo clusters beyond carboxylate ligands
Source: Chem Sci. 2024 Oct 7;15(42):17380–96. doi: 10.1039/d4sc03859b (PMC11457152; doi:10.1039/d4sc03859b)
Supplement: SC-015-D4SC03859B-s001 [file SC-015-D4SC03859B-s001.zip › DFT/Free Ligands/EthPOH.xyz]

13
 i =       58, E =       -70.2997360571
  C         8.8073043586        8.1579608964        8.1635061423
  H         9.2532130826        7.1555258559        8.0865965335
  H         9.1894589306        8.7386665759        7.3114713054
  C         7.2716395065        8.0943527171        8.1663823378
  O         8.7969680768       10.3251460102        9.6791723190
  H         9.2858229953       10.9507052306       10.2446297363
  O        11.0373560428        8.9559157594        9.6830064560
  P         9.5582398575        8.8945203664        9.6279268778
  O         8.8857410202        8.0801044364       10.8778628459
  H         9.5996750910        7.6897878406       11.4137922308
  H         6.8997569172        7.5144985337        9.0197745980
  H         6.8325401997        9.0975673400        8.2235770529
  H         6.9084426734        7.6165521412        7.2467308568
