# Supplementary material for: Atomically precise surface chemistry of zirconium and hafnium metal oxo clusters beyond carboxylate ligands
Source: Chem Sci. 2024 Oct 7;15(42):17380–96. doi: 10.1039/d4sc03859b (PMC11457152; doi:10.1039/d4sc03859b)
Supplement: SC-015-D4SC03859B-s001 [file SC-015-D4SC03859B-s001.zip › DFT/Free Ligands/MethPH.xyz]

9
 i =       21, E =       -47.3491246411
  C         7.3156658576        7.1724603022        7.1665162482
  H         7.6227911316        6.1218599529        7.0888207651
  H         7.6359138170        7.7085343475        6.2636929529
  H         6.2237611639        7.2327011436        7.2601941638
  O         7.3627277602        9.3579668836        8.6403933415
  H         7.8731665777        9.9856503089        9.1842474033
  O         9.5960131974        7.9219962925        8.6396969002
  P         8.1130560599        7.9034841222        8.6058514517
  H         7.5363134617        7.2327656747        9.7062918524
