# Supplementary material for: Atomically precise surface chemistry of zirconium and hafnium metal oxo clusters beyond carboxylate ligands
Source: Chem Sci. 2024 Oct 7;15(42):17380–96. doi: 10.1039/d4sc03859b (PMC11457152; doi:10.1039/d4sc03859b)
Supplement: SC-015-D4SC03859B-s001 [file SC-015-D4SC03859B-s001.zip › DFT/Free Ligands/MethPOH.xyz]

10
 i =       37, E =       -63.4206516169
  C         7.2480795411        7.2151056907        6.9762435728
  H         7.5728264084        6.1726485824        6.8740383174
  H         7.5610439605        7.7822358818        6.0912331844
  H         6.1561139298        7.2525779205        7.0730033555
  O         7.2842641479        9.3580029898        8.4799000437
  H         7.7392657880        9.9635775018        9.0939709522
  O         9.5138837304        7.9232634017        8.4796013109
  P         8.0333671639        7.9185676681        8.4289325502
  O         7.3593810776        7.1186199963        9.6811664026
  H         8.0669563479        6.6728099414       10.1818367822
