# Supplementary material for: Atomically precise surface chemistry of zirconium and hafnium metal oxo clusters beyond carboxylate ligands
Source: Chem Sci. 2024 Oct 7;15(42):17380–96. doi: 10.1039/d4sc03859b (PMC11457152; doi:10.1039/d4sc03859b)
Supplement: SC-015-D4SC03859B-s001 [file SC-015-D4SC03859B-s001.zip › DFT/Hf12_diMethPH_exchange/Hf12_diMethPH_1eq_belt_bridging.xyz]

256
 i =       35, E =     -2224.5387352512
 Hf        17.2525892836       21.1460229312       20.7755336528
 Hf        15.6290122580       11.9255476385       12.1907047201
 Hf        14.8273105639       17.3593631923       18.6340845656
 Hf        18.0474527352       15.7035817188       14.2842332618
 Hf        18.2262999919       17.9765977243       19.5415548295
 Hf        14.6528340237       15.0564482586       13.3478939998
 Hf        15.6140399298       18.2540520119       21.8773826503
 Hf        17.2771836026       14.7761598148       11.0469075283
 Hf        13.9467570670       20.4916407019       19.7517085164
 Hf        18.9175558068       12.5306048340       13.2083766365
 Hf        16.5619236901       20.2630637404       17.4659054195
 Hf        16.2937820947       12.8369773946       15.4960908210
  O        16.2629296502       17.4973941553       20.1052597613
  O        16.6074442799       15.5279974940       12.8096729984
  O        14.8580235559       19.3902658136       18.3107573223
  O        17.9842215191       13.6841642220       14.6068708500
  O        17.6427004630       19.9177387982       19.1922853747
  O        15.2651371897       13.1374742161       13.7599786511
  O        15.4225075386       20.2146777970       21.2024255184
  O        17.4712781066       12.8007006890       11.7154753432
  O        15.7489707556       21.6261304915       19.2190510452
  O        17.1521873017       11.3861653720       13.6998472621
  O        16.8294114611       17.9935775060       17.7397265185
  O        16.0139429949       15.0930834913       15.1754800250
  O        17.5877064656       19.1392332000       21.6165587750
  O        15.2751484800       13.9303730962       11.3081730980
  O        13.9195322717       18.4071529675       20.4686390819
  O        18.9788995172       14.6058385149       12.4534621087
  O        16.2593428658       23.0182610132       21.6945772871
  O        16.4157881122        9.9818488422       11.2949723604
  C        16.6922911891       22.7559109323       22.8607410963
  C        15.9787080600       10.2626934309       10.1333941793
  O        17.4095938622       21.6929568033       23.0137669536
  O        15.3469257769       11.3817929895        9.9794271083
  C        16.3844590418       23.6362480323       24.0395531770
  C        16.1780541015        9.3394737042        8.9651339433
  H        15.8114700863       24.5147364092       23.7265151877
  H        16.7700293947        8.4672376659        9.2597140830
  H        17.3212590505       23.9488249487       24.5214160625
  H        15.1988123982        9.0139494528        8.5858568574
  H        15.8155062221       23.0605236260       24.7834185934
  H        16.6770774929        9.8812767050        8.1497951299
  O        15.9124852650       19.1340557452       24.0029516114
  O        17.0036617564       13.9457975619        8.9163616750
  C        14.6663748610       19.1181934152       24.2507772983
  C        18.2580701153       13.9274283456        8.7009590410
  O        13.8673323655       18.6445747415       23.3472733106
  O        19.0471006524       14.3516651574        9.6368451074
  C        14.1107087778       19.6406818628       25.5467697306
  C        18.8261687399       13.4372061775        7.3987858835
  H        14.9196529879       19.9741392668       26.2048339191
  H        18.0472527862       12.9583848679        6.7966825598
  H        13.5215843169       18.8561665000       26.0416515610
  H        19.2421068638       14.2905660347        6.8429978372
  H        13.4266851122       20.4755061791       25.3380583506
  H        19.6525859590       12.7397159610        7.5890002767
  O        13.3633243868       22.5123728581       20.6310793667
  O        19.4702663898       10.4786800405       12.2951864239
  C        12.5721824852       21.9815181490       21.5113905149
  C        20.3242314333       11.0254841504       11.4934558670
  O        12.4615643150       20.7164318002       21.5273280827
  O        20.4602762729       12.2890518371       11.5460361961
  C        11.8247137643       22.8611312640       22.4727461500
  C        21.1231462903       10.1801534241       10.5428716010
  H        11.2150741921       23.5838677123       21.9124455913
  H        21.7825153259        9.5134005883       11.1173210848
  H        12.5434929297       23.4400670852       23.0698601491
  H        20.4471925993        9.5420983545        9.9576018847
  H        11.1866411052       22.2605618403       23.1287120816
  H        21.7244628732       10.8101233635        9.8796308608
  O        19.3834855567       21.1150960345       21.2030513361
  O        13.4484712032       12.0449847533       11.8034234847
  P        20.4880568431       20.1866176409       20.6628384215
  C        12.6058592375       12.9804674177       12.0077004176
  O        20.0427113089       18.7365152473       20.3758190404
  O        12.8714640618       14.1136394217       12.5364946300
  O        18.1432111578       22.7644169870       19.5490833408
  O        14.6852017903       10.3949066363       13.4459827943
  C        18.1435628797       22.9671949277       18.2866490067
  C        14.6673658213       10.1958938374       14.7075234944
  O        17.6503578608       22.1823665017       17.4062103065
  O        15.1870528000       10.9641500870       15.5860674968
  C        18.7643202135       24.2495868937       17.7863388556
  C        14.0075358093        8.9317905502       15.2020420888
  H        17.9460511071       24.9675768277       17.6258861745
  H        14.7886441961        8.1585482986       15.2622480695
  H        19.2640731609       24.0845543607       16.8250236277
  H        13.5910724205        9.0788315585       16.2044345411
  H        19.4577893146       24.6628971373       18.5257307429
  H        13.2382779026        8.5949896243       14.4992340918
  O        14.5155276876       17.0755359259       16.4158670353
  O        18.3963319142       15.9996851641       16.4348954754
  C        18.9412136955       15.5548448326       17.4984471476
  C        13.9374670493       17.5138390205       15.3632155699
  O        18.7301817681       16.0868288849       18.6453747321
  O        14.1102219238       16.9872069181       14.2038560611
  C        19.8711026835       14.3725989719       17.4751649437
  C        13.0093374630       18.6970841616       15.4184285840
  H        19.6396512800       13.7005680540       16.6444658409
  H        13.2528448072       19.3541554930       16.2574952150
  H        19.8217734500       13.8471290663       18.4345280081
  H        13.0487396274       19.2393064066       14.4676613664
  H        20.8957631955       14.7533729269       17.3491794715
  H        11.9853722335       18.3161549294       15.5483150137
  O        15.7499982857       15.4439831245       18.0569486805
  O        17.1624886061       17.6402717567       14.9286606653
  C        16.5974721360       18.7269776362       14.5764712984
  C        16.3113249912       14.3501083490       18.3737518354
  O        16.1621264478       19.5678834600       15.4345306451
  O        16.7447129488       13.5275440579       17.4915272147
  C        16.4119389376       19.0769558731       13.1241447475
  C        16.5049787156       13.9598182039       19.8140653488
  H        17.2909960888       19.6550103712       12.8019643920
  H        15.6470997633       13.3388708266       20.1128148888
  H        15.5272596903       19.7111339726       13.0045846178
  H        17.4109204977       13.3532157478       19.9174453052
  H        16.3355425358       18.1770862400       12.5068554513
  H        16.5485102471       14.8422472934       20.4584560093
  O        12.6406122189       17.5603766862       18.3016540208
  O        20.2169726102       15.5049235379       14.6046182295
  C        11.7846864125       18.4845666953       18.5074404093
  C        21.0651314456       14.5617772529       14.4297107998
  O        12.0508196629       19.6401574350       18.9792173823
  O        20.7874101582       13.3826162954       14.0241563435
  C        10.3417541481       18.1748868712       18.1858069062
  C        22.5149471176       14.8809093057       14.7030793964
  H        10.2721837303       17.4901871198       17.3327970934
  H        22.6069460725       15.6339159324       15.4938432729
  H         9.7781739237       19.0948343186       17.9988694782
  H        23.0715786933       13.9723993282       14.9556471703
  H         9.9120836907       17.6664830465       19.0619416604
  H        22.9316326244       15.3050764802       13.7764029449
  O        18.6393012872       16.5840604132       21.2097911995
  O        14.1958879166       16.4110712073       11.6381028461
  C        18.1045001449       16.3414356019       22.3417036445
  C        14.7731230727       16.6850327788       10.5325186787
  O        16.9979739144       16.8279853144       22.7682387137
  O        15.9164555960       16.2491720388       10.1511821278
  C        18.8505771831       15.4192243530       23.2760714377
  C        14.0284684643       17.5867561894        9.5764381748
  H        18.1545325033       14.8810376001       23.9285777933
  H        14.7220088852       18.0961255556        8.8994354387
  H        19.4990608954       16.0481115683       23.9053353350
  H        13.3597099998       16.9479041917        8.9794038836
  H        19.4831799533       14.7249295645       22.7130111261
  H        13.4109254429       18.3059325698       10.1257071446
  O        19.6169445804       18.4035604000       17.8161670495
  O        13.2799565948       14.6118371408       15.0136379039
  C        19.4932834091       19.1332435969       16.7795726426
  C        13.3492923214       13.9108424816       16.0737825847
  O        18.4893763981       19.8805592157       16.5071491855
  O        14.3546603088       13.2061892299       16.4216360835
  C        20.6189942340       19.1158647340       15.7718351485
  C        12.1628301585       13.9327073533       17.0076379355
  H        20.7164616860       20.0963075295       15.2918840432
  H        12.0614856498       12.9684561630       17.5182943532
  H        20.3785226322       18.3767143936       14.9911562252
  H        12.3362907175       14.7078479896       17.7713297971
  H        21.5594115538       18.8185006591       16.2477883980
  H        11.2478574448       14.1837944513       16.4607115613
  O        13.9396641179       15.8298422290       19.8922460599
  O        18.9681109949       17.2411849803       13.0178097009
  C        13.9337867561       15.6103249988       21.1537517184
  C        18.9923110016       17.4107331691       11.7474404053
  O        14.5191291830       16.3308302374       22.0271821458
  O        18.3990917752       16.6720906035       10.8931464562
  C        13.1515892091       14.4114483469       21.6351185810
  C        19.8122710160       18.5654924627       11.2251282708
  H        12.0973484148       14.7138842326       21.7213694665
  H        20.8503678148       18.2143430469       11.1214282161
  H        13.5062929450       14.0834847967       22.6176094340
  H        19.4507036285       18.8850247425       10.2422077279
  H        13.2044157673       13.5956617629       20.9047778444
  H        19.8089238182       19.3989670193       11.9367251826
  O        13.2960116076       21.7743722395       18.0603080373
  O        19.5419476050       11.3000681529       14.9353382325
  C        13.8906719014       22.0586737538       16.9632486442
  C        18.9020683659       11.0013013984       16.0015128953
  O        15.0249881750       21.6109079682       16.5877421967
  O        17.7593365102       11.4614901538       16.3367933496
  C        13.1890478176       23.0010467499       16.0108653583
  C        19.5453632913       10.0261397374       16.9599825523
  H        13.8630523031       23.8338658981       15.7702404808
  H        18.8769770776        9.1632210007       17.0859496685
  H        12.2563240219       23.3763121910       16.4425688407
  H        20.5217039132        9.6969982504       16.5920855062
  H        12.9776231791       22.4727812527       15.0705935006
  H        19.6525691457       10.4995676863       17.9454369702
  C        21.8264842257       20.1041347316       21.8707895946
  C        11.1792807872       12.7548347028       11.5663157987
  H        22.6720541926       19.5460667643       21.4502121479
  H        22.1509115773       21.1142710987       22.1476359507
  H        21.4509120935       19.5777225845       22.7567710709
  H        11.0291363501       13.2926095460       10.6183214585
  H        10.9826994492       11.6897790799       11.4083869341
  H        10.4840837043       13.1774202561       12.3013826287
  H        13.0508158397       18.0395001204       20.7822029117
  H        15.6230385085       22.5826173237       18.9798496975
  H        17.1584170741       17.5212092316       16.9376125453
  H        18.2398033194       19.0672548340       22.3590606081
  H        17.2591063884       10.4251115420       13.9242120931
  H        19.8484476851       14.9416750849       12.1316094147
  H        14.6346609207       13.9761298905       10.5521046346
  H        15.6522983327       15.6242387675       15.9252984913
  C        21.1939156078       20.9385110414       19.1760416257
  H        21.6314258683       21.9113834265       19.4323772403
  H        20.3918149593       21.0914191696       18.4443005787
  H        21.9595768007       20.2835403974       18.7434707426
  O        15.4261024687       24.3335048388       18.4823429756
  C        14.6716632796       25.2074324115       18.9180629630
  O        13.6928137170       25.0005155604       19.8028663940
  H        13.6457985869       24.0329068298       20.1012236252
  C        14.7699581148       26.6540365496       18.5011937930
  H        15.3916519058       26.7437650245       17.6050518587
  H        15.2308470460       27.2304512649       19.3170801390
  H        13.7730635668       27.0766800300       18.3241201999
  O        17.4149424296        8.6616877220       14.3513346162
  C        18.1297028761        7.7579190102       13.9080277029
  O        19.1339843892        7.9278579614       13.0358528325
  H        19.2099129273        8.9012862670       12.7629186574
  C        17.9513340819        6.3107682263       14.2932883914
  H        17.3256518270        6.2361330098       15.1881288308
  H        17.4573134380        5.7799540005       13.4658200394
  H        18.9229475662        5.8287264187       14.4585837453
  O        19.3827673712       18.8916903196       23.8406589455
  C        19.3955606153       19.5288900146       24.8969165801
  O        18.8048673800       20.7127245214       25.0807524943
  H        18.2875942934       21.0086248885       24.2622508272
  C        20.0927888930       19.0407109607       26.1426355181
  H        20.6253932501       19.8606082627       26.6402354186
  H        20.7813857786       18.2274083210       25.8930684323
  H        19.3359328048       18.6640152292       26.8468854201
  O        13.4516058495       14.1035341621        9.1537585435
  C        13.3788394002       13.4866079124        8.0869070187
  O        13.9481233215       12.2956962068        7.8492989230
  H        14.4760669942       11.9947277356        8.6597168967
  C        12.6335491652       14.0122401359        6.8864383091
  H        12.0735731495       13.2102193829        6.3898467419
  H        11.9635532547       14.8234420347        7.1879379112
  H        13.3637761438       14.4026066829        6.1616219719
  O        11.4636218021       17.3360875760       21.3015211862
  C        10.7750083511       17.5953619106       22.2959993377
  O        11.2312443776       18.1508122508       23.4232746025
  C         9.2935062538       17.3195298770       22.3522194749
  H         9.0270725342       16.5506802593       21.6197392599
  H         8.7565516109       18.2463425398       22.0986574994
  H         8.9830441910       17.0207097834       23.3604573287
  H        12.2228456024       18.3584978553       23.3461291265
  O        21.6907514432       15.5865024667       11.4619932228
  C        22.2788398380       15.2832953439       10.4207524969
  O        21.6888987551       14.7666389306        9.3313468908
  C        23.7674188647       15.4447118171       10.2366342402
  H        24.1653577780       16.1354336834       10.9867176229
  H        24.2471514406       14.4631421831       10.3684865215
  H        24.0037568106       15.7936303909        9.2239420260
  H        20.7020811325       14.6160781956        9.5098224220
