# Supplementary material for: Atomically precise surface chemistry of zirconium and hafnium metal oxo clusters beyond carboxylate ligands
Source: Chem Sci. 2024 Oct 7;15(42):17380–96. doi: 10.1039/d4sc03859b (PMC11457152; doi:10.1039/d4sc03859b)
Supplement: SC-015-D4SC03859B-s001 [file SC-015-D4SC03859B-s001.zip › DFT/Hf12_diMethPH_exchange/Hf12_diMethPH_1eq_chelating.xyz]

256
 i =       47, E =     -2224.5306399544
 Hf        17.2209909689       21.1375654737       20.7891859101
 Hf        15.6367698118       11.9120964855       12.2019026522
 Hf        14.8494557192       17.3532383533       18.6566366785
 Hf        18.0531548370       15.7041654763       14.2998527005
 Hf        18.2283677337       18.0198990407       19.5780225134
 Hf        14.6613964648       15.0425753833       13.3503382583
 Hf        15.6058933490       18.2359782105       21.9198388247
 Hf        17.2789931097       14.7764683011       11.0561296641
 Hf        13.9604327048       20.4958898312       19.7896028793
 Hf        18.9231827249       12.5302389134       13.2192723510
 Hf        16.5575739454       20.2361174266       17.4553299290
 Hf        16.3077015486       12.8240095188       15.5072080969
  O        16.2682010427       17.4994357114       20.1221864348
  O        16.6219915887       15.5267558468       12.8200042318
  O        14.8605783223       19.3910758725       18.3241286936
  O        17.9862899689       13.6843987954       14.6115523427
  O        17.5704960115       19.9149602475       19.2106170567
  O        15.2683664519       13.1247525174       13.7668797151
  O        15.4114212680       20.2210652158       21.2695497393
  O        17.4706846933       12.7914497719       11.7229002424
  O        15.6924828288       21.6847470588       19.3019425065
  O        17.1556223283       11.3915448239       13.7629367734
  O        16.8335156162       17.9881331428       17.7451808214
  O        16.0186795641       15.0875613290       15.1782805525
  O        17.5855733002       19.1321137929       21.6170734999
  O        15.2784668491       13.9231466560       11.3125100092
  O        13.9268689297       18.4051793688       20.5299535383
  O        18.9795617773       14.6039637260       12.4550455765
  O        16.4195275244       23.0976326757       21.7730798064
  O        16.4189774465        9.9833575289       11.2225836799
  C        16.9511280296       22.8261145440       22.8922664735
  C        15.9278863236       10.2764848591       10.0880305663
  O        17.5686339411       21.6954183940       23.0104253238
  O        15.2671210661       11.3842843671        9.9829491677
  C        16.9050005911       23.7905951806       24.0448055078
  C        16.0949328342        9.3806416277        8.8935063169
  H        16.0610666050       24.4798393438       23.9328183378
  H        16.6851152587        8.4965667325        9.1543332711
  H        17.8359041539       24.3780238460       24.0436411685
  H        15.1060063148        9.0748742879        8.5235596842
  H        16.8517560415       23.2553674206       25.0004135003
  H        16.5845675582        9.9385005306        8.0830432779
  O        16.0984301101       19.0549830573       23.9326543106
  O        16.9995339076       13.9443821641        8.9154821454
  P        14.6888569022       19.1325935758       24.5278813378
  C        18.2511537314       13.9291183061        8.6978668249
  O        13.7755771593       18.5610533484       23.4201264823
  O        19.0389211622       14.3498501184        9.6380430366
  C        14.2295796550       20.8283354779       24.9380791812
  C        18.8258115691       13.4379344239        7.3994127382
  H        14.9078391907       21.2331471826       25.6998556876
  H        18.0271814749       13.1257342635        6.7192052035
  H        13.1967939747       20.8675056482       25.3073508398
  H        19.4248441142       14.2345360448        6.9359581381
  H        14.3118865866       21.4220593738       24.0183701883
  H        19.5056812856       12.5970092183        7.5962297989
  O        13.3621251710       22.5141185985       20.7052249338
  O        19.4676442105       10.4795179438       12.2958560956
  C        12.5001042803       21.9815922635       21.5152410006
  C        20.3147649507       11.0268144082       11.4870972661
  O        12.3850366024       20.7177055959       21.5227533884
  O        20.4596477455       12.2888277191       11.5468196267
  C        11.6670807802       22.8625015047       22.4043594224
  C        21.0938155725       10.1828879123       10.5188919394
  H        10.9773290348       23.4511337902       21.7817303914
  H        21.7252339504        9.4771820913       11.0776101178
  H        12.3114274119       23.5758956694       22.9352515068
  H        20.4003614489        9.5851815672        9.9114452798
  H        11.0924917843       22.2595800056       23.1147551852
  H        21.7190733917       10.8110966163        9.8765265866
  O        19.3915255320       21.0346517916       21.1189019131
  O        13.4523027613       12.0346759645       11.8821542153
  C        20.2584629581       20.1108055043       20.9520566990
  C        12.6055406435       12.9719477932       12.0504950913
  O        20.0307189256       18.9623396735       20.4444974697
  O        12.8708309050       14.1212622447       12.5375778073
  O        18.1479817430       22.6888717286       19.5508742898
  O        14.7629761532       10.3191065117       13.4466304415
  C        18.1755919603       22.8806134628       18.2881776830
  C        14.7066631237       10.1602921574       14.7138677671
  O        17.6513585727       22.1135881652       17.4113443454
  O        15.1894427222       10.9596558753       15.5868474276
  C        18.8575255886       24.1297763126       17.7860097205
  C        14.0421782119        8.9058162573       15.2270127232
  H        18.0795126418       24.8953703586       17.6454631458
  H        14.8269923571        8.1432389261       15.3456868798
  H        19.3316063994       23.9443915367       16.8156512033
  H        13.5868051570        9.0843248712       16.2071893724
  H        19.5851978053       24.4967758682       18.5170313922
  H        13.3027872892        8.5366152880       14.5086208029
  O        14.5192283115       17.0737659399       16.4174510405
  O        18.3972518265       16.0037153851       16.4992924280
  C        18.9736909344       15.5651248841       17.5513602141
  C        13.9390886532       17.4845008283       15.3596952043
  O        18.8043366578       16.0972834474       18.7062759973
  O        14.1091486867       16.9278182530       14.2118216999
  C        19.8968127208       14.3769058009       17.4992798317
  C        13.0108679354       18.6692888025       15.3873624709
  H        19.6394741198       13.7091088952       16.6729049633
  H        13.2491033410       19.3386078571       16.2186869161
  H        19.8693751288       13.8463895646       18.4568759316
  H        13.0586067321       19.1977750187       14.4291369936
  H        20.9206994568       14.7506371527       17.3495780862
  H        11.9848140223       18.2923952665       15.5125612289
  O        15.7536207801       15.4437425973       18.0588619640
  O        17.1622574463       17.6204602720       14.9291491857
  C        16.6004402023       18.7085369323       14.5752530033
  C        16.3219925784       14.3530572159       18.3758225533
  O        16.1665126638       19.5559265615       15.4290763226
  O        16.7449938363       13.5271082863       17.4931227772
  C        16.4135515664       19.0550322740       13.1224215272
  C        16.5365994964       13.9706032308       19.8154096929
  H        17.2963825551       19.6253042987       12.7968778788
  H        15.6900662183       13.3392956753       20.1247722252
  H        15.5335375096       19.6955677671       13.0031175638
  H        17.4511960877       13.3753429323       19.9087500908
  H        16.3299075069       18.1538814975       12.5079920106
  H        16.5745751333       14.8546195938       20.4580021597
  O        12.7029120655       17.5613226713       18.3091623164
  O        20.2157551927       15.5059859408       14.6083715906
  C        11.8485488036       18.4895516617       18.5008582543
  C        21.0654319010       14.5637862968       14.4342556913
  O        12.1212386529       19.6403129127       18.9773390766
  O        20.7885203610       13.3862044132       14.0251457821
  C        10.4096517713       18.1941980171       18.1558473650
  C        22.5139042946       14.8826986384       14.7126749575
  H        10.3465373979       17.4864321468       17.3216190530
  H        22.6031498307       15.6385269743       15.5008758815
  H         9.8665485408       19.1181749086       17.9314131287
  H        23.0685400302       13.9745388856       14.9716379417
  H         9.9533636088       17.7198135510       19.0377709373
  H        22.9365041205       15.3023733134       13.7866925735
  O        18.7245960984       16.6671815225       21.2123109134
  O        14.1975775141       16.4094142157       11.6390240816
  C        18.1523007746       16.3403302972       22.3072358815
  C        14.7747838087       16.6837191444       10.5342770976
  O        17.0042591226       16.7439378895       22.6937176963
  O        15.9184820741       16.2475748503       10.1525966519
  C        18.9117930225       15.4159564137       23.2276505754
  C        14.0322265263       17.5871986892        9.5780714286
  H        18.2253044925       14.8531424309       23.8687134451
  H        14.7287191405       18.1131996314        8.9167355308
  H        19.5511094495       16.0459288032       23.8653156151
  H        13.3818591618       16.9461415481        8.9633917551
  H        19.5581790432       14.7433883097       22.6532428305
  H        13.3981503025       18.2920564897       10.1267651061
  O        19.6243030032       18.4806325799       17.9075449812
  O        13.2795463953       14.6056102084       15.0150671992
  C        19.5184218241       19.1817745149       16.8473798384
  C        13.3530660851       13.9069749456       16.0760682111
  O        18.4960316137       19.8716947852       16.5102348204
  O        14.3592355565       13.2032609878       16.4220942186
  C        20.6869348907       19.1723749398       15.8901565343
  C        12.1717970957       13.9322421152       17.0169555852
  H        20.7472455959       20.1232394669       15.3492250666
  H        12.0683494655       12.9667685215       17.5249478125
  H        20.5246210398       18.3689399687       15.1537246480
  H        12.3552506261       14.7021787959       17.7835082689
  H        21.6200190485       18.9664225097       16.4253958810
  H        11.2547000120       14.1900607920       16.4768732134
  O        13.9444814729       15.7668738767       19.8966340928
  O        18.9681531592       17.2402574423       13.0212318662
  C        13.9428339236       15.5773831285       21.1629984722
  C        18.9907523509       17.4101799336       11.7514476852
  O        14.5179212154       16.3210498753       22.0260942899
  O        18.3991475683       16.6716570957       10.8946927693
  C        13.1782700050       14.3784742260       21.6740376911
  C        19.8055120967       18.5693292391       11.2298242507
  H        12.1279842682       14.6811218534       21.7997773677
  H        20.8457253517       18.2243616982       11.1283899349
  H        13.5677364202       14.0538532019       22.6445468672
  H        19.4437700626       18.8868710230       10.2463539428
  H        13.2062610455       13.5604316369       20.9451688937
  H        19.7963739504       19.4026941585       11.9415907654
  O        13.3638999785       21.7779885379       18.0647524784
  O        19.5470432368       11.3013933690       14.9365837891
  C        13.9577726776       22.0663566753       16.9719254386
  C        18.9473736332       11.0083666993       16.0292535716
  O        15.0912170094       21.6127061448       16.5907728817
  O        17.8189126833       11.4676180146       16.4080736539
  C        13.2701143987       23.0241845576       16.0252483373
  C        19.6269281576       10.0268978056       16.9563408338
  H        13.9521776532       23.8556387354       15.8027205099
  H        19.0736740140        9.0772990712       16.9129052558
  H        12.3364358147       23.4006995723       16.4536706490
  H        20.6656968688        9.8565803660       16.6574229989
  H        13.0644914550       22.5104519331       15.0758333923
  H        19.5741393607       10.3897623226       17.9903106382
  C        21.6696060739       20.3810132624       21.4193788375
  C        11.1801238628       12.7247005662       11.6175590673
  H        22.3906354168       19.9652350557       20.7055664450
  H        21.8357759183       21.4530739479       21.5639254499
  H        21.8136849174       19.8622353899       22.3788694156
  H        11.0240110545       13.2346432207       10.6551350179
  H        10.9903070873       11.6544392942       11.4898575869
  H        10.4834881246       13.1634669464       12.3417930700
  H        13.0539701871       18.0338620305       20.8337698393
  H        15.5810489889       22.6363224087       19.0366959279
  H        17.1879070741       17.4817878751       16.9745257552
  H        18.2145032380       19.0642662660       22.3810676300
  H        17.2796230295       10.4331653046       13.9888840961
  H        19.8491699297       14.9400877837       12.1265266650
  H        14.6491791445       13.9716827433       10.5471918316
  H        15.6525110001       15.6157477415       15.9278905963
  C        14.5562111615       18.1622710772       26.0437054227
  H        15.2385436597       18.5568647865       26.8075200543
  H        14.8372220131       17.1276899688       25.8063731281
  H        13.5279063622       18.1813075157       26.4271061951
  O        15.4268861408       24.3350440420       18.4835295992
  C        14.6713721313       25.2077089521       18.9202226961
  O        13.6918392090       24.9990583120       19.8042528357
  H        13.6447746212       24.0355613688       20.1123072950
  C        14.7678558995       26.6545548066       18.5062140008
  H        15.3991370966       26.7482369064       17.6172883716
  H        15.2164867883       27.2316541293       19.3284746637
  H        13.7708797986       27.0727429557       18.3191110692
  O        17.4911091622        8.6650929956       14.4349624595
  C        18.1271000930        7.7532310658       13.8990768685
  O        19.0566906493        7.9233727342       12.9514439516
  H        19.1571569389        8.9038831508       12.7146910304
  C        17.9274747529        6.2997075028       14.2490084897
  H        17.3201233115        6.2129528431       15.1552628198
  H        17.4109013248        5.7980617152       13.4174272274
  H        18.8938451439        5.7972155576       14.3833946216
  O        19.3854540132       18.8924104544       23.8362420396
  C        19.3951774127       19.5205185953       24.8975905265
  O        18.8112583224       20.7074701967       25.0857713083
  H        18.3327282663       21.0240494121       24.2458503852
  C        20.0778916921       19.0113760131       26.1439117426
  H        20.6231156281       19.8185123768       26.6489547365
  H        20.7546611634       18.1892034037       25.8906149348
  H        19.3137508961       18.6418710554       26.8437733119
  O        13.5287636103       14.1183428323        9.0899024182
  C        13.4328015822       13.4911539772        8.0338889121
  O        13.9507679921       12.2766358446        7.8371266388
  H        14.4553977989       11.9782132357        8.6669430259
  C        12.7228817406       14.0271013628        6.8166419831
  H        12.1707749795       13.2324062374        6.3004851416
  H        12.0514233933       14.8422683799        7.1044741801
  H        13.4749719766       14.4189845200        6.1153673299
  O        11.4632087398       17.3361625090       21.2990220094
  C        10.7643025035       17.6204324642       22.2821402368
  O        11.2201078887       18.1466671648       23.4193569299
  C         9.2702820325       17.4081964331       22.2948932295
  H         8.9947191927       16.6346725156       21.5704486252
  H         8.7833213982       18.3505247612       22.0007120741
  H         8.9128467626       17.1465936745       23.2976529114
  H        12.2316048672       18.3118454114       23.3587792691
  O        21.6095630955       15.5861139587       11.4622748005
  C        22.1975677025       15.3014353612       10.4138610166
  O        21.6163940565       14.7689781629        9.3307926980
  C        23.6797014646       15.5124705156       10.2248328677
  H        24.0524907903       16.2322609657       10.9605584395
  H        24.1945267580       14.5520454225       10.3784435079
  H        23.9040569016       15.8482789890        9.2051583440
  H        20.6281392929       14.6005342677        9.5104076318
