# Supplementary material for: Atomically precise surface chemistry of zirconium and hafnium metal oxo clusters beyond carboxylate ligands
Source: Chem Sci. 2024 Oct 7;15(42):17380–96. doi: 10.1039/d4sc03859b (PMC11457152; doi:10.1039/d4sc03859b)
Supplement: SC-015-D4SC03859B-s001 [file SC-015-D4SC03859B-s001.zip › DFT/Hf12_diMethPH_exchange/Hf12_diMethPH_1eq_H_bondng.xyz]

256
 i =       42, E =     -2224.5316219027
 Hf        17.2099316262       21.1225300833       20.7798083510
 Hf        15.6312553074       11.9111222684       12.2114289982
 Hf        14.8095026699       17.3518675149       18.6541884901
 Hf        18.0610900180       15.7056635032       14.3084657004
 Hf        18.2022302580       17.9933632751       19.5790547367
 Hf        14.6674473477       15.0414839699       13.3798112411
 Hf        15.5739737989       18.2424340417       21.8818569421
 Hf        17.2861421986       14.7693570292       11.0694332918
 Hf        13.9244625937       20.4863278449       19.7511457701
 Hf        18.9219413832       12.5270635194       13.2212711074
 Hf        16.5602503933       20.2324265273       17.4631587823
 Hf        16.3109776295       12.8181222315       15.5111214817
  O        16.2505583189       17.4936120780       20.1215419124
  O        16.6389139695       15.5162754683       12.8511047193
  O        14.8506668006       19.3852185930       18.3161471815
  O        17.9878747282       13.6816556043       14.6141190789
  O        17.5727760782       19.8916302165       19.2145022621
  O        15.2681632004       13.1235359526       13.7735095051
  O        15.3655332579       20.2114974043       21.2141973945
  O        17.4747118499       12.7888863678       11.7273916344
  O        15.7403231840       21.6255354265       19.2288044216
  O        17.1516824395       11.3886334138       13.7664751243
  O        16.8283197644       17.9886088384       17.7468309757
  O        16.0203159241       15.0847167225       15.1892590872
  O        17.5619866981       19.1376157571       21.6269777954
  O        15.2899648147       13.9157119587       11.3245522717
  O        13.8678971998       18.3999299912       20.4713304668
  O        18.9841569621       14.6030500535       12.4561963187
  O        16.2588064672       23.0166310506       21.7676901105
  O        16.4170973171        9.9819684010       11.2977973697
  C        16.7451731840       22.7409902706       22.9058011244
  C        15.9819850324       10.2660961731       10.1355845928
  O        17.4926698065       21.6891957019       23.0068532042
  O        15.3455032285       11.3819095210        9.9828805235
  C        16.4680811692       23.5840970602       24.1186872239
  C        16.1932479801        9.3483136801        8.9649860070
  H        15.8850637262       24.4699082569       23.8477121193
  H        16.7595139964        8.4618887628        9.2675209325
  H        17.4154642026       23.8822984620       24.5883688222
  H        15.2192160883        9.0478697414        8.5534623957
  H        15.9168095994       22.9836790329       24.8566620559
  H        16.7279988760        9.8871826466        8.1702828675
  O        15.9181325535       19.1365695605       24.0029733608
  O        17.0033968410       13.9484759484        8.9197718200
  C        14.6867243351       19.0809108664       24.3004132115
  C        18.2574852511       13.9283186190        8.7061705532
  O        13.8727021418       18.5704197734       23.4286787823
  O        19.0475171378       14.3517352722        9.6414990013
  C        14.1595794772       19.5851121301       25.6142322756
  C        18.8300233897       13.4224101677        7.4116632581
  H        14.9762808547       19.9699394642       26.2330470516
  H        18.0309974672       13.1002294131        6.7365379245
  H        13.6395926762       18.7715604898       26.1393799450
  H        19.4262370798       14.2143774036        6.9367761650
  H        13.4171364656       20.3749100155       25.4314494349
  H        19.5120640265       12.5854240447        7.6173816486
  O        13.3674195026       22.5130283523       20.6995780195
  O        19.4685284107       10.4787062166       12.2966921838
  C        12.5553681461       21.9814643963       21.5547616055
  C        20.3218655816       11.0257248289       11.4939528754
  O        12.3902720311       20.7216863834       21.5234376096
  O        20.4600989230       12.2886576895       11.5471297402
  C        11.8390414913       22.8537475821       22.5476199552
  C        21.1173847858       10.1787274846       10.5418175117
  H        11.1800475096       23.5522282409       22.0120412369
  H        21.7764744407        9.5106300178       11.1150684856
  H        12.5718055012       23.4598006623       23.0980468840
  H        20.4390278150        9.5416021946        9.9583031353
  H        11.2499240351       22.2458815925       23.2418187333
  H        21.7187679648       10.8072436267        9.8772612327
  O        19.3863173354       20.9709679508       21.1202360586
  O        13.4538446413       12.0362862023       11.8779895362
  C        20.2321494359       20.0330143412       20.9517511076
  C        12.6084236832       12.9761936196       12.0459807700
  O        19.9677906026       18.8873377246       20.4533688415
  O        12.8725984094       14.1217051095       12.5400046922
  O        18.1471738969       22.6849535979       19.5569080215
  O        14.6929554060       10.3253901080       13.4534176808
  C        18.1721748282       22.8829718510       18.2925729521
  C        14.6734293200       10.1659065846       14.7214540740
  O        17.6570927009       22.1151601391       17.4119459538
  O        15.1890321441       10.9577574734       15.5849549475
  C        18.8389749622       24.1441283073       17.8014483839
  C        14.0098074321        8.9181037759       15.2534046788
  H        18.0535308724       24.9066773540       17.6876521357
  H        14.7894243276        8.1476513427       15.3538428258
  H        19.2991421986       23.9788897776       16.8209789763
  H        13.5807676426        9.1019337549       16.2444768973
  H        19.5750876791       24.5032798875       18.5280144269
  H        13.2488508079        8.5550659699       14.5546058483
  O        14.5123218752       17.0731815098       16.4779536767
  O        18.3973291608       16.0027140458       16.5010266441
  C        18.9479246577       15.5648665571       17.5639167190
  C        13.9398577185       17.4889814975       15.4136925760
  O        18.7326161497       16.0902673898       18.7164482599
  O        14.1095870503       16.9245977934       14.2757859256
  C        19.8925676563       14.3944399461       17.5325130549
  C        13.0271915774       18.6853347233       15.4333316803
  H        19.6557121821       13.7166912386       16.7076226586
  H        13.2556000776       19.3452714611       16.2743125510
  H        19.8656255714       13.8706825367       18.4937390169
  H        13.1038998829       19.2197417322       14.4803363754
  H        20.9102605289       14.7873647214       17.3881211976
  H        11.9940345452       18.3207839931       15.5329888879
  O        15.7521918890       15.4403164021       18.0603376327
  O        17.1622045529       17.6203296273       14.9306462031
  C        16.6008990102       18.7091999585       14.5769286343
  C        16.3096320631       14.3458087406       18.3788673124
  O        16.1655776727       19.5559256765       15.4296395658
  O        16.7449312652       13.5260767029       17.4941694352
  C        16.4171300864       19.0567463437       13.1237690625
  C        16.5007143422       13.9501435155       19.8180715927
  H        17.2921830230       19.6429142295       12.8053563264
  H        15.6334073204       13.3428329564       20.1176941149
  H        15.5278815030       19.6841060369       13.0018701691
  H        17.3973209002       13.3292763324       19.9173810401
  H        16.3517425365       18.1568982196       12.5056954274
  H        16.5575244587       14.8304655085       20.4646349150
  O        12.6325080943       17.5595308777       18.3048885064
  O        20.2184756315       15.5043225837       14.6096102469
  C        11.7778489279       18.4835605604       18.5087494618
  C        21.0673656578       14.5602028106       14.4372575522
  O        12.0468259393       19.6429749882       18.9725942136
  O        20.7890679770       13.3840915712       14.0256381651
  C        10.3377484075       18.1696461687       18.1803538260
  C        22.5154358111       14.8773031049       14.7182073959
  H        10.2727079300       17.5914705862       17.2507783605
  H        22.6046039384       15.6283661922       15.5110131330
  H         9.7412169445       19.0846778641       18.1116925050
  H        23.0695505713       13.9673359507       14.9715049971
  H         9.9486052557       17.5384587968       18.9925303462
  H        22.9376425791       15.3028862443       13.7946182162
  O        18.6525474829       16.6622244080       21.2735539450
  O        14.1976494137       16.4128066060       11.7125739403
  C        18.1039261861       16.3806642074       22.3873388875
  C        14.7751109057       16.6913883015       10.6074861257
  O        16.9748794300       16.8298127805       22.7810764030
  O        15.9153072922       16.2512953745       10.2275494193
  C        18.8560923776       15.4679575166       23.3248476836
  C        14.0373395178       17.6055667926        9.6587478006
  H        18.1650931069       14.9340947169       23.9857944355
  H        14.7364421897       18.1255845997        8.9955119879
  H        19.5110416458       16.1026051022       23.9413688473
  H        13.3759447800       16.9746744919        9.0452574473
  H        19.4849540858       14.7697629018       22.7619305829
  H        13.4139949272       18.3157585466       10.2130146795
  O        19.6217087667       18.4754106888       17.9089776090
  O        13.2779480295       14.6034091938       15.0182905803
  C        19.5186555095       19.1806062773       16.8521975461
  C        13.3503771208       13.9008399329       16.0779693375
  O        18.4966040594       19.8712454394       16.5126205235
  O        14.3589311629       13.2022349372       16.4234190859
  C        20.6914393767       19.1795067675       15.8992333982
  C        12.1645513508       13.9179067403       17.0128003345
  H        20.7495339916       20.1320253869       15.3609471573
  H        12.0658483102       12.9519168922       17.5206657161
  H        20.5363513854       18.3771118830       15.1601821808
  H        12.3374607562       14.6901724061       17.7794912362
  H        21.6234644650       18.9768134873       16.4376210417
  H        11.2483741678       14.1688739694       16.4678977555
  O        13.9397069833       15.7655890180       19.8962411653
  O        18.9698414329       17.2400866163       13.0229405244
  C        13.9176757708       15.5922237661       21.1646458336
  C        18.9931006313       17.4092135715       11.7528866603
  O        14.5139376532       16.3258409256       22.0226815953
  O        18.4003757644       16.6713719935       10.8963710337
  C        13.1094328911       14.4260321951       21.6795283400
  C        19.8109861726       18.5660846515       11.2309789148
  H        12.0547248510       14.7399874095       21.6849481223
  H        20.8496411849       18.2169353521       11.1264668406
  H        13.4108980307       14.1595205750       22.6974611207
  H        19.4485284075       18.8860691717       10.2485624389
  H        13.1975184658       13.5653660148       21.0059750751
  H        19.8068141635       19.3985239809       11.9438120446
  O        13.3630358541       21.7780889507       18.0593307208
  O        19.5470578941       11.3002737773       14.9373200124
  C        13.9593820364       22.0685073709       16.9646631063
  C        18.9484145037       11.0068439046       16.0303644264
  O        15.0900308823       21.6133206662       16.5864737046
  O        17.8202624295       11.4666491756       16.4093281922
  C        13.2705695693       23.0293126323       16.0228044470
  C        19.6283013364       10.0256352416       16.9574498251
  H        13.9504275239       23.8643455852       15.8068976116
  H        19.0711958679        9.0780666597       16.9193382843
  H        12.3347124600       23.4001343535       16.4513273387
  H        20.6652618834        9.8506551670       16.6550352456
  H        13.0692309740       22.5200947744       15.0700369026
  H        19.5807570738       10.3914298471       17.9906937254
  C        21.6540161907       20.2705176397       21.3998637274
  C        11.1848222994       12.7323392806       11.6038855696
  H        22.3549480433       19.8553670429       20.6656714578
  H        21.8406245419       21.3370001699       21.5594232241
  H        21.8057662538       19.7312162551       22.3467134037
  H        11.0301463799       13.2573629969       10.6495251869
  H        10.9976051111       11.6637654715       11.4593206609
  H        10.4846578608       13.1578635278       12.3327165844
  H        12.9720697147       18.0531532059       20.7761798699
  H        15.6198130432       22.5820274796       18.9910495093
  H        17.1721856110       17.4882133882       16.9688700974
  H        18.1941061966       19.0650730310       22.3873203556
  H        17.2755654582       10.4293837840       13.9893369134
  H        19.8539591178       14.9345429035       12.1303098340
  H        14.6572537834       13.9662944342       10.5612178970
  H        15.6698195816       15.5880016495       15.9621914974
  O        15.4273285774       24.3333362089       18.4834487996
  C        14.6706493760       25.2059721335       18.9169313210
  O        13.6927578780       24.9992157852       19.8040916362
  H        13.6559601178       24.0383694334       20.1196768298
  C        14.7628833506       26.6513616861       18.4958708944
  H        15.3876864287       26.7415149906       17.6019894518
  H        15.2172940665       27.2324378962       19.3121592853
  H        13.7644044871       27.0683859784       18.3142056459
  O        17.4922260352        8.6635933882       14.4341818136
  C        18.1691485530        7.7554069664       13.9444020163
  O        19.1370217219        7.9260333108       13.0337391517
  H        19.2145696425        8.9020255686       12.7708666841
  C        17.9827221840        6.3045131626       14.3111252423
  H        17.3693223295        6.2220755684       15.2136144980
  H        17.4743138943        5.7897488600       13.4822930729
  H        18.9526371921        5.8122162923       14.4558874344
  O        19.3830190243       18.8930577741       23.8364804252
  C        19.4070212976       19.5321947152       24.8916994761
  O        18.8084494689       20.7106473803       25.0828860828
  H        18.3002248048       21.0133421516       24.2582701826
  C        20.1223083135       19.0465878437       26.1284115851
  H        20.6535203227       19.8699649661       26.6216153190
  H        20.8151882242       18.2402909877       25.8685146853
  H        19.3769585747       18.6616811640       26.8403249318
  O        13.5297679739       14.1074507537        9.1563609301
  C        13.4153880441       13.4936144521        8.0922744510
  O        13.9504259657       12.2903399938        7.8474331335
  H        14.4858539652       11.9849121698        8.6518497868
  C        12.6550467146       14.0342508226        6.9082763668
  H        12.0838339607       13.2399515880        6.4122790739
  H        11.9940294645       14.8462408208        7.2269035302
  H        13.3764898613       14.4288547059        6.1769459306
  O        11.4679911086       17.4835748122       21.2808883946
  P        10.5607999238       17.9272817721       22.3945701109
  O        11.3000687821       18.4816923933       23.6883649666
  C         9.4107584145       19.2290941084       21.8964247400
  H         8.7335847511       18.8533366959       21.1193772922
  H        10.0094859150       20.0543691214       21.4901905630
  H         8.8240936544       19.5792133701       22.7546385212
  H        12.3143954191       18.5384242356       23.5725912272
  C         9.5384036302       16.5676963757       23.0181001695
  H        10.1986444744       15.7688092701       23.3795506422
  H         8.9056087444       16.1742625221       22.2128056979
  H         8.9047748628       16.9074251194       23.8470748754
  O        21.6909170795       15.5861861272       11.4624178001
  C        22.2785832379       15.2845788815       10.4205035594
  O        21.6886667286       14.7667180146        9.3315922314
  C        23.7668049490       15.4489215397       10.2359118394
  H        24.1606754465       16.1531324143       10.9756190753
  H        24.2497167442       14.4714988734       10.3860719642
  H        24.0042972752       15.7816693358        9.2181902045
  H        20.7022541356       14.6140233699        9.5118034830
