# Supplementary material for: Atomically precise surface chemistry of zirconium and hafnium metal oxo clusters beyond carboxylate ligands
Source: Chem Sci. 2024 Oct 7;15(42):17380–96. doi: 10.1039/d4sc03859b (PMC11457152; doi:10.1039/d4sc03859b)
Supplement: SC-015-D4SC03859B-s001 [file SC-015-D4SC03859B-s001.zip › DFT/Hf12_diMethPH_exchange/Hf12_diMethPH_1eq_innerface_bridging.xyz]

256
 i =       46, E =     -2224.5336099674
 Hf        17.1822861070       21.1458315686       20.7540320440
 Hf        15.6321654341       11.9017786733       12.2106872406
 Hf        14.7980556065       17.3630892842       18.6176774838
 Hf        18.0297677087       15.6986201782       14.3074683291
 Hf        18.2064118794       18.0193013768       19.5494184750
 Hf        14.6533394190       15.0292594185       13.3523616501
 Hf        15.5750537100       18.2371140098       21.8399535366
 Hf        17.2762720424       14.7589510547       11.0541440766
 Hf        13.9140138809       20.4932089202       19.7361127836
 Hf        18.9215381138       12.5284343064       13.2203322695
 Hf        16.5312468568       20.2927038022       17.4249695603
 Hf        16.3014214494       12.8163719097       15.5086001378
  O        16.2452151928       17.4979206981       20.0645660884
  O        16.6013275992       15.5164542191       12.8101725631
  O        14.8473971101       19.3931775596       18.3104421936
  O        17.9827127165       13.6799361783       14.6113206487
  O        17.5803983040       19.9606004244       19.1574106353
  O        15.2668105555       13.1211550755       13.7713787531
  O        15.3637676544       20.2129450839       21.1974518551
  O        17.4747187742       12.7874357805       11.7267256801
  O        15.6768495431       21.6748236715       19.2269430991
  O        17.1516386272       11.3872578316       13.7663263189
  O        16.8286022239       18.0540420335       17.7305444506
  O        16.0161329105       15.0882564479       15.1784239289
  O        17.5605605215       19.1418743693       21.6042201520
  O        15.2789906552       13.8685602509       11.3063309703
  O        13.8675593509       18.3973747274       20.4564529020
  O        18.9767010156       14.6041021353       12.4558448143
  O        16.2569789037       23.0168167981       21.7751126816
  O        16.4173555963        9.9802348200       11.2970000110
  C        16.7032520636       22.6932168576       22.9188054782
  C        15.9784158009       10.2617302057       10.1349290386
  O        17.4124072938       21.6153452846       23.0100834367
  O        15.3453249252       11.3789451672        9.9823108891
  C        16.4189902257       23.5123643439       24.1468470582
  C        16.1783635708        9.3361941978        8.9687032448
  H        15.8466727028       24.4090492589       23.8891202352
  H        16.7830664775        8.4721068679        9.2614767185
  H        17.3642334491       23.7943675547       24.6311669489
  H        15.1991105808        8.9969670974        8.6014357300
  H        15.8575422820       22.9007968447       24.8675286357
  H        16.6622120494        9.8801564917        8.1458485404
  O        15.8347459822       19.1346674821       23.9290968254
  O        17.0039783544       13.9457294145        8.9163605629
  C        14.5879013583       19.1227210746       24.1774082160
  C        18.2578376731       13.9394308425        8.6967485573
  O        13.7949814119       18.6447888178       23.2732558246
  O        19.0470837375       14.3510808033        9.6378542682
  C        14.0298455273       19.6532847818       25.4678536781
  C        18.8242092478       13.4817721651        7.3817852643
  H        14.8363252513       19.9896997494       26.1271009505
  H        18.0525222637       12.9865105727        6.7835617009
  H        13.4385975756       18.8714953109       25.9648569100
  H        19.2029651091       14.3556700139        6.8310559978
  H        13.3462393687       20.4865226669       25.2510212516
  H        19.6755706542       12.8096960709        7.5511584952
  O        13.3589244834       22.5148541036       20.6314999767
  O        19.4685719087       10.4788112236       12.2967251867
  C        12.5837762749       21.9836561076       21.5256845202
  C        20.3214058953       11.0260766429       11.4936886602
  O        12.4571723509       20.7200764489       21.5276518436
  O        20.4600313992       12.2889367500       11.5471226046
  C        11.8776353112       22.8594909285       22.5211622665
  C        21.1169561255       10.1794732033       10.5411904751
  H        11.2554260829       23.5934284005       21.9898442234
  H        21.7812487812        9.5163380486       11.1141998822
  H        12.6221375995       23.4258687612       23.0984343124
  H        20.4393730241        9.5377146208        9.9619734202
  H        11.2562404991       22.2578844360       23.1920151976
  H        21.7132226075       10.8086411077        9.8726786061
  O        19.3743880131       21.0492370750       21.1213319843
  O        13.4515177324       12.0293449189       11.8785314868
  C        20.2134930052       20.0930538944       21.0010411242
  C        12.6036586506       12.9651205953       12.0478465144
  O        19.9667648279       18.9662559808       20.4616562371
  O        12.8685389062       14.1132964512       12.5382370774
  O        18.0689867464       22.7657683955       19.5626011330
  O        14.6919803355       10.3228861279       13.4540012548
  C        18.0677488462       23.0151989669       18.3054813674
  C        14.6725472653       10.1630477088       14.7217573535
  O        17.5694202923       22.2652404409       17.4054731812
  O        15.1883399006       10.9556031970       15.5847044921
  C        18.6973234225       24.3133435701       17.8592296853
  C        14.0092258194        8.9156866452       15.2542251336
  H        17.8960323852       25.0657573672       17.8127151042
  H        14.7898059419        8.1467868603       15.3590957642
  H        19.1260384583       24.2092154223       16.8564411644
  H        13.5765432691        9.1013178289       16.2434108317
  H        19.4518358775       24.6479142523       18.5788660976
  H        13.2512323237        8.5502596133       14.5534798786
  O        14.5147060274       17.0761318390       16.4111784188
  O        18.3878022159       15.9306519834       16.4915610921
  C        18.9108864608       15.5352235924       17.5825756438
  C        13.9310789760       17.4833687145       15.3503839449
  O        18.6468542998       16.0754470677       18.7152658267
  O        14.1082537678       16.9258150331       14.2063386017
  C        19.8870394765       14.3881362710       17.5932348206
  C        12.9948372328       18.6609699133       15.3743716319
  H        19.6832422189       13.6908978914       16.7751252770
  H        13.2338198226       19.3388054784       16.1982248367
  H        19.8591637677       13.8799750872       18.5628124380
  H        13.0350320037       19.1811217091       14.4114506209
  H        20.8961871387       14.8056578390       17.4572143836
  H        11.9727164067       18.2776037414       15.5102406764
  O        15.6755627375       15.4400927212       18.0578072240
  O        17.1565548783       17.6463507093       14.9355012541
  C        16.5555704201       18.7150890706       14.5796251180
  C        16.2473049174       14.3510871440       18.3778935849
  O        16.0842888472       19.5523556186       15.4245792570
  O        16.6725120370       13.5256233438       17.4969943307
  C        16.3647079208       19.0504987020       13.1235121055
  C        16.4544746574       13.9693583423       19.8181507120
  H        17.2367154952       19.6367476116       12.7969690729
  H        15.5862682407       13.3731632467       20.1365978006
  H        15.4723366139       19.6726560536       12.9993096806
  H        17.3473853584       13.3424412874       19.9114615478
  H        16.3012415528       18.1457568302       12.5120936530
  H        16.5288483946       14.8568973530       20.4528786659
  O        12.6281261133       17.5695544456       18.2338122353
  O        20.2113970200       15.5074894655       14.6067958528
  C        11.7743469667       18.4894715048       18.4737034757
  C        21.0596151727       14.5627386506       14.4436795502
  O        12.0440844248       19.6342563624       18.9726478500
  O        20.7874457586       13.3866853443       14.0259823850
  C        10.3288995678       18.1903593692       18.1566959454
  C        22.5059640471       14.8760764214       14.7428540063
  H        10.2509694163       17.5053348988       17.3048777785
  H        22.5865928155       15.6235551812       15.5399897497
  H         9.7717157126       19.1146797322       17.9716237937
  H        23.0545922154       13.9642166913       15.0011193625
  H         9.8980739514       17.6872920659       19.0355814260
  H        22.9416733774       15.3029688961       13.8263122526
  O        18.6462991781       16.6670583164       21.2150203507
  O        14.1924850468       16.3377081455       11.6347662393
  C        18.1164142731       16.3891771151       22.3433239832
  C        14.7698221513       16.6556008111       10.5417910425
  O        16.9921526244       16.8302947525       22.7659106773
  O        15.9173754967       16.2417260730       10.1524597079
  C        18.8943558922       15.4816922343       23.2648120879
  C        14.0217045651       17.5854984295        9.6159940750
  H        18.2209633788       14.9423206231       23.9393286679
  H        14.7116245554       18.1028671253        8.9414092046
  H        19.5561394014       16.1212761382       23.8688680400
  H        13.3358499923       16.9690764121        9.0150501772
  H        19.5172967531       14.7885312864       22.6892388850
  H        13.4207332408       18.2990439088       10.1907576122
  O        19.6386630556       18.3276930240       17.9784695750
  O        13.2775458676       14.6061929889       15.0153322199
  P        19.7627347507       19.4754491204       16.9607869491
  C        13.3461189898       13.9017069876       16.0733907505
  O        18.4101033602       19.9727663289       16.4224559670
  O        14.3524072956       13.2006562318       16.4198789618
  C        20.7749679108       18.9150841268       15.5789280207
  C        12.1590378774       13.9203871599       17.0069897003
  H        20.9046940738       19.7363987542       14.8630750567
  H        12.0587514288       12.9547662322       17.5152834569
  H        20.3011670622       18.0680710124       15.0697944748
  H        12.3314370150       14.6926288679       17.7737118067
  H        21.7582755437       18.6026088926       15.9524563876
  H        11.2437951286       14.1715872238       16.4606259830
  O        13.8687481233       15.7761132874       19.8982601389
  O        18.8962551451       17.2406252868       13.0261486700
  C        13.9020504086       15.5878995006       21.1625396895
  C        18.9603150706       17.4092372025       11.7579736172
  O        14.5143575451       16.3239045912       22.0139435519
  O        18.3964608827       16.6674132354       10.8896931319
  C        13.1388103491       14.3994414204       21.7000181867
  C        19.7901101964       18.5683166730       11.2601672737
  H        12.0923989472       14.7085573180       21.8398789661
  H        20.8333953208       18.2237120189       11.1930564686
  H        13.5431017709       14.0816714772       22.6667334980
  H        19.4600412316       18.8827618678       10.2645486174
  H        13.1487312065       13.5742670742       20.9786549322
  H        19.7557379742       19.4039681641       11.9683820547
  O        13.2846085394       21.7772249518       18.0504405720
  O        19.5462861372       11.3006519025       14.9379804119
  C        13.8794716324       22.0696311880       16.9581538562
  C        18.9484212203       11.0120057554       16.0324808105
  O        15.0127931130       21.6156666040       16.5829761921
  O        17.8186160535       11.4696060715       16.4103424450
  C        13.1920710111       23.0275650267       16.0127959921
  C        19.6385290358       10.0535648980       16.9762527619
  H        13.8763779420       23.8556008874       15.7843984963
  H        18.9723868820        9.2003970326       17.1636810839
  H        12.2615330259       23.4082284608       16.4443788065
  H        20.5899306588        9.7071661280       16.5616578242
  H        12.9801214522       22.5115665737       15.0658828781
  H        19.8081757665       10.5514023470       17.9408692329
  C        21.6066711544       20.3046400347       21.5459740424
  C        11.1781880098       12.7188477933       11.6149166861
  H        22.3503094274       19.8630204281       20.8720685897
  H        21.8073702913       21.3683103243       21.7081926177
  H        21.6746814218       19.7748032041       22.5077818263
  H        11.0140402378       13.2516681035       10.6665241204
  H        10.9942361649       11.6506828989       11.4638212660
  H        10.4825266791       13.1355401849       12.3532042538
  H        13.0023621335       18.0253484675       20.7808720375
  H        15.5583677426       22.6331153524       18.9890472600
  H        17.1707364668       17.5851243059       16.9326124362
  H        18.1904917343       19.0679118685       22.3642827671
  H        17.2778403145       10.4283864471       13.9897776471
  H        19.8454619055       14.9420373136       12.1352184325
  H        14.6336595318       13.9283177166       10.5558357729
  H        15.6530702655       15.6127703182       15.9320907515
  C        20.6844141943       20.8539180067       17.6893590136
  H        21.6673899754       20.5041074263       18.0288170664
  H        20.1293144695       21.2535071291       18.5458660788
  H        20.8140479184       21.6475243012       16.9429474591
  O        15.4232236414       24.3371344379       18.4827246058
  C        14.6708162546       25.2112087530       18.9243980730
  O        13.6911975570       25.0003902483       19.8046253224
  H        13.6408306066       24.0315974086       20.1030659599
  C        14.7762276457       26.6600882144       18.5193270886
  H        15.4050775346       26.7559333757       17.6288091791
  H        15.2305689374       27.2294561724       19.3438185578
  H        13.7813981548       27.0856715020       18.3373157603
  O        17.4920361450        8.6637070504       14.4344274448
  C        18.1702258414        7.7558307126       13.9462006653
  O        19.1371409798        7.9259688762       13.0340891126
  H        19.2136107112        8.9016328762       12.7701717044
  C        17.9860364083        6.3053967847       14.3158981756
  H        17.3755935395        6.2242348045       15.2204967602
  H        17.4750745258        5.7891600698       13.4895539645
  H        18.9565724405        5.8137485746       14.4584141860
  O        19.3829479310       18.8929345262       23.8367801760
  C        19.4116301191       19.5345223661       24.8902945482
  O        18.8064620365       20.7105535784       25.0810505505
  H        18.2750106334       20.9902568339       24.2618590583
  C        20.1400586193       19.0587147016       26.1226791722
  H        20.6707886686       19.8872755199       26.6078713053
  H        20.8351182964       18.2549281005       25.8608351176
  H        19.4028778418       18.6730900541       26.8427539052
  O        13.4512187070       14.1025432397        9.1542061075
  C        13.3769374787       13.4856018683        8.0876473728
  O        13.9478346927       12.2953985102        7.8489674477
  H        14.4776562925       11.9956698944        8.6581802076
  C        12.6281222204       14.0081580459        6.8877772725
  H        12.0771953030       13.2022727778        6.3874256092
  H        11.9493556612       14.8115143728        7.1906815893
  H        13.3553148939       14.4088537192        6.1655706806
  O        11.4592797908       17.3355251294       21.3008936748
  C        10.7686824275       17.5901012251       22.2971382945
  O        11.2226110507       18.1488362600       23.4214053013
  C         9.2898037415       17.2995299725       22.3504849206
  H         9.0318889345       16.5285013763       21.6171525940
  H         8.7442932618       18.2212922881       22.0966248419
  H         8.9807891937       16.9974569797       23.3581523705
  H        12.2160644490       18.3668901760       23.3317816619
  O        21.6909597441       15.5868666702       11.4626883530
  C        22.2786691154       15.2838910710       10.4213394136
  O        21.6886730416       14.7667616571        9.3319759566
  C        23.7671183800       15.4462596822       10.2356774976
  H        24.1676580928       16.1262839796       10.9940072841
  H        24.2467347410       14.4626483694       10.3512621732
  H        24.0004626680       15.8096196846        9.2272865125
  H        20.7016975919       14.6170230590        9.5108371564
