# Supplementary material for: Atomically precise surface chemistry of zirconium and hafnium metal oxo clusters beyond carboxylate ligands
Source: Chem Sci. 2024 Oct 7;15(42):17380–96. doi: 10.1039/d4sc03859b (PMC11457152; doi:10.1039/d4sc03859b)
Supplement: SC-015-D4SC03859B-s001 [file SC-015-D4SC03859B-s001.zip › DFT/Hf12_diMethPH_exchange/Hf12_diMethPH_1eq_inter_cluster_bridging.xyz]

256
 i =       21, E =     -2224.5325934269
 Hf        17.2647300043       21.1249652332       20.7922284222
 Hf        15.7247390965       11.8540442601       12.2039345217
 Hf        14.8135012995       17.3712411365       18.6159687366
 Hf        18.1402652817       15.6418671169       14.3039625087
 Hf        18.2345659210       17.9732644625       19.5784478042
 Hf        14.7574955996       15.0076544117       13.2977696361
 Hf        15.6032942385       18.2431812363       21.8546257871
 Hf        17.3954417982       14.7199703753       11.0530409077
 Hf        13.9870759776       20.5197906749       19.7234076691
 Hf        19.0065845360       12.4605151279       13.2179013558
 Hf        16.6561156786       20.2478662832       17.4816962301
 Hf        16.3894793801       12.7784440950       15.4988127708
  O        16.2675854248       17.4924786321       20.0793124083
  O        16.7280441043       15.5042918287       12.8033002993
  O        14.9290155664       19.3975457248       18.3143460559
  O        18.0704228720       13.6136707169       14.6070221385
  O        17.6449295477       19.8988040529       19.2227615696
  O        15.3575663064       13.0937357496       13.7543113850
  O        15.4279765691       20.2160509452       21.2027083860
  O        17.5677795283       12.7155698373       11.7198354099
  O        15.7672189867       21.6745132558       19.2356460289
  O        17.2310566324       11.3266426727       13.7617644377
  O        16.9041170602       17.9901736331       17.7397239409
  O        16.1005585802       15.0260968761       15.1764770829
  O        17.5792271074       19.1345839186       21.6370670679
  O        15.4183589070       13.8524812858       11.3038387735
  O        13.9275746990       18.4109663388       20.4572828728
  O        19.0677050286       14.5298388795       12.4492013907
  O        16.3364030687       23.0176741663       21.7752286961
  O        16.4990461130        9.9018074754       11.2986771980
  C        16.8275739182       22.7428979021       22.9118090935
  C        16.0632431036       10.1867438152       10.1370547731
  O        17.5735480502       21.6892693953       23.0083847632
  O        15.4291203146       11.3031848224        9.9823014288
  C        16.5588295370       23.5869618400       24.1255683019
  C        16.2706362296        9.2670016771        8.9667283262
  H        15.9733810325       24.4721908182       23.8580101776
  H        16.8485411017        8.3867562116        9.2653002389
  H        17.5094310740       23.8858847434       24.5882623409
  H        15.2948007469        8.9554083237        8.5680036383
  H        16.0135827612       22.9861132176       24.8676884707
  H        16.7903164826        9.8081660686        8.1638390868
  O        15.8742739872       19.1380861906       24.0028823085
  O        17.0781689364       13.9383708523        8.9115186132
  C        14.6339961193       19.0790313522       24.2486750316
  C        18.3193204695       13.9417018741        8.6469813645
  O        13.8642117389       18.5628269188       23.3429875570
  O        19.1315515091       14.3509347743        9.5700770737
  C        14.0421679257       19.5927720049       25.5310880297
  C        18.8526365398       13.4927511452        7.3162792312
  H        14.8319745470       19.9134504957       26.2177544092
  H        18.0378519688       13.1434238232        6.6742506222
  H        13.4262103782       18.8120203416       25.9980603330
  H        19.3781412588       14.3278799697        6.8313184777
  H        13.3761533193       20.4384115870       25.3059749622
  H        19.5891728340       12.6912008568        7.4664311250
  O        13.3690831218       22.5207858134       20.6186325928
  O        19.5503998110       10.4016538225       12.2971995966
  C        12.6225406820       21.9740107979       21.5267158071
  C        20.3974895489       10.9466464872       11.4867875179
  O        12.5390620109       20.7098554671       21.5348269897
  O        20.5433491020       12.2080887645       11.5462979321
  C        11.9018555015       22.8385452195       22.5219402036
  C        21.1712008206       10.1007590686       10.5162697821
  H        11.2665946969       23.5611174311       21.9908585692
  H        21.8056977061        9.3954462706       11.0719849640
  H        12.6380529716       23.4181641820       23.0969417338
  H        20.4733933330        9.5028506772        9.9140175341
  H        11.2935709752       22.2271836446       23.1959353607
  H        21.7925374399       10.7278573479        9.8690909825
  O        19.4592752069       20.9681932905       21.1257450442
  O        13.5363284363       11.9905383186       11.8096320484
  C        20.2796845081       20.0111515688       20.9525126494
  C        12.6972105220       12.9394621481       11.9756398795
  O        19.9791734621       18.8722505035       20.4619135279
  O        12.9573911518       14.0968045532       12.4561480896
  O        18.2273281507       22.6901808585       19.6326684456
  O        14.7685448722       10.3157546735       13.4492271891
  C        18.2587658012       22.9172022112       18.3723332033
  C        14.7488968078       10.1238036382       14.7126963891
  O        17.7337803723       22.1765975869       17.4794952697
  O        15.2701255719       10.8924449647       15.5907457608
  C        18.9451256640       24.1784887449       17.9072021689
  C        14.0817389070        8.8647888728       15.2115261439
  H        18.1660604388       24.9418587391       17.7607248008
  H        14.8601873172        8.0902774757       15.2867915260
  H        19.4400674057       24.0104720816       16.9438653702
  H        13.6572270534        9.0211356165       16.2092232674
  H        19.6558956931       24.5365171781       18.6586499002
  H        13.3175201296        8.5237159846       14.5053700875
  O        14.3462733454       17.1610673662       16.5659407800
  O        18.4780801420       15.9242964062       16.5007965473
  C        19.0296086843       15.5267798509       17.5785789943
  P        13.5140304835       17.4804449634       15.3042805044
  O        18.8075012110       16.0803354093       18.7165667707
  O        14.1862539806       16.9091495372       14.0337120931
  C        19.9870606489       14.3648811861       17.5784180430
  C        11.7962368643       16.8925397656       15.4254489932
  H        19.7619042523       13.6688997970       16.7653029487
  H        11.1347659065       17.7535259537       15.5730632505
  H        19.9584359324       13.8592125334       18.5493563023
  H        11.5301085130       16.3730219932       14.4986447437
  H        21.0023626622       14.7638023747       17.4337420924
  H        11.6823422690       16.2151094181       16.2735868835
  O        15.7607202620       15.4371290193       17.9755689654
  O        17.2481695702       17.5634216442       14.9348453118
  C        16.7562411200       18.6818184759       14.5777870745
  C        16.3518846655       14.3692209599       18.3361909495
  O        16.4048442956       19.5681932526       15.4296346396
  O        16.8219596462       13.5272330326       17.4892701036
  C        16.5583212175       19.0212461848       13.1243838627
  C        16.5422736792       14.0253828816       19.7893435574
  H        17.4426447696       19.5791530364       12.7828240298
  H        15.7051458772       13.3803372027       20.0953148679
  H        15.6874440624       19.6751122083       13.0083343246
  H        17.4685850327       13.4544337669       19.9131134032
  H        16.4489169574       18.1170896216       12.5187719983
  H        16.5499490665       14.9223111829       20.4141160033
  O        12.5437435963       17.6524966632       18.3909383864
  O        20.2923796345       15.4428029894       14.6172478146
  C        11.7324306316       18.6086149903       18.5997463018
  C        21.1502495822       14.5150813146       14.4343119872
  O        12.0578573928       19.7891794494       18.9815904025
  O        20.8725728190       13.3441515408       14.0204642398
  C        10.2550387407       18.3687071182       18.3762524259
  C        22.5976560840       14.8475433831       14.7019873088
  H        10.0612930173       17.3368299610       18.0698692764
  H        22.6849520827       15.5855576784       15.5073924192
  H         9.8791338193       19.0665535767       17.6154857800
  H        23.1689389295       13.9423041933       14.9322780325
  H         9.7190356940       18.5871258455       19.3093136038
  H        23.0023749076       15.2979696196       13.7827026182
  O        18.6549099482       16.6566966954       21.2768186597
  O        14.2699994663       16.2597592036       11.5541788632
  C        18.1067130492       16.3764127800       22.3907313617
  C        14.8699840549       16.5797838680       10.4789283985
  O        16.9765302089       16.8276472756       22.7798334962
  O        16.0302230967       16.1684096594       10.1382718969
  C        18.8597208985       15.4686458178       23.3312340162
  C        14.1420309654       17.4935422176        9.5222356785
  H        18.1712575555       14.9496644013       24.0063227014
  H        14.8462338447       18.0071838730        8.8597958597
  H        19.5287909279       16.1045315518       23.9312704463
  H        13.4741986106       16.8657513870        8.9132586737
  H        19.4754116487       14.7576857992       22.7695357057
  H        13.5237450117       18.2109312745       10.0733857923
  O        19.7114514094       18.3967799528       17.9816561103
  O        13.3599884332       14.5184528521       14.9458471068
  C        19.6434568135       19.1530315228       16.9596901093
  C        13.4171759158       13.8088702965       16.0033468339
  O        18.6469322677       19.8879136580       16.6571359644
  O        14.4482510597       13.1901139211       16.4173945940
  C        20.8212366509       19.1548823821       16.0130602518
  C        12.1849001431       13.6987709409       16.8736194299
  H        20.8837655674       20.1085092977       15.4778139613
  H        12.1265809733       12.6919528236       17.3038460920
  H        20.6708075371       18.3516927813       15.2737579639
  H        12.2850869272       14.4102930501       17.7093592389
  H        21.7504906025       18.9498107989       16.5560373559
  H        11.2760417656       13.9294333406       16.3092791268
  O        13.9390893099       15.7681139490       19.8196131075
  O        19.0546539813       17.1619464846       13.0314956318
  C        13.9385434700       15.5771076817       21.0878689878
  C        19.0718685239       17.3742315263       11.7683017096
  O        14.5188277903       16.3189198121       21.9464918027
  O        18.4819893452       16.6610915464       10.8926208194
  C        13.1744879379       14.3779922469       21.5970998264
  C        19.8757081998       18.5587404420       11.2871001574
  H        12.1176337931       14.6705862144       21.6854259097
  H        20.9149895083       18.2220275362       11.1561045709
  H        13.5398989533       14.0736786949       22.5832535004
  H        19.5003823292       18.9183319940       10.3232770024
  H        13.2328959068       13.5487666974       20.8825613744
  H        19.8746472070       19.3599000874       12.0348467532
  O        13.3901156929       21.7806325727       17.9796249825
  O        19.6273027263       11.2221004265       14.9380289471
  C        14.0346580368       22.0700780124       16.9158922640
  C        19.0244629991       10.9713742046       16.0397194466
  O        15.1806423380       21.6113042912       16.5823870243
  O        17.9050866972       11.4618505513       16.4097311690
  C        13.3913188816       23.0347324969       15.9446473077
  C        19.6876977321       10.0048609297       16.9941466526
  H        14.0622298939       23.8931121171       15.8032403627
  H        19.1064406761        9.0711341468       16.9956983894
  H        12.4168738125       23.3719836951       16.3105397593
  H        20.7173261460        9.7932499765       16.6902010277
  H        13.2781596581       22.5479339059       14.9663276667
  H        19.6584757012       10.4079521330       18.0142500974
  C        21.7134002260       20.2165309723       21.3791519315
  C        11.2699322923       12.6928757521       11.5445239511
  H        22.3939067594       19.7564288646       20.6528934409
  H        21.9345182705       21.2813196762       21.5032975976
  H        21.8570994780       19.7047946074       22.3424003301
  H        11.0977456388       13.2373913581       10.6044894790
  H        11.0889287760       11.6258596684       11.3817877265
  H        10.5749372218       13.0958274545       12.2911537174
  H        13.0624830825       18.0460793825       20.7906598631
  H        15.6682356736       22.6312961567       18.9824718511
  H        17.2389070006       17.5078172420       16.9476204446
  H        18.2218105162       19.0471692385       22.3853168394
  H        17.3446260332       10.3644100175       13.9903509220
  H        19.9341352057       14.8818272859       12.1171095346
  H        14.7703282302       13.9221373919       10.5569843459
  H        15.7994169978       15.4793038772       15.9984934422
  C        13.3058993070       19.2567211764       15.0745813978
  H        14.2676583432       19.7647489978       14.9590818613
  H        12.7954726963       19.6667047499       15.9557995211
  H        12.6820797551       19.4121445243       14.1847899211
  O        15.5087173765       24.3360310887       18.4823557604
  C        14.7546565070       25.2092087181       18.9224821083
  O        13.7742630675       25.0011439781       19.8033774996
  H        13.7080783375       24.0334707469       20.0980015762
  C        14.8564193488       26.6574321538       18.5128138739
  H        15.4889972296       26.7519574652       17.6248440678
  H        15.3045282771       27.2324363506       19.3367455023
  H        13.8603557137       27.0775026833       18.3245606989
  O        17.4974026280        8.6593350950       14.4327718358
  C        18.2121710407        7.7544241126       13.9875813529
  O        19.2161193020        7.9202204567       13.1189229210
  H        19.2947228458        8.8879203866       12.8202795970
  C        18.0224198517        6.3087135205       14.3731880008
  H        17.4151363932        6.2396009768       15.2811519822
  H        17.4997579143        5.7903655358       13.5552122785
  H        18.9892845904        5.8100111780       14.5136269338
  O        19.4635181565       18.8919075649       23.8359543232
  C        19.4883171696       19.5296899308       24.8917899547
  O        18.8916112720       20.7099508404       25.0830533671
  H        18.3853993667       21.0133173138       24.2576567792
  C        20.2025747760       19.0422034840       26.1282524754
  H        20.7390699676       19.8628407298       26.6204059303
  H        20.8906706588       18.2318568330       25.8680015606
  H        19.4560707562       18.6615343609       26.8413245763
  O        13.5365089716       14.1007824690        9.1544145544
  C        13.4600662500       13.4825126700        8.0893948586
  O        14.0315151885       12.2924139297        7.8493801047
  H        14.5557871247       11.9818380320        8.6557734357
  C        12.7066041371       13.9999657410        6.8901885494
  H        12.1361858858       13.1955550143        6.4092800498
  H        12.0440866808       14.8181473547        7.1891588260
  H        13.4308251292       14.3767501481        6.1524151591
  O        11.5457874941       17.3282727802       21.3602288419
  C        10.8444296342       17.5893423171       22.3438247561
  O        11.2992310171       18.1547615173       23.4575973054
  C         9.3659943881       17.2944469274       22.3921547320
  H         9.0832324563       16.6612603129       21.5455245480
  H         8.8098861506       18.2420987214       22.3378613787
  H         9.0964046866       16.8133871737       23.3410568785
  H        12.3023290522       18.3415328521       23.3772990403
  O        21.5347693106       15.5831040611       11.4612758750
  C        22.1977063884       15.3056781692       10.4543399228
  O        21.6987958762       14.7696581200        9.3347962128
  C        23.6868638258       15.5333395227       10.3738567578
  H        23.9905157837       16.2908166341       11.1038188695
  H        24.1976334887       14.5890483101       10.6167552204
  H        23.9905222494       15.8250517497        9.3614919979
  H        20.7001237008       14.5948724948        9.4542480805
