# Supplementary material for: Atomically precise surface chemistry of zirconium and hafnium metal oxo clusters beyond carboxylate ligands
Source: Chem Sci. 2024 Oct 7;15(42):17380–96. doi: 10.1039/d4sc03859b (PMC11457152; doi:10.1039/d4sc03859b)
Supplement: SC-015-D4SC03859B-s001 [file SC-015-D4SC03859B-s001.zip › DFT/Hf12_MethPH_exchange/Hf12_MethPH_1eq_belt_bridging.xyz]

253
 i =       35, E =     -2217.6389117974
 Hf        17.2452590728       21.1633524835       20.7795097693
 Hf        15.6292669015       11.9253435400       12.1905806561
 Hf        14.8127492350       17.3619190081       18.6372016498
 Hf        18.0476425503       15.7054620684       14.2839427380
 Hf        18.2179540444       17.9833915578       19.5599008045
 Hf        14.6532778786       15.0559658616       13.3475516015
 Hf        15.6040446331       18.2530009963       21.8790193956
 Hf        17.2773897171       14.7764091910       11.0466713613
 Hf        13.9395822195       20.4944198630       19.7631760140
 Hf        18.9174790272       12.5309588834       13.2084439901
 Hf        16.5738005025       20.2597145236       17.4738937406
 Hf        16.2941033346       12.8374770188       15.4957586580
  O        16.2533392363       17.4970648213       20.1090580217
  O        16.6074060564       15.5277636978       12.8096199263
  O        14.8570704333       19.3906957263       18.3157641166
  O        17.9841764009       13.6846350195       14.6067836769
  O        17.6480308494       19.9358456231       19.2076585915
  O        15.2651441536       13.1374927125       13.7599806332
  O        15.4178132944       20.2161122029       21.2039926691
  O        17.4712752814       12.8008090235       11.7154721048
  O        15.7500121522       21.6294246667       19.2263067512
  O        17.1521673100       11.3861571838       13.6999145615
  O        16.8313825505       17.9964848823       17.7449435554
  O        16.0139509416       15.0930830320       15.1757278845
  O        17.5826434958       19.1398401047       21.6160803432
  O        15.2750444621       13.9303251593       11.3082034645
  O        13.8854286569       18.4132212892       20.4728635962
  O        18.9789832843       14.6060208638       12.4535699672
  O        16.3386961357       23.0926691448       21.6948907164
  O        16.4157581010        9.9817350556       11.2948696645
  C        16.7382125290       22.7918173768       22.8636497962
  C        15.9781317305       10.2623618463       10.1334129873
  O        17.4064539028       21.6951175605       23.0136268039
  O        15.3469346342       11.3817741617        9.9793311340
  C        16.4428290799       23.6669871356       24.0495319526
  C        16.1757346586        9.3379877309        8.9657542710
  H        15.8914116301       24.5603882533       23.7397002528
  H        16.7728848519        8.4688035629        9.2589153185
  H        17.3825428978       23.9552641133       24.5407189041
  H        15.1958323343        9.0072324884        8.5926404563
  H        15.8561834460       23.0969056294       24.7837240218
  H        16.6677430689        9.8803307956        8.1465771223
  O        15.9112390958       19.1335369421       24.0025634262
  O        17.0035550714       13.9457668460        8.9163864012
  C        14.6653130523       19.1178201301       24.2517308416
  C        18.2579950096       13.9266904299        8.7010947330
  O        13.8661838868       18.6448174014       23.3475182449
  O        19.0470598712       14.3516177575        9.6365828675
  C        14.1092772382       19.6383033915       25.5476306149
  C        18.8251464966       13.4364811289        7.3985176130
  H        14.9173421469       19.9697219148       26.2072554157
  H        18.0525118228       12.9304203793        6.8106044121
  H        13.5188284049       18.8531271255       26.0398884087
  H        19.2087292750       14.2953099669        6.8278634556
  H        13.4264872614       20.4742694127       25.3393776620
  H        19.6731889632       12.7649777593        7.5858255352
  O        13.3675512789       22.5106299164       20.7014435269
  O        19.4703139880       10.4787328688       12.2953144103
  C        12.5384471927       21.9758600575       21.5434102031
  C        20.3240486679       11.0255792295       11.4933429863
  O        12.3905261030       20.7155997859       21.5230157071
  O        20.4602498181       12.2891049593       11.5461485166
  C        11.7902981710       22.8513082282       22.5093848860
  C        21.1231637732       10.1805396296       10.5426451076
  H        11.1879137118       23.5821992520       21.9514842873
  H        21.7864348679        9.5174645663       11.1168930558
  H        12.5073529843       23.4214315650       23.1164735396
  H        20.4478885071        9.5388132890        9.9606809164
  H        11.1427829950       22.2488492159       23.1543145533
  H        21.7207724484       10.8109292766        9.8764555504
  O        19.3815848234       21.1234701617       21.2050034500
  O        13.4485575682       12.0449718409       11.8033342753
  P        20.4547212966       20.1905447666       20.6322993471
  C        12.6059091142       12.9804218107       12.0076690638
  O        20.0410327573       18.7240037233       20.4538063604
  O        12.8715109018       14.1135459909       12.5365799043
  O        18.1460613414       22.7635712390       19.5488641399
  O        14.6851154570       10.3949242842       13.4460071645
  C        18.1602761217       22.9576620141       18.2851282943
  C        14.6677987459       10.1957518110       14.7075819263
  O        17.6529958345       22.1810997215       17.4065506300
  O        15.1871105477       10.9643123804       15.5860442126
  C        18.8066685757       24.2272717403       17.7840240508
  C        14.0085262744        8.9312557964       15.2018625070
  H        18.0049178258       24.9657633600       17.6333617184
  H        14.7901891604        8.1585680960       15.2619681202
  H        19.2948840089       24.0542896826       16.8183360097
  H        13.5920341450        9.0778066072       16.2043167884
  H        19.5152781377       24.6213673579       18.5195796095
  H        13.2394899804        8.5939900735       14.4990532031
  O        14.5151783154       17.0759691660       16.4170832877
  O        18.3970786471       16.0019233938       16.4367152278
  C        18.9413889265       15.5582803818       17.5012765447
  C        13.9382910457       17.5147932186       15.3634714101
  O        18.7314521664       16.0923385941       18.6472473490
  O        14.1100400804       16.9872642421       14.2048074172
  C        19.8689888319       14.3739046913       17.4786996853
  C        13.0126491217       18.7002578383       15.4179861672
  H        19.6360633203       13.7024038093       16.6479842605
  H        13.2567169894       19.3564791501       16.2575932169
  H        19.8184924469       13.8486101423       18.4381663516
  H        13.0541484555       19.2421780017       14.4671589329
  H        20.8946355976       14.7519997500       17.3526466233
  H        11.9876004778       18.3218708704       15.5467939936
  O        15.7451918177       15.4456987166       18.0599786044
  O        17.1630001969       17.6375583439       14.9286396909
  C        16.5988632944       18.7252629074       14.5771289452
  C        16.3060267379       14.3501095117       18.3749000682
  O        16.1640236079       19.5655504400       15.4350190597
  O        16.7438247046       13.5293983974       17.4928161287
  C        16.4137395640       19.0750781398       13.1244331195
  C        16.4926078696       13.9574791916       19.8156430142
  H        17.2935983064       19.6517706814       12.8020914450
  H        15.6349843404       13.3329460693       20.1078870998
  H        15.5298924070       19.7103277995       13.0046218882
  H        17.3999548706       13.3537436947       19.9238511367
  H        16.3361101356       18.1752699527       12.5072364864
  H        16.5289670431       14.8387708206       20.4622257434
  O        12.6356439208       17.5638388633       18.2981809308
  O        20.2173147090       15.5051275461       14.6047426206
  C        11.7815495127       18.4900083717       18.5037763508
  C        21.0651712159       14.5615235207       14.4303560919
  O        12.0505260299       19.6445462230       18.9758570642
  O        20.7872209528       13.3826177863       14.0241896102
  C        10.3381713541       18.1817321371       18.1843811566
  C        22.5151091551       14.8797838054       14.7033547907
  H        10.2665316640       17.4996731718       17.3294281871
  H        22.6080171861       15.6317794180       15.4948912489
  H         9.7738572762       19.1021138861       18.0021973253
  H        23.0714344639       13.9706737217       14.9546050273
  H         9.9111161352       17.6699952236       19.0599309038
  H        22.9315328999       15.3047099001       13.7768959939
  O        18.6366567960       16.5828664661       21.2110388652
  O        14.1958063215       16.4112430185       11.6380510513
  C        18.1019214415       16.3413891577       22.3437650657
  C        14.7728550674       16.6848184534       10.5322474732
  O        16.9956070434       16.8287035636       22.7684959943
  O        15.9163970308       16.2491873832       10.1511597780
  C        18.8486177790       15.4207074711       23.2784573298
  C        14.0281055128       17.5859663738        9.5755677462
  H        18.1540731465       14.8886163754       23.9373610232
  H        14.7216604206       18.0969920838        8.8997404643
  H        19.5038154654       16.0501292414       23.9003188769
  H        13.3615500322       16.9462728155        8.9769411422
  H        19.4753469354       14.7211394020       22.7151972426
  H        13.4084538231       18.3036949159       10.1243248841
  O        19.6249728915       18.4786165146       17.8950214653
  O        13.2798685836       14.6119359077       15.0136583109
  C        19.5123192335       19.1785972045       16.8346795719
  C        13.3489586541       13.9102768589       16.0733824361
  O        18.4929224481       19.8795430964       16.5095719153
  O        14.3547265790       13.2062865203       16.4216096519
  C        20.6690721758       19.1622024236       15.8629761099
  C        12.1616000896       13.9299772829       17.0061824675
  H        20.7321742249       20.1147148730       15.3251429802
  H        12.0599960400       12.9645083549       17.5145243632
  H        20.4896214017       18.3636996714       15.1250418141
  H        12.3339437843       14.7028998295       17.7723786592
  H        21.6073832850       18.9432904649       16.3838116829
  H        11.2470950205       14.1819650728       16.4589368815
  O        13.8736477822       15.8329694638       19.8966928239
  O        18.9683382296       17.2410667068       13.0179700780
  C        13.9066023711       15.6126852645       21.1585113657
  C        18.9925608574       17.4106497893       11.7477728552
  O        14.5164957642       16.3291430003       22.0218256322
  O        18.3992857767       16.6719851605       10.8932176150
  C        13.1371110686       14.4138484285       21.6613621368
  C        19.8127488378       18.5653247302       11.2255785389
  H        12.0828413150       14.7107633070       21.7630554865
  H        20.8506992905       18.2138799068       11.1214110524
  H        13.5104201968       14.0940511007       22.6395690550
  H        19.4510563608       18.8856178269       10.2429673529
  H        13.1819065443       13.5933829408       20.9356623516
  H        19.8099561187       19.3981703600       11.9379145875
  O        13.3643963849       21.7771711571       18.0627043924
  O        19.5415794932       11.2999801262       14.9354653426
  C        13.9525639303       22.0569452137       16.9613462149
  C        18.9015551149       11.0011478795       16.0014792930
  O        15.0903932030       21.6146347835       16.5876447696
  O        17.7588752153       11.4617792410       16.3369648962
  C        13.2406699663       22.9832039350       16.0023149944
  C        19.5463084744       10.0287328406       16.9619119149
  H        13.9072873607       23.8177738718       15.7476499533
  H        18.8583940488        9.1896252391       17.1328193348
  H        12.3070184382       23.3560142600       16.4339297777
  H        20.5014441276        9.6642042948       16.5722782875
  H        13.0289195054       22.4407848314       15.0700489639
  H        19.7011338407       10.5237789398       17.9306233438
  C        21.9183500795       20.2486730003       21.6768179617
  C        11.1792710713       12.7548392495       11.5664754665
  H        22.7234117517       19.6629810186       21.2158459023
  H        22.2429476841       21.2875756059       21.8113860699
  H        21.6632496546       19.8103997851       22.6505530851
  H        11.0291643995       13.2924416287       10.6183791225
  H        10.9826876845       11.6897603282       11.4087161828
  H        10.4841219630       13.1775412505       12.3015162365
  H        13.0183046742       18.0408855152       20.7882499814
  H        15.6262960554       22.5846946246       18.9813952392
  H        17.1653255903       17.5230491366       16.9452136194
  H        18.2353569049       19.0637371512       22.3580436509
  H        17.2592965185       10.4250812264       13.9242975297
  H        19.8485382048       14.9415800301       12.1314112105
  H        14.6344813836       13.9763483893       10.5522510623
  H        15.6520804808       15.6250228403       15.9248191234
  H        20.8644843330       20.6999759953       19.3815763194
  O        15.4264985583       24.3330565546       18.4826165089
  C        14.6699496678       25.2054437293       18.9162552927
  O        13.6925194345       24.9989677820       19.8040539076
  H        13.6544400957       24.0377766016       20.1180407096
  C        14.7618044109       26.6506004122       18.4940741747
  H        15.3793717341       26.7385806131       17.5949212485
  H        15.2253020225       27.2304834527       19.3060734681
  H        13.7630965952       27.0703670528       18.3205600289
  O        17.4148900849        8.6617074185       14.3514069008
  C        18.1291362686        7.7578692051       13.9074617407
  O        19.1340697183        7.9278759349       13.0359863055
  H        19.2100902227        8.9013230459       12.7632040727
  C        17.9496496651        6.3105691220       14.2915606846
  H        17.3217253521        6.2355106891       15.1847823811
  H        17.4579168906        5.7801644849       13.4624774089
  H        18.9208226128        5.8284412814       14.4591507994
  O        19.3847325466       18.8923371968       23.8387832004
  C        19.4058047433       19.5328753652       24.8920952493
  O        18.8055997866       20.7124891742       25.0805966111
  H        18.2825927687       21.0036063262       24.2648298818
  C        20.1217992933       19.0550580975       26.1315423139
  H        20.6584302586       19.8801808675       26.6161607491
  H        20.8097417731       18.2427148214       25.8773758465
  H        19.3762384714       18.6810314550       26.8490663341
  O        13.4516928350       14.1038521903        9.1538330002
  C        13.3796102791       13.4875502016        8.0866163655
  O        13.9476841653       12.2960295385        7.8490814326
  H        14.4751900753       11.9949531848        8.6596944920
  C        12.6357838824       14.0142862164        6.8855435409
  H        12.0752804582       13.2133857626        6.3878219679
  H        11.9664207893       14.8262202327        7.1864946009
  H        13.3670331907       14.4043845956        6.1616281860
  O        11.4612890801       17.3366179259       21.3025215967
  C        10.7731002493       17.5958892401       22.2975266497
  O        11.2304537319       18.1506866013       23.4240338833
  C         9.2921714786       17.3183849103       22.3542999695
  H         9.0269884126       16.5482635930       21.6226364925
  H         8.7544136020       18.2443915708       22.0993687330
  H         8.9822740363       17.0205502896       23.3629169456
  H        12.2214316246       18.3600316950       23.3457270873
  O        21.6908340342       15.5864893832       11.4619882700
  C        22.2789330345       15.2831547729       10.4208284109
  O        21.6889559807       14.7666496049        9.3313133602
  C        23.7674802786       15.4446114737       10.2365113492
  H        24.1669306008       16.1290809443       10.9914643832
  H        24.2467253157       14.4616399810       10.3591325641
  H        24.0025536640       15.8017151562        9.2263305915
  H        20.7021516478       14.6163614175        9.5097752694
