# Supplementary material for: Atomically precise surface chemistry of zirconium and hafnium metal oxo clusters beyond carboxylate ligands
Source: Chem Sci. 2024 Oct 7;15(42):17380–96. doi: 10.1039/d4sc03859b (PMC11457152; doi:10.1039/d4sc03859b)
Supplement: SC-015-D4SC03859B-s001 [file SC-015-D4SC03859B-s001.zip › DFT/Hf12_MethPH_exchange/Hf12_MethPH_1eq_chelating.xyz]

253
 i =       25, E =     -2217.6284739780
 Hf        17.2012961487       21.1125956715       20.7876757722
 Hf        15.6283225888       11.9224859032       12.2016830323
 Hf        14.8074632732       17.3555636298       18.6580080057
 Hf        18.0452199877       15.7079927985       14.3126832445
 Hf        18.2105172629       17.9967238012       19.5649635493
 Hf        14.6529962191       15.0539909893       13.3841042331
 Hf        15.5887161653       18.2156656096       21.9036612051
 Hf        17.2746613947       14.7728139742       11.0739834452
 Hf        13.9233112346       20.4833244509       19.7870865559
 Hf        18.9234274246       12.5323385475       13.2201418401
 Hf        16.5471757994       20.2274939384       17.4606509130
 Hf        16.3100659953       12.8219220069       15.5058009375
  O        16.2510154039       17.4946237127       20.1208579286
  O        16.6075383651       15.5166788285       12.8516976428
  O        14.8467262410       19.3843386685       18.3279734605
  O        17.9862586193       13.6834669912       14.6132950272
  O        17.5682507732       19.8977266619       19.2114157715
  O        15.2678758372       13.1318281757       13.7704018651
  O        15.3607770161       20.2116917212       21.2750839370
  O        17.4728388177       12.7916217347       11.7252289032
  O        15.6865271545       21.6336797023       19.2971842088
  O        17.1489847794       11.3935931491       13.7651816951
  O        16.8290176565       17.9867351623       17.7457795356
  O        16.0153335367       15.0897834356       15.1908072960
  O        17.5669756772       19.1282502788       21.6197438419
  O        15.2803587816       13.9206221120       11.3168764546
  O        13.8709700738       18.4026370901       20.5336175842
  O        18.9786354225       14.6047987686       12.4550016584
  O        16.4188996639       23.0965100887       21.6981432759
  O        16.4163880311        9.9838854351       11.2254564723
  C        16.8858088271       22.8280917753       22.8482502109
  C        15.9255125418       10.2756556666       10.0908914331
  O        17.4896517652       21.6951534554       23.0092402290
  O        15.2666456115       11.3842879121        9.9820346152
  C        16.7663641355       23.7902722922       23.9974362377
  C        16.0909184719        9.3768767852        8.8979262983
  H        16.0655638267       24.5951967104       23.7534392395
  H        16.6762531831        8.4903219178        9.1612172152
  H        17.7565591793       24.2228798406       24.2041520924
  H        15.1014429756        9.0747688085        8.5263691503
  H        16.4483236210       23.2604600345       24.9046329414
  H        16.5851654888        9.9306105013        8.0874002422
  O        16.0940911998       19.0550711360       23.9341087458
  O        16.9984258986       13.9471480700        8.9192405924
  P        14.6863043273       19.0831455754       24.5205493183
  C        18.2507300803       13.9244291084        8.7053282416
  O        13.7789907562       18.4824179674       23.4274821878
  O        19.0385180885       14.3497131874        9.6420490717
  C        14.1613824638       20.7252807418       25.0312610801
  C        18.8242134096       13.4204988891        7.4108829061
  H        14.8323592055       21.0959081123       25.8175412367
  H        18.0312968410       13.0276601879        6.7666696092
  H        13.1331691084       20.6878891274       25.4150497384
  H        19.3460731130       14.2413170964        6.8980306738
  H        14.2063232221       21.3911942042       24.1596631569
  H        19.5716727787       12.6420234932        7.6167262944
  O        13.3615022214       22.5122469909       20.7052164973
  O        19.3853527548       10.4702539361       12.2993691817
  C        12.5038058784       21.9834158626       21.5213598101
  C        20.2598376364       10.9689715187       11.4906645139
  O        12.3808073798       20.7194008851       21.5255218047
  O        20.4624264454       12.2212517013       11.5473736536
  C        11.6849258737       22.8670625838       22.4207175287
  C        20.9991162524       10.0847036719       10.5276930703
  H        11.0037398986       23.4727504748       21.8049676268
  H        21.6110308506        9.3649674767       11.0903787142
  H        12.3397851894       23.5658796894       22.9582332286
  H        20.2791950115        9.5041525665        9.9347983019
  H        11.1021020799       22.2653778703       23.1254635860
  H        21.6408553042       10.6818797651        9.8721627586
  O        19.3841202723       20.9740125261       21.1207450659
  O        13.4482920432       12.0417900339       11.8782201464
  C        20.2319278139       20.0384268670       20.9473790270
  C        12.6056763838       12.9832900827       12.0425617656
  O        19.9696189232       18.8920750721       20.4500843679
  O        12.8715290778       14.1279233573       12.5402304233
  O        18.1463674812       22.6818102870       19.5479431752
  O        14.6894523756       10.3908080096       13.4488047418
  C        18.1426478192       22.8750214035       18.2851320586
  C        14.6716897471       10.1912535039       14.7108105318
  O        17.5844710190       22.1175573885       17.4172584465
  O        15.1890397824       10.9615455427       15.5894078073
  C        18.8214988820       24.1174485592       17.7631579275
  C        14.0128325383        8.9277848741       15.2072505524
  H        18.0386021822       24.8692624021       17.5823296277
  H        14.8042013321        8.1710393014       15.3201058622
  H        19.3165733983       23.9086854341       16.8077709705
  H        13.5548886710        9.0916628445       16.1889990830
  H        19.5318175362       24.5123069422       18.4964330610
  H        13.2773765486        8.5617927988       14.4835448004
  O        14.5117614936       17.0753400159       16.4809074613
  O        18.3962941831       16.0027588223       16.4989948598
  C        18.9735923800       15.5602992631       17.5476629521
  C        13.9366211631       17.5170351884       15.4260172936
  O        18.8047025855       16.0921021373       18.7024290063
  O        14.1100197823       16.9877314850       14.2728495840
  C        19.8965027153       14.3724419955       17.4932314204
  C        13.0140683789       18.7050291749       15.4779373770
  H        19.6481311846       13.7131551704       16.6574805863
  H        13.2503076602       19.3571545997       16.3226464971
  H        19.8581488687       13.8326742094       18.4453411978
  H        13.0668426953       19.2512893001       14.5303606898
  H        20.9220898880       14.7478238249       17.3594666168
  H        11.9870578586       18.3280601481       15.5939971366
  O        15.7495790657       15.4406802925       18.0631443274
  O        17.1600274285       17.6287821806       14.9331406059
  C        16.5927113768       18.7119002340       14.5768489201
  C        16.3141072575       14.3483263560       18.3786799898
  O        16.1627633157       19.5592903619       15.4311973981
  O        16.7447812820       13.5267328112       17.4939492576
  C        16.3946845477       19.0565452874       13.1252155163
  C        16.5161392618       13.9594033579       19.8184208744
  H        17.2603965118       19.6521479180       12.7992613630
  H        15.6755214981       13.3141261849       20.1150626367
  H        15.4972078645       19.6735235310       13.0112838229
  H        17.4373503800       13.3754731118       19.9199353077
  H        16.3324008837       18.1557188253       12.5087138201
  H        16.5357331495       14.8396242851       20.4673218843
  O        12.6302251365       17.5639495750       18.3087539525
  O        20.2084261574       15.5255040343       14.6115819010
  C        11.7766040430       18.4887126288       18.5120807918
  C        21.0669614454       14.5970290334       14.4290848463
  O        12.0488278712       19.6445089081       18.9796169026
  O        20.7889363265       13.4244062134       14.0187205968
  C        10.3330191021       18.1847081677       18.1900214524
  C        22.5143238576       14.9284290106       14.6963359914
  H        10.2618332595       17.4820251845       17.3520169276
  H        22.6016854292       15.6898856239       15.4794116900
  H         9.7786838171       19.1053637080       17.9798789045
  H        23.0769099483       14.0260666346       14.9578296929
  H         9.8938664890       17.7002875177       19.0751688181
  H        22.9274798685       15.3445277762       13.7646012157
  O        18.7190914391       16.6610571441       21.2134293588
  O        14.1950529480       16.4145233489       11.7125828414
  C        18.1463795057       16.3377658891       22.3081836779
  C        14.7694085820       16.6885251336       10.6048717191
  O        16.9985757714       16.7452297644       22.6930024250
  O        15.9123340098       16.2526471612       10.2270755006
  C        18.9028696124       15.4169179467       23.2345751415
  C        14.0248301071       17.5892226806        9.6493719701
  H        18.2129593927       14.8497125001       23.8681447028
  H        14.7210117101       18.1233172473        8.9942020075
  H        19.5319936901       16.0492439801       23.8798657916
  H        13.3849021265       16.9444092212        9.0274513331
  H        19.5583117323       14.7488408800       22.6652991003
  H        13.3805260871       18.2860006049       10.1963744056
  O        19.6233214457       18.4803138823       17.9048858501
  O        13.2781778342       14.6084967946       15.0196199462
  C        19.5161572600       19.1878376954       16.8494918939
  C        13.3502085343       13.9046433069       16.0798822383
  O        18.4920353483       19.8758410325       16.5123058860
  O        14.3572243879       13.2035108453       16.4226989227
  C        20.6876892753       19.1891729623       15.8949829814
  C        12.1640112165       13.9239312554       17.0134358756
  H        20.7253737806       20.1285579646       15.3327304592
  H        12.0732098373       12.9648436431       17.5354877529
  H        20.5492772340       18.3638011149       15.1782147693
  H        12.3287541465       14.7100901511       17.7678883937
  H        21.6243804869       19.0195048802       16.4369720293
  H        11.2462753547       14.1585946632       16.4637224170
  O        13.8686131236       15.8297403028       19.8900678694
  O        18.8983268540       17.2432158462       13.0253268612
  C        13.9006450091       15.5706612033       21.1455379458
  C        18.9630108021       17.4122209972       11.7580748024
  O        14.5200653776       16.2544425014       22.0235423795
  O        18.3970227111       16.6690021751       10.8910413696
  C        13.1168571306       14.3667295203       21.6119186825
  C        19.7918597814       18.5707606321       11.2591936078
  H        12.0657448820       14.6745533199       21.7157539228
  H        20.8318531146       18.2203356678       11.1744511618
  H        13.4810826691       14.0177881079       22.5835174086
  H        19.4505079100       18.8952834075       10.2706626352
  H        13.1570795066       13.5650761718       20.8652579786
  H        19.7733482933       19.4000129687       11.9754257376
  O        13.3605094302       21.7758313636       18.0667308963
  O        19.5482549550       11.3026213824       14.9348365330
  C        13.9482794229       22.0575919720       16.9677316104
  C        18.9470617605       11.0053598295       16.0263422312
  O        15.0838143158       21.6107540313       16.5902253097
  O        17.8206389828       11.4665377481       16.4076870646
  C        13.2456137388       22.9960311341       16.0127401465
  C        19.6250682240       10.0201681183       16.9508688653
  H        13.9083712209       23.8436938054       15.7928372589
  H        19.0162200928        9.1054157896       16.9878336054
  H        12.2989398497       23.3505034846       16.4313380383
  H        20.6333988385        9.7794373367       16.6010046383
  H        13.0620744055       22.4733736171       15.0636166985
  H        19.6585720026       10.4293362742       17.9688970865
  C        21.6550975797       20.2800493006       21.3904362939
  C        11.1832405292       12.7484093410       11.5920679874
  H        22.3546084597       19.8353724074       20.6726873134
  H        21.8491487705       21.3499198728       21.5155763616
  H        21.8003067833       19.7729478672       22.3560133842
  H        11.0284966335       13.2996744047       10.6526922263
  H        10.9980741310       11.6838028566       11.4189798663
  H        10.4811673040       13.1525007123       12.3313964421
  H        13.0040540360       18.0215658705       20.8440227033
  H        15.5796395800       22.5872248742       19.0396045050
  H        17.1708571482       17.4897997795       16.9645840564
  H        18.1909958917       19.0593105173       22.3868471643
  H        17.2633250735       10.4329143054       13.9881444612
  H        19.8456844140       14.9443845895       12.1233241302
  H        14.6487251699       13.9655780572       10.5515064332
  H        15.6658987338       15.5943974203       15.9640788058
  H        14.6051440401       18.3080454951       25.6991715249
  O        15.4265190809       24.3325203640       18.4838243032
  C        14.6726288494       25.2065441589       18.9184320093
  O        13.6922881674       24.9998636354       19.8038072311
  H        13.6479931759       24.0368722996       20.1107602841
  C        14.7683875463       26.6530304516       18.5022942062
  H        15.3986978630       26.7448492466       17.6125732535
  H        15.2185544462       27.2312751674       19.3228938269
  H        13.7714247474       27.0714715365       18.3155494974
  O        17.4113887405        8.6638830974       14.4343468001
  C        18.1014305838        7.7571076698       13.9589459692
  O        19.0549974233        7.9254867411       13.0343360453
  H        19.1197240444        8.9006832212       12.7596528091
  C        17.9467974082        6.3126414182       14.3638954096
  H        17.3464800244        6.2418603149       15.2761840439
  H        17.4388303259        5.7663249981       13.5553539436
  H        18.9279770996        5.8433975813       14.5095552776
  O        19.3845935676       18.8926499199       23.8361248980
  C        19.4075518627       19.5294711203       24.8914161971
  O        18.8090720051       20.7097071259       25.0834920036
  H        18.3051021585       21.0109684322       24.2575175151
  C        20.1222012528       19.0424984177       26.1283665357
  H        20.6510200961       19.8652808368       26.6252361468
  H        20.8176525889       18.2391526419       25.8658977330
  H        19.3780825493       18.6517824169       26.8383452403
  O        13.5295307365       14.1078761342        9.1555883886
  C        13.4277641441       13.5024605554        8.0843834731
  O        13.9470868211       12.2926383002        7.8446907474
  H        14.4581249301       11.9744090921        8.6645355933
  C        12.7017049802       14.0664797354        6.8894553412
  H        12.1171417874       13.2887894084        6.3827113140
  H        12.0569343955       14.8948716302        7.1995293962
  H        13.4446600787       14.4430351468        6.1703570159
  O        11.4625316097       17.3281505683       21.3649484577
  C        10.7545936995       17.6617294897       22.3239424292
  O        11.2154739395       18.2320245485       23.4326373151
  C         9.2591948571       17.4657779027       22.3360698753
  H         8.9771012485       16.6857363271       21.6212429487
  H         8.7819207054       18.4096085854       22.0317773849
  H         8.8993412285       17.2193538735       23.3420008990
  H        12.2317965348       18.3441022211       23.3709814120
  O        21.6092378399       15.5861949602       11.4620545251
  C        22.1983898716       15.2946255074       10.4158719563
  O        21.6156449305       14.7687755203        9.3308685791
  C        23.6838158124       15.4871702770       10.2326005051
  H        24.0629943179       16.2053479318       10.9665512445
  H        24.1847007038       14.5205295033       10.3939749389
  H        23.9174886761       15.8141654305        9.2122556302
  H        20.6257705922       14.6050359313        9.5083727627
