# Supplementary material for: Atomically precise surface chemistry of zirconium and hafnium metal oxo clusters beyond carboxylate ligands
Source: Chem Sci. 2024 Oct 7;15(42):17380–96. doi: 10.1039/d4sc03859b (PMC11457152; doi:10.1039/d4sc03859b)
Supplement: SC-015-D4SC03859B-s001 [file SC-015-D4SC03859B-s001.zip › DFT/Hf12_MethPH_exchange/Hf12_MethPH_1eq_H_bonding.xyz]

253
 i =       56, E =     -2217.6317844203
 Hf        17.1942539883       21.1184504040       20.7727173544
 Hf        15.6306845196       11.9059299820       12.2118735028
 Hf        14.7929283718       17.3513047292       18.6287228490
 Hf        18.0356918568       15.7111312700       14.3016041846
 Hf        18.1856047299       17.9984746727       19.5817149170
 Hf        14.6400876286       15.0487272709       13.3777454395
 Hf        15.5533916133       18.2403215065       21.8727918773
 Hf        17.2618915447       14.7670462969       11.0587782388
 Hf        13.9109298033       20.4858654120       19.7390513354
 Hf        18.9258060173       12.5371630547       13.2221998566
 Hf        16.5338763043       20.2408347171       17.4533685932
 Hf        16.2974791595       12.8176783972       15.5011037749
  O        16.2382858301       17.4907185837       20.1140754000
  O        16.5988609563       15.5182737620       12.8263356022
  O        14.8467920657       19.3838452771       18.3127796396
  O        17.9830701960       13.6870117194       14.6120983355
  O        17.5624472038       19.8994533992       19.2069031372
  O        15.2635464852       13.1272359686       13.7710774079
  O        15.3568814845       20.2096894936       21.2081209482
  O        17.4751402498       12.7916995192       11.7284281422
  O        15.6882544032       21.6301894353       19.2242409387
  O        17.1515095092       11.3914081881       13.7661863164
  O        16.8171529470       17.9886739530       17.7445295139
  O        16.0084288336       15.0916894152       15.1802758858
  O        17.5543669198       19.1338207116       21.6208561450
  O        15.2762693839       13.8688520927       11.3096907543
  O        13.8601207023       18.3978292728       20.4624915755
  O        18.9773538944       14.6121387692       12.4555608849
  O        16.2596997431       23.0154592354       21.7709806789
  O        16.4174493561        9.9809236855       11.2974132798
  C        16.7047632542       22.6942732498       22.9149368795
  C        15.9772295423       10.2619497563       10.1358546567
  O        17.4140237872       21.6154332833       23.0098952380
  O        15.3452606652       11.3797377052        9.9828860006
  C        16.4161491351       23.5115282613       24.1429774311
  C        16.1772905049        9.3370291119        8.9690311928
  H        15.8918201485       24.4349773852       23.8777043942
  H        16.7466639857        8.4523843697        9.2710201036
  H        17.3540623393       23.7433922059       24.6659482199
  H        15.1986035291        9.0337991775        8.5706738945
  H        15.8002157859       22.9169633367       24.8332068395
  H        16.7022564352        9.8708266610        8.1645567628
  O        15.9149483808       19.1350098604       24.0015352179
  O        17.0052469109       13.9449976540        8.9173418276
  C        14.6871272882       19.0689911888       24.3070339456
  C        18.2604351627       13.9234597614        8.7096465602
  O        13.8670879432       18.5697664570       23.4323166955
  O        19.0457262911       14.3563082561        9.6448891041
  C        14.1673755336       19.5488254752       25.6331279793
  C        18.8385816322       13.3990698920        7.4250467807
  H        14.9876999548       19.9247847515       26.2526723324
  H        18.0410970601       13.1215377441        6.7285962162
  H        13.6530595525       18.7253960788       26.1484862666
  H        19.4900574470       14.1590509727        6.9717049851
  H        13.4225111002       20.3405246023       25.4695241735
  H        19.4676254186       12.5240546642        7.6429455090
  O        13.3616430188       22.5200136175       20.6298784469
  O        19.4666001621       10.4796201981       12.2973058360
  C        12.5946041178       21.9933474124       21.5275132007
  C        20.3098991842       11.0274674411       11.4862322368
  O        12.4584476077       20.7268287552       21.5289676726
  O        20.4593382132       12.2895886620       11.5479514953
  C        11.8957277189       22.8699922342       22.5282000636
  C        21.0750332661       10.1854503489       10.5049255348
  H        11.2265886636       23.5652906811       22.0013338877
  H        21.6664992183        9.4349365720       11.0482021275
  H        12.6395285120       23.4793807223       23.0603794985
  H        20.3686560453        9.6383786859        9.8649657469
  H        11.3215934242       22.2673470791       23.2391628720
  H        21.7342063488       10.8092936670        9.8929658452
  O        19.3800468061       20.9719016390       21.1215756787
  O        13.4507517037       12.0322934519       11.8789740936
  C        20.2262202822       20.0334398843       20.9541184228
  C        12.6058474835       12.9717849282       12.0426442335
  O        19.9656154887       18.8879935011       20.4523416548
  O        12.8704336726       14.1182404889       12.5380173621
  O        18.1415485015       22.6847606718       19.5557412516
  O        14.6916173150       10.3242830934       13.4543180272
  C        18.1657469807       22.8822180956       18.2917913365
  C        14.6692989441       10.1657041601       14.7220469686
  O        17.6488223874       22.1145130612       17.4115013124
  O        15.1871988752       10.9579330635       15.5846954658
  C        18.8351678413       24.1400878160       17.7952597958
  C        14.0018570022        8.9214223546       15.2558052935
  H        18.0494572180       24.8995259112       17.6638956915
  H        14.7836637455        8.1564567457       15.3780236769
  H        19.3050309770       23.9648501910       16.8209768581
  H        13.5557600936        9.1142816402       16.2376771103
  H        19.5634283217       24.5088388523       18.5247652760
  H        13.2541470122        8.5480553345       14.5483934692
  O        14.4437107302       17.0769975330       16.4202021859
  O        18.3219619546       16.0004101381       16.5073406092
  C        18.9060341243       15.5640488406       17.5562633189
  C        13.9026220162       17.5201810607       15.3556398241
  O        18.7265380308       16.0901421278       18.7150351261
  O        14.1050680107       16.9859043260       14.2046507126
  C        19.8436983208       14.3883311815       17.5052803814
  C        12.9837815256       18.7125259763       15.3782571614
  H        19.6113009424       13.7279357018       16.6659850163
  H        13.2108729460       19.3713098853       16.2205253630
  H        19.8053342350       13.8463751352       18.4561275988
  H        13.0547097810       19.2506515927       14.4271207266
  H        20.8650014313       14.7781311957       17.3799797856
  H        11.9530777871       18.3419289043       15.4815828693
  O        15.6757370626       15.4444952405       17.9858969713
  O        17.1586724125       17.6487499368       14.9295756078
  C        16.5636598850       18.7202490668       14.5776883799
  C        16.2456656085       14.3666790610       18.3489603201
  O        16.0950608994       19.5538103372       15.4305062594
  O        16.6746388897       13.5199180438       17.4925290765
  C        16.3810964887       19.0671875347       13.1244257487
  C        16.4553641230       14.0228660444       19.7980346062
  H        17.2580052448       19.6511571931       12.8065763018
  H        15.6013286386       13.4115480332       20.1256929065
  H        15.4921503562       19.6939535127       12.9990232614
  H        17.3631527975       13.4196094463       19.9040296598
  H        16.3156690631       18.1660629282       12.5078359513
  H        16.5067241951       14.9222994007       20.4171773720
  O        12.6264966520       17.5687979353       18.2386358440
  O        20.1991319143       15.5214864079       14.6832535574
  C        11.7721742997       18.4858751451       18.4801954796
  C        21.0604651114       14.6021835386       14.4638566725
  O        12.0429970460       19.6345683063       18.9723907736
  O        20.7880009310       13.4389176044       14.0226152568
  C        10.3291155838       18.1770918823       18.1612554181
  C        22.5079425699       14.9359867288       14.7268577760
  H        10.2554377917       17.6057867096       17.2281583391
  H        22.5975353844       15.6958000185       15.5110407887
  H         9.7339973783       19.0939256303       18.1045306545
  H        23.0741003874       14.0341975162       14.9826533361
  H         9.9440397082       17.5405844100       18.9716034260
  H        22.9158923277       15.3541118240       13.7933920246
  O        18.6404375698       16.6623448521       21.2864843206
  O        14.1942951216       16.4072488572       11.7032961624
  C        18.0636220274       16.3794276625       22.3879882549
  C        14.7325660707       16.6513121313       10.5705554622
  O        16.9222229553       16.8242623845       22.7694379985
  O        15.8422428408       16.1722265596       10.1510031878
  C        18.7954357804       15.4646184263       23.3394701209
  C        13.9815573069       17.5686456088        9.6355816632
  H        18.0907145990       14.9311431920       23.9860487991
  H        14.6736173317       18.0970754179        8.9711800190
  H        19.4387147139       16.0979695920       23.9696153382
  H        13.3209755380       16.9388199601        9.0201555903
  H        19.4351170449       14.7664474079       22.7888853770
  H        13.3593806472       18.2712797559       10.2001629178
  O        19.5552359371       18.4725607705       17.9098301512
  O        13.2178069113       14.6057265340       15.0200667387
  C        19.4833428394       19.1758107568       16.8508733121
  C        13.3225086894       13.8983338359       16.0778337903
  O        18.4772079636       19.8802379615       16.5026364912
  O        14.3436847553       13.2091128894       16.4137388130
  C        20.6690034654       19.1543278899       15.9157907964
  C        12.1491474270       13.8984198945       17.0291632718
  H        20.7469302278       20.1031010493       15.3735153254
  H        12.0864577347       12.9419687668       17.5599008810
  H        20.5144722166       18.3495521667       15.1792074042
  H        12.3087664015       14.6939625168       17.7746439774
  H        21.5902965565       18.9428375409       16.4691164545
  H        11.2183411622       14.1103114722       16.4923250601
  O        13.9365281254       15.7675095810       19.8848380763
  O        18.9658954811       17.2382299307       13.0208627255
  C        13.8752696743       15.5933026889       21.1525159118
  C        18.9542537148       17.4367810438       11.7534948016
  O        14.4410763165       16.3308624505       22.0248627054
  O        18.3180769001       16.7364169282       10.8970001765
  C        13.0575150228       14.4245168009       21.6448854042
  C        19.7844421583       18.5882860510       11.2376739640
  H        12.0182577287       14.7740799370       21.7389345677
  H        20.8195338402       18.2287628784       11.1324645346
  H        13.4069675773       14.0911507426       22.6276488731
  H        19.4253708764       18.9182869414       10.2574278049
  H        13.0745014239       13.6028452299       20.9200168080
  H        19.7898686872       19.4167339936       11.9554127817
  O        13.2877943006       21.7748475224       18.0536180210
  O        19.5478377140       11.3038880803       14.9359985796
  C        13.8863780891       22.0625014497       16.9594358425
  C        18.9468850873       11.0098923504       16.0288491749
  O        15.0200573750       21.6116588270       16.5863308095
  O        17.8194071067       11.4695353482       16.4090269887
  C        13.1967518582       23.0186341888       16.0124660103
  C        19.6246620827       10.0215178705       16.9500360903
  H        13.8446395456       23.8926670122       15.8594530778
  H        19.0829449327        9.0664991498       16.8826134473
  H        12.2254037051       23.3330575102       16.4056796408
  H        20.6691072451        9.8665128725       16.6626128685
  H        13.0700174055       22.5348418855       15.0344286349
  H        19.5526497955       10.3654145810       17.9891604645
  C        21.6462757031       20.2712172971       21.4088651090
  C        11.1834136312       12.7337036418       11.5956488520
  H        22.3512667840       19.8420844195       20.6868833616
  H        21.8363268371       21.3391435126       21.5543529165
  H        21.7879789495       19.7461221734       22.3652451614
  H        11.0281253628       13.2794808505       10.6531472514
  H        10.9985480197       11.6679623886       11.4294613136
  H        10.4827892094       13.1423832535       12.3338145424
  H        12.9723246740       18.0379308207       20.7633490059
  H        15.5731359120       22.5872759697       18.9865782393
  H        17.1725709340       17.4818982277       16.9749142178
  H        18.1848842720       19.0635439247       22.3819216294
  H        17.2647154584       10.4312513574       13.9925245064
  H        19.8467286690       14.9471248155       12.1316397247
  H        14.6382354022       13.9288728428       10.5529620465
  H        15.6560311440       15.5887584262       15.9572487119
  O        15.4201483239       24.3384343214       18.4871851122
  C        14.6927163872       25.2394857512       18.9144863709
  O        13.6993655150       25.0721378777       19.8001766695
  H        13.6383482634       24.1080063431       20.0972724139
  C        14.8365341699       26.6791439133       18.4905543275
  H        15.4843206226       26.7473230059       17.6112521831
  H        15.2857151831       27.2521596744       19.3153005179
  H        13.8543170053       27.1220435918       18.2823238534
  O        17.4121136881        8.6646329180       14.4344599470
  C        18.0904270266        7.7567560808       13.9460740436
  O        19.0561756417        7.9257110378       13.0334094696
  H        19.1463532850        8.8991036793       12.7705784913
  C        17.9113483404        6.3069340192       14.3204604425
  H        17.2811821808        6.2252889651       15.2113265692
  H        17.4282700140        5.7776389256       13.4858669457
  H        18.8843000141        5.8285507234       14.4907750351
  O        19.3826173841       18.8924252814       23.8365032630
  C        19.4199685789       19.5382886464       24.8868929160
  O        18.8074435425       20.7101052828       25.0815358196
  H        18.2709754781       20.9853324534       24.2654915598
  C        20.1677313810       19.0724547935       26.1114563193
  H        20.7094329757       19.9044294986       26.5785025414
  H        20.8561747066       18.2643794813       25.8454793876
  H        19.4423686404       18.6972841119       26.8487727835
  O        13.4509373127       14.1022017592        9.1545312199
  C        13.3772444619       13.4858468009        8.0874896844
  O        13.9479304910       12.2955685206        7.8489293060
  H        14.4775837361       11.9956318235        8.6581848973
  C        12.6294933700       14.0087864882        6.8872930090
  H        12.0686058370       13.2052406648        6.3941114406
  H        11.9596122389       14.8204476586        7.1876453674
  H        13.3578471917       14.3971944714        6.1595925830
  O        11.4657744433       17.4076856923       21.2869709739
  P        10.5862651825       17.8680822755       22.4143632243
  O        11.3065905057       18.3149043927       23.7582197610
  C         9.4584657884       19.1994580918       21.9646295375
  H         8.7839050534       18.8537831009       21.1707985230
  H        10.0571604762       20.0419254742       21.5936014507
  H         8.8697288740       19.5097317559       22.8371514233
  H        12.3198383778       18.4357404915       23.6394138423
  H         9.7389278586       16.8328209810       22.8648147340
  O        21.6899013558       15.5875139112       11.4623647107
  C        22.2769121521       15.2955306772       10.4174793777
  O        21.6891759384       14.7671913499        9.3319911724
  C        23.7608874666       15.4862418079       10.2243820156
  H        24.1494621729       16.1836450161       10.9731535082
  H        24.2609701104       14.5142531165       10.3517091471
  H        23.9840262957       15.8411983379        9.2108066724
  H        20.7048356328       14.6076858129        9.5159883438
