# Supplementary material for: Atomically precise surface chemistry of zirconium and hafnium metal oxo clusters beyond carboxylate ligands
Source: Chem Sci. 2024 Oct 7;15(42):17380–96. doi: 10.1039/d4sc03859b (PMC11457152; doi:10.1039/d4sc03859b)
Supplement: SC-015-D4SC03859B-s001 [file SC-015-D4SC03859B-s001.zip › DFT/Hf12_MethPH_exchange/Hf12_MethPH_1eq_innerface_bridging.xyz]

253
 i =       42, E =     -2217.6345882835
 Hf        17.1826437046       21.1413582470       20.7557909950
 Hf        15.6324950958       11.9109057113       12.2104433765
 Hf        14.8150384313       17.3513205654       18.6132654502
 Hf        18.0294916512       15.7163024872       14.3093736034
 Hf        18.2074829721       18.0264203537       19.5608493091
 Hf        14.6568647362       15.0412568300       13.3477794454
 Hf        15.5744171597       18.2393771666       21.8424937295
 Hf        17.2779007353       14.7705284642       11.0535968589
 Hf        13.9003840221       20.4755183603       19.7363193872
 Hf        18.9259646330       12.5402001240       13.2214687700
 Hf        16.5113848347       20.2788069141       17.4271056459
 Hf        16.3076967083       12.8186073828       15.5043973330
  O        16.2491168477       17.4983698334       20.0679703183
  O        16.6067858060       15.5232062590       12.8156222246
  O        14.8397263223       19.3839162401       18.3096539762
  O        17.9860318918       13.6883667433       14.6116981844
  O        17.5807319420       19.9575229328       19.1597695114
  O        15.2670035903       13.1254411819       13.7691897481
  O        15.3565646438       20.2115024086       21.2002199455
  O        17.4717544567       12.7917475980       11.7274468758
  O        15.6752220422       21.6325361820       19.2221873231
  O        17.1526153990       11.3916531269       13.7659178022
  O        16.8303519598       18.0561853382       17.7310072243
  O        16.0174683888       15.0887461640       15.1774208625
  O        17.5612973689       19.1415162644       21.6057653097
  O        15.2770024797       13.9177543125       11.3128295541
  O        13.8701912305       18.3939184666       20.4609706798
  O        18.9771565058       14.6071329965       12.4548966018
  O        16.2573383645       23.0160652499       21.7728999716
  O        16.4168542236        9.9817363713       11.2978223362
  C        16.7064670128       22.6955825844       22.9162532367
  C        15.9776733067       10.2639951162       10.1365877889
  O        17.4119718993       21.6152795189       23.0101331179
  O        15.3450969013       11.3819726330        9.9832706864
  C        16.4304476201       23.5222860185       24.1409557297
  C        16.1749439736        9.3384126499        8.9698884776
  H        15.8578964829       24.4181535515       23.8809454064
  H        16.7752825336        8.4715079936        9.2632259309
  H        17.3793165139       23.8062174019       24.6171267653
  H        15.1949761290        9.0040503489        8.6001224988
  H        15.8729392467       22.9164094768       24.8693578686
  H        16.6631396720        9.8808873673        8.1485628099
  O        15.8340408845       19.1345299139       23.9297293555
  O        17.0037188815       13.9458148121        8.9173405494
  C        14.5873605478       19.1221024104       24.1788901871
  C        18.2575982011       13.9356447538        8.6988213577
  O        13.7939114852       18.6463624326       23.2733960524
  O        19.0471331839       14.3513340021        9.6380051728
  C        14.0302949121       19.6489858236       25.4711603126
  C        18.8244685866       13.4694174984        7.3869721045
  H        14.8373225345       19.9832206274       26.1308465624
  H        18.0523533698       12.9727372421        6.7904635631
  H        13.4393853144       18.8655661523       25.9660225789
  H        19.2060683083       14.3393388136        6.8319190523
  H        13.3465389209       20.4829877379       25.2578988551
  H        19.6739993035       12.7962271176        7.5611047438
  O        13.3597190824       22.5121877190       20.6320017632
  O        19.4683174159       10.4799016909       12.2971414497
  C        12.5283611226       21.9835725366       21.4735905284
  C        20.3200457739       11.0268849570       11.4942478182
  O        12.3783411820       20.7208572582       21.4494684035
  O        20.4607315355       12.2901860519       11.5489626611
  C        11.7813121560       22.8566413710       22.4409475712
  C        21.1143896961       10.1819005166       10.5391358677
  H        11.1910684042       23.5992769128       21.8856029995
  H        21.7801703832        9.5187283158       11.1104049611
  H        12.5006814238       23.4130962909       23.0581345342
  H        20.4362060690        9.5401378159        9.9606699460
  H        11.1233948930       22.2547249988       23.0756682173
  H        21.7092325387       10.8119605518        9.8701719177
  O        19.3700826651       21.0522608627       21.1196980690
  O        13.4529865854       12.0348939351       11.8776799601
  C        20.2178646404       20.1088656411       20.9745193342
  C        12.6051414389       12.9712066973       12.0458672349
  O        19.9671571980       18.9692138089       20.4618840396
  O        12.8695253037       14.1190291343       12.5373075313
  O        18.0658890548       22.7623232926       19.5583100449
  O        14.6933328095       10.3255163575       13.4528521451
  C        18.0816864353       22.9678267280       18.2944808949
  C        14.6744795312       10.1653187220       14.7207434444
  O        17.5738068334       22.1994366380       17.4113446111
  O        15.1892493866       10.9576387245       15.5843769180
  C        18.7350177347       24.2402701698       17.8106440353
  C        14.0130336316        8.9163208768       15.2520704107
  H        17.9427510603       24.9977130562       17.7142023906
  H        14.7944986353        8.1478230380       15.3533295712
  H        19.1863773349       24.0915399526       16.8234562626
  H        13.5825049126        9.0993255772       16.2426610060
  H        19.4755831656       24.5966084369       18.5341571307
  H        13.2537074852        8.5516341268       14.5523926801
  O        14.5122411956       17.0763021620       16.4134899391
  O        18.3917319703       16.0047408671       16.4924126167
  C        18.9163225715       15.5746952211       17.5702444933
  C        13.9151818533       17.4737343668       15.3575835475
  O        18.6519948337       16.0855311611       18.7168186740
  O        14.1060716464       16.9274222236       14.2103598735
  C        19.8906161388       14.4271022016       17.5557153715
  C        12.9452920942       18.6230611631       15.3939799715
  H        19.6805921222       13.7406251991       16.7301776480
  H        13.1685225946       19.3018563802       16.2217515213
  H        19.8673766084       13.9056480913       18.5181997412
  H        12.9644795828       19.1512744227       14.4347397954
  H        20.8993872214       14.8452109138       17.4190586104
  H        11.9355652269       18.2083201936       15.5318548410
  O        15.7467468793       15.4564555444       17.9871257268
  O        17.1475426395       17.6574161195       14.9339996866
  C        16.5222749954       18.7151746436       14.5805451160
  C        16.3079090999       14.3729003523       18.3466814438
  O        16.0201692600       19.5422551897       15.4225105025
  O        16.7448764057       13.5266417842       17.4907935965
  C        16.3400257780       19.0511978707       13.1233388783
  C        16.5036253277       14.0216296763       19.7960657713
  H        17.2106747070       19.6443706643       12.8055102195
  H        15.6435513112       13.4147571049       20.1153408996
  H        15.4433207101       19.6652093388       12.9911551116
  H        17.4065527378       13.4119936867       19.9067991910
  H        16.2898296395       18.1467480855       12.5102907656
  H        16.5591326441       14.9195459751       20.4168334291
  O        12.6335380903       17.4855280785       18.3013621533
  O        20.2124788375       15.5746345634       14.6074284484
  C        11.7757888683       18.4104015094       18.5033988954
  C        21.0591295172       14.6269896779       14.4387208326
  O        12.0435018806       19.5673453491       18.9680017363
  O        20.7859103166       13.4501715960       14.0265808119
  C        10.3326454588       18.0953240511       18.1913883779
  C        22.5074604934       14.9416172545       14.7265189176
  H        10.2604527056       17.3912009107       17.3547103717
  H        22.5953140374       15.6937701700       15.5183317506
  H         9.7708479674       19.0120842843       17.9843425175
  H        23.0571132731       14.0306646217       14.9859533877
  H         9.9036362777       17.6095245653       19.0805324215
  H        22.9361976800       15.3611136791       13.8033645639
  O        18.6469216176       16.6673930649       21.2178314899
  O        14.1963270610       16.4091856200       11.6383424885
  C        18.1167587228       16.3890515625       22.3461127310
  C        14.7751039738       16.6846133694       10.5345509484
  O        16.9921703737       16.8303752475       22.7665888440
  O        15.9175103786       16.2467387125       10.1521639858
  C        18.8934962009       15.4810732519       23.2679472851
  C        14.0355436090       17.5944069991        9.5815429587
  H        18.2191735460       14.9419708075       23.9417453988
  H        14.7317698883       18.1016039742        8.9056264629
  H        19.5548759574       16.1205789075       23.8725357859
  H        13.3612376977       16.9629773770        8.9829707941
  H        19.5167213042       14.7877661169       22.6928733921
  H        13.4239126935       18.3161785024       10.1341323965
  O        19.6436158996       18.3834993725       17.9882527573
  O        13.2789317191       14.6055057779       15.0154431330
  P        19.7339937966       19.5439847949       16.9994985645
  C        13.3505519297       13.9011678656       16.0730360635
  O        18.3929429221       19.9731153482       16.4077399657
  O        14.3591627989       13.2027586620       16.4217828168
  C        20.8777066166       19.1258260579       15.6780883644
  C        12.1624984355       13.9154193154       17.0057963951
  H        20.9824603143       19.9817131770       14.9994941386
  H        12.0771921960       12.9570024366       17.5299480460
  H        20.4987227706       18.2598421931       15.1173586661
  H        12.3206993279       14.7045169068       17.7583288723
  H        21.8562513725       18.8787009385       16.1090895860
  H        11.2439638545       14.1424905425       16.4541504348
  O        13.9459563174       15.7624811560       19.8911069459
  O        18.8953887429       17.2450890727       13.0242641045
  C        13.9416070372       15.5767972014       21.1562035968
  C        18.9592159319       17.4136436549       11.7568727659
  O        14.5166124547       16.3256093648       22.0194287855
  O        18.3969074697       16.6690674542       10.8892742719
  C        13.1785312372       14.3801440677       21.6737460979
  C        19.7875382990       18.5729545995       11.2581804147
  H        12.1269490192       14.6810290961       21.7928856139
  H        20.8299264357       18.2269562671       11.1841847391
  H        13.5649411823       14.0640786528       22.6483352909
  H        19.4527578094       18.8907724459       10.2652230320
  H        13.2103597195       13.5568113901       20.9509872879
  H        19.7577899479       19.4062260436       11.9693523503
  O        13.2819852072       21.7724205844       18.0547635427
  O        19.5489956599       11.3049112830       14.9350423313
  C        13.8742799889       22.0661308043       16.9604952229
  C        18.9501829419       11.0116954923       16.0287945752
  O        15.0089912877       21.6169441578       16.5843122243
  O        17.8206451841       11.4675862429       16.4076315763
  C        13.1815112897       23.0216739768       16.0169297451
  C        19.6399609193       10.0485054878       16.9678014637
  H        13.8622049130       23.8518078523       15.7856865974
  H        18.9740638144        9.1938294354       17.1492099888
  H        12.2508493935       23.3992021940       16.4509286775
  H        20.5920082101        9.7050487506       16.5523124741
  H        12.9684763910       22.5037707699       15.0712439374
  H        19.8078866465       10.5408355665       17.9354998526
  C        21.6265069644       20.3458452158       21.4668112979
  C        11.1802766487       12.7246702766       11.6118930479
  H        22.3516263025       19.9107662095       20.7688278349
  H        21.8156917080       21.4138941334       21.6131122038
  H        21.7394432580       19.8254856610       22.4296162120
  H        11.0187810529       13.2540970637       10.6610701019
  H        10.9957428436       11.6561508080       11.4639456097
  H        10.4834271331       13.1447673559       12.3470635987
  H        13.0069871758       18.0168338313       20.7841301143
  H        15.5574750062       22.5907864692       18.9862114682
  H        17.1807724518       17.5788880459       16.9406361854
  H        18.1935086546       19.0703466412       22.3649876792
  H        17.2793698579       10.4328563801       13.9889199925
  H        19.8465585080       14.9419122724       12.1325972034
  H        14.6360413821       13.9664396293       10.5574969345
  H        15.6628802641       15.6021683784       15.9427000438
  H        20.3174230040       20.6521563576       17.6542233956
  O        15.4241468141       24.3342292398       18.4827548738
  C        14.6731491278       25.2095237937       18.9226401189
  O        13.6921193872       25.0005910362       19.8037698795
  H        13.6434382593       24.0325416200       20.1017557790
  C        14.7800727984       26.6579724388       18.5160203028
  H        15.4110773306       26.7515361651       17.6267775063
  H        15.2333289833       27.2282355030       19.3404492926
  H        13.7860715117       27.0842003259       18.3310066844
  O        17.4921304712        8.6639356966       14.4343363243
  C        18.1701648714        7.7559450842       13.9461452954
  O        19.1371585643        7.9260438319       13.0340162690
  H        19.2134390780        8.9016805897       12.7703763926
  C        17.9860264665        6.3054173907       14.3154638908
  H        17.3743170475        6.2238712418       15.2191535087
  H        17.4766822267        5.7889159991       13.4882891054
  H        18.9565945373        5.8142038795       14.4594381955
  O        19.3827547572       18.8930881475       23.8358526761
  C        19.4141264609       19.5357568495       24.8885309012
  O        18.8066420077       20.7104671282       25.0810397241
  H        18.2748369263       20.9904422365       24.2623804411
  C        20.1474885784       19.0620625948       26.1188304236
  H        20.6788725361       19.8918536840       26.6011655901
  H        20.8427345950       18.2589701833       25.8553441655
  H        19.4133808674       18.6764144152       26.8419985547
  O        13.4513337026       14.1027389518        9.1542494858
  C        13.3773932726       13.4860280824        8.0874551138
  O        13.9479022157       12.2955765307        7.8492837842
  H        14.4777409597       11.9964473732        8.6588147295
  C        12.6285693294       14.0085116078        6.8874695640
  H        12.0767874121       13.2029659675        6.3874357536
  H        11.9507336939       14.8126262349        7.1903282904
  H        13.3559787049       14.4082421621        6.1648891224
  O        11.4601744016       17.3331539493       21.3030367320
  C        10.7683367867       17.5909555343       22.2975003657
  O        11.2224202167       18.1490249184       23.4219499368
  C         9.2880032676       17.3077503084       22.3485466496
  H         9.0279365670       16.5338160298       21.6190332373
  H         8.7479186877       18.2307794835       22.0876908493
  H         8.9749194774       17.0128890314       23.3570658045
  H        12.2163113447       18.3642107894       23.3333233242
  O        21.6909786407       15.5872208761       11.4622207700
  C        22.2787291163       15.2836740478       10.4210017945
  O        21.6886125377       14.7666939690        9.3317806725
  C        23.7673463725       15.4447421579       10.2357573426
  H        24.1682098097       16.1260370831       10.9927937006
  H        24.2461454230       14.4610177552       10.3538047823
  H        24.0014520894       15.8057621280        9.2267189230
  H        20.7015225213       14.6171050600        9.5105259353
