# Supplementary material for: Atomically precise surface chemistry of zirconium and hafnium metal oxo clusters beyond carboxylate ligands
Source: Chem Sci. 2024 Oct 7;15(42):17380–96. doi: 10.1039/d4sc03859b (PMC11457152; doi:10.1039/d4sc03859b)
Supplement: SC-015-D4SC03859B-s001 [file SC-015-D4SC03859B-s001.zip › DFT/Hf12_MethPH_exchange/Hf12_MethPH_1eq_inter_cluster_bridging.xyz]

253
 i =       54, E =     -2217.6399470583
 Hf        17.2991627551       21.1210379950       20.7886037012
 Hf        15.7197970270       11.8745533228       12.2074771856
 Hf        14.8462905279       17.3511851599       18.6597366039
 Hf        18.1230447869       15.6671309051       14.2981553371
 Hf        18.2779226900       17.9792993658       19.5901723733
 Hf        14.7407285396       15.0171089500       13.2986070502
 Hf        15.6703403894       18.2339256713       21.8889349412
 Hf        17.3724648229       14.7456815331       11.0475559284
 Hf        14.0132554695       20.4937221778       19.7546272521
 Hf        19.0096637775       12.5176445242       13.2147594545
 Hf        16.6437672306       20.2295847358       17.4814141752
 Hf        16.3791795793       12.7925077494       15.4976356207
  O        16.3259885284       17.4880687269       20.1195927905
  O        16.6882714906       15.5096488906       12.7994994935
  O        14.9273113002       19.3777317124       18.3234536459
  O        18.0661675413       13.6416229737       14.6132546482
  O        17.6536415884       19.8874558233       19.2265138617
  O        15.3488746423       13.1105531402       13.7638265311
  O        15.4901877641       20.2055598732       21.2090504197
  O        17.5571597948       12.7781553898       11.7239864626
  O        15.7821348930       21.6313537012       19.2265636385
  O        17.2315129058       11.3777322280       13.7633395963
  O        16.9054060631       17.9875054460       17.7443312968
  O        16.1021038358       15.0759036402       15.1750128346
  O        17.6452956504       19.1395933759       21.6855626183
  O        15.3619277787       13.8576852399       11.3065633577
  O        13.9518350597       18.4020317610       20.5260326963
  O        19.0584756156       14.5944392595       12.4547429318
  O        16.3405803701       23.0165403144       21.7694617012
  O        16.4995503925        9.9060845684       11.3015406250
  C        16.8232077272       22.7401224695       22.9090758223
  C        16.0564667270       10.1866729099       10.1423590386
  O        17.5757166176       21.6919369238       23.0098328379
  O        15.4267724940       11.3055875417        9.9844517306
  C        16.5355605429       23.5775725654       24.1236009078
  C        16.2476437847        9.2572757471        8.9766969253
  H        15.9451696224       24.4587791611       23.8535910353
  H        16.8332987224        8.3815263503        9.2734290901
  H        17.4793697279       23.8837356628       24.5955387686
  H        15.2658242203        8.9382231931        8.5988086514
  H        15.9891004471       22.9702312773       24.8594539317
  H        16.7506020945        9.7921955904        8.1592439947
  O        15.9357128426       19.1393797614       24.0094144922
  O        17.0763695163       13.9399697301        8.9121412904
  C        14.6942885315       19.0860079726       24.2526036829
  C        18.3182997795       13.9461108309        8.6487332180
  O        13.9317573401       18.5609400608       23.3479948831
  O        19.1299811783       14.3527057254        9.5714936584
  C        14.1005458697       19.6186589492       25.5261075248
  C        18.8494955723       13.5106729448        7.3123321372
  H        14.8890440883       19.9594824644       26.2045873555
  H        18.0439184184       13.1028806681        6.6935311594
  H        13.4947408967       18.8400253045       26.0097883647
  H        19.3035754535       14.3739641761        6.8043263497
  H        13.4248945178       20.4526833515       25.2873461067
  H        19.6423233661       12.7634040503        7.4520097484
  O        13.4435176932       22.5138923651       20.6318239463
  O        19.5513732506       10.4772127835       12.2969162179
  C        12.6564751425       21.9859545369       21.5173775160
  C        20.4017251848       11.0235220425       11.4897818351
  O        12.5428439754       20.7209023372       21.5321801268
  O        20.5434216988       12.2864719890       11.5449267109
  C        11.9180278873       22.8677483771       22.4835960128
  C        21.1869280511       10.1769607677       10.5291571996
  H        11.2963316279       23.5831939016       21.9270119509
  H        21.8336997128        9.4902590382       11.0941257648
  H        12.6424957835       23.4546916318       23.0657277478
  H        20.4987709159        9.5592628745        9.9360895068
  H        11.2919635900       22.2685271138       23.1522010356
  H        21.7983215552       10.8048620596        9.8732782654
  O        19.4687910753       20.9719886503       21.1218198054
  O        13.5295210750       11.9763654089       11.8795895553
  C        20.3137996416       20.0315265092       20.9572780989
  C        12.6915472337       12.9313969816       12.0111038855
  O        20.0492285669       18.8874276830       20.4601556278
  O        12.9534661044       14.1004204343       12.4627702505
  O        18.2270857855       22.6849190466       19.5554617026
  O        14.7734169121       10.3171925042       13.4495954709
  C        18.2473178359       22.8850853995       18.2919962050
  C        14.7494599179       10.1287020043       14.7131628131
  O        17.7303416534       22.1166336529       17.4123043095
  O        15.2727283665       10.8965813170       15.5908465916
  C        18.9127451409       24.1458298500       17.7979511275
  C        14.0717483416        8.8765770562       15.2152180511
  H        18.1262842237       24.9064120458       17.6784016499
  H        14.8480190218        8.1039602523       15.3236003156
  H        19.3760338774       23.9773172672       16.8194089047
  H        13.6223667030        9.0496775970       16.1992934938
  H        19.6462770174       24.5087650265       18.5251556458
  H        13.3249607213        8.5239960784       14.4962877027
  O        14.3567667958       17.0823325059       16.5859709472
  O        18.4759455095       15.9266552752       16.5003685237
  C        19.0269159967       15.5270888940       17.5769418434
  P        13.7056468215       17.5865675713       15.2952651636
  O        18.8085251058       16.0794960083       18.7164545638
  O        14.2698762880       16.9243583457       14.0283144532
  C        19.9810802383       14.3624709925       17.5711870218
  C        11.9109142548       17.4535648874       15.2521697544
  H        19.7643853759       13.6803801386       16.7441876392
  H        11.4595230945       18.1456537476       15.9691385144
  H        19.9412670753       13.8418195281       18.5338659000
  H        11.5901960645       17.7129393807       14.2345708175
  H        20.9988492297       14.7615823252       17.4446931072
  H        11.6094390532       16.4238500288       15.4727127798
  O        15.7581278636       15.4435365000       17.9858910903
  O        17.2431036097       17.5892921071       14.9343118802
  C        16.7669865309       18.7192154532       14.5766892142
  C        16.3281899160       14.3647278784       18.3465804941
  O        16.4095628558       19.6156936399       15.4198250132
  O        16.7574574803       13.5178088186       17.4898781989
  C        16.5809327553       19.0619283855       13.1222694066
  C        16.5347236069       14.0183872639       19.7958974890
  H        17.4727978536       19.6100108780       12.7844658683
  H        15.6866534535       13.3962441908       20.1184011413
  H        15.7183397064       19.7275744715       13.0093008420
  H        17.4478128155       13.4233441822       19.9036348510
  H        16.4617827102       18.1601062365       12.5151076269
  H        16.5768127168       14.9158492623       20.4187208718
  O        12.6198357555       17.5748507535       18.3996132938
  O        20.2967937854       15.4999315702       14.6117213037
  C        11.8035527149       18.5291994596       18.6097527867
  C        21.1452442876       14.5580756836       14.4382591817
  O        12.1278399455       19.7098622843       18.9823883437
  O        20.8709956076       13.3805234474       14.0249751888
  C        10.3271178854       18.2646955993       18.4145228934
  C        22.5938407714       14.8771289363       14.7198176715
  H        10.1575826917       17.3215310209       17.8862414614
  H        22.6812422117       15.6245224781       15.5164617613
  H         9.8564205589       19.1017178441       17.8842335957
  H        23.1508911451       13.9679064606       14.9689931726
  H         9.8673058995       18.1991165104       19.4107377206
  H        23.0169629421       15.3091230466       13.7999587806
  O        18.7343828861       16.6598995580       21.2772225447
  O        14.2654777408       16.3307762109       11.5576703339
  C        18.1878620053       16.3744249608       22.3911973415
  C        14.8672012679       16.6194393311       10.4777549809
  O        17.0595308858       16.8241755333       22.7862473340
  O        16.0156371147       16.1712074063       10.1365118842
  C        18.9421352396       15.4575635386       23.3221946937
  C        14.1671820329       17.5437498487        9.5099240197
  H        18.2537849664       14.9191944734       23.9822087956
  H        14.8887698247       18.0424148412        8.8545778240
  H        19.5995987213       16.0884689264       23.9398911159
  H        13.4963728128       16.9272274732        8.8926599972
  H        19.5692999684       14.7632831768       22.7524788063
  H        13.5555919131       18.2743130676       10.0509561844
  O        19.7146304580       18.3953196098       17.9832357185
  O        13.3610574820       14.6041447602       15.0063217849
  C        19.6444044229       19.1479702280       16.9559962601
  C        13.4303477633       13.8952006231       16.0641253125
  O        18.6497746507       19.8808048311       16.6550962526
  O        14.4351852880       13.1965565706       16.4156081804
  C        20.8227590015       19.1423690311       16.0103626665
  C        12.2442781585       13.9116753805       17.0003555590
  H        20.8847427236       20.0913226445       15.4669173473
  H        12.2036827244       12.9844082516       17.5823065123
  H        20.6733868345       18.3321131514       15.2785345235
  H        12.3676230564       14.7524335349       17.7021495491
  H        21.7517417646       18.9424355942       16.5557579737
  H        11.3124570905       14.0573269192       16.4424658689
  O        13.9515610647       15.7669125600       19.8951454377
  O        19.0495877199       17.1738422030       13.0264108645
  C        13.9822203720       15.5499682822       21.1600304900
  C        19.0715380335       17.3811292688       11.7629423770
  O        14.6010238852       16.2558464935       22.0219198592
  O        18.4788218355       16.6657662555       10.8904025694
  C        13.2013625684       14.3561381389       21.6597645708
  C        19.8861093479       18.5547767490       11.2742389192
  H        12.1470583642       14.6583955271       21.7450542824
  H        20.9196015094       18.2047567452       11.1326443155
  H        13.5603696649       14.0403502002       22.6445512464
  H        19.5056983891       18.9173416125       10.3134566002
  H        13.2516964044       13.5307241002       20.9398703001
  H        19.9018999143       19.3568180388       12.0207233569
  O        13.3776177247       21.7764360799       18.0550502881
  O        19.6290164778       11.2975974807       14.9382164494
  C        13.9724885161       22.0107037061       16.9487473603
  C        19.0331087986       11.0130669734       16.0347293009
  O        15.0995712214       21.5322857337       16.5836577414
  O        17.9009528071       11.4669358520       16.4100589680
  C        13.2924493431       22.9466771104       15.9739234377
  C        19.7254834683       10.0589581645       16.9813263119
  H        13.9185203255       23.8427092559       15.8572632683
  H        19.1009651476        9.1612899676       17.0920655075
  H        12.2973018310       23.2320638093       16.3281693901
  H        20.7158931342        9.7814130331       16.6084299062
  H        13.2253309158       22.4697665071       14.9872752915
  H        19.8073379745       10.5206952342       17.9742996904
  C        21.7352567008       20.2705143022       21.4078489598
  C        11.2669427732       12.6816921676       11.5748866445
  H        22.4381739905       19.8404327349       20.6843857617
  H        21.9256276645       21.3387120402       21.5510587164
  H        21.8802141451       19.7471317437       22.3646423866
  H        11.0960770373       13.2312557021       10.6375269646
  H        11.0885137326       11.6149959129       11.4083805306
  H        10.5696833897       13.0810242959       12.3217061408
  H        13.0889406071       18.0305658751       20.8535688862
  H        15.6688812389       22.5871905376       18.9793207252
  H        17.2449987700       17.4931355430       16.9620641295
  H        18.2904439107       19.0609564360       22.4344319049
  H        17.3464301311       10.4167221832       13.9886026303
  H        19.9259669960       14.9410655410       12.1196881120
  H        14.7198201466       13.9240380555       10.5537492388
  H        15.7875084923       15.5277809299       15.9909470728
  H        13.9601504906       18.9657468919       15.1796916632
  O        15.5090979645       24.3335079245       18.4823472226
  C        14.7576448338       25.2083785331       18.9219629559
  O        13.7755376800       25.0005849213       19.8028480530
  H        13.7248229917       24.0322574802       20.0981423858
  C        14.8630276715       26.6571392800       18.5152919970
  H        15.5052057263       26.7534132183       17.6344532466
  H        15.3011841017       27.2311312518       19.3452265015
  H        13.8689564422       27.0771923985       18.3166476182
  O        17.4977526706        8.6624682739       14.4323744203
  C        18.2108391549        7.7587839387       13.9869699253
  O        19.2171739977        7.9283704595       13.1167203707
  H        19.2886236030        8.8956167008       12.8290672088
  C        18.0279135417        6.3109501228       14.3662252064
  H        17.4133212611        6.2353394871       15.2686909114
  H        17.5173739194        5.7907379695       13.5419039844
  H        18.9975199938        5.8197303320       14.5143205018
  O        19.4667277620       18.8924858790       23.8388246621
  C        19.4905135991       19.5336793345       24.8934089100
  O        18.8907848041       20.7108996875       25.0830272052
  H        18.3816556885       21.0146855761       24.2586114317
  C        20.2076385177       19.0500982032       26.1294527464
  H        20.7375827841       19.8745929510       26.6222002638
  H        20.9018321004       18.2450144597       25.8691843669
  H        19.4634280511       18.6637268757       26.8418542850
  O        13.5345246143       14.1010966120        9.1541648851
  C        13.4627443117       13.4840335148        8.0878681962
  O        14.0316271610       12.2927115302        7.8496984570
  H        14.5553364347       11.9815743095        8.6565905592
  C        12.7180415222       14.0069935026        6.8856596129
  H        12.1615367618       13.2028071747        6.3886659677
  H        12.0444637641       14.8157480482        7.1857844099
  H        13.4476231834       14.3997309704        6.1615465859
  O        11.5416833281       17.3345579452       21.3856261072
  C        10.8527248908       17.5920194920       22.3808352523
  O        11.3126844562       18.1495102219       23.5045919759
  C         9.3724036034       17.3106318309       22.4386199249
  H         9.0995350256       16.5809346187       21.6696136332
  H         8.8281499174       18.2480067718       22.2472379953
  H         9.0767124742       16.9561585313       23.4335694731
  H        12.3108714278       18.3360864355       23.4110565453
  O        21.5347503572       15.5848915064       11.4616105746
  C        22.1975981287       15.3008600035       10.4565018120
  O        21.6976384535       14.7696046942        9.3354511465
  C        23.6886320238       15.5163344954       10.3796602770
  H        24.0006042822       16.2539952115       11.1260500289
  H        24.1912214658       14.5617320023       10.5977671750
  H        23.9926956589       15.8288936406        9.3735093951
  H        20.6977489463       14.5974653318        9.4542219807
