# Supplementary material for: Atomically precise surface chemistry of zirconium and hafnium metal oxo clusters beyond carboxylate ligands
Source: Chem Sci. 2024 Oct 7;15(42):17380–96. doi: 10.1039/d4sc03859b (PMC11457152; doi:10.1039/d4sc03859b)
Supplement: SC-015-D4SC03859B-s001 [file SC-015-D4SC03859B-s001.zip › DFT/Hf12_MethPOH_exchange/Hf12_MethPOH_1eq_belt_bridging.xyz]

254
 i =       28, E =     -2233.7100140730
 Hf        17.2163085130       21.1562404417       20.7727338454
 Hf        15.6286850218       11.9244097711       12.1891927639
 Hf        14.8010562830       17.3713505648       18.6108442553
 Hf        18.0471417144       15.7050221486       14.2862443579
 Hf        18.2252179901       18.0037879848       19.5253739270
 Hf        14.6529256866       15.0570561272       13.3473640879
 Hf        15.5955410975       18.2435458184       21.8410934555
 Hf        17.2785934156       14.7786125663       11.0462737878
 Hf        13.9297665365       20.4930381717       19.7435179443
 Hf        18.9180335149       12.5311565444       13.2076634789
 Hf        16.5675067518       20.2811889220       17.4540929618
 Hf        16.2939051845       12.8365860687       15.4926216530
  O        16.2544407070       17.4993186841       20.0582213995
  O        16.6075236578       15.5286502419       12.8107528796
  O        14.8555098403       19.3969676727       18.3097578338
  O        17.9847803534       13.6849706553       14.6063518352
  O        17.6545104767       19.9568542473       19.1679952506
  O        15.2652122848       13.1382069223       13.7582396867
  O        15.4028311885       20.2134919747       21.1933830322
  O        17.4702380705       12.8016322282       11.7156220411
  O        15.7372423909       21.6407094662       19.2178315157
  O        17.1518725015       11.3865833643       13.6998423449
  O        16.8333068263       18.0570960024       17.7255374747
  O        16.0148050358       15.0933160778       15.1737894509
  O        17.5736063419       19.1404798264       21.6030287768
  O        15.2736091655       13.9311575661       11.3063044871
  O        13.8739516885       18.4055573367       20.4582949747
  O        18.9791324903       14.6061383532       12.4538533086
  O        16.3420399152       23.0887747893       21.6993271702
  O        16.4158186431        9.9818363236       11.2945652622
  C        16.7133193628       22.7520767038       22.8700398708
  C        15.9800960180       10.2640859504       10.1324678984
  O        17.3256891306       21.6225797391       23.0153022293
  O        15.3469389579       11.3824626705        9.9801535402
  C        16.4513192888       23.6255723314       24.0650890734
  C        16.1847668001        9.3451633810        8.9619839280
  H        15.9075158709       24.5290806517       23.7718626872
  H        16.7549861647        8.4601797452        9.2613080370
  H        17.4065049085       23.9004762009       24.5346477098
  H        15.2078920484        9.0425496079        8.5587908986
  H        15.8762044331       23.0604579577       24.8117603348
  H        16.7114557218        9.8842487242        8.1621311156
  O        15.8390457703       19.1337393889       23.9300186113
  O        17.0038617269       13.9450599818        8.9167415103
  C        14.5936344062       19.1158447221       24.1807632931
  C        18.2588259930       13.9144589499        8.7063980512
  O        13.8016071752       18.6457382407       23.2718670787
  O        19.0470720221       14.3513494383        9.6373018290
  C        14.0383453911       19.6246987312       25.4811431887
  C        18.8304915070       13.3855330854        7.4211388332
  H        14.8463363082       19.9607004892       26.1387658716
  H        18.0363820795       12.9842874679        6.7835004114
  H        13.4604010202       18.8289645058       25.9718260354
  H        19.3558188825       14.1948508352        6.8937311857
  H        13.3436250358       20.4528780580       25.2819534511
  H        19.5745401361       12.6078713593        7.6417539699
  O        13.3641292370       22.5136042295       20.6314782803
  O        19.4702795319       10.4787029029       12.2951588261
  C        12.5746109089       21.9841567050       21.5150136291
  C        20.3241663569       11.0255825747       11.4932569759
  O        12.4592370315       20.7197846774       21.5268166880
  O        20.4602464665       12.2891825913       11.5460047251
  C        11.8365732543       22.8650201157       22.4822260043
  C        21.1214574274       10.1809924954       10.5408301296
  H        11.2205108993       23.5857059989       21.9260682555
  H        21.7662916383        9.4981280666       11.1126878056
  H        12.5603877882       23.4467813075       23.0704046980
  H        20.4423342023        9.5591848962        9.9416751211
  H        11.2049902015       22.2656126987       23.1455563389
  H        21.7363121474       10.8108955214        9.8900822090
  O        19.3161098780       21.1240212996       21.2092359805
  O        13.4483305785       12.0452628839       11.8030415084
  P        20.4322649616       20.2712422270       20.5967099794
  C        12.6061183256       12.9816346207       12.0054702776
  O        20.0407643826       18.8078223152       20.3741103297
  O        12.8716979356       14.1140220406       12.5361625279
  O        18.1417361504       22.7672103703       19.5445893736
  O        14.6853984065       10.3948651318       13.4457912605
  C        18.1393687386       22.9774933209       18.2854231546
  C        14.6701469752       10.1938882820       14.7070599888
  O        17.6518570349       22.1862528012       17.4033238958
  O        15.1872017199       10.9641369280       15.5855525144
  C        18.7533833468       24.2630604645       17.7879421525
  C        14.0183638997        8.9254552134       15.2006378422
  H        17.9360382177       24.9907077532       17.6722694171
  H        14.8054256755        8.1582225513       15.2607613969
  H        19.2187125116       24.1144510451       16.8070857875
  H        13.6006718773        9.0688259317       16.2030561259
  H        19.4751310726       24.6538578270       18.5126086016
  H        13.2520735150        8.5835195683       14.4971842368
  O        14.5134892984       17.0810667081       16.4093987396
  O        18.3964029518       16.0020029282       16.4338290220
  C        18.9403642366       15.5592427797       17.4995104189
  C        13.9365600238       17.5194025205       15.3554948061
  O        18.7270914461       16.0907529360       18.6462667853
  O        14.1094960336       16.9878764049       14.1998722744
  C        19.8722317001       14.3783204039       17.4778032893
  C        13.0122784475       18.7059368541       15.4044929962
  H        19.6446967006       13.7066659596       16.6457720068
  H        13.2573855574       19.3669615514       16.2398163296
  H        19.8211040625       13.8511575022       18.4362316463
  H        13.0519296960       19.2421764341       14.4504461860
  H        20.8966876620       14.7611365585       17.3558731115
  H        11.9877385066       18.3277728234       15.5379407553
  O        15.7535380711       15.4890800525       17.9871822313
  O        17.1562732073       17.6596474911       14.9321029772
  C        16.6024125241       18.7529207332       14.5761772784
  C        16.3020023583       14.3933214979       18.3430397732
  O        16.1782564499       19.6217881614       15.4227069943
  O        16.7396199264       13.5378929194       17.4935387830
  C        16.4080511393       19.0855447839       13.1210037951
  C        16.4780307277       14.0406449616       19.7952530388
  H        17.2834691458       19.6633077352       12.7884172260
  H        15.6241538112       13.4151720875       20.0959581980
  H        15.5202571199       19.7145419508       12.9970986307
  H        17.3894219345       13.4467181135       19.9227716611
  H        16.3331014339       18.1771551479       12.5161420842
  H        16.5044333199       14.9363077177       20.4213065393
  O        12.6284777017       17.5712275362       18.2334660332
  O        20.2171661355       15.5049969435       14.6048390371
  C        11.7749654611       18.4892166029       18.4824017885
  C        21.0663426442       14.5624381079       14.4284709695
  O        12.0469337420       19.6359384295       18.9749060942
  O        20.7875611745       13.3833530852       14.0239806346
  C        10.3269020079       18.1827655463       18.1844587955
  C        22.5159727519       14.8849968431       14.6969610417
  H        10.2414685215       17.4909343079       17.3388599087
  H        22.6096036719       15.6304506114       15.4945985078
  H         9.7637963487       19.1034113263       17.9990067789
  H        23.0786343845       13.9768854290       14.9375662254
  H         9.9080690892       17.6850413602       19.0723091443
  H        22.9257135074       15.3205897969       13.7724264249
  O        18.6426280423       16.6590235353       21.2065307598
  O        14.1957094546       16.4114484684       11.6371773526
  C        18.1134918469       16.3801697939       22.3336021782
  C        14.7724131242       16.6837558470       10.5306542144
  O        16.9939826747       16.8294332892       22.7644123637
  O        15.9169724314       16.2490168179       10.1513598038
  C        18.8862903756       15.4621003133       23.2493970924
  C        14.0275424029       17.5795211429        9.5696046390
  H        18.2083503546       14.9112772111       23.9100040986
  H        14.7223565527       18.0940421224        8.8975624823
  H        19.5401093981       16.0947315864       23.8692234609
  H        13.3702194185       16.9340386052        8.9667930826
  H        19.5166026742       14.7792173956       22.6696955522
  H        13.3997662946       18.2938190341       10.1133197288
  O        19.6239250090       18.3965834302       17.8256321888
  O        13.2800616268       14.6120434148       15.0133932369
  C        19.5346467949       19.1233076290       16.7824824471
  C        13.3479796889       13.9080777563       16.0716286878
  O        18.5531197081       19.8921768723       16.5033397974
  O        14.3548379301       13.2061826470       16.4211873268
  C        20.6862487082       19.0683548991       15.8065279107
  C        12.1582711523       13.9210970557       17.0015532947
  H        20.6562728774       19.9205027519       15.1201491217
  H        12.0454839335       12.9455980821       17.4882182985
  H        20.6073405629       18.1386931179       15.2214634080
  H        12.3372643547       14.6744378649       17.7854044677
  H        21.6363848457       19.0427229725       16.3537958545
  H        11.2479265615       14.1942893171       16.4577480307
  O        13.8733273608       15.8349388943       19.8859811984
  O        18.9664255856       17.2408019755       13.0198006088
  C        13.9026559062       15.6132463901       21.1478537012
  C        18.9918272641       17.4106888707       11.7497508495
  O        14.5166806831       16.3253675825       22.0131589591
  O        18.3996646394       16.6723867145       10.8937576527
  C        13.1263161960       14.4183641881       21.6474230812
  C        19.8131659337       18.5643278379       11.2274890872
  H        12.0713651657       14.7182898492       21.7321359497
  H        20.8478859078       18.2075432932       11.1102259311
  H        13.4862267966       14.1034680237       22.6321495777
  H        19.4436785466       18.8923746166       10.2503364581
  H        13.1803237707       13.5939439299       20.9267748389
  H        19.8222983704       19.3924115460       11.9451836590
  O        13.2916467392       21.7754611157       18.0587775197
  O        19.5411416675       11.3004734798       14.9356232894
  C        13.8835103552       22.0569390574       16.9590657753
  C        18.9010579137       11.0015044228       16.0016195334
  O        15.0205332189       21.6141438400       16.5873996299
  O        17.7583715915       11.4631435774       16.3371879057
  C        13.1763223336       22.9903602415       16.0027902770
  C        19.5391179474       10.0159123342       16.9526136268
  H        13.8224441202       23.8573743747       15.8090650360
  H        18.9238076624        9.1049401305       16.9706193157
  H        12.2141923852       23.3171498741       16.4084020820
  H        20.5578018711        9.7686262565       16.6391499314
  H        13.0250774081       22.4787732677       15.0422193453
  H        19.5385860566       10.4281909503       17.9699983987
  C        21.9035389256       20.3417107321       21.6137690949
  C        11.1808308479       12.7588599043       11.5590402737
  H        22.7206726705       19.8057062759       21.1170842724
  H        22.1917662088       21.3845901650       21.7871533311
  H        21.6716630724       19.8525973409       22.5677650313
  H        11.0380146920       13.2902215978       10.6061879756
  H        10.9803641903       11.6935992086       11.4074310398
  H        10.4839478699       13.1898996683       12.2875054391
  H        13.0117269418       18.0383289242       20.7927121109
  H        15.6094624608       22.5976270454       18.9775745264
  H        17.1578312744       17.5846374355       16.9206799562
  H        18.2298468033       19.0709315963       22.3410662059
  H        17.2597670992       10.4254491300       13.9241566594
  H        19.8485084080       14.9423485070       12.1317436739
  H        14.6391193787       13.9813683979       10.5474674088
  H        15.6642863413       15.6118534875       15.9376375396
  O        20.9553310582       20.9551021716       19.2228439466
  H        20.2152245308       21.0478399094       18.5917994698
  O        15.4254508425       24.3344808265       18.4823395219
  C        14.6699684299       25.2082582406       18.9179637413
  O        13.6923703651       25.0006493268       19.8033094469
  H        13.6451380490       24.0333658394       20.1021670944
  C        14.7668844062       26.6546248442       18.5011600886
  H        15.3656589203       26.7433108935       17.5893709018
  H        15.2542319543       27.2251298714       19.3059525925
  H        13.7685556402       27.0845618332       18.3525689215
  O        17.4150084834        8.6618045390       14.3513609530
  C        18.1293111339        7.7577941426       13.9074555280
  O        19.1338863873        7.9276651813       13.0358726076
  H        19.2100380560        8.9010580491       12.7629993909
  C        17.9493704990        6.3110071025       14.2928991583
  H        17.3239645198        6.2374084306       15.1880589293
  H        17.4539696588        5.7807623515       13.4658853019
  H        18.9203132773        5.8275744711       14.4577563848
  O        19.3848980400       18.8925403375       23.8372137898
  C        19.4277004588       19.5442410976       24.8823817105
  O        18.8043083391       20.7120588248       25.0788255152
  H        18.2524080527       20.9743865684       24.2725514220
  C        20.1964307567       19.0972118633       26.1009919533
  H        20.7371350113       19.9382473314       26.5526632049
  H        20.8881841813       18.2925944132       25.8329336145
  H        19.4851335394       18.7225365766       26.8521254562
  O        13.4507750142       14.1132133910        9.0857150091
  C        13.3790464642       13.4732178753        8.0356095496
  O        13.9515130126       12.2806275834        7.8397673146
  H        14.4753549636       12.0014871645        8.6592248158
  C        12.6381120837       13.9632659987        6.8176146563
  H        12.0943903052       13.1437699168        6.3318430751
  H        11.9540554485       14.7707958704        7.0965879288
  H        13.3694949804       14.3507317404        6.0924399662
  O        11.4641379507       17.3291972374       21.3645986905
  C        10.7652746552       17.6275729710       22.3406608066
  O        11.2215485300       18.2346902357       23.4335109937
  C         9.2856209299       17.3427799437       22.4023368026
  H         9.0218819647       16.5635812610       21.6799812561
  H         8.7413157994       18.2633974577       22.1423779498
  H         8.9809477361       17.0532150704       23.4152386424
  H        12.2209439527       18.4254150362       23.3367020254
  O        21.6905485565       15.5864131868       11.4620162742
  C        22.2791130963       15.2827684291       10.4211235979
  O        21.6891524724       14.7666450190        9.3314146020
  C        23.7679900261       15.4419088395       10.2388404638
  H        24.1625999126       16.1476395991       10.9767398688
  H        24.2473280461       14.4635093466       10.3942524017
  H        24.0087374329       15.7697679347        9.2203286952
  H        20.7027391590       14.6151073519        9.5102862673
