# Supplementary material for: Atomically precise surface chemistry of zirconium and hafnium metal oxo clusters beyond carboxylate ligands
Source: Chem Sci. 2024 Oct 7;15(42):17380–96. doi: 10.1039/d4sc03859b (PMC11457152; doi:10.1039/d4sc03859b)
Supplement: SC-015-D4SC03859B-s001 [file SC-015-D4SC03859B-s001.zip › DFT/Hf12_MethPOH_exchange/Hf12_MethPOH_1eq_chelating.xyz]

254
 i =       33, E =     -2233.7015238794
 Hf        17.1958465328       21.1269713072       20.7503898062
 Hf        15.6323765981       11.9122714580       12.1530999705
 Hf        14.7913263570       17.3452994879       18.6343870011
 Hf        18.0361450615       15.7010438699       14.2878178425
 Hf        18.1897514874       17.9998656750       19.5562270606
 Hf        14.6498078971       15.0447747792       13.3343906322
 Hf        15.5753494957       18.2383508099       21.8860567935
 Hf        17.2773274992       14.7765474801       11.0425691521
 Hf        13.9007669110       20.4890010595       19.7584808015
 Hf        18.9228731315       12.5302664426       13.1985147527
 Hf        16.5168442094       20.2376960415       17.4483682584
 Hf        16.2873780195       12.8255555842       15.4683917186
  O        16.2354180785       17.4927900890       20.1116380025
  O        16.6015984583       15.5213071882       12.8047909462
  O        14.8378724115       19.3784783520       18.3222378018
  O        17.9839767634       13.6790245111       14.6029573490
  O        17.5601483864       19.8999927100       19.1906705105
  O        15.2681987838       13.1264969165       13.7137194576
  O        15.3581786322       20.2108827441       21.2094951375
  O        17.4723052459       12.7994336171       11.7105780099
  O        15.6804076426       21.6283572495       19.2246288395
  O        17.1523821141       11.3851847245       13.6932673557
  O        16.8138077384       17.9857402709       17.7387397316
  O        16.0141503386       15.0852908434       15.1710897131
  O        17.5625851885       19.1353093109       21.6136389259
  O        15.2728307028       13.9278301441       11.2957138636
  O        13.8584997390       18.3976915876       20.5266404614
  O        18.9788224061       14.6060471245       12.4524281316
  O        16.3370619307       23.0932606919       21.6937682863
  O        16.4180948677        9.9822276846       11.2178249578
  C        16.8097569873       22.7916495731       22.8311987771
  C        15.9760918060       10.2652451689       10.0591687736
  O        17.4923586735       21.6948124783       22.9361333210
  O        15.3473167812       11.3855684868        9.9080503478
  C        16.5922663003       23.6563324849       24.0416976956
  C        16.1649189660        9.3390500868        8.8915620839
  H        16.0307058550       24.5573807571       23.7757974996
  H        16.7630726652        8.4697287231        9.1821801231
  H        17.5617555365       23.9305888510       24.4803903266
  H        15.1818762047        9.0086420212        8.5264034677
  H        16.0453632871       23.0833714571       24.8041086504
  H        16.6509861232        9.8793420164        8.0675727972
  O        16.0747336193       19.0495310199       23.9337009806
  O        17.0037700028       13.9458118648        8.9158403245
  P        14.7140616724       18.8101127240       24.5877729804
  C        18.2583149673       13.9280194437        8.6995122786
  O        13.7832588963       18.4012620687       23.4279537740
  O        19.0470354892       14.3520779091        9.6353818381
  C        14.0921363432       20.2011489094       25.5292381201
  C        18.8250826072       13.4406066048        7.3959851361
  H        14.8136800597       20.4781150974       26.3073503609
  H        18.0535043119       12.9313910608        6.8093817492
  H        13.1317288467       19.9424421023       25.9920205635
  H        19.2032248472       14.3015415210        6.8248418195
  H        13.9500635368       21.0382187449       24.8347762751
  H        19.6766143723       12.7731669802        7.5817183477
  O        13.3673711949       22.5224905544       20.6242933777
  O        19.4748755487       10.4853199256       12.2932145267
  C        12.5406116894       22.0409779767       21.4978295120
  C        20.3110928282       11.0185950236       11.4583990106
  O        12.3794240415       20.7841642989       21.5289104422
  O        20.4528337219       12.2819554029       11.4749146747
  C        11.8148199968       22.9701661276       22.4286417835
  C        21.0838636043       10.1467874325       10.5092691083
  H        11.1971928446       23.6642180312       21.8407008727
  H        21.7432897123        9.4804919516       11.0841631940
  H        12.5449711502       23.5787539916       22.9801463656
  H        20.3903416925        9.5081597871        9.9454268314
  H        11.1840319229       22.4074918311       23.1237079926
  H        21.6825382633       10.7574936370        9.8260016828
  O        19.3891427052       21.0208559163       21.0423285753
  O        13.4500692621       12.0434667830       11.7995984514
  C        20.2251892974       20.0638947687       20.9115525058
  C        12.6061856541       12.9785676791       12.0014095063
  O        19.9634833898       18.8989312971       20.4512855334
  O        12.8695354013       14.1109546423       12.5333501099
  O        18.1384826572       22.6881021814       19.5375241471
  O        14.6919145017       10.3260754965       13.3732094462
  C        18.1332978950       22.8811585389       18.2731199669
  C        14.6687923736       10.1661140153       14.6419971280
  O        17.5797197198       22.1179802494       17.4093614138
  O        15.1806747987       10.9594549995       15.5048794238
  C        18.8072312164       24.1263937171       17.7534254808
  C        14.0092935316        8.9150754796       15.1697074914
  H        18.0254063972       24.8890779103       17.6183736510
  H        14.7906271403        8.1442825152       15.2528027114
  H        19.2665909552       23.9343136447       16.7772875138
  H        13.5908889397        9.0896405911       16.1668249465
  H        19.5453273611       24.4986039843       18.4710854957
  H        13.2413688154        8.5585002305       14.4751587644
  O        14.4442550640       17.0751702200       16.4175161093
  O        18.3953122176       16.0019457801       16.4358651654
  C        18.9380728167       15.5584872527       17.5036672276
  C        13.8961891574       17.4849952756       15.3437023901
  O        18.7282441301       16.0911092239       18.6485856817
  O        14.1046144107       16.9272419648       14.2035974544
  C        19.8664709433       14.3743290397       17.4771383642
  C        12.9608114041       18.6644000186       15.3459875925
  H        19.6295728167       13.7025932737       16.6476328124
  H        13.1899197435       19.3458044457       16.1701763015
  H        19.8199089495       13.8485853016       18.4364979565
  H        13.0125218753       19.1804679389       14.3815004159
  H        20.8916118442       14.7519960145       17.3461578160
  H        11.9365406782       18.2831457995       15.4724070779
  O        15.6771616353       15.4330072506       17.9860402589
  O        17.1535773142       17.6482729131       14.9316815708
  C        16.5565980506       18.7160441770       14.5768442736
  C        16.2827011588       14.3663501662       18.3390838311
  O        16.0925974637       19.5538469279       15.4295785132
  O        16.7414650253       13.5294847913       17.4868479266
  C        16.3617750160       19.0586615559       13.1237863799
  C        16.4917072207       14.0273194761       19.7906168553
  H        17.2348814421       19.6434155911       12.7972700147
  H        15.6509979788       13.3936057384       20.1107507128
  H        15.4708724420       19.6837322461       13.0040202157
  H        17.4133216876       13.4469660297       19.9048214702
  H        16.2936784500       18.1559307590       12.5099802397
  H        16.5153032740       14.9265711023       20.4117892596
  O        12.6278555335       17.5688740339       18.2416166232
  O        20.2156907786       15.5052159826       14.6029883472
  C        11.7745581325       18.4897175194       18.4747890148
  C        21.0633258962       14.5622486456       14.4266319511
  O        12.0451759145       19.6334858112       18.9760485136
  O        20.7861495218       13.3816378554       14.0201536667
  C        10.3312020146       18.1966630859       18.1457642529
  C        22.5135477032       14.8787366914       14.7000189731
  H        10.2575996020       17.5088824953       17.2958977694
  H        22.6075363904       15.6308223656       15.4913972020
  H         9.7800504627       19.1229971614       17.9529124125
  H        23.0683552673       13.9687279315       14.9514455634
  H         9.8917554841       17.6989458230       19.0234687708
  H        22.9308477224       15.3027224144       13.7734966322
  O        18.6458006036       16.6592376549       21.2094536876
  O        14.1950011212       16.4108181991       11.6344780441
  C        18.1204181136       16.3395813472       22.3288519022
  C        14.7719966289       16.6836016662       10.5284074643
  O        16.9913891086       16.7503446409       22.7648649584
  O        15.9170551357       16.2491901633       10.1503525097
  C        18.9189843326       15.4211526935       23.2229036578
  C        14.0266603316       17.5801070170        9.5684601613
  H        18.2583948616       14.8203410883       23.8571122794
  H        14.7204536467       18.0915084167        8.8933375602
  H        19.5414621897       16.0574330266       23.8708659581
  H        13.3647792670       16.9356581408        8.9694944770
  H        19.5811805405       14.7825026547       22.6286277343
  H        13.4029096211       18.2972216349       10.1134837562
  O        19.5565778466       18.4751916637       17.9060006875
  O        13.2792947859       14.6042368755       15.0124346064
  C        19.4828053489       19.1812805231       16.8474229100
  C        13.3480818771       13.9012247740       16.0698115883
  O        18.4755041256       19.8825340039       16.5021143607
  O        14.3571255025       13.1998792504       16.4176042654
  C        20.6692182002       19.1604921789       15.9133146774
  C        12.1606322294       13.9168641399       17.0018196570
  H        20.7372021330       20.1021998170       15.3577825590
  H        12.0479660323       12.9434555156       17.4927460568
  H        20.5242160325       18.3426841958       15.1892580571
  H        12.3397967939       14.6735378739       17.7823738180
  H        21.5924769780       18.9667699102       16.4700905105
  H        11.2500988555       14.1870919153       16.4567576269
  O        13.8699694380       15.7729614129       19.8866581142
  O        18.8982674115       17.2431978776       13.0234898329
  C        13.9013708242       15.5501692575       21.1499033284
  C        18.9629362564       17.4140522755       11.7558736583
  O        14.5210284287       16.2509260852       22.0164215007
  O        18.3980102249       16.6704540875       10.8889185988
  C        13.1132300468       14.3587278588       21.6433118715
  C        19.7925032576       18.5720318274       11.2581434253
  H        12.0625339969       14.6712223867       21.7387226103
  H        20.8296178452       18.2166017573       11.1582107204
  H        13.4735592801       14.0293846946       22.6231153826
  H        19.4421171632       18.9064422740       10.2759959163
  H        13.1515761797       13.5397531785       20.9155004946
  H        19.7859799553       19.3950463222       11.9816218169
  O        13.2862773025       21.7739869458       18.0582847006
  O        19.5382558442       11.3003450896       14.9357624129
  C        13.8798292491       22.0588514948       16.9610921046
  C        18.8949677722       11.0025236108       16.0000378691
  O        15.0140445949       21.6105791574       16.5857337017
  O        17.7502007366       11.4622350827       16.3338803764
  C        13.1807290278       23.0043374833       16.0104483213
  C        19.5374322659       10.0312733151       16.9631872538
  H        13.8601421603       23.8305804870       15.7628166486
  H        18.8493216745        9.1918414107       17.1320618294
  H        12.2533331356       23.3881583618       16.4460752680
  H        20.4940155187        9.6669536257       16.5768791317
  H        12.9591994697       22.4742933099       15.0734242696
  H        19.6885411277       10.5269976912       17.9320815612
  C        21.6463604604       20.3065305055       21.3628449827
  C        11.1815020367       12.7518210562       11.5559207994
  H        22.3503715809       19.8874593376       20.6335744277
  H        21.8319555608       21.3741639941       21.5150164033
  H        21.7971861461       19.7728891106       22.3129608318
  H        11.0359015983       13.2872041487       10.6056981554
  H        10.9856680704       11.6864212659       11.3994951534
  H        10.4835243386       13.1765984767       12.2870423116
  H        12.9903860254       18.0161230625       20.8271544641
  H        15.5719894085       22.5805998827       18.9639449641
  H        17.1525128333       17.5041062876       16.9461576108
  H        18.1879805351       19.0642130966       22.3785095820
  H        17.2626400555       10.4258608275       13.9232757429
  H        19.8473325484       14.9439097161       12.1292651144
  H        14.6434641349       13.9812631389       10.5316410491
  H        15.6525902938       15.5829346705       15.9430890180
  O        14.7687307258       17.6643696673       25.7357560122
  H        15.1729501225       16.8523509553       25.3715247242
  O        15.4264670279       24.3324864222       18.4022894400
  C        14.6730558532       25.2071667986       18.8378321780
  O        13.6922355691       24.9999827781       19.7213523461
  H        13.6506506497       24.0367224631       20.0318421172
  C        14.7731915209       26.6540681286       18.4239391495
  H        15.4009082270       26.7456582111       17.5322038939
  H        15.2281436936       27.2289475183       19.2443135071
  H        13.7772345652       27.0765937471       18.2413865772
  O        17.4150429735        8.6619226524       14.3509946908
  C        18.1262620729        7.7574309129       13.9035097031
  O        19.1340651999        7.9286387668       13.0355497586
  H        19.2129971317        8.9028285548       12.7670524560
  C        17.9388357551        6.3087520919       14.2779531952
  H        17.3118549138        6.2313722207       15.1716242036
  H        17.4418923171        5.7877085058       13.4459958148
  H        18.9071477544        5.8192180784       14.4401997537
  O        19.3849027258       18.8927528661       23.8366455651
  C        19.4048303264       19.5297582494       24.8915320949
  O        18.8055872851       20.7121382209       25.0780859261
  H        18.3076789045       21.0015926926       24.2466697949
  C        20.1142139429       19.0500539822       26.1333903863
  H        20.6888916193       19.8648971795       26.5916891321
  H        20.7691327781       18.2081622132       25.8888875823
  H        19.3648312883       18.7232420150       26.8694667079
  O        13.4508117635       14.1135297965        9.0860987206
  C        13.3750925044       13.4730856026        8.0355165693
  O        13.9475793276       12.2837368274        7.8346470782
  H        14.4830805099       11.9968747150        8.6473522676
  C        12.6253373722       13.9645060591        6.8228760545
  H        12.0783158547       13.1451594862        6.3405223970
  H        11.9430481067       14.7720805804        7.1060510426
  H        13.3516237163       14.3517483089        6.0924821388
  O        11.3814237354       17.3347465806       21.2985374592
  C        10.6805144734       17.6444197597       22.2712141100
  O        11.1457007594       18.1465552682       23.4188554068
  C         9.1795037805       17.4992016308       22.2701891233
  H         8.8756771505       16.7512246716       21.5305565253
  H         8.7367143790       18.4675073593       21.9908835151
  H         8.8049173943       17.2355732596       23.2662431545
  H        12.1581420861       18.2439475754       23.3702479798
  O        21.6902359832       15.5864640865       11.4622473923
  C        22.2780983431       15.2868229480       10.4195932706
  O        21.6893226490       14.7670324943        9.3314250888
  C        23.7653361708       15.4573315044       10.2330127765
  H        24.1621749124       16.1415431644       10.9895525818
  H        24.2505749217       14.4767294490       10.3509348435
  H        23.9962100412       15.8194786718        9.2236468349
  H        20.7033262583       14.6127527166        9.5105842007
