# Supplementary material for: Atomically precise surface chemistry of zirconium and hafnium metal oxo clusters beyond carboxylate ligands
Source: Chem Sci. 2024 Oct 7;15(42):17380–96. doi: 10.1039/d4sc03859b (PMC11457152; doi:10.1039/d4sc03859b)
Supplement: SC-015-D4SC03859B-s001 [file SC-015-D4SC03859B-s001.zip › DFT/Hf12_MethPOH_exchange/Hf12_MethPOH_1eq_H_bonding.xyz]

254
 i =       31, E =     -2233.6987083291
 Hf        17.2268440698       21.1168827554       20.7760463636
 Hf        15.7110282933       11.9004024958       12.2074520681
 Hf        14.8143378064       17.3548324206       18.6089525166
 Hf        18.0973528826       15.7062218326       14.2958586413
 Hf        18.2093346285       17.9934584955       19.5541480159
 Hf        14.7224452701       15.0323008607       13.3663638546
 Hf        15.5707728601       18.2307896224       21.8452283610
 Hf        17.3405630436       14.7528760380       11.0517126459
 Hf        13.9362293757       20.4874577935       19.7456470404
 Hf        19.0084664495       12.5392558227       13.2222872869
 Hf        16.5607637267       20.2397869666       17.4577659128
 Hf        16.3766800247       12.8020384021       15.5030651281
  O        16.2468375215       17.4911478721       20.0789000626
  O        16.6732913048       15.5127301960       12.8109416813
  O        14.8553441168       19.3861436396       18.3093483292
  O        18.0639038058       13.6843248009       14.6138655151
  O        17.5761923643       19.8907131663       19.2082145794
  O        15.3446147883       13.1186148211       13.7715922643
  O        15.4016611548       20.2060496220       21.2066628260
  O        17.5553658283       12.7866626570       11.7293882041
  O        15.7453926701       21.6256306076       19.2273017260
  O        17.2332040272       11.3901789807       13.7678100841
  O        16.8315740796       17.9870930988       17.7364194130
  O        16.0908734792       15.0820861424       15.1785149815
  O        17.5632100964       19.1229605447       21.6237463337
  O        15.3560171149       13.8661464819       11.3082394323
  O        13.8752995123       18.3985201382       20.4626632412
  O        19.0558621961       14.6073356345       12.4546502800
  O        16.3377023036       23.0158711641       21.7738181308
  O        16.5001372194        9.9801407380       11.2968064543
  C        16.7928548325       22.7014431624       22.9166203751
  C        16.0603053803       10.2597211722       10.1342964235
  O        17.4914481792       21.6161776510       23.0128539627
  O        15.4301299501       11.3781697910        9.9810075237
  C        16.5316413348       23.5390654587       24.1366829087
  C        16.2549022372        9.3301770720        8.9703775468
  H        15.9650204598       24.4377167824       23.8733690183
  H        16.8511533950        8.4612191095        9.2660589181
  H        17.4853063316       23.8178654706       24.6061875788
  H        15.2735967922        8.9994955069        8.6007769010
  H        15.9726287849       22.9426625066       24.8718522145
  H        16.7459610625        9.8684252565        8.1479715739
  O        15.9103994281       19.1236194069       23.9944308349
  O        17.0872348964       13.9436357777        8.9157722338
  C        14.6691600283       19.0945588594       24.2454258207
  C        18.3428905118       13.9247491009        8.7047069915
  O        13.8711938530       18.5763056035       23.3582224796
  O        19.1286425549       14.3521240123        9.6409776216
  C        14.1020418968       19.6544335071       25.5200853679
  C        18.9139465917       13.4280561695        7.4060983564
  H        14.9071133873       19.9375199167       26.2056991276
  H        18.1412412874       12.9274148600        6.8137107181
  H        13.4375675313       18.9185205182       25.9928496200
  H        19.3106604604       14.2816212933        6.8366988823
  H        13.4898569014       20.5373575849       25.2838943473
  H        19.7541031255       12.7487234234        7.6012948001
  O        13.3654842323       22.5144706633       20.6282514213
  O        19.5498482777       10.4797153568       12.2976132680
  C        12.5845059903       21.9845941389       21.5182750648
  C        20.3992238701       11.0269422856       11.4924646767
  O        12.4648389763       20.7205068040       21.5271089276
  O        20.5427245403       12.2900697918       11.5493937743
  C        11.8585464001       22.8618060679       22.4980135758
  C        21.1876508865       10.1845387834       10.5301674981
  H        11.2441115678       23.5917914023       21.9524115964
  H        21.8496008394        9.5120636640       11.0948461330
  H        12.5899495651       23.4329948815       23.0870898497
  H        20.5051343554        9.5524467170        9.9461185365
  H        11.2269297541       22.2590938020       23.1584490382
  H        21.7858228384       10.8168808937        9.8663166239
  O        19.3896689022       20.9683606949       21.1196663019
  O        13.5309194012       12.0371017124       11.8094198917
  C        20.2365874767       20.0311307941       20.9473717245
  C        12.6877742863       12.9728289489       12.0096767142
  O        19.9691551831       18.8863556341       20.4512855981
  O        12.9523929154       14.1080836576       12.5354874582
  O        18.1505476610       22.6854488300       19.5537577350
  O        14.7708482912       10.3247614187       13.4457185769
  C        18.1817354740       22.8798603271       18.2897262856
  C        14.7506294661       10.1333045156       14.7095831416
  O        17.6579460822       22.1154275768       17.4106087094
  O        15.2739762276       10.8983946967       15.5897996879
  C        18.8652647755       24.1296109417       17.7927432423
  C        14.0792725129        8.8758669759       15.2069244275
  H        18.0880238640       24.8979188145       17.6634378395
  H        14.8560578975        8.1005702373       15.2896574411
  H        19.3320740779       23.9492690083       16.8179923575
  H        13.6474831568        9.0352210671       16.2009963065
  H        19.5986870804       24.4891830878       18.5216783171
  H        13.3195640284        8.5344622773       14.4960923970
  O        14.5209617853       17.0758405609       16.4173241913
  O        18.4033916381       16.0020891011       16.4965779824
  C        18.9907622954       15.5685216096       17.5420485419
  C        13.9676542993       17.4828264822       15.3450719990
  O        18.8066986337       16.0932308497       18.6996001641
  O        14.1826702585       16.9242798017       14.2092937338
  C        19.9379936118       14.4005335924       17.4882630907
  C        13.0276192095       18.6575640167       15.3433792138
  H        19.7001382492       13.7333307637       16.6554316361
  H        13.2562997170       19.3468507206       16.1610739549
  H        19.9149441491       13.8630403676       18.4422631127
  H        13.0723524164       19.1645044638       14.3737120663
  H        20.9550550471       14.7962833395       17.3486324666
  H        12.0059213437       18.2723109243       15.4785567093
  O        15.7525953066       15.4414643781       17.9860487154
  O        17.1663638641       17.6170851483       14.9297606928
  C        16.6098906868       18.7087311655       14.5756421110
  C        16.3356036646       14.3717693771       18.3450364936
  O        16.1677190259       19.5541215314       15.4282487000
  O        16.7582851198       13.5184154057       17.4905775395
  C        16.4349006206       19.0605297367       13.1224233751
  C        16.5832487410       14.0375574277       19.7919852382
  H        17.3162078153       19.6392328166       12.8077976192
  H        15.8462485554       13.2812380939       20.0985432277
  H        15.5515125167       19.6955789008       12.9983553195
  H        17.5775771404       13.5880128246       19.8934657012
  H        16.3621048037       18.1617020878       12.5036179994
  H        16.4954344425       14.9195800150       20.4300325116
  O        12.6856837759       17.5767887755       18.2346636833
  O        20.2866697892       15.5776275584       14.6091388354
  C        11.8116257508       18.4865304047       18.4632881414
  C        21.1369737932       14.6335333982       14.4356316632
  O        12.0539089247       19.6344811961       18.9672041270
  O        20.8669332987       13.4535051961       14.0271715694
  C        10.3781169564       18.1661270493       18.1216841439
  C        22.5844138427       14.9585634255       14.7128779153
  H        10.3218903980       17.4240260299       17.3179612521
  H        22.6714045400       15.7166942217       15.4991275233
  H         9.8302890784       19.0772512857       17.8579912087
  H        23.1427777134       14.0532222601       14.9730726322
  H         9.9237632648       17.7331948018       19.0254078739
  H        23.0033436105       15.3768467623       13.7845850706
  O        18.6444333238       16.6565795973       21.2223974202
  O        14.2756725135       16.4054786218       11.7006391495
  C        18.0752917926       16.3470965493       22.3206359855
  C        14.8121403372       16.6463287680       10.5662523187
  O        16.9185607446       16.7515552574       22.6939066769
  O        15.9239011160       16.1713574761       10.1490852654
  C        18.8348775502       15.4510234037       23.2667517196
  C        14.0543003087       17.5545624225        9.6273938130
  H        18.1493538754       14.8995893819       23.9185989794
  H        14.7400664823       18.0730322913        8.9489294027
  H        19.4651605917       16.1029914555       23.8916047244
  H        13.3859985278       16.9176835868        9.0276903595
  H        19.4905951731       14.7706139026       22.7126513316
  H        13.4386263421       18.2655538315       10.1886479897
  O        19.6256525676       18.4794567197       17.9043860005
  O        13.2966553302       14.5981175842       15.0218029941
  C        19.5229082218       19.1894119004       16.8496355494
  C        13.4024585710       13.8850661058       16.0738630766
  O        18.4973840027       19.8731381926       16.5101415341
  O        14.4291610866       13.2020289687       16.4119372557
  C        20.6994735427       19.1995021894       15.9023156897
  C        12.2279507801       13.8682813313       17.0242218637
  H        20.7436770124       20.1474449905       15.3549764767
  H        12.1610095657       12.8989488075       17.5308308993
  H        20.5627146492       18.3859325007       15.1717454953
  H        12.3906860792       14.6428769045       17.7906861144
  H        21.6324075155       19.0178183358       16.4467658905
  H        11.2982776595       14.0966572141       16.4924194104
  O        13.9454492842       15.7632177103       19.8640371648
  O        18.9721010850       17.2436688220       13.0154242400
  C        13.9432567876       15.5063480082       21.1128718627
  C        18.9978826772       17.4111622851       11.7455556330
  O        14.4342460722       16.2533910371       22.0260534829
  O        18.4028663095       16.6719029307       10.8922005772
  C        13.2960442846       14.2008444999       21.5256954717
  C        19.8223335440       18.5615767824       11.2218612297
  H        12.2037366706       14.3144573345       21.4735642134
  H        20.8583310045       18.2034044353       11.1180834146
  H        13.5846105035       13.9191749107       22.5442484869
  H        19.4631413687       18.8820232238       10.2384290874
  H        13.5723592310       13.4067790369       20.8212383182
  H        19.8253972932       19.3953872214       11.9330044990
  O        13.3630621370       21.7761168177       18.0530571995
  O        19.6306550644       11.3040353611       14.9358809614
  C        13.9563733370       22.0630297488       16.9574322979
  C        19.0274344626       11.0040175473       16.0252969231
  O        15.0917440984       21.6136130582       16.5846395487
  O        17.9023961378       11.4683941351       16.4090241402
  C        13.2605996634       23.0101686067       16.0070278260
  C        19.7029125122       10.0163204319       16.9491214720
  H        13.9382490007       23.8405757158       15.7681810815
  H        19.0391154520        9.1508742945       17.0829269998
  H        12.3286741271       23.3876889328       16.4383598494
  H        20.6666541659        9.6927507940       16.5448683349
  H        13.0484576112       22.4838269337       15.0657171532
  H        19.8419633806       10.4742090811       17.9377828204
  C        21.6602631491       20.2731805470       21.3869865194
  C        11.2622466402       12.7466679397       11.5656075106
  H        22.3578883610       19.8632522233       20.6466848874
  H        21.8430773001       21.3402532110       21.5472460546
  H        21.8221958320       19.7327561412       22.3314051244
  H        11.1120726671       13.2862712636       10.6186960063
  H        11.0665258539       11.6817601287       11.4059284729
  H        10.5662534732       13.1674518102       12.3010789957
  H        12.9767972327       18.0425280071       20.7436269580
  H        15.6364265628       22.5831512648       18.9853158000
  H        17.1734184881       17.5038366785       16.9458576532
  H        18.1933434426       19.0488433236       22.3846639550
  H        17.3475388127       10.4294617005       13.9920529373
  H        19.9238381983       14.9455373692       12.1323462859
  H        14.7174464412       13.9221756498       10.5514364496
  H        15.7404453214       15.5753898611       15.9578624423
  O        15.5073549604       24.3327904967       18.4827199039
  C        14.7526445715       25.2066105267       18.9184412878
  O        13.7739366227       25.0007963166       19.8034308486
  H        13.7107254954       24.0343328224       20.0990166420
  C        14.8484699736       26.6527590168       18.5000881459
  H        15.4778804946       26.7437900134       17.6095392282
  H        15.2971504087       27.2342111901       19.3191180643
  H        13.8506052229       27.0687558651       18.3123260438
  O        17.4946014424        8.6653683187       14.4340969189
  C        18.1741297296        7.7579209922       13.9472724697
  O        19.1392592099        7.9256939918       13.0334640966
  H        19.2304233224        8.8990945258       12.7702844670
  C        17.9928988901        6.3096852378       14.3244441281
  H        17.3737730365        6.2335526297       15.2235068227
  H        17.4944427278        5.7835051664       13.4969480494
  H        18.9649404365        5.8253721665       14.4821679863
  O        19.3841133541       18.8864326023       23.8312074051
  C        19.4627375525       19.5280964489       24.8810890493
  O        18.8878104075       20.7155378660       25.0829004956
  H        18.3475552906       20.9995000907       24.2709943089
  C        20.2195997674       19.0382776218       26.0901053448
  H        20.7727912532       19.8574538308       26.5657653090
  H        20.8979692327       18.2284961645       25.8037004437
  H        19.4985401666       18.6548957628       26.8275627365
  O        13.5333241276       14.1024554769        9.1542908255
  C        13.4568404099       13.4848122128        8.0882491242
  O        14.0296984304       12.2959289873        7.8484216757
  H        14.5597325827       11.9960598894        8.6572180419
  C        12.7015311041       14.0071904214        6.8924918706
  H        12.1385740445       13.2034959021        6.4020113934
  H        12.0321229142       14.8172751404        7.1983209003
  H        13.4243672630       14.3980151753        6.1606753249
  O        11.4608125401       17.4843359868       21.1469410361
  P        10.8496121715       17.3913285674       22.5104316968
  O        11.2235260542       18.5657718032       23.5123343582
  C         9.0594827614       17.3467609782       22.5415269034
  H         8.7107788913       16.4940028821       21.9473364259
  H         8.6816421914       18.2774640001       22.1014388736
  H         8.6969602370       17.2521446398       23.5717997720
  H        12.2219229911       18.7362073119       23.4577206870
  O        11.2218787416       16.0029369326       23.2675827906
  H        12.1931721937       15.8778122126       23.2674247880
  O        21.7728132558       15.5874425102       11.4618165964
  C        22.3612749123       15.2840335826       10.4210113559
  O        21.7712215525       14.7665548986        9.3316718074
  C        23.8496906353       15.4461653565       10.2366473673
  H        24.2482735124       16.1333737818       10.9895928093
  H        24.3296565385       14.4640044387       10.3628977383
  H        24.0849380752       15.8001713610        9.2254441069
  H        20.7848963298       14.6149794203        9.5118618288
