# Supplementary material for: Atomically precise surface chemistry of zirconium and hafnium metal oxo clusters beyond carboxylate ligands
Source: Chem Sci. 2024 Oct 7;15(42):17380–96. doi: 10.1039/d4sc03859b (PMC11457152; doi:10.1039/d4sc03859b)
Supplement: SC-015-D4SC03859B-s001 [file SC-015-D4SC03859B-s001.zip › DFT/Hf12_MethPOH_exchange/Hf12_MethPOH_1eq_innerface_bridging.xyz]

254
 i =       50, E =     -2233.7076312206
 Hf        17.1888668574       21.1183490429       20.7550254537
 Hf        15.6280401357       11.9011826672       12.2181162666
 Hf        14.8023341224       17.3545055959       18.6490665079
 Hf        18.0366487569       15.7121008014       14.3184466570
 Hf        18.1977143035       18.0008428207       19.5810038668
 Hf        14.6488766722       15.0384109244       13.3816972940
 Hf        15.5565764798       18.2464370744       21.8779816530
 Hf        17.2761251065       14.7642579888       11.0890044859
 Hf        13.8998978426       20.4913854913       19.7514276273
 Hf        18.9309390418       12.5329080240       13.2350414938
 Hf        16.5109497637       20.2578300662       17.4260632669
 Hf        16.3044381383       12.8165334876       15.5059142539
  O        16.2442610268       17.4953619517       20.1181222121
  O        16.5992412334       15.5152683211       12.8560809434
  O        14.8427864227       19.3856443282       18.3174192926
  O        17.9862599500       13.6855457687       14.6198943907
  O        17.5859947210       19.9330507646       19.1603940977
  O        15.2651310014       13.1225999910       13.7751378818
  O        15.3572597574       20.2114477426       21.2066948682
  O        17.4686375010       12.7948207556       11.7807265767
  O        15.6774020920       21.6304472038       19.2279507741
  O        17.1526924003       11.3862376122       13.7725122509
  O        16.8240385860       17.9968983550       17.7470371614
  O        16.0162148850       15.0866309094       15.1931040450
  O        17.5562988172       19.1397958188       21.6156116215
  O        15.2807328559       13.8745438275       11.3140927683
  O        13.8650534416       18.3989777840       20.4678414969
  O        18.9791035839       14.6069554402       12.4587944733
  O        16.3383439489       23.0182849565       21.6980083129
  O        16.4175103554        9.9807925233       11.2977450319
  C        16.7489613323       22.7194938311       22.8647097005
  C        15.9784574566       10.2629642331       10.1360621674
  O        17.4100342442       21.6180512276       23.0090066449
  O        15.3456635687       11.3801974969        9.9830958765
  C        16.4743893856       23.6013576004       24.0495148531
  C        16.1793675413        9.3385409072        8.9689012596
  H        15.9069296033       24.4867935757       23.7461887972
  H        16.7630281286        8.4620246972        9.2672554143
  H        17.4245004100       23.9042862326       24.5116264385
  H        15.2006445778        9.0209446400        8.5818176887
  H        15.9145764363       23.0325224353       24.8051748389
  H        16.6888158250        9.8770685055        8.1577910383
  O        15.8358087364       19.1346950205       24.0029517964
  O        16.9962435561       13.9439702235        8.9901161127
  C        14.5905352301       19.1158164422       24.2511400427
  C        18.2444774814       13.9281759845        8.7346238474
  O        13.7953716004       18.6436905768       23.3441011875
  O        19.0530788086       14.3525995794        9.6475087269
  C        14.0307453691       19.6300688376       25.5477511356
  C        18.7742286663       13.4362990181        7.4172181379
  H        14.8365932786       19.9581897949       26.2119032288
  H        17.9649147764       13.0246188319        6.8058630630
  H        13.4383104434       18.8423877692       26.0337872449
  H        19.2520702760       14.2707045507        6.8835686706
  H        13.3479804837       20.4665810302       25.3412381635
  H        19.5491535055       12.6772557973        7.5904835618
  O        13.3632956920       22.5119260251       20.7033053615
  O        19.4685073877       10.4792108513       12.2976511104
  C        12.5373567087       21.9779543366       21.5483836696
  C        20.3192597787       11.0271340429       11.4938505219
  O        12.3838208886       20.7176264537       21.5237522845
  O        20.4597547767       12.2900269080       11.5488665530
  C        11.7979089972       22.8521221181       22.5223282560
  C        21.1112847301       10.1823108765       10.5365359786
  H        11.1847195848       23.5785187975       21.9701533114
  H        21.7688191355        9.5094024366       11.1058868334
  H        12.5197565925       23.4275555841       23.1185446028
  H        20.4305418102        9.5500908266        9.9504892838
  H        11.1609640129       22.2484925069       23.1765843531
  H        21.7138835991       10.8122318399        9.8744440488
  O        19.3877449598       21.0269146820       21.1164409051
  O        13.4506964123       12.0323482484       11.8791233975
  C        20.2175853743       20.0502160409       21.0364982818
  C        12.6054262256       12.9718429170       12.0435196869
  O        19.9640573182       18.9025490201       20.5394786671
  O        12.8699915842       14.1176000173       12.5391732673
  O        18.1446044212       22.6868014436       19.5392659181
  O        14.6913743249       10.3225752567       13.4553074766
  C        18.0722813687       22.9416901896       18.2819855536
  C        14.6743725057       10.1612110374       14.7234193747
  O        17.5027014561       22.2023983887       17.4126288930
  O        15.1881715514       10.9551253227       15.5856063998
  C        18.7200114405       24.2098973272       17.7834993149
  C        14.0173026315        8.9103435752       15.2550164648
  H        17.9246210461       24.8776283681       17.4238342541
  H        14.8006780579        8.1430056688       15.3505059055
  H        19.3751868765       23.9792666896       16.9336108358
  H        13.5913493871        9.0902983161       16.2480944162
  H        19.2839827343       24.7032330326       18.5807721124
  H        13.2554078386        8.5457857120       14.5580586036
  O        14.5091925331       17.0757980474       16.4719754943
  O        18.3914581888       16.0027162963       16.4994544260
  C        18.9097402714       15.5667529689       17.5782512392
  C        13.9244893612       17.4826352017       15.4117030277
  O        18.6503819952       16.0821040692       18.7249066016
  O        14.1072257839       16.9236282841       14.2734966258
  C        19.8716291063       14.4096303432       17.5663611050
  C        12.9825982957       18.6558899786       15.4330075710
  H        19.6590293671       13.7271683441       16.7382576039
  H        13.2109643696       19.3330845686       16.2602176614
  H        19.8383674131       13.8871100859       18.5280226571
  H        13.0283161869       19.1787689191       14.4717821409
  H        20.8851528156       14.8182494447       17.4356950120
  H        11.9611213757       18.2672566204       15.5585394888
  O        15.6767184109       15.4335287926       18.0627476104
  O        17.1548001863       17.6480705041       14.9335088124
  C        16.5566914252       18.7154180963       14.5779266263
  C        16.2491283507       14.3447941884       18.3817417548
  O        16.0834905434       19.5508450952       15.4259569966
  O        16.6751452221       13.5235543823       17.4976819815
  C        16.3710869727       19.0590133401       13.1239408727
  C        16.4578792306       13.9599048107       19.8210316331
  H        17.2430330752       19.6497687528       12.8052373670
  H        15.5944296539       13.3553010476       20.1365700610
  H        15.4773627107       19.6790970488       12.9990367589
  H        17.3559430176       13.3401767270       19.9133701304
  H        16.3136030836       18.1572247903       12.5080448785
  H        16.5242524686       14.8456334752       20.4592721753
  O        12.6282006571       17.5586237395       18.3036634669
  O        20.2081342041       15.5451317723       14.6149401019
  C        11.7718142266       18.4806955891       18.5076754390
  C        21.0643486291       14.6115181303       14.4404774137
  O        12.0429536363       19.6384059571       18.9741413055
  O        20.7891676490       13.4394064217       14.0245755694
  C        10.3282142046       18.1727775642       18.1930874408
  C        22.5110784213       14.9364986695       14.7202689855
  H        10.2544553057       17.4703974491       17.3551291080
  H        22.5962300138       15.6883460168       15.5127334788
  H         9.7697125881       19.0919229421       17.9876422033
  H        23.0697482227       14.0297992959       14.9751917424
  H         9.8967869504       17.6861589322       19.0807498556
  H        22.9311233173       15.3616226563       13.7956297652
  O        18.6419134346       16.6639294353       21.2844133208
  O        14.1946357423       16.4101702139       11.7117475355
  C        18.0691740755       16.3816227484       22.3880550943
  C        14.7718851801       16.6869550110       10.6063140996
  O        16.9308898855       16.8284344500       22.7729687836
  O        15.9131568064       16.2483829844       10.2284331048
  C        18.8042002852       15.4628282499       23.3332652587
  C        14.0324664402       17.5974458517        9.6554235172
  H        18.1029830232       14.9357672287       23.9887259713
  H        14.7295489583       18.1116425181        8.9856051672
  H        19.4602794434       16.0918679407       23.9543983169
  H        13.3660807837       16.9641424462        9.0497143934
  H        19.4319886812       14.7588565157       22.7762507552
  H        13.4132357642       18.3126279087       10.2079545190
  O        19.6360302151       18.3838952810       17.9977076029
  O        13.2746001520       14.6039511849       15.0198763113
  P        19.7584455041       19.5488322881       17.0194032050
  C        13.3443548725       13.8970095429       16.0776189930
  O        18.4129649687       19.9731517336       16.4263098647
  O        14.3526771881       13.1999188420       16.4211933848
  C        20.9032994355       19.1498605905       15.7019808454
  C        12.1566916008       13.9114460449       17.0099741489
  H        21.0197121700       20.0175377374       15.0420252098
  H        12.0565059337       12.9434216740       17.5137242527
  H        20.5060341295       18.3027837469       15.1279198127
  H        12.3286896918       14.6802785305       17.7802943234
  H        21.8763143328       18.8815539269       16.1295825177
  H        11.2417185559       14.1645171257       16.4640432906
  O        13.8701430593       15.7707676793       19.9084725252
  O        18.8968005752       17.2433651067       13.0266297510
  C        13.8986428351       15.5849952937       21.1733568045
  C        18.9624287746       17.4107051110       11.7586716546
  O        14.5059560721       16.3262224033       22.0211368706
  O        18.3965496687       16.6679408012       10.8917576474
  C        13.1388031826       14.3949788370       21.7109441532
  C        19.7958432762       18.5661529306       11.2597830359
  H        12.0915991940       14.7014677693       21.8509019842
  H        20.8361492322       18.2145418196       11.1827964352
  H        13.5439805802       14.0795525531       22.6780525763
  H        19.4606515734       18.8867007319       10.2678461877
  H        13.1510964836       13.5692156873       20.9903405516
  H        19.7730971441       19.3989271486       11.9717992564
  O        13.2852102556       21.7778011464       18.0623914821
  O        19.5488635693       11.3026445807       14.9398472925
  C        13.8761584681       22.0669771449       16.9650343165
  C        18.9489254260       11.0095524153       16.0335828116
  O        15.0063690733       21.6125939018       16.5839973226
  O        17.8206194029       11.4687473561       16.4112529565
  C        13.1814887333       23.0232468264       16.0227981144
  C        19.6307483345       10.0337047424       16.9647163092
  H        13.8586207740       23.8583039595       15.7985163357
  H        19.0143537781        9.1254615067       17.0256072595
  H        12.2473531498       23.3944591452       16.4548558270
  H        20.6324469364        9.7788872257       16.6059844394
  H        12.9752715546       22.5095224386       15.0734313624
  H        19.6819366685       10.4601682146       17.9750246439
  C        21.6145606676       20.2687765147       21.5662458982
  C        11.1831879940       12.7319816094       11.5963138051
  H        22.3484479818       19.9544493267       20.8129989329
  H        21.7717643717       21.3154596085       21.8433649285
  H        21.7504084746       19.6270414623       22.4484461195
  H        11.0322904939       13.2638103071       10.6451477858
  H        10.9954006465       11.6645091016       11.4447973636
  H        10.4815965569       13.1535099774       12.3261466078
  H        12.9984381197       18.0222579399       20.7856971424
  H        15.5647891886       22.5880660110       18.9880282252
  H        17.1833804635       17.5129606516       16.9661325099
  H        18.1919892293       19.0673582174       22.3720839899
  H        17.2770612630       10.4289003444       14.0013692646
  H        19.8459745955       14.9456942535       12.1337070395
  H        14.6436420691       13.9361079449       10.5574397356
  H        15.6602780042       15.5893827059       15.9642688742
  O        20.5337423099       20.7904069179       17.7347985073
  H        20.0423917960       21.0955160037       18.5244732374
  O        15.4245317864       24.3335400698       18.4835296307
  C        14.6700754164       25.2070177374       18.9197720809
  O        13.6914580522       24.9991660784       19.8050666516
  H        13.6490610228       24.0372231495       20.1174479188
  C        14.7662649726       26.6535110884       18.5040138285
  H        15.3940453786       26.7458496013       17.6124678033
  H        15.2190213362       27.2311653929       19.3236450041
  H        13.7690064501       27.0726771704       18.3205273263
  O        17.4923468560        8.6630819939       14.4348145127
  C        18.1701082335        7.7552915218       13.9455021561
  O        19.1370705482        7.9262186355       13.0339440835
  H        19.2132644937        8.9021034945       12.7700197163
  C        17.9858472831        6.3045711280       14.3142248341
  H        17.3740654603        6.2226017356       15.2178539616
  H        17.4765429581        5.7883263954       13.4868648692
  H        18.9564367081        5.8133432783       14.4580277299
  O        19.3814430890       18.8927028782       23.8367092936
  C        19.4122650312       19.5347450755       24.8899174928
  O        18.8068664019       20.7105404343       25.0818636727
  H        18.2733240501       20.9906786790       24.2665097763
  C        20.1422469317       19.0580477728       26.1207131245
  H        20.6608274189       19.8885140298       26.6154398522
  H        20.8478224964       18.2649238554       25.8542693687
  H        19.4068913891       18.6563974660       26.8339686259
  O        13.4516132239       14.1031287103        9.1544967644
  C        13.3761771611       13.4857042035        8.0884047416
  O        13.9481587238       12.2957704632        7.8495299046
  H        14.4776987176       11.9964696636        8.6593831230
  C        12.6250504430       14.0068977634        6.8894972326
  H        12.0680896347       13.2015033462        6.3949705166
  H        11.9513196212       14.8145241326        7.1921866657
  H        13.3506764898       14.4009732060        6.1621385019
  O        11.4599596422       17.3360971611       21.3034027196
  C        10.7687993281       17.5946812601       22.2984676657
  O        11.2211317788       18.1491574119       23.4242429543
  C         9.2879167028       17.3132305419       22.3475621239
  H         9.0263997682       16.5456658506       21.6119005134
  H         8.7487659385       18.2391783101       22.0953186261
  H         8.9750409139       17.0104765954       23.3538387674
  H        12.2158802732       18.3634213820       23.3513936525
  O        21.6908896052       15.5870088454       11.4622698464
  C        22.2790070321       15.2834881533       10.4210774039
  O        21.6895317362       14.7666942038        9.3315807932
  C        23.7679341658       15.4436029313       10.2381296520
  H        24.1643543868       16.1419647621       10.9819641940
  H        24.2474793131       14.4635847423       10.3818512474
  H        24.0064650859       15.7819097860        9.2224451986
  H        20.7026522554       14.6154584860        9.5100352119
