# Supplementary material for: Atomically precise surface chemistry of zirconium and hafnium metal oxo clusters beyond carboxylate ligands
Source: Chem Sci. 2024 Oct 7;15(42):17380–96. doi: 10.1039/d4sc03859b (PMC11457152; doi:10.1039/d4sc03859b)
Supplement: SC-015-D4SC03859B-s001 [file SC-015-D4SC03859B-s001.zip › DFT/Hf12_MethPOH_exchange/Hf12_MethPOH_1eq_inter_cluster_bridging.xyz]

254
 i =       41, E =     -2233.7166388749
 Hf        17.2113278548       21.1011607673       20.8207826249
 Hf        15.6944241809       11.8327691237       12.2034484419
 Hf        14.7563778150       17.3635835727       18.6547302347
 Hf        18.0901300072       15.6268677006       14.3147585584
 Hf        18.1871848375       17.9746660455       19.5870725518
 Hf        14.7130574352       14.9856831364       13.3302134184
 Hf        15.5774345114       18.2228260701       21.8915888084
 Hf        17.3491162227       14.7087833166       11.0549580236
 Hf        13.9302245943       20.5100655539       19.7929921674
 Hf        18.9744687794       12.4646756011       13.2149806731
 Hf        16.5562402642       20.2293015354       17.5087404936
 Hf        16.3581945092       12.7467904834       15.4926943942
  O        16.2437618490       17.4892438013       20.1190221347
  O        16.6753046439       15.4418467713       12.8236645137
  O        14.8532996757       19.3892332770       18.3894128693
  O        18.0582563261       13.6040903739       14.6149475231
  O        17.5744415848       19.8848906645       19.2325321353
  O        15.3354333503       13.0590666195       13.7601412925
  O        15.3660594107       20.2107396916       21.2749567737
  O        17.5201519824       12.7196158666       11.7239646049
  O        15.7367279761       21.6328410764       19.2930309560
  O        17.1804084616       11.3224204938       13.7521748819
  O        16.8128698053       17.9878144152       17.7485139346
  O        16.0840797723       15.0168882787       15.1816440601
  O        17.5580786641       19.1275815622       21.6879329730
  O        15.3538026075       13.8486274424       11.3069806824
  O        13.8674347093       18.3997307510       20.5362895456
  O        19.0529910795       14.5282284683       12.4503376148
  O        16.3373266120       23.0160119761       21.7804451277
  O        16.5040649453        9.8950533290       11.2452486618
  C        16.7962132868       22.7073751383       22.9231555744
  C        16.0581556261       10.1959675711       10.0964784423
  O        17.4937178342       21.6197235342       23.0216249955
  O        15.4179351843       11.3124309740        9.9761730831
  C        16.5406553612       23.5497706274       24.1409624095
  C        16.2531775386        9.3023765949        8.9043989393
  H        15.9770153712       24.4496833379       23.8755773410
  H        16.8457537696        8.4228748362        9.1752394888
  H        17.4957828756       23.8264723009       24.6086360668
  H        15.2724694210        8.9863728777        8.5208365730
  H        15.9795027991       22.9576583913       24.8780435986
  H        16.7492832003        9.8635727254        8.1005395145
  O        15.8596831207       19.1351236054       24.0117862408
  O        17.0756147407       13.9391380312        8.9116662577
  C        14.6198249922       19.0856257848       24.2566018992
  C        18.3189137341       13.9502906552        8.6510193145
  O        13.8564344429       18.5609565238       23.3502928389
  O        19.1261897442       14.3522721047        9.5783498160
  C        14.0243441650       19.6191581732       25.5280444725
  C        18.8546567389       13.5204773145        7.3149253644
  H        14.8123249940       19.9580286730       26.2080273788
  H        18.0472650773       13.1406997032        6.6808750584
  H        13.4159662190       18.8412591700       26.0097926758
  H        19.3392804196       14.3772730598        6.8249299300
  H        13.3505550871       20.4543076942       25.2879717152
  H        19.6253542136       12.7503945672        7.4559386875
  O        13.3675266994       22.5222118622       20.7033374987
  O        19.4787151034       10.4143207715       12.2913102253
  C        12.5679322682       21.9763537742       21.5618288351
  C        20.3560295407       10.9389825227       11.4941551742
  O        12.4532819938       20.7115569860       21.5370026210
  O        20.5361760063       12.1968015106       11.5505167336
  C        11.8175452914       22.8312811816       22.5424170044
  C        21.1255136848       10.0671418371       10.5439422251
  H        11.1849157405       23.5449066702       21.9957404044
  H        21.7463816136        9.3639115721       11.1177658989
  H        12.5324334711       23.4207687903       23.1333775042
  H        20.4260073997        9.4672060201        9.9459210840
  H        11.1995500335       22.2125638448       23.2007362933
  H        21.7616836695       10.6748948015        9.8927584773
  O        19.3895458687       20.9626724085       21.1238688826
  O        13.5236597597       11.9692816652       11.8806314370
  C        20.2334296451       20.0250421209       20.9481624674
  C        12.6855007033       12.9248927278       12.0076215420
  O        19.9653258279       18.8807500773       20.4498513196
  O        12.9497061069       14.0925272932       12.4613699412
  O        18.1491824773       22.6858790018       19.6304483977
  O        14.7702214569       10.2418086667       13.4490387265
  C        18.1837733880       22.8755451777       18.3662932639
  C        14.7489068582       10.0819856936       14.7173819094
  O        17.6544314007       22.1131202111       17.4885069404
  O        15.2611422461       10.8749964652       15.5819074972
  C        18.8806597794       24.1167894645       17.8657543748
  C        14.0892670967        8.8318216014       15.2482938306
  H        18.1080057625       24.8823385791       17.6989381659
  H        14.8767388223        8.0736655519       15.3758222774
  H        19.3746209280       23.9183171249       16.9078795422
  H        13.6361907179        9.0212523120       16.2276636607
  H        19.5942730098       24.4891464713       18.6076914699
  H        13.3484834149        8.4512235140       14.5374711883
  O        14.2677074565       17.2396051461       16.5817230586
  O        18.3954061304       15.9254468084       16.5040249215
  C        18.9475516678       15.5253356667       17.5802880348
  P        13.4880001223       17.5588482668       15.3023248930
  O        18.7276520499       16.0811656205       18.7179700914
  O        14.1136859972       16.8351604498       14.1020201648
  C        19.8974644070       14.3576529076       17.5837330121
  C        11.7305856949       17.2067363663       15.3287947525
  H        19.6758934925       13.6662825785       16.7658836027
  H        11.2201179048       17.8364731482       16.0603171448
  H        19.8564004436       13.8491435197       18.5526978076
  H        11.3461611470       17.4209158066       14.3233948827
  H        20.9165200129       14.7505971413       17.4501425970
  H        11.5795742831       16.1467354465       15.5502549637
  O        15.6754673878       15.4359577170       17.9058164173
  O        17.1621357082       17.5785368777       14.9376503200
  C        16.6066091450       18.6607902799       14.5744847686
  C        16.2756665286       14.3814631497       18.3068223098
  O        16.1671915941       19.5365371058       15.4200197242
  O        16.7501943990       13.5216380842       17.4857330743
  C        16.4163127782       18.9900455027       13.1183931591
  C        16.4724960077       14.0753634927       19.7669255064
  H        17.2577510949       19.6271103216       12.8064023690
  H        15.6373963546       13.4376174460       20.0924581910
  H        15.4925204085       19.5617761353       12.9773339551
  H        17.3992391601       13.5062291777       19.8948780193
  H        16.4041603163       18.0837042374       12.5072434853
  H        16.4862582565       14.9837916053       20.3736311218
  O        12.5352486508       17.5710701644       18.4715755223
  O        20.2211563387       15.4299002076       14.6835127576
  C        11.7225187764       18.5348705136       18.6479324522
  C        21.1020064717       14.5209139074       14.4829692010
  O        12.0527769233       19.7235979468       18.9844179471
  O        20.8636794115       13.3572173784       14.0244417473
  C        10.2439893461       18.2799941771       18.4568474044
  C        22.5363158620       14.8730713109       14.7932366039
  H        10.0550592394       17.2520415439       18.1338760843
  H        22.5930928574       15.6174169690       15.5951855747
  H         9.8339487176       18.9943941945       17.7303929544
  H        23.1098009322       13.9750185783       15.0462067832
  H         9.7385706969       18.4619976457       19.4146900474
  H        22.9636949974       15.3175422482       13.8812680342
  O        18.6437299047       16.6595190019       21.2869550596
  O        14.2761129468       16.3299457784       11.6221286261
  C        18.0776581720       16.3461844555       22.3867892220
  C        14.8533075760       16.6042688264       10.5201142196
  O        16.9274622342       16.7548556828       22.7734108954
  O        15.9985591610       16.1668462368       10.1479406773
  C        18.8370257321       15.4371189679       23.3223328034
  C        14.1155800762       17.5089337037        9.5618552958
  H        18.1513848884       14.9030669255       23.9883748493
  H        14.8118955816       18.0067866359        8.8791636723
  H        19.4949549310       16.0748741371       23.9326304099
  H        13.4350039973       16.8764307870        8.9716664972
  H        19.4661609055       14.7392456124       22.7588958127
  H        13.5108015017       18.2388082780       10.1114924857
  O        19.5572582017       18.3996276833       17.9088323469
  O        13.2904787856       14.5059730772       15.0188040290
  C        19.4849167351       19.1446632840       16.8799034987
  C        13.3954860662       13.7914044491       16.0695695972
  O        18.4858866358       19.8795110080       16.5774298065
  O        14.4270599402       13.1230037259       16.4144052776
  C        20.6533795405       19.1358263155       15.9237113090
  C        12.2190429371       13.7537757192       17.0198932447
  H        20.7313055488       20.0975851160       15.4049954064
  H        12.2196633509       12.8168886635       17.5878054909
  H        20.4795079737       18.3507198802       15.1704080997
  H        12.3223725135       14.5863953413       17.7345163010
  H        21.5821219015       18.9013382390       16.4550887924
  H        11.2739028066       13.8741024040       16.4787740263
  O        13.9406868977       15.7613280183       19.8858315435
  O        18.9748864138       17.1605069842       13.0350931449
  C        13.9232449510       15.5448294590       21.1500125466
  C        19.0006355048       17.3703354133       11.7714030784
  O        14.5134533665       16.2548619603       22.0252950638
  O        18.4072165904       16.6597568677       10.8963578716
  C        13.1285680761       14.3508542489       21.6234573341
  C        19.8146980176       18.5470677744       11.2895342812
  H        12.0727280647       14.6553152942       21.6787536181
  H        20.8584649726       18.2113054173       11.1932701456
  H        13.4583376122       14.0321428915       22.6175235358
  H        19.4639664142       18.8868843457       10.3095402356
  H        13.1991028721       13.5274203440       20.9030679935
  H        19.7918617664       19.3625428432       12.0214728386
  O        13.3715758766       21.8468162367       18.0683607954
  O        19.5539468579       11.2217655689       14.9360387993
  C        13.9483988163       22.0305341321       16.9479595407
  C        18.9621031720       10.9372303476       16.0346792760
  O        15.0798530923       21.5368230976       16.5919009671
  O        17.8285883669       11.3893290565       16.4104990020
  C        13.2389314480       22.8819846060       15.9216908208
  C        19.6527527957        9.9772778145       16.9753025576
  H        13.9577988973       23.5366017099       15.4146769075
  H        19.0660472018        9.0481794370       17.0130736081
  H        12.4364379042       23.4641960957       16.3853004467
  H        20.6702390261        9.7576367673       16.6383562100
  H        12.8022064570       22.2139436206       15.1636945692
  H        19.6642030451       10.3960927310       17.9898153084
  C        21.6587412679       20.2625663444       21.3868840736
  C        11.2632222575       12.6804158463       11.5644559674
  H        22.3560927891       19.8191259663       20.6663065301
  H        21.8549724655       21.3316412532       21.5155019957
  H        21.8059348317       19.7520920012       22.3503736523
  H        11.0966005436       13.2384533127       10.6313342873
  H        11.0844569173       11.6153846858       11.3885662159
  H        10.5641746314       13.0744621017       12.3125646389
  H        13.0041281779       18.0243814390       20.8618064509
  H        15.6366762117       22.5876534025       19.0360467142
  H        17.1413093100       17.5038008688       16.9553670494
  H        18.1981892641       19.0568539341       22.4408383688
  H        17.3106272869       10.3623713421       13.9814541251
  H        19.9280660581       14.8716773668       12.1339381796
  H        14.7163361134       13.9010118612       10.5490477511
  H        15.7861005090       15.4395803504       16.0241365960
  O        13.4585229412       19.1399512982       15.0202477631
  H        14.3550763701       19.5412832755       15.1781307406
  O        15.5082616447       24.3309164602       18.4842579926
  C        14.7521993363       25.2043699277       18.9159521854
  O        13.7738026500       25.0014338673       19.8038009916
  H        13.7164042119       24.0419795760       20.1126219438
  C        14.8463692672       26.6492324097       18.4931528969
  H        15.4777887748       26.7372296509       17.6037550886
  H        15.2932039507       27.2330325833       19.3115454594
  H        13.8489083186       27.0643972930       18.3018640664
  O        17.4937177428        8.6603776618       14.4344544364
  C        18.1746861949        7.7512048158       13.9477164827
  O        19.1369208179        7.9188989203       13.0355902052
  H        19.2156018953        8.8938731346       12.7584309189
  C        17.9899622600        6.3035419674       14.3279941814
  H        17.4022471851        6.2292130457       15.2481776339
  H        17.4517253634        5.7900640232       13.5172266740
  H        18.9595934001        5.8039533279       14.4456262056
  O        19.3838810201       18.8966605645       23.8460180679
  C        19.4580958750       19.5140800593       24.9125702510
  O        18.8869072506       20.7038101983       25.1503323450
  H        18.3559156707       21.0014266081       24.3395441137
  C        20.2063813616       18.9914195124       26.1129902760
  H        20.7566646162       19.7973616808       26.6138916135
  H        20.8856850443       18.1881966306       25.8107840101
  H        19.4790072942       18.5903394243       26.8348187623
  O        13.5331805956       14.0207852839        9.1531234594
  C        13.4569385724       13.4020341309        8.0873184271
  O        14.0302555179       12.2136330123        7.8490251955
  H        14.5612161851       11.9162073974        8.6610839525
  C        12.7016416090       13.9216092473        6.8902584766
  H        12.1478526994       13.1143584228        6.3952381528
  H        12.0245724539       14.7257964387        7.1947806553
  H        13.4244977089       14.3203270776        6.1626524796
  O        11.4616724621       17.3331988860       21.3850395779
  C        10.8046539662       17.5948062605       22.4019040762
  O        11.2996836564       18.1483249441       23.5089910658
  C         9.3254215525       17.3180028786       22.5055983539
  H         9.0073984148       16.6593179903       21.6916443797
  H         8.7797912903       18.2706945410       22.4318740708
  H         9.0791008731       16.8767660743       23.4795979146
  H        12.3002750097       18.3333568164       23.4019949729
  O        21.6102204797       15.5080819928       11.5521566881
  C        22.2417185617       15.2494689561       10.5224387626
  O        21.7000818930       14.7659135139        9.4030066164
  C        23.7338385673       15.4412044945       10.4087604656
  H        24.0799154707       16.1511182284       11.1669135090
  H        24.2255137463       14.4723808282       10.5844430497
  H        24.0139853239       15.7786923924        9.4037806967
  H        20.7010091482       14.6025493647        9.5233301797
