# Supplementary material for: Atomically precise surface chemistry of zirconium and hafnium metal oxo clusters beyond carboxylate ligands
Source: Chem Sci. 2024 Oct 7;15(42):17380–96. doi: 10.1039/d4sc03859b (PMC11457152; doi:10.1039/d4sc03859b)
Supplement: SC-015-D4SC03859B-s001 [file SC-015-D4SC03859B-s001.zip › DFT/Hf6_diEthPH_exchange/Hf6_diEthPH_10eq.xyz]

202
 i =      112, E =     -1192.3911803045
 Hf         8.5331431291       10.8352886624       11.0466654179
 Hf        11.0206726134       10.6525236353        8.4851158696
  O         9.6225889586        9.4463921814       12.4681465142
  O         8.9720712811        7.0983391605       11.1569265669
  O         9.0381939802       10.5077801546        7.4924617378
  O         7.4191490647       10.7649611811        9.0663971148
  O         7.2594264584        9.0516617457       11.0074216051
  C         7.8223996211       10.5842298265        7.8733146424
  C         6.7548520074       10.4279302484        6.8050632607
  H         7.1535715367       10.6702572493        5.8141045774
  H         5.8832003984       11.0494594354        7.0407656388
  H         6.4188344880        9.3800194184        6.7937846187
  P         7.5064280892        7.5481888441       11.1929861791
  C         6.5113172723        6.6808308249        9.9373104391
  H         6.7079320028        5.6035971934       10.0245032091
  H         6.9173383538        6.9971335946        8.9705494443
  C         5.0091071879        6.9992200707       10.0092643558
 Hf        13.5582821865       10.7037179400       10.9508942188
  O        12.4735986846       12.1449148238       12.3076206002
  O        13.0336544537       14.4152360333       10.8417933957
  O        12.8809491442       10.6840021033        7.2528282224
  O        14.7422534150       10.8340598185        9.0525247027
  O        14.8163936123       12.5357183799       11.0819891587
  P        14.3688952179       10.5463228734        7.5940932058
  C        15.3612931722       11.6664123998        6.5380287911
  C        14.9671958850       11.7464419976        5.0547973178
  H        16.4121856519       11.3682999024        6.6660908414
  H        15.2792024919       12.6536633447        7.0098913633
  P        14.5123913649       14.0049597049       10.7499511716
  C        15.4995673156       15.0247949587       11.8960154639
  H        15.2666253733       16.0800576086       11.6969288890
  C        17.0095224048       14.7472570365       11.8233839280
  H        15.1178684914       14.8092369206       12.9022790488
 Hf        10.9502531705        8.2179555716       11.0927384889
  O        12.0628246681        9.6963321605       12.0560021837
  O        14.6731584028        8.8763049162       10.9178528890
  O        11.0745573395        8.7832174264        7.3382606987
  O        10.8374616327        7.0123192195        9.2178540402
  O        12.8700840817        7.0131717007       11.0838575589
  P        10.6502302731        7.3556244058        7.7320943820
  C         8.9232619392        7.1308630465        7.1942522009
  H         8.8618481966        7.5502691133        6.1797286279
  H         8.3516656981        7.8133032355        7.8383847463
  C         8.3815813324        5.6954822333        7.2515203935
  P        14.3408210452        7.4128637394       11.2617868272
  C        14.9565401778        7.1043629456       12.9478800488
  H        15.9248739002        7.6203426854       13.0138132523
  C        15.0793719833        5.6230550468       13.3346913262
  H        14.2750341672        7.6561763107       13.6095246495
 Hf        11.1219275059       13.2865680766       10.8974111263
  O        10.0291794906       11.8929201367       12.0553132208
  O         7.4128943065       12.7131581146       11.0015419238
  O        10.8388842671       12.3926577866        7.1769607915
  O        11.1708393960       14.3334526072        8.8835198163
  O         9.2895888251       14.5035723187       10.8373999845
  P        11.0560493455       13.8989857503        7.4171992120
  C         9.6549809591       14.8104560849        6.6586294497
  H        10.0452136106       15.7793722667        6.3130745780
  H         8.9852911818       15.0499858676        7.4928234978
  C         8.9019295968       14.0738156729        5.5404426319
  P         7.7846330122       14.1946772013       10.8415907157
  C         6.9917521901       14.7401842339        9.2865793870
  H         5.9417389124       14.4220292718        9.3693751861
  H         7.4178796702       14.1206122151        8.4835636644
  C         7.0988114984       16.2363763597        8.9597861957
 Hf        11.0922973274       10.8298421937       13.5165137067
  O        12.1301857477       11.7522494166        9.8692481765
  O        13.1057978931       10.8407484730       14.5794707686
  O        14.6603233677       10.5944654851       12.9354760855
  C        14.2984748881       10.6869481623       14.1540993192
  C        15.3993090411       10.5943343716       15.1966629516
  H        15.0529608784       10.9634072687       16.1675416068
  H        15.6961838024        9.5407326012       15.3073471130
  H        16.2853858857       11.1474112912       14.8619281237
  O         9.9487290555        9.6872944888       10.0213583258
  O         9.2133764792       10.7577513315       14.8152340114
  O         7.4129454192       10.9172974875       12.9544196235
  P         7.7688689485       11.1101136436       14.4332268204
  C         6.6172445572       10.0591728900       15.3965109013
  C         7.0031613872        9.7735706371       16.8559157014
  H         5.6233008867       10.5247836583       15.3196935024
  H         6.5430248682        9.1233546510       14.8239414507
  O         9.6926222261       12.1345611952        9.6059900184
  O        11.0816600415       12.7026455751       14.6634271032
  O        11.1576949422       14.5024388394       12.7861143268
  P        11.3474898938       14.1645938800       14.2681434959
  C        13.0379700611       14.5979981463       14.8201122773
  H        13.1149916828       14.2894840733       15.8725811015
  H        13.7352832422       13.9429144957       14.2768764979
  C        13.4003226858       16.0780884501       14.6291982070
  O        12.3815959713        9.2871348127        9.6191987293
  O        11.2457395631        9.0397203557       14.7454932222
  O        10.9958739640        7.0993630818       13.0331512697
  P        11.0370049058        7.5370323236       14.5054161606
  C        12.3422317677        6.5953094369       15.3759084607
  C        13.0351071204        7.3382551541       16.5282918396
  H        11.8872573054        5.6537642004       15.7171655864
  H        13.0603887412        6.3096930798       14.6020007408
  H         9.0334094151        8.9870087571       13.0849985626
  H        12.8619586177        8.6379602453        9.0835965257
  C         9.4815470108        7.0338070460       15.3299317641
  C        12.5314020302       14.4306518774        6.4867788573
  C        11.5908147232        6.1297312017        6.7435066117
  C        10.2770700315       15.2655276698       15.2529796015
  C         6.9873249864       15.2020819035       12.1436269854
  C        15.3587957865        6.3446727125       10.1886157214
  C         6.7680932518        7.0140036391       12.7778688382
  C        15.1289599394       14.4146404855        9.0930070426
  C        14.9480351036        8.8606286737        7.1733278207
  C         7.3982785824       12.8318969268       14.8853754895
  H        12.7902403078       16.7260179631       15.2719314498
  H        14.4523807001       16.2664079581       14.8837190834
  H        13.2387824978       16.3908096657       13.5893882589
  H         8.5901771418       13.0750165992        5.8719785439
  H         8.0082865844       14.6354735297        5.2355102708
  H         9.5263932224       13.9311977977        4.6501195813
  H         8.5785285506        5.2325576562        8.2272451822
  H         7.2957294680        5.6758500843        7.0842876734
  H         8.8329813768        5.0601349076        6.4791073855
  H        12.3557818673        7.5122811440       17.3716303931
  H        13.8916302060        6.7613076208       16.9031417833
  H        13.3910070816        8.3224777233       16.1984222000
  H        13.8804100878       11.8477476652        4.9448485332
  H        15.4421253326       12.6121597626        4.5731462198
  H        15.2737879437       10.8553977887        4.4951531521
  H         6.8928820018       10.6574545754       17.4943588204
  H         6.3704234534        8.9813221861       17.2789483286
  H         8.0490671894        9.4515256199       16.9251164349
  H        17.4295187768       15.0294973987       10.8491196555
  H        17.5508061789       15.3178926656       12.5903207752
  H        17.2171510004       13.6806454838       11.9793215333
  H        15.8770953377        5.1265030071       12.7670787565
  H        15.3218139549        5.5105628217       14.4007212108
  H        14.1474449695        5.0748141444       13.1410406139
  H         4.8403634387        8.0836949792        9.9811383032
  H         4.4745233451        6.5482241768        9.1619850989
  H         4.5494169533        6.6104351029       10.9270729881
  H         8.1409678960       16.5808714635        8.9889357449
  H         6.6980851913       16.4502210662        7.9592595560
  H         6.5293715730       16.8440169329        9.6746640553
  H         9.1482681583       12.6530535970        8.9951484429
  H        13.1365837168       12.6676126352       12.7842720099
  C         7.7199521435       16.5112380805       12.4801167952
  C         6.8548675154        5.5021132918       13.0325492242
  C        10.4942630843       15.1747331958       16.7713212189
  C         9.5354561118        7.0080478640       16.8654310315
  C         7.4877490626       13.1894012871       16.3743716483
  C        12.3757797288       14.4162356523        4.9585160363
  C        12.8416341266        5.5615703982        7.4238173200
  C        15.0538008919       15.9063358429        8.7395537334
  C        14.5392971807        8.3326122459        5.7905605386
  C        16.8557630604        6.6879701317       10.2012441367
  H         5.7313769532        7.3777616611       12.7995454075
  H         7.2996877951        7.5663703430       13.5634620390
  H         6.9239671392       14.5547288479       13.0252619900
  H         5.9499849972       15.3837747547       11.8263690539
  H        13.3250478184       13.7370919094        6.7912854295
  H        12.8078540571       15.4286733583        6.8534628705
  H        14.4900217282       13.8192265083        8.4304215117
  H        16.1472618318       14.0131038765        9.0011906585
  H        14.9430080419        6.4410979646        9.1772586766
  H        15.1728954179        5.3039836848       10.4893666201
  H         9.1944488367        6.0550737357       14.9211112010
  H         8.7228902861        7.7588892201       15.0041872474
  H        14.5533390868        8.2152200256        7.9711653344
  H        16.0390818805        8.8533060649        7.3132517968
  H        11.8265236439        6.6065547867        5.7818563219
  H        10.8936478681        5.3102487161        6.5236832093
  H         9.2442128128       15.0098847589       14.9838913654
  H        10.4451209757       16.2861962291       14.8811468461
  H         6.4026911108       13.0544373819       14.4759781314
  H         8.1279495141       13.4033602356       14.2951761119
  H        17.3036757465        6.5243714213       11.1903753291
  H        17.4084388767        6.0655131983        9.4843518219
  H        17.0145971912        7.7417746781        9.9382538784
  H        12.6110664559        5.2122097241        8.4377037672
  H        13.2534474289        4.7230462803        6.8459388019
  H        13.6300621656        6.3175923564        7.5059502253
  H        15.0725462978        8.8469146649        4.9828828875
  H        14.7654595428        7.2619583878        5.6949302404
  H        13.4629967693        8.4752763629        5.6280255009
  H        11.6416474931       15.1560615948        4.6153211765
  H        13.3308342713       14.6520152245        4.4694504317
  H        12.0525639769       13.4298586102        4.6013227475
  H         7.6989008591       17.2226232829       11.6457075293
  H         7.2575135529       17.0020444751       13.3473101597
  H         8.7747683768       16.3121100550       12.7073590427
  H        15.7461457445       16.5040977427        9.3468355272
  H        15.3161990668       16.0752035444        7.6860349839
  H        14.0400289635       16.2947637285        8.9048389629
  H         7.8890361268        5.1481986482       12.9275335876
  H         6.5056023545        5.2490291534       14.0429711436
  H         6.2364255821        4.9368458487       12.3229242612
  H         8.4319360446       12.8375132446       16.8088336342
  H         7.4343902953       14.2771772904       16.5206175178
  H         6.6629824051       12.7477053493       16.9468608140
  H        11.4749928246       15.5707846519       17.0647656481
  H         9.7331539777       15.7535765258       17.3121211887
  H        10.4374992526       14.1350980233       17.1182946952
  H         9.8683866521        7.9736960361       17.2676535845
  H         8.5431030944        6.7948969326       17.2857371625
  H        10.2202607318        6.2352065820       17.2364428604
