# Supplementary material for: Atomically precise surface chemistry of zirconium and hafnium metal oxo clusters beyond carboxylate ligands
Source: Chem Sci. 2024 Oct 7;15(42):17380–96. doi: 10.1039/d4sc03859b (PMC11457152; doi:10.1039/d4sc03859b)
Supplement: SC-015-D4SC03859B-s001 [file SC-015-D4SC03859B-s001.zip › DFT/Hf6_diEthPH_exchange/Hf6_diEthPH_11eq.xyz]

212
 i =       62, E =     -1214.5714217509
 Hf         8.5032759308       10.8856017799       11.0657017750
 Hf        10.9992749386       10.6491594674        8.5173421024
  O         9.6158899590        9.4512807309       12.4782743207
  O         8.9714385409        7.0960510462       11.1598562717
  O         9.0428792534       10.3510760443        7.4212967794
  O         7.2673841432       10.9979331695        9.2167692568
  O         7.2576961042        9.0493823587       11.0791641984
  P         7.5895976625       10.7303451385        7.7377418832
  C         6.4260839017        9.4361760003        7.1833875600
  C         6.4745226393        9.0192874102        5.7066742359
  H         5.4293009809        9.8089074944        7.4624768434
  H         6.6107264371        8.5815035069        7.8455560970
  P         7.5027215329        7.5383112042       11.1927468086
  C         6.5289895262        6.7421994511        9.8658815248
  C         6.2273955245        5.2430098409       10.0036376966
  H         7.0872218612        6.9316920459        8.9422746692
  H         5.5995177479        7.3258656786        9.8002574054
 Hf        13.5504678835       10.6892775291       11.0131904314
  O        12.4684174122       12.1467599349       12.3759786634
  O        13.0486278868       14.4180662274       10.9210162231
  O        12.8745297779       10.8356766775        7.3339292551
  O        14.7416780623       10.7562202879        9.1367146335
  O        14.8176565861       12.5297889601       11.1576440954
  P        14.3476853105       10.5619071501        7.6687289927
  C        15.4071798476       11.6318802570        6.6346749868
  H        15.1872427156       11.3957553571        5.5840553792
  C        16.9063972615       11.5078649658        6.9453270403
  H        15.0619572849       12.6619676767        6.7882500995
  P        14.5320829068       14.0132301522       10.8837725763
  C        15.4759885090       14.9341517071       12.1516416071
  C        15.4863506384       16.4670364400       12.0535989447
  H        16.4953507030       14.5226081588       12.1197781325
  H        15.0543792364       14.6129272774       13.1139029636
 Hf        10.9349935235        8.2257071970       11.1410197544
  O        12.0623892057        9.6915983847       12.1262949771
  O        14.6668925116        8.8072595085       10.9984578190
  O        11.1660874134        8.7366926680        7.4068839405
  O        10.9139092152        7.0022839414        9.2938427843
  O        12.7975915205        7.0146958055       11.1705108508
  P        10.8105583900        7.2939782703        7.7919366214
  C         9.1491597087        6.9161835720        7.1623892062
  H         9.1578119918        7.1639415299        6.0909482933
  H         8.5049454959        7.6641107470        7.6398409369
  C         8.6654667626        5.4821625522        7.4121040657
  P        14.2614399744        7.3953729302       11.4542350945
  C        14.6352808392        7.2120867909       13.2218986750
  C        16.0974342837        7.4814932079       13.6056109141
  H        14.3298552374        6.1947943515       13.5029706824
  H        13.9555771054        7.9101166570       13.7300753272
 Hf        11.1420188225       13.2938412141       10.9507049917
  O        10.0289280790       11.8923649814       12.0632508143
  O         7.4265225559       12.8710327889       11.1592972249
  O        10.7529232953       12.4639617741        7.2478900877
  O        11.2489537421       14.3361617643        8.9659144130
  O         9.3753518667       14.5768401305       10.9128544233
  P        11.1294457304       13.9364782146        7.4908283188
  C         9.8598578385       15.0604992044        6.7848628131
  C         9.8587800867       15.3298561220        5.2733388813
  H         9.9845325847       15.9980969040        7.3457078245
  H         8.8899254093       14.6488915671        7.0962535198
  P         7.8628639963       14.3319133524       11.0369096718
  C         7.0380995028       15.0743940979        9.5841848868
  C         5.5331708681       14.7815962482        9.5014546575
  H         7.5614789049       14.6769697694        8.7039747334
  H         7.2505035844       16.1531147071        9.5922345473
 Hf        11.0797280763       10.8313335522       13.5520999122
  O        12.1237640641       11.7416506149        9.9379353598
  O        13.1088148121       10.9179484938       14.5881446920
  O        14.6625126304       10.5929123280       12.9587326012
  C        14.3024015540       10.7578233216       14.1725725972
  C        15.3963864809       10.7641586975       15.2258690215
  H        16.3741588481       10.9609177248       14.7739843031
  H        15.1681218132       11.5046598340       16.0016465536
  O         9.9367197481        9.6959504793       10.0308499167
  O         9.2058324147       10.7489080194       14.8204954918
  O         7.4127578396       10.9925899098       12.9604372515
  P         7.7536664782       11.0844140697       14.4530492433
  C         6.6328648530        9.9667458309       15.3674429447
  H         6.8442510408       10.0922485950       16.4386119180
  C         5.1471137289       10.1886513668       15.0462099448
  H         6.9331789843        8.9394576062       15.1221716472
  O         9.6853389620       12.1427355942        9.6199681122
  O        11.0005249625       12.6896106871       14.6822623488
  O        11.1656383346       14.5088491714       12.8629237753
  P        11.2912320423       14.1580902709       14.3430596399
  C        12.9506104349       14.5477264246       15.0096876412
  H        12.9576775978       14.1840994970       16.0474990147
  H        13.6668736470       13.9046149472       14.4780636205
  C        13.3496842909       16.0266836587       14.9206912040
  O        12.3816463008        9.2913111521        9.6945471425
  O        11.3211243569        9.0472453822       14.8118469297
  O        10.9169748556        7.1035056371       13.1212928056
  P        10.9744283357        7.5656514511       14.5862266862
  C        12.1548605911        6.5167642689       15.5278494787
  C        12.9974894926        7.2607431447       16.5744322667
  H        11.5606947720        5.7196273715       15.9973125837
  H        12.7884560939        6.0204581821       14.7842209296
  H         9.0222312092        8.9696238186       13.0736868910
  H        12.8850800936        8.6250641987        9.2029640447
  C         9.3783762979        7.2258370126       15.4088777282
  C        12.6677446667       14.2978458804        6.5824370748
  C        11.8787843743        6.1214855472        6.8591941341
  C        10.1867820799       15.2566216811       15.2943754640
  C         7.2397559011       15.3036901488       12.4486442702
  C        15.3256271943        6.1862683917       10.5814712106
  C         6.7309061567        6.9441155087       12.7456935241
  C        15.2641927587       14.4639246301        9.2776969662
  C        14.8004939921        8.8708316212        7.1434422842
  C         7.3438247771       12.7435539334       15.0725374943
  C         7.1238714183       12.2176044833        6.7729767384
  H         7.5019090515        8.8102203794        5.3829498871
  H         5.8763579790        8.1130006380        5.5384698504
  H         6.0703059403        9.7997239388        5.0503789905
  H        17.2916956205       10.5080709388        6.7060763097
  H        17.4897039445       12.2308668165        6.3589834093
  H        17.0993540307       11.6907288326        8.0103242635
  H         4.9651157814       10.0927541675       13.9679232942
  H         4.5162099663        9.4580746249       15.5704284159
  H         4.8114007756       11.1890267183       15.3502900331
  H         9.7563656230       14.4068762944        4.6903438170
  H         9.0195965569       15.9865623984        5.0038684194
  H        10.7794217421       15.8323797773        4.9512804761
  H         8.7830760746        5.2060000963        8.4677107102
  H         7.6052807344        5.3696008562        7.1458607593
  H         9.2236075359        4.7512019763        6.8127463815
  H        12.3737366110        7.6852404339       17.3707925408
  H        13.7277767955        6.5846514390       17.0394326474
  H        13.5381571647        8.1005704132       16.1207196663
  H        12.7349563568       16.6480147084       15.5848564637
  H        14.3977782578       16.1750950740       15.2152262555
  H        13.2273196378       16.4083249567       13.8991748327
  H         5.5428009222        5.0413773165       10.8366825193
  H         5.7487070818        4.8628087082        9.0905022145
  H         7.1403860582        4.6567459606       10.1676597620
  H        16.4123346432        8.4740590612       13.2593690707
  H        16.2245728873        7.4415880720       14.6963457676
  H        16.7763173036        6.7347537126       13.1748325692
  H        14.4754813139       16.8665538458       11.9009745084
  H        15.8882278456       16.9123064274       12.9739422710
  H        16.1133315139       16.8166724122       11.2248179422
  H         4.9844918839       15.2372099917       10.3363904897
  H         5.1026935659       15.1803908237        8.5727493683
  H         5.3499797177       13.6996918289        9.5338656913
  H        15.4287594446        9.7796738254       15.7154620551
  H         9.1604947466       12.7000345393        9.0262418345
  H        13.1168461914       12.6688066624       12.8712137780
  C        10.2761910936       15.0924905844       16.8189150502
  C         7.7022020568       16.7684798499       12.4551801977
  C         7.7372244490       12.3066029425        5.3680588518
  C        13.0267074145        5.4713074285        7.6405289470
  C        12.7999858416       13.5982469577        5.2205176048
  C        14.4756231902        8.5542112934        5.6770098928
  C        14.8778116947       15.8388354855        8.7123967571
  C         9.3130168800        7.7093732150       16.8648400933
  C         7.3315639119       12.8758281703       16.6019350338
  C         7.2081603534        5.5717742806       13.2464431628
  C        16.7037847382        6.7067407455       10.1440944846
  H        14.7405444035        5.8571246493        9.7132207728
  H        15.4149262990        5.3039153181       11.2322375776
  H        14.2679619457        8.1845322054        7.8156663865
  H        15.8684511902        8.7351211115        7.3672836359
  H        12.2419179096        6.6658819554        5.9769388915
  H        11.2072923134        5.3383197865        6.4816841893
  H        13.4650044550       13.9711628168        7.2602496883
  H        12.7612663196       15.3901634866        6.4996112454
  H        14.9387956554       13.6492464224        8.6170326627
  H        16.3534285276       14.3474833837        9.3775335650
  H         7.5953796613       14.7812049095       13.3437456613
  H         6.1437649451       15.2161697757       12.4568459112
  H         6.3897207490       13.0493108972       14.6230639527
  H         8.1284088116       13.3720962725       14.6343102246
  H         9.1910208590        6.1463122890       15.3269299271
  H         8.6016169834        7.7183486260       14.8105798990
  H         5.6407445541        6.9742630938       12.5985941110
  H         6.9396498394        7.7289250315       13.4859414716
  H         9.1682433083       15.0669085866       14.9321392268
  H        10.4276442193       16.2831032433       14.9824032497
  H         7.4356979914       13.0763310909        7.3837368731
  H         6.0247637696       12.2594965949        6.7503668646
  H        12.0570283910       13.9505032996        4.4968836804
  H        13.7926716343       13.7834716950        4.7875256337
  H        12.6685162439       12.5159272457        5.3414399466
  H        15.3606464238       16.6583270497        9.2560790278
  H        15.1768842865       15.9252096378        7.6588640049
  H        13.7927598132       15.9900213935        8.7757302833
  H        15.0918860008        9.1462292895        4.9879951767
  H        14.6641751165        7.4954245055        5.4514494221
  H        13.4214501975        8.7725122005        5.4613800904
  H         7.3719214976       11.5122476336        4.7072697079
  H         7.4909038728       13.2669688528        4.8951615650
  H         8.8289643774       12.2134205106        5.4287381906
  H         7.2936098798       17.3326279261       11.6066464317
  H         7.3754136047       17.2788706579       13.3716101978
  H         8.7970726227       16.8254420869       12.3992698060
  H         8.2541037766       12.4718908798       17.0391883197
  H         7.2498438438       13.9284743920       16.9054940315
  H         6.4833030387       12.3414469714       17.0488476041
  H         8.3031580375        5.5101147452       13.2098180890
  H         6.8826939286        5.3975707864       14.2810788946
  H         6.8133424793        4.7522667827       12.6359369643
  H         9.5257897156        8.7847176660       16.9192689286
  H         8.3171289554        7.5297259751       17.2928298174
  H        10.0385300920        7.1851528771       17.5004390646
  H        11.2517904911       15.4159746774       17.2043565557
  H         9.5096603817       15.6945170524       17.3255441730
  H        10.1338028385       14.0448396697       17.1124415027
  H        17.3486118261        6.9406907910       10.9996249777
  H        17.2229315823        5.9594124769        9.5285981963
  H        16.6019426725        7.6298184379        9.5598511960
  H        12.6810378413        5.1083594234        8.6165323014
  H        13.4505078162        4.6267991138        7.0802623171
  H        13.8435498524        6.1794384823        7.8223103478
