# Supplementary material for: Atomically precise surface chemistry of zirconium and hafnium metal oxo clusters beyond carboxylate ligands
Source: Chem Sci. 2024 Oct 7;15(42):17380–96. doi: 10.1039/d4sc03859b (PMC11457152; doi:10.1039/d4sc03859b)
Supplement: SC-015-D4SC03859B-s001 [file SC-015-D4SC03859B-s001.zip › DFT/Hf6_diEthPH_exchange/Hf6_diEthPH_12eq.xyz]

222
 i =       85, E =     -1236.7369087284
 Hf         8.4551129879       11.2238825489       11.1995956371
 Hf        10.9209531469       11.0326771228        8.6526634592
  O         9.5408855240        9.7097762099       12.5546321846
  O         8.8734112838        7.4931191840       11.1613908725
  O         8.9602350555       10.7451154677        7.5721542097
  O         7.2522082370       11.5773372718        9.3026740104
  O         7.1721377582        9.4507628700       10.9932811695
  P         7.5267075453       11.2249140497        7.8316766222
  C         6.1967160380       10.0321754798        7.3943932952
  C         5.7051475003        9.9158279185        5.9449797375
  H         5.3728459383       10.3523077333        8.0491596099
  H         6.5084499937        9.0552024878        7.7804948225
  P         7.4101584282        7.9445058750       11.1905182713
  C         6.4694267037        7.0073918360        9.9317527897
  C         6.8780987430        5.5335322018        9.7736387466
  H         6.6230820963        7.5429003953        8.9876902329
  H         5.4022581152        7.1152738946       10.1731287648
 Hf        13.4951584618       10.9428930100       11.1667483676
  O        12.4058686809       12.3957802475       12.5506802122
  O        13.0206115519       14.7314267126       11.3271688371
  O        12.7936827961       11.2531964829        7.4995342324
  O        14.6614793571       10.8375734499        9.2774650924
  O        14.7431796348       12.8011262069       11.1522538615
  P        14.2526471146       10.8672576357        7.7956046218
  C        15.3785412124       11.9932691975        6.9045384359
  H        15.0925397235       11.9762494129        5.8435584178
  C        16.8651328840       11.6558510596        7.1010788125
  H        15.1679148858       13.0042885272        7.2719470508
  P        14.4432664027       14.2905561082       10.9307846961
  C        15.7039814765       15.2968131896       11.8162991904
  H        15.2652399221       16.2903854262       11.9822447174
  H        16.5097795916       15.4348601335       11.0801887552
  C        16.2935119914       14.7138706070       13.1044332134
 Hf        10.8458401076        8.5252390730       11.1733273241
  O        11.9873113316        9.9465015766       12.2216562603
  O        14.5840097130        9.0372122816       11.3262041741
  O        11.0868740370        9.1276468168        7.4279017346
  O        10.7600721867        7.3407885216        9.2864900229
  O        12.7063582756        7.2560352756       11.1604637487
  P        10.5891141636        7.7179205297        7.8059875569
  C         8.8535658141        7.5366245138        7.3156397101
  C         8.6020508139        7.7157182345        5.8122707294
  H         8.3351413310        8.3055727402        7.8970813617
  H         8.5169644896        6.5544156703        7.6731032331
  P        14.2097263946        7.5521357960       11.2315147650
  C        14.8734638217        6.5869185951       12.6331474046
  C        16.3598803772        6.7700547211       12.9724355314
  H        14.6373419200        5.5375697008       12.4025107587
  H        14.2384884356        6.8463016571       13.4874503867
 Hf        11.0959961357       13.5987852682       11.1539178924
  O        10.0099895087       12.1431434598       12.2250811690
  O         7.4195050731       13.1944648592       11.4926573400
  O        10.5955103956       12.8711818690        7.4185887543
  O        11.4086148623       14.6587631135        9.1305992093
  O         9.2887748186       14.9127138752       10.9940712312
  P        11.0880721012       14.3119246312        7.6703264562
  C         9.8214394810       15.4906107782        7.0826146977
  H         9.5182358161       15.1987578176        6.0677481892
  C        10.2785965177       16.9569732252        7.1457055521
  H         8.9497523004       15.3489358065        7.7329929304
  P         7.7798040955       14.6276154216       11.0838852822
  C         6.9789602869       14.9824461646        9.4791670765
  C         5.4625647322       14.7357468635        9.4600040805
  H         7.4536175515       14.3179389960        8.7515029448
  H         7.2349889332       16.0126437292        9.1936488732
 Hf        11.0420765470       11.0594546427       13.7087260473
  O        12.0583089267       12.0595607263       10.1053313600
  O        12.9447806143       11.2442619446       14.9138711779
  O        14.6697349539       10.9922576706       13.0356199798
  P        14.3815285559       10.8577553907       14.5355384589
  C        15.6149776821       11.9428136354       15.3390990288
  C        15.8132966240       11.8769271467       16.8600822223
  H        16.5558303614       11.7201934485       14.8144289235
  H        15.3381400112       12.9576029244       15.0303798720
  O         9.8562594708       10.0358325100       10.1144783593
  O         9.2013561318       10.9198518684       14.9099637796
  O         7.3377171746       11.1497892960       13.1106602843
  P         7.7511812084       11.3252493033       14.5765403666
  C         6.6481620837       10.3042660542       15.6143442260
  H         6.9269709398       10.4832700999       16.6624222331
  C         5.1533156285       10.5567086946       15.3688521196
  H         6.9062120473        9.2557119597       15.4109447965
  O         9.6311969687       12.5277298363        9.8030837975
  O        10.9188851462       12.9577233304       14.9063441566
  O        10.9217667040       14.7465938306       13.0368701531
  P        11.1918984750       14.4166499608       14.5129934295
  C        12.9098760703       14.9077879040       14.9075089877
  C        13.4496611429       14.4586715590       16.2719172939
  H        13.5259210250       14.5146268026       14.0868659427
  H        12.9484769988       16.0009457225       14.7851313754
  O        12.2980886175        9.6075971553        9.7775340500
  O        11.3191079093        9.1341357371       14.8258388388
  O        10.7581309761        7.3350698084       13.0380059928
  P        10.8920072873        7.6913025416       14.5246638438
  C        12.0487795813        6.5104130318       15.3000742773
  H        11.9671004355        6.6327175758       16.3892554151
  C        11.8157767148        5.0539816172       14.8707879784
  H        13.0619031895        6.8355565138       15.0372227499
  H         8.9506636975        9.2104042595       13.1373729446
  H        12.7553994995        8.9668788222        9.2122658867
  C         9.3194145905        7.3596699896       15.3979143536
  C        12.5025067014       14.5800861077        6.5480791858
  C        11.3977433907        6.4346946078        6.7657160682
  C        10.1543965671       15.5364734740       15.5183541699
  C         6.9325014957       15.8842016430       12.1214005791
  C        15.0634658503        6.8564011617        9.7701181883
  C         6.6138199900        7.5049369271       12.7795233449
  C        14.7437521600       14.7640129233        9.2053944728
  C        14.5482902642        9.2416806791        7.0161944069
  C         7.4287469947       13.0404289936       15.0613279102
  C         7.2340805238       12.6509601260        6.7143124569
  C        14.7304473264        9.1772651124       15.1315655795
  H         6.5013513422        9.6145869364        5.2550173087
  H         4.9076360102        9.1621489021        5.8778712950
  H         5.2858223812       10.8622097956        5.5812882179
  H        17.1236783966       10.6784515065        6.6732488272
  H        17.5040547216       12.4047104792        6.6135115162
  H        17.1191190076       11.6308783259        8.1688162327
  H        16.3078872423       10.9467679325       17.1651222743
  H        16.4503159326       12.7068642392       17.1970178160
  H        14.8634815272       11.9474701874       17.4043116317
  H         4.9043615690       10.4222624050       14.3081868195
  H         4.5346758748        9.8668997826       15.9588463727
  H         4.8635319749       11.5779839591       15.6492484839
  H         9.1374654362        6.9678479342        5.2137883608
  H         7.5344535157        7.6081889945        5.5789116675
  H         8.9281582045        8.7116166398        5.4857840016
  H        11.1171483111       17.1537469988        6.4649963957
  H         9.4623528717       17.6355556285        6.8625523093
  H        10.6014363881       17.2179682308        8.1619899872
  H        13.2765176961       13.3848215832       16.4129298100
  H        14.5289748768       14.6499365445       16.3492460593
  H        12.9713830049       14.9885518123       17.1015819939
  H        11.8662310976        4.9606222465       13.7784764139
  H        12.5708160511        4.3902504804       15.3135650110
  H        10.8316204398        4.6859372568       15.1895209386
  H        16.6335956517        7.8326556751       12.9920703679
  H        16.5899098047        6.3407173233       13.9572458830
  H        17.0088175573        6.2710465554       12.2426951269
  H         6.5727900939        4.9231470167       10.6314368413
  H         6.4144477917        5.0963571153        8.8787659282
  H         7.9682811130        5.4440893194        9.6817989021
  H         4.9241349752       15.4229407427       10.1246411561
  H         5.0576499116       14.8766842704        8.4482047810
  H         5.2436515075       13.7081042830        9.7777170024
  H        16.5415402868       13.6533020767       12.9749772980
  H        17.2075580301       15.2522878968       13.3903134445
  H        15.5959548709       14.7985830186       13.9456225229
  H         9.1035261870       13.0691439826        9.1984479743
  H        13.0825145109       12.8674387584       13.0614961278
  C         6.7852649076        6.0597197611       13.2679000302
  C         9.3091349329        7.8259115773       16.8613158644
  C        12.6932524021        5.8016315504        7.2824633280
  C        14.2396318202        9.2058386449        5.5117958883
  C        16.4738401828        7.4108533564        9.5120734554
  C        14.2538628226        8.8696793855       16.5597657878
  C        14.5761508723       16.2662315558        8.9337946945
  C        12.1335474496       14.4342624648        5.0621449795
  C         7.8221455155       12.4863774995        5.3022493475
  C         7.6398857090       16.4002264582       13.3739310971
  C         7.5835621047       13.3244344035       16.5598263585
  C        10.3631408247       15.5635387886       17.0405572724
  H         5.9388677930       15.4761223869       12.3542022969
  H         6.7643892812       16.7200819279       11.4263118036
  H        13.2252978821       13.8011718357        6.8170995169
  H        12.9577298941       15.5551968113        6.7613643641
  H        14.0137861267       14.1817234677        8.6344508502
  H        15.7483135949       14.4060155443        8.9395628631
  H        14.4110783582        7.0757316749        8.9178359054
  H        15.0611563420        5.7611679213        9.8687684972
  H        13.8804580669        8.5425046524        7.5358856019
  H        15.5763241217        8.9260176331        7.2375392373
  H        11.5305581167        6.8672882001        5.7643846954
  H        10.6293426738        5.6536561911        6.6640627768
  H         5.5533457432        7.7773301035       12.6721987109
  H         7.0133504416        8.2246148029       13.5074982957
  H         7.7191457597       13.5151200322        7.1821110906
  H         6.1559631187       12.8675032413        6.6994649769
  H         9.1029522221        6.2861296871       15.3058175432
  H         8.5333901389        7.8749996323       14.8317481045
  H        15.8059787404        8.9912927118       15.0014664189
  H        14.2087488105        8.5425692783       14.4059649061
  H         6.4255532308       13.2914261828       14.6892506832
  H         8.1401627834       13.6139500911       14.4521353501
  H         9.1254898990       15.2422072456       15.2915780763
  H        10.2845557425       16.5378471964       15.0838817274
  H         9.5399113538        8.8972129925       16.9211884250
  H         8.3252433831        7.6562603806       17.3200667094
  H        10.0468080272        7.2853547694       17.4686123902
  H         8.5751974867       13.0137047026       16.9133590218
  H         7.4675820241       14.3953945374       16.7769741462
  H         6.8274866398       12.7934063726       17.1528043067
  H        11.2649234256       16.1196392127       17.3217336978
  H         9.5137385011       16.0593934211       17.5308396348
  H        10.4435383638       14.5524627781       17.4589129807
  H        15.2899934144       16.8714995879        9.5069664261
  H        14.7422505711       16.4944747774        7.8717937556
  H        13.5619218345       16.5893950805        9.2019384775
  H        11.4588006589       15.2303900064        4.7223925515
  H        13.0341619149       14.4805058838        4.4344761786
  H        11.6428201322       13.4698242415        4.8773144114
  H        14.9292097147        9.8366860413        4.9362905880
  H        14.3314077660        8.1834228573        5.1193758168
  H        13.2154900482        9.5534007062        5.3241123292
  H        12.6189583363        5.5739059811        8.3533435972
  H        12.9073385787        4.8669384674        6.7460173781
  H        13.5569092136        6.4592224198        7.1298508655
  H        17.1932175025        7.0911571418       10.2746855879
  H        16.8538353116        7.0665891625        8.5401184010
  H        16.4582387945        8.5084563954        9.5148279671
  H        13.1854220088        9.0990029214       16.6557548678
  H        14.4030947842        7.8074056108       16.7968297513
  H        14.7952963580        9.4480772831       17.3152664598
  H         7.8315257552        5.7382377772       13.1846645714
  H         6.4796247278        5.9614653931       14.3186447687
  H         6.1720787115        5.3603548527       12.6868689533
  H         8.7116353352       16.5405403934       13.1889547803
  H         7.2113220624       17.3598486043       13.6936484977
  H         7.5256232727       15.7013410201       14.2082588274
  H         7.3618609709       11.6644821374        4.7436245369
  H         7.6724794477       13.4049644311        4.7177659614
  H         8.8992377480       12.2900022883        5.3715774439
