# Supplementary material for: Atomically precise surface chemistry of zirconium and hafnium metal oxo clusters beyond carboxylate ligands
Source: Chem Sci. 2024 Oct 7;15(42):17380–96. doi: 10.1039/d4sc03859b (PMC11457152; doi:10.1039/d4sc03859b)
Supplement: SC-015-D4SC03859B-s001 [file SC-015-D4SC03859B-s001.zip › DFT/Hf6_diEthPH_exchange/Hf6_diEthPH_1eq.xyz]

112
 i =      202, E =      -992.6908897807
 Hf         8.5178248546       11.1162542584       10.8498760011
 Hf        10.9857586023       11.1393306776        8.3536866391
  O         9.6238100047        9.7116981797       12.2317157709
  O         9.0406910827        7.5841326665       10.7488023928
  O         9.0413989504       11.0818719866        7.2649966917
  O         7.4256159905       11.0802382780        8.8868750922
  O         7.4242072610        9.2013481540       10.8292967476
  C         7.8276899677       11.0169301785        7.6723836147
  C         6.7667589637       10.8364892860        6.6077852419
  H         7.0557750295       11.3543022357        5.6861126496
  H         5.7916040496       11.1820011460        6.9666214073
  H         6.6889408281        9.7635165847        6.3751246401
  C         7.8272181631        7.9863175561       10.7311717475
  C         6.7492665682        6.9342192753       10.5840463711
  H         7.1524855726        5.9318924015       10.7589292577
  H         6.3479167078        6.9849024707        9.5609133081
  H         5.9176281058        7.1474163044       11.2670321785
 Hf        13.4816684915       11.1361573411       10.8263511669
  O        12.3834091977       12.5274061028       12.2239090129
  O        12.9512502714       14.6658031055       10.8310039701
  O        12.9509863398       11.2389065005        7.2631959394
  O        14.5717267910       11.2408433001        8.8807591791
  O        14.5754220329       13.0578551915       10.8280653849
  C        14.1632227879       11.3212505724        7.6681518316
  C        15.2230740700       11.5549550292        6.6126440420
  H        14.8790932927       11.2107788936        5.6315803087
  H        16.1629462553       11.0677592065        6.8964098560
  H        15.4152341916       12.6368909447        6.5500895904
  C        14.1677399804       14.2716872360       10.7685374980
  C        15.2233847261       15.3429166659       10.6061208170
  H        15.2750301757       15.6187537661        9.5419303309
  H        16.2062151684       14.9733969926       10.9164856197
  H        14.9441315979       16.2436196677       11.1651935124
 Hf        11.0095380056        8.6579706202       10.8161583004
  O        12.0537452398       10.0948037275       11.8870904167
  O        14.5799601396        9.2057365171       10.8361052990
  O        10.9237493797        9.2050085779        7.2609898460
  O        10.9894466721        7.5859761974        8.8747839907
  O        12.9738915798        7.5826830160       10.7611154092
  C        10.8836803791        7.9887245115        7.6627017811
  C        10.6815238820        6.9253156200        6.6066282423
  H        11.0205760520        7.2796077177        5.6274518060
  H         9.6045956314        6.7076842776        6.5397264464
  H        11.1907101070        5.9977589390        6.8915338321
  C        14.1865102827        7.9854248740       10.8062161221
  C        15.2671253383        6.9260978906       10.8450482685
  H        16.1412043364        7.2514453603       10.2685740059
  H        14.8868310745        5.9675133362       10.4773549432
  H        15.5925887635        6.7960099865       11.8883177544
 Hf        10.9932962047       13.5838250162       10.8409114737
  O         9.9532315166       12.1456350950       11.8878751569
  O         7.4256221069       13.0462666917       10.9156388617
  O        11.0047534993       13.0523177572        7.2613898955
  O        11.0821315028       14.6633846143        8.8826926217
  O         9.0437164399       14.6629832697       10.8448723232
  C        11.1107511301       14.2653902840        7.6669999141
  C        11.2943460179       15.3192098363        6.5975549107
  H        12.3467109437       15.3074642149        6.2759537845
  H        11.0568561169       16.3152291652        6.9846259388
  H        10.6825666818       15.0809808640        5.7191954858
  C         7.8292943882       14.2624253061       10.9362187679
  C         6.7731051541       15.3342972038       11.0906338283
  H         5.7843434813       14.9522621691       10.8167701497
  H         7.0353938132       16.2164202147       10.4946992884
  H         6.7482293104       15.6471020848       12.1455390737
 Hf        11.0160401384       11.1284840592       13.3339419259
  O        12.0385532951       12.1633711323        9.7926674773
  O        13.0355024137       11.1607515911       14.4092449572
  O        14.5810211701       11.0817028240       12.7261424559
  C        14.2309592501       11.1269425599       13.9606201768
  C        15.3615274943       11.1434848244       14.9684643020
  H        14.9816801703       11.2656083841       15.9872911619
  H        15.9269632007       10.2038386028       14.8930642553
  H        16.0600307284       11.9543844225       14.7215200011
  O         9.9475854936       10.0999689666        9.7876735697
  O         9.0456519166       11.2407413834       14.4089593004
  O         7.4274856493       11.1638780166       12.7923755368
  C         7.8325744740       11.2743383254       14.0034684852
  C         6.7605972195       11.4735263241       15.0544692274
  H         7.1468057216       11.2556632923       16.0553881744
  H         6.4333426166       12.5236606277       15.0233110814
  H         5.8849532406       10.8538191535       14.8267586656
  O         9.6101418695       12.5293430131        9.4518971312
  O        10.9947417523       13.0493815686       14.4136432000
  O        10.9165643756       14.6621439922       12.7937531653
  C        10.8822367005       14.2618820037       14.0093083592
  C        10.6790802004       15.3153751061       15.0750357517
  H         9.6030385554       15.3742346883       15.2994109656
  H        11.1955354506       15.0329605949       15.9994016840
  H        11.0092974633       16.2972125789       14.7198791821
  O        12.3869489583        9.7712267235        9.4395687174
  O        11.0770383662        9.3034510810       14.5013178744
  O        11.0791804392        7.4915593782       12.6281498654
  P        11.4228882964        7.8573389266       14.0857929745
  C        13.1913734630        7.5573559731       14.3694577491
  C        13.6585222018        7.8148353009       15.8102046454
  H        13.4022147562        6.5294882247       14.0406066954
  H        13.7011284339        8.2272182443       13.6605315527
  H         9.0840380325        9.1350512827       12.7945918360
  H        12.9347705329        9.2048644317        8.8743791444
  C        10.4795207780        6.7384202602       15.1631727387
  H        13.2030017921        7.1122460540       16.5197535266
  H        14.7479117517        7.6991574569       15.8921814954
  H        13.3983744206        8.8331418747       16.1263388060
  H         9.0533173966       13.0963476581        8.8969686956
  H        12.9309030801       13.1047373082       12.7770228305
  C         8.9625218523        6.9128154552       14.9843079990
  H         8.6641629256        6.7035614307       13.9484462497
  H         8.4089114662        6.2256276796       15.6381243153
  H         8.6543368344        7.9363459530       15.2355421571
  H        10.7806281933        6.9408925861       16.2005088709
  H        10.7935055071        5.7125174335       14.9222797040
