# Supplementary material for: Atomically precise surface chemistry of zirconium and hafnium metal oxo clusters beyond carboxylate ligands
Source: Chem Sci. 2024 Oct 7;15(42):17380–96. doi: 10.1039/d4sc03859b (PMC11457152; doi:10.1039/d4sc03859b)
Supplement: SC-015-D4SC03859B-s001 [file SC-015-D4SC03859B-s001.zip › DFT/Hf6_diEthPH_exchange/Hf6_diEthPH_2eq.xyz]

122
 i =       45, E =     -1014.8897661530
 Hf         8.5028350719       10.9571576819       11.3161838455
 Hf        10.9345668295       10.9952619579        8.7955324585
  O         9.6224848926        9.5499402311       12.6996917792
  O         9.0447626367        7.4212343193       11.1624089934
  O         8.9765797183       10.8359859359        7.7422796190
  O         7.4078429357       10.9171388718        9.3854704571
  O         7.4232343816        9.0326410583       11.2454016130
  C         7.7731899403       10.8006748614        8.1672220279
  C         6.6779865910       10.5948788854        7.1433911807
  H         7.0382323381       10.8165608364        6.1337052326
  H         5.8039916630       11.2080770833        7.3933421316
  H         6.3597123858        9.5422800355        7.1814042300
  C         7.8301082494        7.8214164633       11.1392114470
  C         6.7672439600        6.7587596717       10.9552084131
  H         7.0711389692        5.8232446523       11.4387140610
  H         6.6623027720        6.5559926960        9.8785715952
  H         5.8002690005        7.1043668961       11.3355961122
 Hf        13.4498271861       11.0049217228       11.2325262614
  O        12.3833810080       12.3829435228       12.6302038636
  O        12.9578221630       14.5739889686       11.2451692293
  O        12.8828640260       11.0799164831        7.6694030338
  O        14.5009443548       11.0823486699        9.2862266602
  O        14.5708353407       12.9499815673       11.2362443059
  C        14.0981022991       11.0983029196        8.0686041772
  C        15.1795571041       11.1554930088        7.0101267757
  H        14.7739474309       10.9261487590        6.0198988859
  H        15.9922133104       10.4650901465        7.2685126963
  H        15.6092897818       12.1679589620        6.9961977391
  C        14.1693619718       14.1692489423       11.2156534482
  C        15.2456802404       15.2361533760       11.1842991859
  H        14.8985319912       16.1135391517       10.6267885371
  H        16.1737071462       14.8399375332       10.7586406583
  H        15.4515981789       15.5602375990       12.2156850226
 Hf        11.0063081116        8.4963157829       11.2580501793
  O        12.0527416930        9.9414449029       12.3039930597
  O        14.5761062438        9.0501386112       11.2433078946
  O        10.9862970659        9.0567887687        7.7296203989
  O        10.9890613555        7.4163306906        9.3044064112
  O        12.9685404305        7.4235813676       11.1748564777
  C        10.9271527549        7.8340924093        8.0993144865
  C        10.7674722398        6.7960235832        7.0107183412
  H        11.2957367697        7.1080244781        6.1024612474
  H         9.6980091352        6.7193793246        6.7623006329
  H        11.1135439750        5.8153524313        7.3531630423
  C        14.1814646951        7.8318804270       11.2253799951
  C        15.2572165485        6.7673385564       11.2874618388
  H        16.1837483342        7.1264020637       10.8258621409
  H        14.9129851425        5.8404313964       10.8159169012
  H        15.4717244836        6.5508338160       12.3451813695
 Hf        10.9593259386       13.4771705074       11.2971844212
  O         9.9541404068       11.9880334279       12.3164084284
  O         7.4064209031       12.8650170214       11.4066895706
  O        10.8399474584       12.8624501414        7.6553295439
  O        10.9165555849       14.6708942724        9.5284477558
  O         8.9764741906       14.5060243241       11.4901496278
  P        11.1937372165       14.3087010171        8.0523217793
  C        10.1657722235       15.4295419645        7.0452348761
  C         9.8540485053       14.9443949218        5.6210613295
  H        10.6505369468       16.4169066240        7.0493450518
  H         9.2407043695       15.5478201702        7.6296252433
  C         7.7745625022       14.0845733863       11.5218420807
  C         6.6738654473       15.1118917609       11.6821595155
  H         5.9500128263       14.7679810486       12.4319052551
  H         6.1302645123       15.2064712608       10.7307528454
  H         7.0860935917       16.0870231064       11.9596072023
 Hf        11.0177921971       11.0000824841       13.7552640708
  O        11.9882567053       12.0579661507       10.2013375310
  O        13.0413983399       11.0733196533       14.8168248639
  O        14.5784496573       10.9229006965       13.1276583466
  C        14.2343489500       10.9990917887       14.3621037498
  C        15.3684483960       10.9943780426       15.3667417216
  H        15.0101008795       11.2534512041       16.3678426835
  H        15.8175526797        9.9908019379       15.3921856903
  H        16.1550150671       11.6883157944       15.0438323897
  O         9.9454487669        9.9427585027       10.2612460129
  O         9.0639276617       11.0861848482       14.8337488775
  O         7.4183921578       10.9972500736       13.2641951361
  C         7.8422354157       11.1103231449       14.4646457923
  C         6.7965080289       11.3017211755       15.5426711465
  H         7.1838474234       10.9980127214       16.5208988655
  H         6.5402240475       12.3709929586       15.5899508891
  H         5.8814880423       10.7531014004       15.2916307163
  O         9.5431569239       12.3801549283        9.9289845936
  O        10.9956025254       12.9548367620       14.8240440497
  O        10.9947161733       14.5744951485       13.2126176688
  C        10.9409533667       14.1709033225       14.4285080899
  C        10.8053633694       15.2249519754       15.5046447569
  H         9.8122983319       15.1284081604       15.9673793904
  H        11.5451391185       15.0477825908       16.2959928525
  H        10.9169007930       16.2307431186       15.0884036935
  O        12.3763764390        9.6232537148        9.8628029951
  O        11.0834892256        9.2035092531       14.9191049895
  O        11.0798241229        7.3329604299       13.1011938079
  P        11.4181660518        7.7415779685       14.5469027146
  C        13.1817790591        7.4346197045       14.8516693206
  C        13.6389183019        7.7271083462       16.2888036626
  H        13.3847008972        6.3958177319       14.5535493739
  H        13.7029986810        8.0791718668       14.1275012781
  H         9.0957196637        8.9771611634       13.2780618716
  H        12.9242115843        9.0655424668        9.2907559123
  C        10.4569101747        6.6685808223       15.6556674015
  C        12.9511491762       14.6345447801        7.7239292819
  H        13.1694878392        7.0487271233       17.0127199320
  H        14.7262289884        7.6023758646       16.3847187179
  H        13.3862441527        8.7561761769       16.5747721065
  H         9.4312530104       13.9322888448        5.6415958549
  H         9.1307570201       15.6133288858        5.1353632876
  H        10.7506321230       14.9105416345        4.9906649476
  H         8.9767694930       12.9293799118        9.3659583290
  H        12.9444641908       12.9471614447       13.1833062772
  C         8.9439428796        6.8278801223       15.4343672945
  C        13.4009272439       14.4387253110        6.2689305665
  H        10.7343695365        6.9217029670       16.6883986740
  H        10.7790765757        5.6337716866       15.4706317163
  H        13.4827972552       13.9489535103        8.4006065980
  H        13.1561643935       15.6521036664        8.0869146139
  H         8.6707894121        6.5715765181       14.4021000258
  H         8.3769777620        6.1690550029       16.1056580697
  H         8.6261721789        7.8602360583       15.6328956370
  H        12.9454292537       15.1769118441        5.5969500151
  H        14.4904766513       14.5520861712        6.1829307374
  H        13.1333471115       13.4374539935        5.9078816963
