# Supplementary material for: Atomically precise surface chemistry of zirconium and hafnium metal oxo clusters beyond carboxylate ligands
Source: Chem Sci. 2024 Oct 7;15(42):17380–96. doi: 10.1039/d4sc03859b (PMC11457152; doi:10.1039/d4sc03859b)
Supplement: SC-015-D4SC03859B-s001 [file SC-015-D4SC03859B-s001.zip › DFT/Hf6_diEthPH_exchange/Hf6_diEthPH_3eq.xyz]

132
 i =       38, E =     -1037.0900698383
 Hf         8.5823517903       11.1282901345       11.4141836248
 Hf        10.9699109689       11.1803578382        8.8398251303
  O         9.7098421283        9.7041977619       12.7830059479
  O         9.0556473366        7.5713372397       11.3999492853
  O         8.9448879550       11.1624897090        7.8346404376
  O         7.4170301211       11.1603411629        9.5315155422
  O         7.4904380911        9.2165190408       11.3306562839
  C         7.7548753544       11.1477985429        8.2943710877
  C         6.6213996465       11.0940215384        7.2901084369
  H         6.9717788657       11.3656559513        6.2892597767
  H         5.7999066667       11.7471095108        7.6088078508
  H         6.2260746090       10.0676097537        7.2606681860
  C         7.8535482262        7.9910906752       11.3782031401
  C         6.7413261241        6.9627875535       11.4133142406
  H         7.1419495884        5.9504942966       11.5236735354
  H         6.1565797270        7.0303240323       10.4851284084
  H         6.0543488708        7.1935997678       12.2385882227
 Hf        13.5174363917       11.1361246052       11.2911946518
  O        12.4676410187       12.5223352487       12.7104053623
  O        13.0435904345       14.6673686591       11.3233453356
  O        12.9603418743       11.2439008901        7.7458502940
  O        14.5800033759       11.1695397183        9.3609121769
  O        14.6545915646       13.0452806942       11.3115379759
  C        14.1733967915       11.2210296695        8.1439888151
  C        15.2579654936       11.2549291690        7.0859527362
  H        14.8316717476       11.1818236923        6.0807667189
  H        15.9702912816       10.4379277674        7.2611699306
  H        15.8221743258       12.1938822558        7.1786204450
  C        14.2558703485       14.2647527054       11.2888011628
  C        15.3403874130       15.3213282996       11.2424657376
  H        14.9165799501       16.3109100883       11.0459870284
  H        16.0847359075       15.0582260717       10.4800916518
  H        15.8647645634       15.3382139625       12.2091229922
 Hf        11.0583563574        8.6396720416       11.3142815217
  O        12.1317567782       10.0887260787       12.3600072518
  O        14.6508399401        9.2118057556       11.3199085597
  O        10.8487849585        9.3760925536        7.6594236690
  O        10.9232420602        7.4980122414        9.4658352744
  O        13.0489037588        7.5847560123       11.2411083221
  P        10.5377054507        7.9133847615        8.0325086122
  C         8.7666819837        7.6057462819        7.7726081134
  H         8.5241887052        7.9402877782        6.7537315711
  H         8.2634087709        8.3015515982        8.4608152300
  C         8.3287653501        6.1560563387        8.0302283431
  C        14.2580784555        7.9918074243       11.2865463800
  C        15.3438108286        6.9352544978       11.3238310327
  H        16.1875212454        7.2348265980       10.6903120060
  H        14.9515119171        5.9600997030       11.0180543101
  H        15.7234456007        6.8564083476       12.3535268136
 Hf        11.0544602977       13.6185666682       11.3682358262
  O        10.0461738762       12.1423856718       12.4008423911
  O         7.4998973792       13.0474394926       11.5661708276
  O        10.9213189063       13.0235790038        7.6685995246
  O        10.9995366446       14.8278409332        9.5507718745
  O         9.1112351381       14.6647417472       11.5704158468
  P        11.2854208052       14.4664410658        8.0795644849
  C        10.2790607828       15.5976997122        7.0597031231
  C         9.9629057644       15.1084552579        5.6378008175
  H        10.7803267672       16.5767326642        7.0579000709
  H         9.3539534924       15.7357791496        7.6394806399
  C         7.9014881577       14.2600036806       11.6543303844
  C         6.8291129422       15.3074230241       11.8691192816
  H         6.2980379748       15.0924812279       12.8068180097
  H         6.0865613097       15.2431023951       11.0620493948
  H         7.2614627105       16.3117261608       11.9053720837
 Hf        11.1225341748       11.1205088119       13.8291116442
  O        12.0675009742       12.2113961128       10.2680936841
  O        13.1250829186       11.1638703545       14.8957510924
  O        14.6618622004       11.0816009870       13.2039508607
  C        14.3193205812       11.1280930898       14.4374491573
  C        15.4515807361       11.1324693045       15.4449860063
  H        15.0886475020       11.3954629394       16.4435262343
  H        15.9016763589       10.1296255338       15.4795319985
  H        16.2375088878       11.8261468879       15.1210171243
  O        10.0046469980       10.1105782543       10.3346281036
  O         9.1937614517       11.1684391339       14.9138931526
  O         7.5107312448       11.1573577543       13.3684251147
  C         7.9636683616       11.2139336537       14.5643904687
  C         6.9420060742       11.3594436246       15.6731423854
  H         7.3251942198       10.9426780182       16.6110251211
  H         6.7515913152       12.4318492313       15.8312972716
  H         5.9938553410       10.8894351710       15.3892307090
  O         9.6228349096       12.5506378072       10.0113609232
  O        11.0791714511       13.0425700216       14.9103958403
  O        11.0790085804       14.6686137873       13.3117054412
  C        11.0278417360       14.2615547752       14.5234280249
  C        10.8935927021       15.3101673160       15.6052740871
  H         9.8807326810       15.2482237902       16.0297623648
  H        11.5972617168       15.1005790797       16.4207438259
  H        11.0537517710       16.3144549629       15.2010831367
  O        12.3850601964        9.7685976771        9.8738044128
  O        11.2386398329        9.2928423128       14.9943666639
  O        11.2351062352        7.4878206487       13.1201131974
  P        11.5909982227        7.8529237506       14.5733867729
  C        13.3649669910        7.5639217946       14.8341528601
  C        13.8419787377        7.8008320755       16.2750924984
  H        13.5818489414        6.5435987793       14.4864301342
  H        13.8625611798        8.2497990371       14.1318745519
  H         9.2031823438        9.1248701008       13.3723470876
  H        12.9158986626        9.1984135680        9.2962358147
  C        10.6734958357        6.7176384491       15.6582213449
  C        13.0495150218       14.7697686943        7.7600371685
  C        11.4666269900        6.8524693000        6.8839393605
  H        13.3994119311        7.0811628318       16.9757093448
  H        14.9331405395        7.6945302812       16.3468322040
  H        13.5741340894        8.8106537732       16.6115559521
  H         8.6234624964        5.8349542048        9.0376172416
  H         7.2378388499        6.0576508412        7.9456043394
  H         8.7745913502        5.4596550800        7.3084750070
  H         9.5154275563       14.1070767813        5.6648430082
  H         9.2586871515       15.7905816588        5.1423626767
  H        10.8615149189       15.0469931356        5.0122800985
  H         9.0663812282       13.1289564518        9.4672639252
  H        13.0395194091       13.0820481706       13.2562875432
  C         9.1530361412        6.8615712458       15.4821879831
  C        12.9846336240        7.0538537134        7.0193003822
  C        13.5069084890       14.5652676996        6.3085805909
  H        10.9735117825        6.9283276393       16.6941925408
  H        11.0065682077        5.6974221258       15.4189124561
  H        11.1221482099        7.0914085133        5.8674652034
  H        11.1866243408        5.8101997244        7.0910841406
  H        13.5673955857       14.0774102075        8.4404810672
  H        13.2661907934       15.7848038944        8.1230354370
  H        13.0670545445       15.3090980248        5.6323372730
  H        14.5986273692       14.6609758730        6.2296943151
  H        13.2263810678       13.5673798232        5.9478647697
  H        13.3211896106        6.8078286063        8.0353345903
  H        13.5311026217        6.4079368837        6.3189850386
  H        13.2615898094        8.0943063969        6.8032221959
  H         8.8580538089        6.6479212973       14.4461793630
  H         8.6134685688        6.1646538114       16.1373160008
  H         8.8259391495        7.8791395877       15.7346045576
