# Supplementary material for: Atomically precise surface chemistry of zirconium and hafnium metal oxo clusters beyond carboxylate ligands
Source: Chem Sci. 2024 Oct 7;15(42):17380–96. doi: 10.1039/d4sc03859b (PMC11457152; doi:10.1039/d4sc03859b)
Supplement: SC-015-D4SC03859B-s001 [file SC-015-D4SC03859B-s001.zip › DFT/Hf6_diEthPH_exchange/Hf6_diEthPH_4eq.xyz]

142
 i =       80, E =     -1059.2908119411
 Hf         8.5551514832       10.6277517513       11.3662185256
 Hf        10.9192513359       10.6529231063        8.7801752762
  O         9.7006437560        9.2059593848       12.7129423149
  O         9.0319935195        7.0877998090       11.3162330533
  O         8.8689923740       10.5958374842        7.8260361177
  O         7.3427379091       10.5963870494        9.5228741254
  O         7.4255518770        8.7105426115       11.3291794375
  C         7.6799692995       10.5751622568        8.2857055547
  C         6.5456727922       10.4969809890        7.2835319744
  H         6.8878380151       10.7793206905        6.2826450222
  H         5.7098931719       11.1296183834        7.6056990454
  H         6.1752862833        9.4614364327        7.2506415923
  C         7.8197020606        7.4931459718       11.3247233888
  C         6.7308936539        6.4382923359       11.3295666971
  H         7.1471694543        5.4419178232       11.5074116639
  H         6.2196374836        6.4479898002       10.3560062300
  H         5.9774857785        6.6846507169       12.0886764682
 Hf        13.4810809960       10.6145384383       11.2181413310
  O        12.4515043817       11.9875036017       12.6366574894
  O        13.0177005001       14.1782127311       11.1627225912
  O        12.8852865324       10.6789587276        7.6652932743
  O        14.5042452172       10.6710202357        9.2765008907
  O        14.5909854449       12.5374987745       11.1614060757
  C        14.0990636199       10.6898444568        8.0605226780
  C        15.1824129448       10.7278641614        7.0013423873
  H        14.7597492497       10.6137729966        5.9984793182
  H        15.9202271718        9.9393708169        7.1996743971
  H        15.7158958859       11.6869178954        7.0673692537
  C        14.2205526969       13.7601541260       11.1175528574
  C        15.3224013845       14.7948620530       11.0077760994
  H        14.9093369801       15.8068938260       10.9575518809
  H        15.9282797169       14.5882955415       10.1149259033
  H        15.9936343374       14.7067148418       11.8732722198
 Hf        11.0239972403        8.1215009868       11.2500718884
  O        12.1174080132        9.5399991945       12.3028719822
  O        14.5837369040        8.7105791662       11.2392899922
  O        10.8401579650        8.8756317348        7.5777901928
  O        10.9188655436        7.0022931532        9.3835993357
  O        13.0408842791        7.0254048947       11.1646159915
  P        10.5345598916        7.4098753817        7.9486908481
  C         8.7678103294        7.0832069020        7.6821275057
  H         8.5248085623        7.4112307673        6.6613003977
  H         8.2552733832        7.7757460859        8.3663645014
  C         8.3449588697        5.6301015563        7.9453825407
  C        14.2334129816        7.4757496452       11.2069633901
  C        15.3610026791        6.4630451794       11.2398832543
  H        16.1867051830        6.7933370022       10.5977379930
  H        15.0057900946        5.4714668459       10.9417606453
  H        15.7527693206        6.4053011989       12.2664268197
 Hf        11.0250423484       13.1185574995       11.2923902535
  O        10.0224434446       11.6536941722       12.3804342606
  O         7.4260796882       12.5489834159       11.4166097234
  O        10.8429667177       12.4721069468        7.5926276295
  O        10.9215706586       14.3226086768        9.4567550898
  O         9.0339863036       14.1714606613       11.4816448463
  P        11.2018881037       13.9247768694        7.9904210067
  C        10.1897693874       15.0349744111        6.9520016882
  C         9.8573845555       14.5119709625        5.5459083513
  H        10.6968255313       16.0105204580        6.9203615442
  H         9.2711753440       15.1940560827        7.5365390211
  C         7.8239038979       13.7664323141       11.4873873544
  C         6.7355943851       14.8181878842       11.5765817575
  H         6.0607173332       14.5803990209       12.4096706957
  H         6.1294834914       14.7903263313       10.6599564117
  H         7.1629551182       15.8173205043       11.7050070192
 Hf        11.1101907130       10.5838776157       13.7877618704
  O        12.0368334990       11.6709300164       10.1950349867
  O        13.1301570726       10.5896966281       14.8140681356
  O        14.6623746327       10.5917652921       13.1173616488
  C        14.3221207266       10.5844467208       14.3522682397
  C        15.4580442182       10.5652544557       15.3567389223
  H        15.0914424160       10.7573651643       16.3698583146
  H        15.9426679765        9.5784377903       15.3291675385
  H        16.2195380950       11.3030923098       15.0736734847
  O         9.9409885589        9.6052938473       10.2676506895
  O         9.1219929794       10.5906922213       14.9053627843
  O         7.5012663573       10.5998343095       13.2938375506
  C         7.9084993967       10.5930331149       14.5111902039
  C         6.8263945053       10.5925556705       15.5719040935
  H         7.2413290357       10.3626642993       16.5582800548
  H         6.3577271733       11.5871186955       15.6029157357
  H         6.0400800243        9.8757829089       15.3035204930
  O         9.6066494145       12.0516245029        9.9435515962
  O        11.0862241438       12.3931549775       14.9814402442
  O        11.0859655771       14.2536853909       13.1293920702
  P        10.7565390471       13.8493778676       14.5841359466
  C        11.7330683905       14.9311850571       15.6717031991
  H        11.4902481472       14.6640586705       16.7098881752
  H        12.7786558713       14.6271333971       15.5133353498
  C        11.5449949556       16.4314383894       15.4020397181
  O        12.3234541101        9.2191882502        9.8425143911
  O        11.2330675976        8.7310386731       14.9134533107
  O        11.1596230292        6.9250665487       13.0370915906
  P        11.5474931265        7.2844180933       14.4849292268
  C        13.3189129679        6.9621334905       14.7236776306
  C        13.8193804979        7.1777585449       16.1599877021
  H        13.5163338116        5.9430980103       14.3614139933
  H        13.8168901563        7.6498034157       14.0235181106
  H         9.1860002254        8.6203553625       13.2897523513
  H        12.8465714855        8.6470187367        9.2597230346
  C        10.6174775124        6.1710900896       15.5818036901
  C        12.9635725157       14.2244797460        7.6543029034
  C        11.4783946276        6.3586944983        6.8036146454
  C         8.9949947186       14.1635334925       14.9030276173
  H        10.5173412709       16.7558451428       15.6120138508
  H        12.2137718292       17.0299777906       16.0353367309
  H        11.7615455175       16.6691772351       14.3527349104
  H         9.3984802416       13.5170707739        5.6025869493
  H         9.1577575727       15.1892771182        5.0375986298
  H        10.7505735420       14.4226401130        4.9160288878
  H         8.6342709799        5.3198125461        8.9577142223
  H         7.2560204403        5.5182713051        7.8516576528
  H         8.8051826742        4.9338346176        7.2326016998
  H        13.3772059154        6.4579789023       16.8606753089
  H        14.9099691712        7.0553624118       16.2141750334
  H        13.5721611689        8.1884487485       16.5096725151
  H         9.0422134299       12.6273782223        9.4053139734
  H        13.0203245933       12.5533216289       13.1807922700
  C         9.0989628362        6.3519593006       15.4231084750
  C         8.5678862353       13.9329050385       16.3602544378
  C        12.9933354833        6.5841313795        6.9366668098
  C        13.4066626781       14.0049024099        6.2006736123
  H        10.9340029146        6.3762748072       16.6138636295
  H        10.9231990188        5.1428148683       15.3404059606
  H         8.4663954902       13.4824310731       14.2202788327
  H         8.7749191323       15.1842401907       14.5598608199
  H        11.1298221155        6.5892095710        5.7865417105
  H        11.2145555431        5.3129321578        7.0140672082
  H        13.4875417343       13.5387988071        8.3367538014
  H        13.1831800190       15.2429224228        8.0055758674
  H        12.9553694704       14.7380208136        5.5202125474
  H        14.4969443455       14.1057695488        6.1089131897
  H        13.1279787233       13.0011204707        5.8551388402
  H        13.3361522173        6.3396621723        7.9510351053
  H        13.5485781354        5.9491721521        6.2333208067
  H        13.2525919621        7.6298093139        6.7240162789
  H         9.0511675784       14.6416265203       17.0453629467
  H         7.4825401443       14.0613615616       16.4729587489
  H         8.8270294057       12.9168924013       16.6848965742
  H         8.7852116657        6.1346165973       14.3934164328
  H         8.5498784399        5.6766130780       16.0929813928
  H         8.8016246447        7.3805250444       15.6677923457
