# Supplementary material for: Atomically precise surface chemistry of zirconium and hafnium metal oxo clusters beyond carboxylate ligands
Source: Chem Sci. 2024 Oct 7;15(42):17380–96. doi: 10.1039/d4sc03859b (PMC11457152; doi:10.1039/d4sc03859b)
Supplement: SC-015-D4SC03859B-s001 [file SC-015-D4SC03859B-s001.zip › DFT/Hf6_diEthPH_exchange/Hf6_diEthPH_5eq.xyz]

152
 i =       55, E =     -1081.4793210185
 Hf         9.0645261945       10.7467438504       11.2768462292
 Hf        11.4993753792       10.7215715341        8.7440137901
  O        10.2041076963        9.3651233242       12.6453835311
  O         9.5375477292        7.1678670252       11.3214008911
  O         9.4683043815       10.7488910755        7.7318940698
  O         7.9058768594       10.5950484217        9.3748188153
  O         7.9759014226        8.8178772452       11.3227111664
  C         8.2708744782       10.6344636350        8.1516163972
  C         7.1691886170       10.5713953361        7.1108822258
  H         7.5731833195       10.2992776262        6.1303610228
  H         6.6962090361       11.5618793961        7.0328078881
  H         6.3918797347        9.8641946686        7.4244400969
  C         8.3364054497        7.5923187252       11.3327335083
  C         7.2225143793        6.5647749382       11.3621197754
  H         7.6161686345        5.5611783173       11.5508372460
  H         6.7036754314        6.5737331083       10.3926154887
  H         6.4820667199        6.8401262392       12.1240059148
 Hf        14.0309165064       10.7176330159       11.1873999134
  O        12.9599294656       12.1320751052       12.6119248410
  O        13.5964228926       14.2654214888       11.1603217943
  O        13.5249726299       10.7545799079        7.6616083023
  O        15.1381578901       10.7515881453        9.2798907982
  O        15.1596543485       12.6210974616       11.1585476545
  C        14.7356846192       10.7337582479        8.0609069974
  C        15.8263705060       10.6747789299        7.0093123087
  H        15.4059198363       10.6937354249        5.9994575117
  H        16.4145370969        9.7573521631        7.1520476889
  H        16.5170214156       11.5176014812        7.1481869950
  C        14.7971331535       13.8462465813       11.1303413805
  C        15.8939700739       14.8872998309       11.0347194804
  H        15.5951497200       15.8085613874       11.5474680911
  H        16.0524287662       15.1313035857        9.9732471227
  H        16.8352323500       14.4980441514       11.4376172166
 Hf        11.5352312303        8.2376384731       11.2267060635
  O        12.6188444926        9.6927156362       12.2383125406
  O        15.1428188502        8.7935388769       11.2358961970
  O        11.4095477597        8.8826973409        7.5809030520
  O        11.4117046304        7.0255323854        9.4367751361
  O        13.5338520859        7.1725656158       11.1687925411
  P        11.0643920797        7.4334783292        7.9861053018
  C         9.2932229704        7.1468922581        7.7021265955
  H         9.0714522842        7.4639103017        6.6730649281
  H         8.7892511204        7.8623611079        8.3692558735
  C         8.8294018373        5.7091689764        7.9815669148
  C        14.7440469219        7.5756204317       11.2114355101
  C        15.8266132039        6.5148753790       11.2559096778
  H        16.6959853045        6.8314741789       10.6674967545
  H        15.4441960552        5.5507279855       10.9052108429
  H        16.1618428449        6.3990124783       12.2976678518
 Hf        11.5800292080       13.2652919662       11.2412286059
  O        10.5155255092       11.8164105696       12.3007274135
  O         7.8397298380       12.5522931060       11.2486212453
  O        11.4928366371       12.5469399932        7.5735926220
  O        11.6472642732       14.4152286973        9.3779638459
  O         9.6893314659       14.4153553775       11.3278709038
  P        11.9418766774       13.9805638705        7.9316681713
  C        11.0330717015       15.1283396315        6.8368915193
  C        10.6781121897       14.5794654852        5.4463157279
  H        11.6187586744       16.0573580775        6.7748332042
  H        10.1233587613       15.3859168254        7.3995125073
  P         8.2117947929       14.0432247605       11.1159525242
  C         7.7129693270       14.6141248750        9.4492349029
  C         6.2533767710       14.3101247668        9.0801960070
  H         8.3984871327       14.1419692760        8.7286079911
  H         7.9339861864       15.6908934254        9.4056218599
 Hf        11.6122255828       10.7554908447       13.7171253201
  O        12.5627844732       11.7509721182       10.1848231637
  O        13.6915680088       10.7487940799       14.7405415912
  O        15.2224734122       10.6779111387       13.0455176158
  C        14.8795941611       10.7101890159       14.2829816661
  C        16.0218441465       10.7024426655       15.2811329721
  H        15.6550906025       10.8485018374       16.3017104000
  H        16.5515588988        9.7414446085       15.2149936594
  H        16.7474560190       11.4835470592       15.0186375781
  O        10.4566595137        9.6854448404       10.1930951218
  O         9.6154309965       10.7607341862       14.8247628499
  O         7.9922995997       10.7592071008       13.2153806168
  C         8.4015642819       10.7736188189       14.4296950389
  C         7.3333697834       10.7749246410       15.5073074082
  H         7.5960704047       11.4862475101       16.3001812108
  H         6.3509652768       11.0101940318       15.0853594903
  H         7.2914372142        9.7772319476       15.9689992256
  O        10.1726468494       12.1439399593        9.8623476345
  O        11.6524770391       12.5421939748       14.9155955230
  O        11.7264125726       14.4206077215       13.1128427169
  P        11.4442637486       14.0306111948       14.5733624755
  C        12.5744573336       14.9931149091       15.6251584210
  H        12.3724697647       14.7185849055       16.6701403078
  H        13.5791360746       14.6066040246       15.3962519331
  C        12.5014667440       16.5110503010       15.4023614513
  O        12.8786641630        9.3018062752        9.7851789424
  O        11.7251617858        8.9542926716       14.9009157534
  O        11.6499772873        7.0950011188       13.0513287453
  P        12.0307973303        7.4946605414       14.4932497751
  C        13.7990156075        7.1670484422       14.7456140752
  C        14.2985257063        7.4268471196       16.1748751988
  H        13.9874694295        6.1345212903       14.4183041023
  H        14.3046404147        7.8256057551       14.0233974943
  H         9.6742114285        8.8020131125       13.2305775719
  H        13.3875375008        8.7176952294        9.2021941384
  C        11.0920731141        6.4119053778       15.6134335061
  C        13.7232758395       14.1795059524        7.6277477054
  C        11.9972310655        6.3326358023        6.8775146395
  C         9.7422368119       14.4705313663       15.0288354878
  C         7.1891212234       15.0000602257       12.2969833221
  H        11.5215615227       16.9162877674       15.6870898533
  H        13.2586754057       17.0326438412       16.0033988029
  H        12.6705042489       16.7588424256       14.3465902214
  H        10.1467914628       13.6233504049        5.5317816032
  H        10.0372116970       15.2867518879        4.9026332814
  H        11.5700205050       14.4003186426        4.8338297617
  H         5.5508120936       14.8523747135        9.7262587681
  H         6.0389709034       14.6074526836        8.0445030976
  H         6.0421935341       13.2376070414        9.1833202465
  H         9.1006941849        5.4062125959        9.0010611122
  H         7.7388364585        5.6251588264        7.8782171406
  H         9.2780535548        4.9908684953        7.2833774170
  H        13.8522815808        6.7319280413       16.8977258181
  H        15.3885022959        7.3023175022       16.2340375570
  H        14.0549148785        8.4496985545       16.4898393574
  H         9.6630787650       12.6638104446        9.2223503300
  H        13.5155729357       12.6958417765       13.1706669968
  C         9.5745907928        6.5949710102       15.4498738186
  C         9.3964293975       14.1968433505       16.5002548904
  C        14.1798316331       13.9298837930        6.1832553143
  C        13.5156256504        6.5247579156        7.0239408476
  C         5.9240266544       14.2803089172       12.7898503750
  H         6.9487610831       15.9605084880       11.8180058699
  H         7.8559553881       15.2404202906       13.1350833482
  H        11.4090694227        6.6400816961       16.6405651010
  H        11.3934737657        5.3770782781       15.3961046070
  H         9.1222844047       13.8582017604       14.3579286758
  H         9.5783584932       15.5213111163       14.7510624859
  H        11.6667431148        6.5454708787        5.8507217637
  H        11.7062511922        5.2990564139        7.1111752907
  H        14.2017605000       13.4767333846        8.3254327586
  H        13.9832131672       15.1908066094        7.9731558108
  H        13.7788165673       14.6823779292        5.4924772390
  H        15.2751831292       13.9725861573        6.1097652322
  H        13.8551730753       12.9402157010        5.8373847629
  H        13.8387489659        6.3068800629        8.0508569930
  H        14.0642340864        5.8530661841        6.3500809956
  H        13.8041851133        7.5557740098        6.7794436699
  H         9.9696413379       14.8391864542       17.1815112426
  H         8.3315139013       14.3862438554       16.6927441462
  H         9.6119218470       13.1517685667       16.7589382536
  H         9.2601510556        6.3533511457       14.4258149616
  H         9.0229587800        5.9383619640       16.1360332739
  H         9.2822575607        7.6309684936       15.6686201969
  H         6.1754382588       13.2993435122       13.2124163203
  H         5.4153175168       14.8756629248       13.5602066447
  H         5.2095183496       14.1033397656       11.9765135508
