# Supplementary material for: Atomically precise surface chemistry of zirconium and hafnium metal oxo clusters beyond carboxylate ligands
Source: Chem Sci. 2024 Oct 7;15(42):17380–96. doi: 10.1039/d4sc03859b (PMC11457152; doi:10.1039/d4sc03859b)
Supplement: SC-015-D4SC03859B-s001 [file SC-015-D4SC03859B-s001.zip › DFT/Hf6_diEthPH_exchange/Hf6_diEthPH_6eq.xyz]

162
 i =       50, E =     -1103.6667905861
 Hf        10.0775957739       12.1122021597       12.5748393876
 Hf        12.5665840580       12.1692173251       10.0965132553
  O        11.1890599687       10.7728754571       13.9780602204
  O        10.6292895876        8.5905605956       12.5025961194
  O        10.5520110618       12.1809017685        8.9896349786
  O         8.9885228196       11.9548589052       10.6310339647
  O         8.9894060170       10.1685944525       12.5781145551
  C         9.3571763807       12.0343558727        9.4087149136
  C         8.2568431408       11.9387151432        8.3684328087
  H         8.6347615045       12.1888671919        7.3721873920
  H         7.4221656749       12.5965592932        8.6425961574
  H         7.8642109820       10.9114601414        8.3589631668
  C         9.4097960186        8.9615312131       12.5456782599
 Hf        15.0531893038       12.1990963620       12.5914755535
  O        13.9111064823       13.5861204167       13.9786824416
  O        14.5251482803       15.7770653872       12.5717984341
  O        14.5539155395       12.1909915423        8.9991899301
  O        16.1603636580       12.2670684955       10.6248064326
  O        16.0987246390       14.1342150264       12.5043180654
  C        15.7647298694       12.2257039613        9.4089315208
  C        16.8566949495       12.1873671546        8.3547883210
  H        16.4391479969       12.2794286933        7.3475736861
  H        17.4013427742       11.2355932847        8.4376987686
  H        17.5842748508       12.9874457844        8.5432172386
  C        15.7266808131       15.3590046736       12.5180664136
  C        16.8286649097       16.3965632968       12.4469501487
  H        16.4487363079       17.3898806593       12.7058472268
  H        17.2239284882       16.4210712073       11.4205709273
  H        17.6587390169       16.1114841947       13.1051373458
 Hf        12.6193597055        9.6433849899       12.5939955308
  O        13.6517948160       11.1057921644       13.6496920419
  O        16.3194832018       10.4135955387       12.6513405001
  O        12.5058637600       10.3832686187        8.9053848908
  O        12.6475902327        8.5131633647       10.7067139368
  O        14.5329647487        8.5175484947       12.6569788781
  P        12.2012813368        8.9206375048        9.2916349254
  C        10.4238441124        8.6147901902        9.0663575903
  H        10.1589246376        8.9790924691        8.0634973131
  H         9.9303233308        9.2849319589        9.7852345420
  C        10.0035555502        7.1533491711        9.2811958954
  P        16.0009008028        8.9189052934       12.4669867997
  C        17.0341209480        7.9601531222       13.6361542893
  C        18.3191224466        8.6640156953       14.1002954908
  H        17.2487046189        6.9897117324       13.1652619918
  H        16.3784657780        7.7422443388       14.4892682734
 Hf        12.5333707574       14.6929314057       12.5869365490
  O        11.4923715728       13.2092349100       13.6036867429
  O         8.8282481744       13.8983097835       12.5744952608
  O        12.5777267092       13.9850387415        8.9069870563
  O        12.5773731181       15.8502791151       10.7188629609
  O        10.6210223024       15.7837700077       12.6561081055
  P        12.9693723895       15.4272224702        9.2904673459
  C        12.0993017582       16.5516950190        8.1426693007
  C        11.8639867861       16.0004967303        6.7275437624
  H        12.6523468041       17.5024227624        8.1276042431
  H        11.1417940790       16.7689838382        8.6387246758
  P         9.1567654247       15.3919705132       12.4168464659
  C         8.6509380226       15.9307154436       10.7420231854
  H         7.5946404950       15.6529828380       10.6149583384
  H         9.2063616745       15.3129741465       10.0196532864
  C         8.8908369612       17.4237978046       10.4717771739
 Hf        12.5513157121       12.1812393425       15.0670838649
  O        13.5929723568       13.2177695816       11.5539560098
  O        14.5476448540       12.1090332700       16.1538224322
  O        16.1592973828       12.2653364385       14.5370589980
  C        15.7576329005       12.1688287717       15.7506008301
  C        16.8421296124       12.1084395027       16.8109799126
  H        16.4332965171       12.3361309764       17.8007765896
  H        17.2632970374       11.0920890672       16.8304870237
  H        17.6601076307       12.7939862965       16.5589440282
  O        11.5571387431       11.0950957014       11.5527006411
  O        10.5515715095       12.2660206764       16.1644967421
  O         8.9808079112       12.1105930796       14.5226093424
  C         9.3497776039       12.2094149922       15.7420239114
  C         8.2469983981       12.2830784105       16.7822427884
  H         7.9953108243       13.3403002848       16.9555481470
  H         7.3441178894       11.7764880734       16.4240329604
  H         8.5838522037       11.8595975895       17.7351623229
  O        11.1692361942       13.5323435174       11.1751896566
  O        12.5817947297       13.9816352649       16.2554148960
  O        12.5774447855       15.8557815652       14.4494886355
  P        12.3034882095       15.4563621197       15.9084637208
  C        13.3731276327       16.4766658462       16.9692574376
  H        13.1894430844       16.1796858066       18.0114273306
  H        14.3998928016       16.1580337564       16.7344471326
  C        13.2031293443       17.9889074492       16.7613251638
  O        13.9816886468       10.7816888607       11.1869379650
  O        12.4990537303       10.3892309771       16.2584677981
  O        12.5737436240        8.5136294044       14.4541145899
  P        12.7956849731        8.9150756172       15.9223448814
  C        14.5185115855        8.5578902422       16.3720923115
  C        14.9043124833        8.8684915517       17.8253174473
  H        14.7121256766        7.5088126524       16.1058895166
  H        15.0966124153        9.1797765683       15.6726346355
  H        10.6482417910       10.2159619779       14.5577777302
  H        14.4875825116       10.2321766640       10.5701568568
  C        11.6791505996        7.8743964691       16.9271258951
  C        14.7611603848       15.6656261869        9.0918587666
  C        13.0959796111        7.8556227667        8.1173753038
  C        10.5770459748       15.8171977335       16.3399808305
  C         8.0937899906       16.3271429848       13.5627061480
  C        16.5275854693        8.3943830594       10.7926120687
  H        12.1989581633       18.3271133964       17.0490151477
  H        13.9248417526       18.5522301354       17.3682628908
  H        13.3567976205       18.2574968747       15.7082974151
  H         9.9384740338       17.6895819373       10.6652787326
  H         8.6546497249       17.6798793945        9.4298001754
  H         8.2616850646       18.0562160876       11.1117339318
  H        10.3103130413        6.8031938258       10.2751509044
  H         8.9129666679        7.0452751732        9.2031328621
  H        10.4497804152        6.4855278021        8.5327236114
  H        14.4020502078        8.1998902700       18.5355487420
  H        15.9861162259        8.7450302574       17.9727328611
  H        14.6417326197        9.9030082754       18.0813041104
  H        18.0922935212        9.6606128605       14.4998647328
  H        18.8220001697        8.0775769389       14.8812049416
  H        19.0316603165        8.8047720407       13.2783106174
  H        11.3657393024       15.0240115678        6.7722601660
  H        11.2342345321       16.6864687783        6.1449189893
  H        12.8020826023       15.8616133274        6.1770273279
  H        10.6707391875       14.0511068400       10.5254603157
  H        14.4496373796       14.1502519529       14.5538773959
  C         6.5925338684       16.0465810592       13.3955907518
  C        11.3219503198        8.4256758835       18.3162682417
  C        10.2278378301       15.5525767046       17.8117407913
  C        15.3015326411       15.4762861877        7.6670209871
  C        17.9873403749        8.7171652278       10.4410472186
  C        12.7623784276        8.1240621421        6.6424133962
  H        12.9020183289        6.8116810749        8.4012021246
  H        14.1623419932        8.0369761307        8.3195495761
  H        15.2121286336       14.9428605464        9.7877031273
  H        14.9868816045       16.6664261031        9.4876603804
  H        15.8450243359        8.8770207892       10.0760285992
  H        16.3141444779        7.3176337214       10.7208338321
  H         8.3307608879       17.3937088142       13.4427191083
  H         8.4307254572       16.0466710752       14.5693988230
  H        10.0035409758       15.1557847243       15.6745518931
  H        10.3585064074       16.8498081726       16.0346507296
  H        12.1261353141        6.8708655827       16.9838357806
  H        10.7764793154        7.7636215996       16.3073479752
  H        14.9424754914       16.2589958867        6.9868640584
  H        16.3993726508       15.5183609001        7.6605133759
  H        14.9982251395       14.5035834679        7.2590896745
  H        12.9219517046        9.1807659068        6.3922097621
  H        13.3934567069        7.5158822352        5.9802221001
  H        11.7168056904        7.8805070592        6.4127061944
  H        18.6891935609        8.1531622646       11.0686945444
  H        18.2067453194        8.4578989011        9.3961597057
  H        18.1942920462        9.7861067931       10.5826699117
  H         6.3884738556       14.9701003352       13.4624974482
  H         6.0111303962       16.5544083342       14.1771312099
  H         6.2149615628       16.4001761539       12.4273861777
  H        10.9395397356        9.4512359209       18.2379193487
  H        10.5529915876        7.8031007358       18.7935494617
  H        12.1898348561        8.4521822162       18.9860330770
  H        10.7674336710       16.2283103567       18.4881161446
  H         9.1543725649       15.7024082132       17.9923866096
  H        10.4794222450       14.5201307264       18.0870672224
  C         8.3451556599        7.8820930770       12.5493394584
  H         7.5829656989        8.1140443969       13.3039292868
  H         8.7832200624        6.8959020310       12.7318155770
  H         7.8388427595        7.8766608315       11.5731429526
