# Supplementary material for: Atomically precise surface chemistry of zirconium and hafnium metal oxo clusters beyond carboxylate ligands
Source: Chem Sci. 2024 Oct 7;15(42):17380–96. doi: 10.1039/d4sc03859b (PMC11457152; doi:10.1039/d4sc03859b)
Supplement: SC-015-D4SC03859B-s001 [file SC-015-D4SC03859B-s001.zip › DFT/Hf6_diEthPH_exchange/Hf6_diEthPH_7eq.xyz]

172
 i =       69, E =     -1125.8511788014
 Hf        10.0576803422       12.3922641866       12.4919331692
 Hf        12.5825515009       12.3981747931       10.0326742435
  O        11.1708179565       11.0107077768       13.9023930333
  O        10.7011823238        8.7454764996       12.4240738514
  O        10.6165537752       12.3397381923        8.9191711816
  O         8.9951854279       12.3353906113       10.5280520437
  O         8.8361670552       10.5586912783       12.5040343140
  C         9.4029864966       12.2925116081        9.3174533385
  C         8.3384639937       12.1608466060        8.2438553715
  H         8.6630032208       12.6464438591        7.3165985374
  H         7.3838869564       12.5710422060        8.5910398749
  H         8.1893072204       11.0922548143        8.0264195671
  P         9.2040662559        9.0666504564       12.5663993811
 Hf        15.0376699197       12.4313728299       12.5395487800
  O        13.9087550049       13.8199898300       13.9041323948
  O        14.5231978995       16.0126356571       12.4939036480
  O        14.6058475486       12.4322118344        8.9819377246
  O        16.1723713772       12.4999790082       10.6271826737
  O        16.0981712531       14.3713431305       12.4315379032
  C        15.8063594594       12.4768373937        9.4034646354
  C        16.9199072773       12.4811443246        8.3721413314
  H        16.5175021208       12.4872161261        7.3546771871
  H        17.5521085621       11.5938158749        8.5171243412
  H        17.5628823787       13.3575905819        8.5295076078
  C        15.7255404728       15.5943579869       12.4402735235
  C        16.8245085318       16.6354666932       12.3603355460
  H        16.4479885694       17.6244368011       12.6405306374
  H        17.1957259514       16.6770973551       11.3254916370
  H        17.6698056021       16.3437073333       12.9955301092
 Hf        12.5904195884        9.8543359687       12.5180799242
  O        13.6057652583       11.3356645332       13.5839063081
  O        16.3169976444       10.6394203086       12.5831206976
  O        12.6595517709       10.6378769176        8.7669084007
  O        12.6531324905        8.7493633622       10.5539112890
  O        14.5246760043        8.7492912179       12.5785713611
  P        12.4464021197        9.1466950057        9.0873291919
  C        10.7857346282        8.7023374435        8.4955020226
  H        10.6861544355        9.1323269145        7.4887791678
  H        10.1042322632        9.2736178036        9.1413264331
  C        10.4782563658        7.1995913494        8.5110913844
  P        15.9963646518        9.1469069477       12.4016202189
  C        17.0232041927        8.1726802476       13.5654350817
  C        18.2638631536        8.9034596399       14.1023188901
  H        17.2943155186        7.2363872076       13.0559726558
  H        16.3509422019        7.8873526001       14.3841669260
 Hf        12.5306968674       14.9418338396       12.5098276781
  O        11.4916794544       13.4538863208       13.5253183618
  O         8.8309482242       14.2054453611       12.4945350825
  O        12.5803507308       14.2145518549        8.8292321132
  O        12.5796745657       16.0888525545       10.6347972873
  O        10.6284770939       16.0889752353       12.5780296987
  P        12.9649145126       15.6601500462        9.2068128371
  C        12.0798522640       16.7749427409        8.0597388648
  C        11.8266382409       16.2127953313        6.6521007556
  H        12.6317292126       17.7259746370        8.0296750738
  H        11.1286430773       16.9962891726        8.5659484393
  P         9.1629518524       15.6980610828       12.3470359039
  C         8.6448126488       16.2496675424       10.6799182699
  H         7.5807789297       15.9960216075       10.5676336784
  H         9.1749405250       15.6151879369        9.9530810620
  C         8.9156497599       17.7357158059       10.4016954779
 Hf        12.5385081655       12.4123238192       14.9961290490
  O        13.5924594299       13.4586004234       11.4809296731
  O        14.5467714114       12.3459498741       16.0813432167
  O        16.1555726279       12.4994095535       14.4634841397
  C        15.7548426862       12.4277941379       15.6802426070
  C        16.8419501660       12.4277466700       16.7391742735
  H        16.4343902369       12.6985809473       17.7186425304
  H        17.2719775396       11.4172732625       16.8073199749
  H        17.6524355970       13.1075856032       16.4505157088
  O        11.5444831443       11.3337962810       11.4762104059
  O        10.5565349842       12.5035971910       16.0897673715
  O         8.9809337039       12.4988083250       14.4503574957
  C         9.3552766943       12.5664759781       15.6669147264
  C         8.2715004205       12.7458387008       16.7144560312
  H         8.2419551344       13.8034777298       17.0162101384
  H         7.2896946686       12.4721654057       16.3143623136
  H         8.5061343435       12.1583788499       17.6102064162
  O        11.1732398721       13.8158298418       11.1001210050
  O        12.5811745560       14.2191100508       16.1793310469
  O        12.5780793733       16.0919297413       14.3728989147
  P        12.3428190064       15.7013290963       15.8399944333
  C        13.4815490278       16.6877939861       16.8615555094
  H        13.3127323952       16.4117922036       17.9119467035
  H        14.4876247005       16.3221661765       16.6061872670
  C        13.3725961959       18.2035831901       16.6378926613
  O        13.9787261178       11.0131933857       11.1623431225
  O        12.4971114964       10.6310364667       16.2442436310
  O        12.5778401263        8.7521588628       14.4437365782
  P        12.8730213595        9.1771595003       15.8902552446
  C        14.6337615913        8.9166107782       16.2560052207
  C        15.0507488638        9.2221290206       17.7016699851
  H        14.8611160185        7.8778107934       15.9761889648
  H        15.1619203849        9.5668912913       15.5441344372
  H        10.6435962957       10.4785544956       14.5184391441
  H        14.5012759227       10.4809404628       10.5442859417
  C        11.9180002811        8.0632500337       16.9874886714
  C        14.7535445950       15.9117313479        8.9934008262
  C        13.6159611615        8.1892632286        8.0665407101
  C        10.6458625174       16.1285949623       16.3282719191
  C         8.1127074373       16.6273818831       13.5101849373
  C        16.5515285329        8.6402475135       10.7316441038
  H        12.3902525991       18.5888904502       16.9413330938
  H        14.1305766686       18.7423789959       17.2225257365
  H        13.5153640453       18.4521148212       15.5783619140
  H         9.9727090973       17.9763047106       10.5761757295
  H         8.6669936645       17.9958265842        9.3635707045
  H         8.3143085157       18.3850002440       11.0514695334
  H        10.6838872272        6.7649493644        9.4974067099
  H         9.4240688190        7.0061280629        8.2696943917
  H        11.0851649141        6.6585247201        7.7733703674
  H        14.5781301150        8.5375097671       18.4174800635
  H        16.1378169551        9.1168877607       17.8226691393
  H        14.7743711729       10.2486812599       17.9741567249
  H        17.9849665206        9.8661416211       14.5492482054
  H        18.7731045521        8.2961735807       14.8628706348
  H        18.9877204254        9.1218170413       13.3075538689
  H        11.3262057125       15.2381591171        6.7103174109
  H        11.1925818051       16.8958941365        6.0706619292
  H        12.7579230240       16.0656153518        6.0921473275
  H        10.6746376574       14.3350617172       10.4517137841
  H        14.4508929216       14.3827111584       14.4771227849
  C         6.6127701744       16.3196288251       13.3855599748
  C        11.4841786438        8.6720911939       18.3299279426
  C        10.3392402206       15.8892507510       17.8137767216
  C        15.2848497599       15.7067070437        7.5674361025
  C        18.0356365365        8.9111278663       10.4425982726
  C        13.5334167525        8.4951369346        6.5633939209
  H        13.4479834594        7.1242291159        8.2805425912
  H        14.6162103915        8.4242560998        8.4574480161
  H        15.2155655543       15.2030894078        9.6963657707
  H        14.9727069165       16.9200870517        9.3733632747
  H        15.9241715537        9.1852480813       10.0102509065
  H        16.2937177029        7.5776499490       10.6137005230
  H         8.3282536913       17.6964902567       13.3729708020
  H         8.4818108529       16.3641368629       14.5104965569
  H        10.0224799796       15.4876034232       15.6880273359
  H        10.4558839940       17.1669644847       16.0230099590
  H        12.5182696367        7.1525163501       17.1296998391
  H        11.0442480153        7.7556120490       16.3954342036
  H        14.9032033568       16.4687237091        6.8760979308
  H        16.3814617023       15.7715953707        7.5487699654
  H        14.9975409702       14.7202882331        7.1813231720
  H        13.6624045091        9.5692089284        6.3773612734
  H        14.3126569474        7.9545021459        6.0090632378
  H        12.5651842386        8.1975732426        6.1398453625
  H        18.6908415782        8.3081453052       11.0843748836
  H        18.2845122422        8.6643764950        9.4012915712
  H        18.2775365413        9.9684354811       10.6135059456
  H         6.4298216296       15.2411863561       13.4769832530
  H         6.0411481504       16.8328827712       14.1708058008
  H         6.2062556692       16.6473950211       12.4199215635
  H        10.9252106523        9.6029300224       18.1718590427
  H        10.8457268251        7.9719844979       18.8857060491
  H        12.3428393688        8.9192040436       18.9659905636
  H        10.9307294192       16.5469983316       18.4641030816
  H         9.2804268212       16.0856431190       18.0323724732
  H        10.5591840274       14.8500110804       18.0911289537
  C         8.5357429057        8.3262821425       14.1113471442
  C         8.2626961398        8.1928289325       11.2726807298
  C         8.5422757160        9.2156403645       15.3601202399
  C         8.3344668031        6.6596999587       11.3553179965
  H         8.6441909638        8.5571075316       10.3104964297
  H         7.2269542933        8.5537118228       11.3518319501
  H         9.0870004338        7.3896838636       14.2756087402
  H         7.4982292250        8.0447312611       13.8770035604
  H         7.8304989292        6.2772296243       12.2518622234
  H         7.8493460137        6.1973067573       10.4850021573
  H         9.3748196873        6.3115594352       11.3853045689
  H         8.0501226618       10.1734549971       15.1557570760
  H         8.0129437863        8.7224231334       16.1872345656
  H         9.5568308879        9.4257831559       15.7268317143
