# Supplementary material for: Atomically precise surface chemistry of zirconium and hafnium metal oxo clusters beyond carboxylate ligands
Source: Chem Sci. 2024 Oct 7;15(42):17380–96. doi: 10.1039/d4sc03859b (PMC11457152; doi:10.1039/d4sc03859b)
Supplement: SC-015-D4SC03859B-s001 [file SC-015-D4SC03859B-s001.zip › DFT/Hf6_diEthPH_exchange/Hf6_diEthPH_8eq.xyz]

182
 i =       92, E =     -1148.0438967614
 Hf         8.6665769457       10.9433901416       11.0075929925
 Hf        11.1398440044       10.9275974878        8.5024828041
  O         9.7836168308        9.5380760762       12.3787728937
  O         9.2218780469        7.2551851419       10.9999220422
  O         9.1365558892       10.7553061443        7.4189246622
  O         7.5728255915       10.9176704629        9.0587998389
  O         7.4188243598        9.1310669018       11.0038924377
  C         7.9370456887       10.7829792375        7.8429987308
  C         6.8283397577       10.6318374900        6.8172119090
  H         7.2010837510       10.8233708700        5.8057720804
  H         5.9934711383       11.3007422205        7.0593645207
  H         6.4408627995        9.6029846212        6.8626587021
  P         7.7349916373        7.6277143975       11.0795790702
  C         6.8055265318        6.7832622458        9.7574861976
  C         6.8438357116        5.2486401573        9.8339479167
  H         7.2213861465        7.1428415659        8.8082480378
  H         5.7759756482        7.1657350979        9.8113411793
 Hf        13.6721492041       10.9205385819       10.9646765559
  O        12.5533903585       12.3132199908       12.3718297256
  O        13.1141053022       14.5842684561       10.9184924800
  O        13.1056585754       11.1522691597        7.4092858520
  O        14.7480257749       11.0000277883        8.9719169212
  O        14.9100219627       12.7016194481       10.9983275893
  C        14.3270250836       11.1038108418        7.7753021029
  C        15.3831139324       11.1977553656        6.6875364306
  H        14.9685614618       10.9200422013        5.7127914624
  H        16.2450886129       10.5687791709        6.9399601593
  H        15.7420273752       12.2361769512        6.6281401537
  P        14.5891292539       14.2025537682       11.0822251201
  C        15.2011418837       14.7768326953       12.7088181144
  C        14.8741689949       16.2313336768       13.0756047125
  H        16.2825476294       14.5767834987       12.7307900199
  H        14.7639570209       14.0832345818       13.4445613075
 Hf        11.1595966840        8.3757944072       10.9625049402
  O        12.2163326686        9.8583327777       11.9858740959
  O        14.9075225442        9.1371591933       10.9237525923
  O        11.2499657955        9.1401510335        7.2554998853
  O        11.0813134948        7.2547612558        9.0433547687
  O        13.1108548775        7.2521988353       10.9196567576
  P        10.9347926681        7.6656430166        7.5702493525
  C         9.2636975624        7.3223258151        6.9420852133
  H         9.2062360513        7.7801059415        5.9444854019
  H         8.6014166403        7.9177556692        7.5853956612
  C         8.8728522277        5.8395092832        6.9169890187
  P        14.5751955758        7.6515498384       10.7077718494
  C        15.6496387544        6.6769481629       11.8074180919
  H        16.6755287274        7.0409500912       11.6553902101
  C        15.5484002310        5.1571679683       11.6117220972
  H        15.3706648445        6.9676232167       12.8286325741
 Hf        11.1889898639       13.4878572348       10.9766400195
  O        10.1098609471       12.0413255642       12.0483683533
  O         7.4934443178       12.7831757752       11.0753828689
  O        10.9278593665       12.7145383999        7.2572973228
  O        11.2385832482       14.5812838389        9.0460248692
  O         9.2948550759       14.6616451848       11.0005885211
  P        11.3739105426       14.1580987747        7.5754811207
  C        10.3389806635       15.2610782346        6.5584515918
  H        10.4165806638       14.9149255799        5.5180874104
  C        10.6811885380       16.7522730858        6.6916895976
  H         9.3029952396       15.0655864734        6.8708145215
  P         7.8204461443       14.2650653986       10.8393195583
  C         7.2349629368       14.7236265880        9.1660827622
  H         6.1834704696       14.4093016235        9.0979157749
  H         7.7758887086       14.0867134481        8.4496018382
  C         7.4140782208       16.2090299345        8.8203984832
 Hf        11.1739058859       10.9431478740       13.4555219953
  O        12.2149581490       11.9860160893        9.9413877230
  O        13.1299644312       10.9078520533       14.5720081264
  O        14.7418206688       10.8348750712       12.9572151725
  C        14.3417422078       10.8405912932       14.1690247123
  C        15.4115230527       10.7476636504       15.2420013892
  H        15.0703158272       11.2178516756       16.1708489919
  H        15.6072273969        9.6853402771       15.4526398012
  H        16.3484516009       11.1963316440       14.8933329115
  O        10.1045423449        9.8574419490        9.9458010229
  O         9.2070642175       11.0060475298       14.5770096791
  O         7.5871478162       11.0036454493       12.9686011642
  C         7.9940735056       11.0563677627       14.1783092032
  C         6.9324908149       11.1714734048       15.2573603421
  H         7.0817808967       12.1028975092       15.8202425721
  H         5.9279842828       11.1602100184       14.8233058335
  H         7.0442408718       10.3457603010       15.9729603731
  O         9.7779739252       12.3133575357        9.6128144074
  O        11.2446553771       12.7760973644       14.6658935882
  O        11.2403428906       14.6571741402       12.8684526937
  P        10.9382617091       14.2418192425       14.3176371066
  C        11.9521269814       15.2827885771       15.4180464464
  H        11.8028908825       14.9190755607       16.4442686478
  H        12.9959040688       15.0530149222       15.1578984967
  C        11.6727237649       16.7883128041       15.2992664778
  O        12.5447208287        9.5355311750        9.5449943889
  O        11.1592314920        9.1317587725       14.6643678181
  O        11.2427440679        7.2542543734       12.8656697727
  P        11.5207540163        7.6771312574       14.3159817533
  C        13.2691297557        7.4091343059       14.7430532379
  H        13.4364620077        7.8936608585       15.7152643773
  C        13.7039908776        5.9372386989       14.7530147151
  H        13.8264951620        7.9974092662       13.9992634304
  H         9.2613285349        9.0114955902       13.0034090836
  H        13.0439585621        9.0179548145        8.8963241581
  C        10.5476233883        6.5874812096       15.4048200716
  C        13.0866831482       14.4124513381        7.0215079844
  C        12.0625610361        6.6309477198        6.5778824794
  C         9.2015164360       14.5794878685       14.7328393991
  C         6.8066415228       15.2602941266       11.9798749186
  C        15.1066224757        7.2010520271        9.0137754146
  C         6.9926079378        6.9085521693       12.6009308761
  C        15.5745043955       15.0397032148        9.7936999435
  H        11.6802704531       16.9754332974        6.2948881632
  H         9.9630704018       17.3723834600        6.1380082989
  H        10.6632210251       17.0670689666        7.7432458004
  H        13.8037125259       16.4328043958       12.9400760117
  H        15.1339912295       16.4392475812       14.1228305795
  H        15.4319384203       16.9441221617       12.4560631250
  H         8.4578036305       16.5192619725        8.9599730359
  H         7.1324896261       16.4108030509        7.7777128282
  H         6.7871554482       16.8485328340        9.4554494929
  H        10.6595423266       17.0395658161       15.6397543410
  H        12.3771573581       17.3697064236       15.9096214783
  H        11.7659299536       17.1258533104       14.2588853172
  H         9.0372880778        5.3684193917        7.8942195733
  H         7.8128231053        5.7134431365        6.6567948651
  H         9.4581112056        5.2824926377        6.1737532258
  H        15.9398811057        4.8475580055       10.6338131965
  H        16.1250350078        4.6227803338       12.3789384902
  H        14.5057359412        4.8194650355       11.6741460870
  H        13.4584971767        5.4460677273       13.8025767830
  H        14.7876505910        5.8446481888       14.9103965692
  H        13.2121274310        5.3765896370       15.5584963768
  H         6.3106112022        4.8722720923       10.7160494000
  H         6.3716044360        4.7996528549        8.9496125469
  H         7.8766038656        4.8807172754        9.8885927286
  H         9.2658690121       12.8234716490        8.9667419661
  H        13.0612131829       12.8409773120       13.0065964023
  C         6.9959073132        7.7982994347       13.8483017747
  C         5.2981030945       14.9850885362       11.8850173559
  C         8.8638383103       14.3519948110       16.2138131410
  C        10.6753642580        6.9195598548       16.8988745888
  C        12.0511728000        6.9526090011        5.0757569442
  C        13.3230934790       14.0873602169        5.5396848974
  C        16.5815279259        7.5141746576        8.7177901933
  C        15.1663756641       16.4845845206        9.4685062146
  H        13.6868311004       13.7647438430        7.6743349985
  H        13.3590331497       15.4486910252        7.2653411630
  H        11.8047567708        5.5807432838        6.7756918714
  H        13.0641596742        6.7815273127        7.0043934637
  H        10.8445300778        5.5521369198       15.1859736631
  H         9.5061701990        6.6829982308       15.0659098020
  H         8.6344116288       13.8939591952       14.0866810658
  H         8.9681391672       15.6022062672       14.4061931859
  H         7.5108828961        5.9559635047       12.7797903532
  H         5.9534816482        6.6586626527       12.3397888133
  H         7.0450320605       16.3178382997       11.7983490579
  H         7.1804502775       15.0270943146       12.9849310294
  H        14.4626059940        7.7629323530        8.3210526833
  H        14.8670360938        6.1396071266        8.8577138988
  H        15.4649292441       14.3933137462        8.9109313491
  H        16.6306190998       14.9651434893       10.0909312216
  H         5.0895827089       13.9152570989       12.0152635610
  H         4.7509271271       15.5377226647       12.6608719462
  H         4.8854349662       15.2909210375       10.9148223646
  H         6.5031297457        8.7551333564       13.6424291568
  H         6.4694577140        7.3047457976       14.6771447050
  H         8.0105293781        8.0172102930       14.2102195561
  H        10.4081970550        7.9670567974       17.0889327856
  H        10.0159666318        6.2807284752       17.5020089148
  H        11.7003153578        6.7683806155       17.2627375334
  H         9.3895928312       15.0615817378       16.8660935953
  H         7.7879587207       14.4817253280       16.3961487531
  H         9.1451764226       13.3364859159       16.5222833898
  H        12.2661343829        8.0150459554        4.9034092796
  H        12.8038608549        6.3582256433        4.5400152635
  H        11.0765181144        6.7337039734        4.6200908275
  H        12.7549117027       14.7562899132        4.8801059983
  H        14.3842346745       14.1987660330        5.2775746276
  H        13.0232272741       13.0546879747        5.3203914743
  H        17.2576999839        6.9039852885        9.3305361938
  H        16.8230355742        7.3115901889        7.6654784659
  H        16.7994763921        8.5703372668        8.9246004354
  H        15.4252730876       17.1792013650       10.2767690349
  H        15.6729773019       16.8367010766        8.5595132547
  H        14.0822716635       16.5537157389        9.3117049929
