# Supplementary material for: Atomically precise surface chemistry of zirconium and hafnium metal oxo clusters beyond carboxylate ligands
Source: Chem Sci. 2024 Oct 7;15(42):17380–96. doi: 10.1039/d4sc03859b (PMC11457152; doi:10.1039/d4sc03859b)
Supplement: SC-015-D4SC03859B-s001 [file SC-015-D4SC03859B-s001.zip › DFT/Hf6_diEthPH_exchange/Hf6_diEthPH_9eq.xyz]

192
 i =       63, E =     -1170.2173114838
 Hf         8.5893036953       10.7227273606       10.9478601861
 Hf        11.1066103404       10.6315666491        8.4440102521
  O         9.6951523471        9.3699322955       12.3962809223
  O         9.0505427355        7.0182986318       11.1641112918
  O         9.1307818989       10.5100796627        7.3467691847
  O         7.5062934336       10.5897787637        8.9507766882
  O         7.3361379539        8.9727943216       11.0052140610
  C         7.9142568980       10.5019081694        7.7468404677
  C         6.8528505478       10.3609088381        6.6692596610
  H         7.1376986264       10.9269195975        5.7740721784
  H         5.8750672009       10.6841130564        7.0412814036
  H         6.7825470042        9.3025657339        6.3766011235
  P         7.5851111185        7.4649762478       11.1981998224
  C         6.6055009040        6.5843405298        9.9411887830
  H         6.7779416454        5.5069189784       10.0718415077
  H         7.0556884502        6.8575070968        8.9808217593
  C         5.1086029153        6.9320843043        9.9425189521
 Hf        13.6108225920       10.7395926071       10.9495270701
  O        12.4644436139       12.1507346726       12.2960885895
  O        12.9565326161       14.4165787500       10.7579250445
  O        13.0283055696       10.6815458993        7.2564107262
  O        14.8213406501       10.8365677572        9.1268928473
  O        14.8173328117       12.6167771368       11.0768307132
  P        14.5113609557       10.6290951651        7.6385427885
  C        15.4883676294       11.8902630033        6.7448431915
  C        15.6214008851       11.7384362830        5.2227243742
  H        16.4744051128       11.8870656938        7.2320202875
  H        15.0261287671       12.8529979672        6.9980385371
  P        14.4394555185       14.1002178850       10.9986953782
  C        14.9555455000       14.9010963066       12.5595380886
  H        14.7662586036       15.9798121542       12.4604789915
  C        16.4030889956       14.6038741171       12.9767799578
  H        14.2455908991       14.5481215305       13.3226895209
 Hf        11.0558048698        8.1923669002       11.0783246775
  O        12.1380100548        9.6887239968       12.0470586257
  O        14.7505825171        8.8804213332       10.9207790931
  O        11.1647487742        8.7345770669        7.3307362877
  O        10.9195124278        6.9996661025        9.2269965435
  O        12.9465689032        7.0129051397       11.0846969744
  P        10.7438674853        7.3129248818        7.7354800810
  C         9.0252483675        7.0769231635        7.1790576816
  H         8.9747339556        7.5043156921        6.1672042867
  H         8.4401927008        7.7498619409        7.8219998064
  C         8.4931149725        5.6370241690        7.2145659815
  P        14.4187655172        7.4221063669       11.2659573723
  C        14.9977046005        7.1009320444       12.9578822560
  H        16.0220305475        7.4957965273       13.0159964444
  C        14.9228726718        5.6315117580       13.3929465939
  H        14.3831618013        7.7597877322       13.5862815999
 Hf        11.0822891489       13.2559609976       10.8770587766
  O        10.0280892248       11.8176352288       11.9767063075
  O         7.3330290821       12.4690944657       10.8378297921
  O        11.0013262712       12.4483674859        7.1806738374
  O        11.0674503480       14.3413485988        8.9628269562
  O         9.1313593073       14.3448790526       10.9245288647
  P        11.1707310455       13.9450088328        7.4838623326
  C         9.8903066010       14.8534931950        6.5360289463
  C         9.4067910879       14.1546274226        5.2552816321
  H        10.2864933004       15.8581095505        6.3265045614
  H         9.0571812207       15.0059356509        7.2346103829
  P         7.6532328069       13.9716707912       10.7674876915
  C         7.0302812219       14.5960829801        9.1672811516
  H         5.9707191870       14.3113729362        9.0984946278
  H         7.5409765653       14.0140202278        8.3854062401
  C         7.2334288299       16.1046391084        8.9625178331
 Hf        11.1043198428       10.8131727601       13.4534919543
  O        12.1393773999       11.7416865508        9.8647517693
  O        13.1165665587       10.9100194246       14.5097987551
  O        14.6724504916       10.6687144359       12.8763187405
  C        14.3094803009       10.7636832583       14.0973926731
  C        15.4135535321       10.6974092442       15.1368047216
  H        15.0259599747       10.9225591780       16.1352739732
  H        15.8492216802        9.6877274213       15.1345657908
  H        16.2207883438       11.3928198361       14.8714509745
  O        10.0293114480        9.6137302263        9.9436691538
  O         9.1173523071       10.8408455899       14.5725217995
  O         7.5052738472       10.9130455151       12.9542166345
  C         7.9074694566       10.9378930649       14.1635140700
  C         6.8430282137       11.0861842582       15.2385079189
  H         6.8963745478       10.2369117329       15.9335852440
  H         7.0400795144       11.9911734390       15.8295830573
  H         5.8443269427       11.1409566121       14.7942954658
  O         9.7001950252       12.0581255740        9.5273175316
  O        11.0866968449       12.6234328080       14.6574257091
  O        11.1541273076       14.4233719317       12.7805257709
  P        10.8616418565       14.0899796167       14.2489237541
  C        11.9488228378       15.1173233488       15.2904825986
  H        11.6946251018       14.9066364174       16.3389440517
  H        12.9635509205       14.7188460206       15.1427145829
  C        11.8869541439       16.6183208998       14.9737546024
  O        12.4662627695        9.2875408941        9.6131723341
  O        11.2321439033        9.1294589806       14.8104885072
  O        11.0867556279        7.1674184859       13.1114934846
  P        11.0852153309        7.6127215475       14.5798348912
  C        12.4178916321        6.7746812936       15.4967562122
  C        12.4228294710        7.0200234634       17.0137389184
  H        12.3491356586        5.7038183295       15.2590651019
  H        13.3543432102        7.1356363954       15.0571324198
  H         9.1297903013        8.8573876263       12.9929773904
  H        12.9813394151        8.6639753264        9.0786113634
  C         9.5354885395        7.0417361888       15.3783319749
  C        12.7723482973       14.5464784271        6.8735825051
  C        11.7066206533        6.0814326472        6.7844039658
  C         9.1493549340       14.5255602927       14.6733949403
  C         6.6509765027       14.8298203961       12.0240707891
  C        15.4394473389        6.3471814758       10.2026741508
  C         6.8051466905        6.9970574632       12.7842998986
  C        15.4366850740       14.8852830689        9.6911195818
  C        15.2029181070        9.0170803156        7.1082852738
  H         9.0701705359       13.1332710160        5.4748424450
  H         8.5745444980       14.7083374673        4.7998029449
  H        10.2033025409       14.0736322339        4.5055563834
  H         8.6789935740        5.1648747715        8.1880986838
  H         7.4098844421        5.6117181194        7.0314606903
  H         8.9612933080        5.0141355727        6.4420695342
  H        11.5574615617        6.5611100267       17.5076573134
  H        13.3241595251        6.5876510043       17.4696247627
  H        12.4121510907        8.0944632800       17.2384443568
  H        10.8903658566       17.0333317486       15.1749783707
  H        12.6059952323       17.1814567032       15.5839803725
  H        12.1130516441       16.8021401650       13.9154629150
  H         4.9613426068        8.0173005633        9.8661959746
  H         4.5997581830        6.4579958803        9.0918672437
  H         4.6053179279        6.5862720449       10.8545174563
  H         8.2871284319       16.3806489055        9.1013484057
  H         6.9258197594       16.4141746791        7.9541911633
  H         6.6399796012       16.6899870110        9.6772373269
  H        17.1251924978       15.0288646934       12.2671520079
  H        16.6269539029       15.0305049432       13.9640373065
  H        16.5796717170       13.5209913842       13.0190717045
  H        15.6285473758        5.0104853489       12.8259029263
  H        15.1725247142        5.5175816892       14.4567332037
  H        13.9152678424        5.2252982657       13.2357043795
  H        14.6423040157       11.6248425867        4.7404726225
  H        16.1076423342       12.6221517202        4.7868217490
  H        16.2322486518       10.8675755279        4.9546532615
  H         9.1627435747       12.5567139191        8.8940684854
  H        13.0032092407       12.7053078962       12.8800710472
  C        14.6390669854        8.4647234403        5.7897139774
  C        13.0379955792        5.6803255497        7.4279049448
  C        13.0315955087       14.3405141972        5.3762065554
  C         5.1381288155       14.5961061932       11.8878707709
  C         8.8149191244       14.4028770396       16.1669657745
  C         9.0360847345        7.8959395496       16.5547053819
  C        15.1260883039       16.3699520995        9.4555217107
  C        16.9433985149        6.6540212161       10.2608299977
  C         6.9560976225        5.5147736226       13.1537922192
  H         6.9081726057       15.8977555815       11.9845332620
  H         7.0079602851       14.4579353733       12.9922013820
  H         5.7491506868        7.2957198435       12.7165529818
  H         7.2352384665        7.6551653738       13.5536891922
  H         9.6909767253        5.9923070337       15.6707299888
  H         8.7879367188        7.0070916908       14.5767611499
  H         8.5561350843       13.8151629169       14.0805749805
  H         8.9395199126       15.5288375181       14.2783207399
  H        11.8436852919        6.4905350667        5.7731776025
  H        11.0662011277        5.1947374356        6.6836783166
  H        15.0022523917        8.3328169489        7.9463243042
  H        16.2978795490        9.1219437752        7.0784378910
  H        15.2526754501       14.2862633182        8.7884902917
  H        16.4930546252       14.7219341001        9.9489728394
  H        13.5066504121       14.0137604661        7.4920404168
  H        12.8382078055       15.6060810466        7.1596715393
  H        15.0533836965        6.4717914142        9.1823921168
  H        15.2219967349        5.3059030398       10.4799823692
  H         4.9099949020       13.5223724490       11.8778544913
  H         4.5978431746       15.0519296014       12.7288015754
  H         4.7351138582       15.0351509367       10.9661177671
  H         8.0109242496        5.2106064532       13.1392349339
  H         6.5527067675        5.3108690007       14.1551034581
  H         6.4174251540        4.8697252928       12.4470259708
  H         8.9789743815        8.9531885636       16.2654192437
  H         8.0412976303        7.5619379126       16.8804002967
  H         9.7048222404        7.8344062174       17.4212416148
  H        12.8853891361        5.3622502834        8.4665112898
  H        13.5099211221        4.8580527074        6.8731088197
  H        13.7449191210        6.5173665466        7.4330214215
  H        17.3612569699        6.4575531581       11.2569259277
  H        17.4987168540        6.0326731023        9.5451007211
  H        17.1357329107        7.7083311605       10.0231914242
  H        15.3983225563       16.9842476104       10.3239302458
  H        15.6842181817       16.7590565424        8.5930556089
  H        14.0544670122       16.5181395492        9.2693481169
  H         9.3528973908       15.1469554627       16.7687228487
  H         7.7415315059       14.5587773668       16.3432380228
  H         9.0818658018       13.4062945379       16.5431342790
  H        14.9346151741        9.0751401769        4.9290385248
  H        14.9970891277        7.4426285803        5.6058563463
  H        13.5417664546        8.4528178515        5.8200263610
  H        12.3659906974       14.9603831360        4.7618811177
  H        14.0630144053       14.6130285948        5.1135338168
  H        12.8745069408       13.2918919472        5.0928553125
