# Supplementary material for: Atomically precise surface chemistry of zirconium and hafnium metal oxo clusters beyond carboxylate ligands
Source: Chem Sci. 2024 Oct 7;15(42):17380–96. doi: 10.1039/d4sc03859b (PMC11457152; doi:10.1039/d4sc03859b)
Supplement: SC-015-D4SC03859B-s001 [file SC-015-D4SC03859B-s001.zip › DFT/Hf6_diMethPH_exchange/Hf6_diMethPH_10eq.xyz]

142
 i =       66, E =     -1054.8321236584
 Hf         8.4928909322       11.0557494453       10.9472392316
 Hf        11.0078592850       11.0277426316        8.4873359161
  O         9.6073947428        9.6196715729       12.3799269957
  O         8.9745794993        7.3426731582       10.9942944943
  O         9.0466957329       10.9193324104        7.4120067470
  O         7.4135013663       11.1629166473        8.9656671004
  O         7.2589604081        9.2750928389       10.6847819807
  C         7.8275618439       11.0073676139        7.7717117689
  C         6.7710085823       10.9107346128        6.6864761671
  H         7.2110559024       11.0626677352        5.6956647077
  H         5.9685889313       11.6351435086        6.8724363905
  H         6.3159867487        9.9098077693        6.7250232861
  P         7.5110487776        7.7933794040       11.0068279415
  C         6.5233891885        6.7741119124        9.8743805588
  H         6.6613826001        5.7134246414       10.1192063861
  H         6.8250300718        6.9426097011        8.8369164709
  H         5.4642266847        7.0387853325        9.9820216048
 Hf        13.5114307156       10.9972255389       11.0246723110
  O        12.3856401709       12.3921486880       12.3850248796
  O        12.9618095797       14.6592080998       10.9220510227
  O        12.8750476457       11.1617462378        7.3310987857
  O        14.7375315357       11.1662866032        9.1364351728
  O        14.7430257328       12.8011600681       11.3164958985
  P        14.3380760800       10.8812459800        7.6861327606
  C        15.3983499260       11.8448172737        6.5686805721
  H        15.1890452145       11.5601988981        5.5298419564
  H        16.4536550609       11.6509666284        6.7969059809
  H        15.2038707610       12.9175381102        6.6776100208
  P        14.4445361916       14.2638910212       10.9381611461
  C        15.3259867542       15.3413025502       12.1036533519
  H        15.2002897111       16.3895448743       11.8042488381
  H        16.3930477086       15.0868455997       12.1078841373
  H        14.9266052835       15.2161630441       13.1156065617
 Hf        10.9546277484        8.4843668853       11.0200746690
  O        12.0515799110        9.9379785972       12.0562523240
  O        14.6750920746        9.1967462660       10.9922629699
  O        11.0095612557        9.2016256899        7.3264648221
  O        10.9915363517        7.3370210282        9.1314104712
  O        12.8674986926        7.3363054544       11.0085869233
  P        10.6605376932        7.7524294435        7.6917613536
  C         8.9172141961        7.4789451809        7.3081573046
  H         8.7337020550        7.7062047347        6.2508375984
  H         8.3361971560        8.1730245059        7.9266034443
  H         8.6296363476        6.4448388466        7.5298691153
  P        14.3102332550        7.7411421294       11.3253486132
  C        14.7289306204        7.4448097957       13.0578724319
  H        15.7890799323        7.6754881115       13.2206984516
  H        14.5228036417        6.4043221421       13.3340124246
  H        14.1227055464        8.1270119820       13.6648420694
 Hf        11.0263473171       13.5645765254       10.9795586792
  O         9.9516395099       12.0823378149       12.0457699991
  O         7.3234957792       12.8929656720       11.0071389185
  O        10.8363577287       12.8698447672        7.2586565400
  O        11.0773700668       14.7340463733        9.0545580128
  O         9.1363692426       14.7457640765       10.9975824306
  P        11.1247886840       14.3451382915        7.5729541819
  C         9.9307470369       15.3614382075        6.6548133762
  H        10.0052876180       15.1424812625        5.5823828792
  H        10.1349929581       16.4255983180        6.8271702293
  H         8.9107581418       15.1407404842        6.9881729068
  P         7.6671184826       14.3713560424       10.7906210664
  C         7.0929576261       14.8412827382        9.1263380976
  H         5.9960164798       14.8027052520        9.1027014767
  H         7.4588189968       14.1281673390        8.3771751566
  H         7.4329639691       15.8519826815        8.8709457476
 Hf        11.0209208833       11.0246741704       13.5054124613
  O        12.0639006305       12.0667210254        9.9455368247
  O        12.9689607290       11.0819912885       14.6477100713
  O        14.5716522167       10.8373310072       13.0417410391
  C        14.1734145050       10.9197826989       14.2509268504
  C        15.2463504940       10.8310846373       15.3225292242
  H        14.8057872746       10.8519139585       16.3240194135
  H        15.8268041661        9.9086533807       15.1857316194
  H        15.9498024730       11.6673103632       15.2059276205
  O         9.9427049886        9.9511721581        9.9398110957
  O         9.1288145973       10.9188241428       14.6670492335
  O         7.3281316019       10.9886456562       12.8050194885
  P         7.7175423328       11.3486503650       14.2446792364
  C         6.5306272661       10.5598270998       15.3685808925
  H         6.7531040946       10.8450112188       16.4043288489
  H         5.5097504677       10.8687594126       15.1121269526
  H         6.5979725785        9.4680943838       15.2842183016
  O         9.6314788734       12.4544926370        9.6109534432
  O        10.9842980429       12.8773786893       14.6734645149
  O        11.0061188223       14.7410423673       12.8655492895
  P        11.2035196590       14.3562529878       14.3352452820
  C        12.8652811885       14.8181430020       14.9215825776
  H        12.8864355650       14.7575521717       16.0176170168
  H        13.6173232547       14.1149957927       14.5426296810
  H        13.1178246842       15.8366825157       14.6033181309
  O        12.3852458257        9.6203971514        9.6160047851
  O        11.2395776472        9.2034104072       14.6751511944
  O        10.9249399882        7.3267596406       12.9314297213
  P        10.9201275110        7.7291978969       14.4085487220
  C        12.0600158386        6.6824723754       15.3535300349
  H        11.9812283567        6.9321353236       16.4188602285
  H        11.7951643665        5.6278462620       15.2052381727
  H        13.0918591301        6.8399635137       15.0281886002
  H         9.0190641227        9.1215781960       12.9656675457
  H        12.8761412028        8.9551195121        9.1118640110
  C         9.3168773854        7.3346127179       15.1761902219
  C        12.7127403133       14.8097404564        6.8393082296
  C        11.5784379833        6.6518033258        6.5815917416
  C        10.1225177131       15.4079222392       15.3442845021
  C         6.6541814570       15.4203477917       11.8698785012
  C        15.4099289413        6.6509963428       10.3812078282
  C         6.7420201284        7.4211076407       12.6158737368
  C        15.2424609194       14.6181802096        9.3534673230
  C        14.7809484811        9.1697080744        7.2327550945
  C         7.5011370503       13.1194060927       14.5085012572
  H         9.1309183097       12.9662415689        8.9587808972
  H        13.0418645212       12.8848932783       12.9003572398
  H         7.0001728363       15.3379177878       12.9051705430
  H         6.7531672215       16.4657897774       11.5511272302
  H         5.6013791962       15.1181658811       11.8116825148
  H         8.1909281807       13.6263292299       13.8240611558
  H         6.4703783002       13.4112261282       14.2764660694
  H         7.7488748656       13.3801297172       15.5438055457
  H         7.0610048573        8.1586752854       13.3598915534
  H         5.6515853840        7.5024108930       12.5225550159
  H         7.0112427408        6.4134955967       12.9535297053
  H        10.1693257327       15.1007063635       16.3961775734
  H        10.4504623065       16.4512055065       15.2527656692
  H         9.0896208940       15.3360009752       14.9892096501
  H         8.5772145297        8.0959275839       14.9059081509
  H         8.9656050153        6.3451520469       14.8608039788
  H         9.4253859645        7.3582069636       16.2680192188
  H        16.4583839504        6.9047308335       10.5795940193
  H        15.2238150646        5.6056156851       10.6571442054
  H        15.2108756829        6.7709482355        9.3092698153
  H        14.9241119452       15.5879998776        8.9556551060
  H        16.3313629652       14.6071814172        9.4877484267
  H        14.9776689560       13.8120523027        8.6633214043
  H        14.5267192574        8.9912851576        6.1803683520
  H        15.8566901468        9.0174962341        7.3873673633
  H        14.2437086061        8.4373733515        7.8463686791
  H        12.6540707113        6.7729651369        6.7604744393
  H        11.3047705326        5.6076609942        6.7774980392
  H        11.3614266150        6.9011050943        5.5357099879
  H        12.6762075317       14.6523818549        5.7543660767
  H        12.9469700884       15.8582964774        7.0580766721
  H        13.4866002463       14.1650614915        7.2631483557
