# Supplementary material for: Atomically precise surface chemistry of zirconium and hafnium metal oxo clusters beyond carboxylate ligands
Source: Chem Sci. 2024 Oct 7;15(42):17380–96. doi: 10.1039/d4sc03859b (PMC11457152; doi:10.1039/d4sc03859b)
Supplement: SC-015-D4SC03859B-s001 [file SC-015-D4SC03859B-s001.zip › DFT/Hf6_diMethPH_exchange/Hf6_diMethPH_11eq.xyz]

146
 i =       53, E =     -1063.2592966555
 Hf         8.4766123244       11.0229830997       10.9920051640
 Hf        10.9757923910       10.9497104161        8.4552667145
  O         9.6181654799        9.6046818664       12.3811037298
  O         9.1245304948        7.2585874882       10.9932631979
  O         9.0562317850       10.7460956542        7.3368034404
  O         7.2533271117       11.1712957888        9.1401527197
  O         7.3328246693        9.1289456771       10.8337446086
  P         7.5779797853       10.9527574590        7.6607066443
  C         6.5629010117        9.5751888604        7.0530756886
  H         6.8929182156        9.2519885294        6.0588190077
  H         5.5154891404        9.8999250898        7.0027810169
  H         6.6231336097        8.7424775344        7.7618553657
  P         7.6420116937        7.6439722018       11.0284604146
  C         6.7412876485        6.6529703235        9.8032951253
  H         6.8397966767        5.5894567281       10.0559847767
  H         7.1584843401        6.8080230461        8.8039506571
  H         5.6804040662        6.9314722798        9.8044183503
 Hf        13.5039052643       10.9825758808       10.9914529142
  O        12.3839300082       12.3831056596       12.3811866153
  O        12.9513588291       14.6624368839       10.9987831326
  O        12.8648372251       11.0873735249        7.2608997297
  O        14.6710073889       11.0952156241        9.1238587165
  O        14.7429661765       12.7961862847       11.2365852253
  P        14.3246116576       10.8451058556        7.6545490605
  C        15.4013747980       11.8608391038        6.6011883881
  H        15.1960431244       11.6429243620        5.5456479151
  H        16.4515863262       11.6357986799        6.8249194952
  H        15.2299653365       12.9277583711        6.7801973414
  P        14.4291484127       14.2663903522       10.9122729239
  C        15.3822323789       15.3041993069       12.0575627386
  H        15.2130430542       16.3644394332       11.8319609162
  H        16.4511267121       15.0747598951       11.9661148693
  H        15.0666572878       15.1086506704       13.0889417195
 Hf        10.9799118240        8.4493322810       11.0219531917
  O        12.0544649872        9.9289344039       12.0510499710
  O        14.6793727382        9.1414553598       10.9164089419
  O        11.0894842805        9.0612445042        7.2656080472
  O        11.0735450555        7.2614005894        9.1358692086
  O        12.8657786363        7.3267150370       11.0864290484
  P        10.8845966879        7.5933905073        7.6519972581
  C         9.2566575585        7.0579932396        7.0723553732
  H         9.2082369080        7.1331892268        5.9789470752
  H         8.5156954941        7.7392287970        7.4996660393
  H         9.0507100863        6.0284193139        7.3874223592
  P        14.3265286498        7.7104129344       11.3289038672
  C        14.8105438480        7.4647993811       13.0532556303
  H        15.8655309474        7.7404962816       13.1745233206
  H        14.6598857657        6.4213679354       13.3538884941
  H        14.1972455533        8.1299965970       13.6721457223
 Hf        11.0293479519       13.5212698509       10.9777783741
  O         9.9468519622       12.0593912625       12.0585298763
  O         7.3384649358       12.9561718571       11.1658455317
  O        10.7590268200       12.7951093044        7.2558916254
  O        11.0926954954       14.6569148119        9.0444528383
  O         9.2070243609       14.7444409842       10.9211182966
  P        11.0601890900       14.2708464047        7.5644488613
  C         9.8088387652       15.3077243836        6.7470688797
  H         9.6911751392       15.0125823966        5.6973023075
  H        10.1188236250       16.3596082575        6.7983642840
  H         8.8466547494       15.2146282358        7.2638905024
  P         7.7075092386       14.4272211523       10.9697415604
  C         6.9194238187       15.0424926468        9.4478233434
  H         5.8278011905       15.0209254475        9.5603043740
  H         7.1795500542       14.3982588318        8.6008353046
  H         7.2477871182       16.0687860887        9.2420686157
 Hf        11.0340496828       10.9807824449       13.5082105285
  O        12.0565949429       12.0501030326        9.9266146554
  O        13.0261309078       11.0811964189       14.5872267001
  O        14.5851497785       10.8337257928       12.9548143938
  C        14.2208004956       10.9260182732       14.1725368024
  C        15.3198472718       10.8543630029       15.2177177339
  H        14.9162622972       11.0035066323       16.2239473961
  H        15.8112686405        9.8729199475       15.1603404744
  H        16.0888874209       11.6071924038       14.9983285696
  O         9.9412224326        9.9338243975        9.9425249749
  O         9.1387298820       10.7603889623       14.6792206093
  O         7.3243745408       10.9153842497       12.8609316835
  P         7.7182619291       11.2052991493       14.3125595673
  C         6.5414664998       10.3441829610       15.3929527158
  H         6.7888059023       10.5286044281       16.4455800774
  H         5.5238039592       10.6986208468       15.1863408090
  H         6.5771408023        9.2642126708       15.2029617998
  O         9.6124165415       12.3819666046        9.6129218190
  O        10.9156296344       12.8024495413       14.7330198834
  O        10.9980794399       14.6601367781       12.8892711469
  P        11.1912609593       14.2705149306       14.3591556067
  C        12.8732830589       14.6905196520       14.9225258890
  H        12.9085018981       14.6406729617       16.0186163443
  H        13.6045220222       13.9664955629       14.5423008722
  H        13.1454191614       15.6988096201       14.5881365179
  O        12.3801783116        9.6068290739        9.6094848334
  O        11.3228270183        9.1409096914       14.6707533695
  O        10.9232435603        7.2580782229       12.9486791830
  P        10.9754958244        7.6698412651       14.4205319164
  C        12.1348846266        6.6111634573       15.3300436935
  H        12.1248119305        6.8853431647       16.3921272138
  H        11.8319769048        5.5620654713       15.2207878045
  H        13.1499284657        6.7291560995       14.9416833252
  H         9.0290817314        9.1215399079       12.9792332571
  H        12.9051986035        8.9609502963        9.1139740133
  C         9.3939504957        7.3096925329       15.2504638952
  C        12.5924682427       14.7311228946        6.7110844022
  C        12.0371894663        6.5576668633        6.7023997356
  C        10.1511587500       15.3572526578       15.3752954698
  C         6.9350709725       15.4651663517       12.2446953113
  C        15.3688697848        6.5642649291       10.3855258009
  C         6.8884753333        7.0901361663       12.5887930212
  C        15.1014700295       14.6736152630        9.2852126472
  C        14.8339194293        9.1561008101        7.1952877856
  C         7.5024253398       12.9559716073       14.6793338790
  C         6.9883514470       12.3618394440        6.6704203022
  H        13.0405626743       12.9017897100       12.8688035906
  H         9.0773961557       12.9343718721        9.0245030625
  H         8.2058624603       13.4887908145       14.0314267518
  H         6.4786693378       13.2728469542       14.4502330315
  H         7.7452018594       13.1586929194       15.7288772144
  H         7.4558095032       15.3413281795       13.1991159706
  H         7.0093417084       16.5175981419       11.9429187262
  H         5.8793992968       15.1929930794       12.3654966642
  H         6.9744687423       12.0765720696        5.6102465022
  H         5.9823185725       12.6697171387        6.9792811805
  H         7.6878599483       13.1997372840        6.7757864714
  H         7.2445928284        7.7054832241       13.4213990114
  H         5.7986976212        7.2026417222       12.5252090748
  H         7.1428070707        6.0414313100       12.7850700874
  H        10.2427041286       15.0853135056       16.4339412973
  H        10.4695636023       16.3977810412       15.2340740806
  H         9.1026208732       15.2688515952       15.0720153925
  H         8.6809768224        8.1129374546       15.0323227180
  H         8.9901311664        6.3428002194       14.9292663638
  H         9.5495984896        7.3017167405       16.3369187309
  H        16.4288147290        6.8040363286       10.5345609430
  H        15.1750605023        5.5328368379       10.7051729383
  H        15.1308736306        6.6497073507        9.3180105003
  H        14.8969476192       15.7203124206        9.0314542275
  H        16.1816087913       14.4840036644        9.2699144181
  H        14.6156798086       14.0174063405        8.5584205939
  H        14.5579563793        8.9495375909        6.1540548497
  H        15.9187696830        9.0533187098        7.3241769096
  H        14.3496696750        8.4152947102        7.8414699596
  H        13.0681600749        6.7514520737        7.0199791671
  H        11.8113553629        5.4988552753        6.8815112972
  H        11.9476709479        6.7757197742        5.6310924204
  H        12.4064508934       14.7664170426        5.6301412056
  H        12.9601433795       15.7041475631        7.0560134840
  H        13.3379346174       13.9534613675        6.9010766772
