# Supplementary material for: Atomically precise surface chemistry of zirconium and hafnium metal oxo clusters beyond carboxylate ligands
Source: Chem Sci. 2024 Oct 7;15(42):17380–96. doi: 10.1039/d4sc03859b (PMC11457152; doi:10.1039/d4sc03859b)
Supplement: SC-015-D4SC03859B-s001 [file SC-015-D4SC03859B-s001.zip › DFT/Hf6_diMethPH_exchange/Hf6_diMethPH_12eq.xyz]

150
 i =       62, E =     -1071.6865238424
 Hf         8.4699388457       10.9613274792       10.9879937541
 Hf        10.9853738624       10.9048364760        8.4742654828
  O         9.6119431466        9.5355629042       12.3891354752
  O         9.0495240859        7.2528130916       11.0790462068
  O         9.0527114412       10.6629153765        7.3381726113
  O         7.2544808116       11.1706052057        9.1288593901
  O         7.2639198727        9.1189153035       10.7578990498
  P         7.5779356188       10.9043238932        7.6562639020
  C         6.5280182175        9.5348708077        7.0889537391
  H         6.8135646526        9.2028722462        6.0839273912
  H         5.4846395753        9.8762549223        7.0768376222
  H         6.6012046721        8.7052377932        7.7999422023
  P         7.5700487439        7.6348541589       10.9925632349
  C         6.7742390738        6.6273270255        9.7094820508
  H         6.8402332782        5.5682669274        9.9899712178
  H         7.2922136462        6.7617580608        8.7546973446
  H         5.7202161559        6.9110708681        9.6017499385
 Hf        13.5213604546       10.8920535673       11.0052652201
  O        12.3831020551       12.3108510407       12.3850418698
  O        12.8764131375       14.6594315955       11.0040752743
  O        12.8803892838       11.1654461207        7.3375686944
  O        14.7380404082       10.8325801591        9.1343057334
  O        14.6692702451       12.7885949712       10.9911225921
  P        14.3568636946       10.9044093310        7.6519166365
  C        15.4131453985       12.1506934434        6.8580882427
  H        15.1062942178       12.3136261934        5.8179443816
  H        16.4523308529       11.7972928197        6.8796160569
  H        15.3661025638       13.0932233597        7.4131653604
  P        14.3585921992       14.2845069174       10.9316568315
  C        15.2521843144       15.1067824220       12.2857068329
  H        15.0572006393       16.1862158447       12.2672068260
  H        16.3293769789       14.9245254329       12.1839770215
  H        14.9199814101       14.7069588171       13.2504062202
 Hf        10.9637908183        8.3936608880       11.0272714276
  O        12.0535084627        9.8607034185       12.0628199086
  O        14.6633642571        8.9654277275       11.1568969935
  O        11.1691226996        9.0482665205        7.2617320257
  O        10.9118203896        7.2534309618        9.1243280427
  O        12.7925453993        7.1740181862       11.0008929139
  P        10.8668597682        7.5890546187        7.6321523051
  C         9.2778779399        7.1177386730        6.9078066826
  H         9.3295873350        7.2100240365        5.8156209301
  H         8.5203026535        7.8145326015        7.2768076455
  H         9.0167542373        6.0889623344        7.1823795682
  P        14.2916500077        7.4878084348       11.0436336069
  C        15.0644923391        6.5348274037       12.3813081652
  H        16.1447368639        6.7244621784       12.4022979258
  H        14.8812340373        5.4654542165       12.2184879535
  H        14.6343314335        6.8236427334       13.3444900200
 Hf        11.0321357393       13.4564406069       10.9822434759
  O         9.9439482220       11.9845052776       12.0558513512
  O         7.3382781874       12.8777040655       11.1716208703
  O        10.7527430746       12.7219452491        7.2556664193
  O        11.1606902578       14.5750932844        9.0382993122
  O         9.2052456915       14.6646245872       10.9166825954
  P        11.0747196893       14.1944515127        7.5597247087
  C         9.8115420225       15.2392249159        6.7709179939
  H         9.6702326080       14.9448222492        5.7237788617
  H        10.1263637060       16.2897684106        6.8158039458
  H         8.8604397459       15.1482790387        7.3079669936
  P         7.7057534479       14.3467685965       10.9587091092
  C         6.9151987956       14.9245771825        9.4252724052
  H         5.8242007539       14.8935847306        9.5426793773
  H         7.1768506167       14.2567918755        8.5972364035
  H         7.2318289283       15.9482442573        9.1901452857
 Hf        11.0012373726       10.9419343742       13.5345910435
  O        12.0588915396       11.9716959112        9.9404064231
  O        12.8784391341       11.1665572315       14.7400638550
  O        14.6673733778       10.9219281328       12.8787831580
  P        14.3198169159       10.7975763750       14.3650204696
  C        15.4615349799       11.8644933417       15.2940972557
  H        15.2129192544       11.8494547192       16.3622831510
  H        16.4909237897       11.5120025111       15.1513444015
  H        15.4004468686       12.8956288436       14.9250371308
  O         9.9371888017        9.8631777268        9.9440856857
  O         9.1229595084       10.7526968386       14.7391681601
  O         7.3292855285       10.8324959085       12.8705726517
  P         7.6929714070       11.1305693364       14.3309974895
  C         6.5349387644       10.2228532076       15.3960160888
  H         6.7487643639       10.4402906112       16.4499197274
  H         5.5053396332       10.5195298952       15.1604865505
  H         6.6320751361        9.1424562187       15.2338998223
  O         9.6145802120       12.3085414118        9.6126266569
  O        10.7548725253       12.8027400491       14.6676294151
  O        10.9971247511       14.6591150391       12.8736840427
  P        11.0507356152       14.2735414765       14.3516939688
  C        12.6661164587       14.7073930885       15.0715339193
  H        12.5944840375       14.6883011083       16.1666849780
  H        13.4109487286       13.9579435491       14.7825345985
  H        12.9835803276       15.7020062996       14.7371352757
  O        12.3869712569        9.5282028311        9.6153866272
  O        11.2457603616        9.1138474075       14.7398252180
  O        10.9986089646        7.2524685375       12.9506304006
  P        10.9512016418        7.6409068019       14.4277482103
  C        12.0879690762        6.5612164375       15.3475531290
  H        12.1683540325        6.8939584833       16.3895477386
  H        11.7006323147        5.5345685702       15.3207636474
  H        13.0815595663        6.5621159893       14.8878496216
  H         9.0163336943        9.0240602425       12.9562670825
  H        12.9047613995        8.9303675546        9.0565862318
  C         9.3398065230        7.2135139409       15.1597412213
  C        12.5886161042       14.6466791543        6.6719537063
  C        12.0543969575        6.5064157257        6.7797345535
  C         9.9204297563       15.3493415900       15.2828902069
  C         6.9260110918       15.4037846406       12.2133161040
  C        15.0810802189        6.7784708458        9.5644172302
  C         6.7051957326        7.1062059142       12.5039855405
  C        15.0869202191       15.0334987279        9.4503721546
  C        14.8452549974        9.3754494890        6.7916811193
  C         7.3793002297       12.8683269953       14.6918688262
  C         7.0094083557       12.2961334923        6.6286272175
  C        14.6887889978        9.1317971973       14.9554174042
  H         9.0745365814       12.8502806849        9.0185642985
  H        13.0038131154       12.8176494812       12.9289056845
  H         8.0649735368       13.4357444959       14.0563326663
  H         6.3448189025       13.1312127914       14.4426902407
  H         7.5919775407       13.0866081256       15.7447822256
  H         9.9110811748       15.0579403393       16.3405007683
  H        10.2610097207       16.3887172679       15.1933290845
  H         8.9034895774       15.2812430127       14.8840829731
  H         8.6039253667        7.9814920301       14.8972923244
  H         9.0008898825        6.2318438542       14.8089685781
  H         9.4277466710        7.2072265880       16.2539728405
  H         6.9793495326        7.7641667976       13.3361656019
  H         5.6214800999        7.1910186026       12.3526052068
  H         6.9641700931        6.0710640852       12.7567855370
  H         7.4364625099       15.2946628457       13.1748489092
  H         7.0077428127       16.4511177782       11.8957311467
  H         5.8681683978       15.1384918239       12.3300064310
  H         6.9984098222       11.9851935033        5.5757363943
  H         6.0043074185       12.6207591910        6.9234430802
  H         7.7160053073       13.1299797574        6.7180673424
  H        12.4046733470       14.5869736087        5.5915845595
  H        12.9094564875       15.6611313007        6.9357760640
  H        13.3667640973       13.9202073999        6.9236360857
  H        13.0472625894        6.6008041848        7.2354996488
  H        11.7343340043        5.4616348049        6.8830242490
  H        12.1159164729        6.7670117732        5.7160811789
  H        14.8574487661        9.5592904628        5.7093643882
  H        15.8358197828        9.0378231111        7.1182917814
  H        14.0977761590        8.5960632012        6.9789974047
  H        15.0198099528       16.1265406779        9.5200308324
  H        16.1366565767       14.7337982735        9.3462231416
  H        14.5178504990       14.7091902158        8.5742842888
  H        16.1716042982        6.8743042028        9.6412473298
  H        14.8093848594        5.7206121892        9.4622400542
  H        14.7563181107        7.3195603472        8.6692260671
  H        13.9688382528        8.4657927605       14.4722871391
  H        15.7097260844        8.8404844416       14.6834092077
  H        14.5502444716        9.0746094330       16.0417506557
