# Supplementary material for: Atomically precise surface chemistry of zirconium and hafnium metal oxo clusters beyond carboxylate ligands
Source: Chem Sci. 2024 Oct 7;15(42):17380–96. doi: 10.1039/d4sc03859b (PMC11457152; doi:10.1039/d4sc03859b)
Supplement: SC-015-D4SC03859B-s001 [file SC-015-D4SC03859B-s001.zip › DFT/Hf6_diMethPH_exchange/Hf6_diMethPH_1eq.xyz]

106
 i =       39, E =      -978.9299211665
 Hf         8.5249770477       11.0758116516       10.8638733810
 Hf        10.9948275526       11.0847851729        8.3678779980
  O         9.6270990831        9.6916272571       12.2297454670
  O         9.0451144723        7.5107500903       10.7509688112
  O         9.0388682764       11.0692526509        7.3321975534
  O         7.4229176608       11.0733793486        8.9508123579
  O         7.4281503751        9.1291374761       10.8292407975
  C         7.8237579609       11.0097495486        7.7344669360
  C         6.7612481230       10.8469594097        6.6716174563
  H         7.0608990804       11.3552062281        5.7480039885
  H         5.7929753673       11.2127576724        7.0294923169
  H         6.6617323578        9.7746081360        6.4441011178
  C         7.8312234330        7.9166611523       10.7232829993
  C         6.7606857756        6.8620841951       10.5399505916
  H         7.1269868023        5.8768528747       10.8468042981
  H         6.4990204425        6.8166353926        9.4719109755
  H         5.8532998790        7.1362692420       11.0902602035
 Hf        13.4780704426       11.0794527898       10.8272851076
  O        12.3833231248       12.4668354464       12.2181240925
  O        12.9497422215       14.6540287811       10.8256103773
  O        12.9513778044       11.0933838572        7.2647706192
  O        14.5716695979       11.0928902292        8.8824283237
  O        14.5699212782       13.0366741727       10.8193098197
  C        14.1659964848       11.1584192194        7.6671753157
  C        15.2297489481       11.3324953249        6.6051772283
  H        14.8898000804       10.9291509880        5.6452767355
  H        16.1705163097       10.8678252887        6.9205781239
  H        15.4144488362       12.4099192902        6.4761216365
  C        14.1652001273       14.2508393980       10.7584344235
  C        15.2258047564       15.3172266836       10.5907209772
  H        15.3458774488       15.5174832209        9.5151047292
  H        16.1889563597       14.9727035315       10.9820878270
  H        14.9134226516       16.2513064654       11.0708992662
 Hf        11.0050045353        8.5882245514       10.8160388432
  O        12.0564422962       10.0273571798       11.8908852169
  O        14.5773218924        9.1295400246       10.8412317316
  O        10.9873736753        9.1319318622        7.2631446198
  O        10.9898124396        7.5091031534        8.8763037794
  O        12.9701624792        7.5044104370       10.7618525584
  C        10.9250419790        7.9159715783        7.6618874266
  C        10.7553629264        6.8531913767        6.5987196970
  H        11.1504299723        7.1983204226        5.6372532291
  H         9.6791068064        6.6578962049        6.4758697099
  H        11.2309386764        5.9164239385        6.9100247298
  C        14.1827165696        7.9097585635       10.8059806094
  C        15.2665604148        6.8528108279       10.8337337309
  H        16.0919523425        7.1412068370       10.1709836266
  H        14.8660502945        5.8729794018       10.5556074581
  H        15.6768231504        6.7955443604       11.8530044589
 Hf        10.9960854685       13.5617599870       10.8372406476
  O         9.9516460501       12.1354799200       11.8928387406
  O         7.4303646373       13.0354664938       10.9199092110
  O        11.0098277170       13.0328172643        7.2663692619
  O        11.0119197467       14.6532572814        8.8843593198
  O         9.0494340789       14.6536714253       10.8497915403
  C        11.0744757619       14.2484268457        7.6698011964
  C        11.2412696049       15.3056571467        6.6002292570
  H        12.2899564621       15.3002929808        6.2670594708
  H        11.0000869293       16.2995084821        6.9903667921
  H        10.6224196580       15.0642524729        5.7275866659
  C         7.8347390704       14.2499429016       10.9426918528
  C         6.7757808634       15.3197362766       11.1002945270
  H         5.8135375062       14.9735137685       10.7078294848
  H         7.0908942582       16.2498743056       10.6145958147
  H         6.6506668201       15.5266301543       12.1740612493
 Hf        11.0182568834       11.1023244057       13.3290912693
  O        12.0517186828       12.1367664316        9.7834787337
  O        13.0360850816       11.1563351178       14.4077164400
  O        14.5818231761       11.0744563462       12.7239339764
  C        14.2312649268       11.1136896606       13.9601495775
  C        15.3578314391       11.0978801194       14.9715315379
  H        14.9922929034       11.3591399370       15.9694628715
  H        15.7938313403       10.0882116308       15.0005295056
  H        16.1558970838       11.7819693990       14.6563515849
  O         9.9469259274       10.0311178329        9.7884842150
  O         9.0469301270       11.1680652716       14.4085662790
  O         7.4279026902       11.0894625558       12.7929416255
  C         7.8334419316       11.1995824091       14.0058207879
  C         6.7636534214       11.3911157218       15.0592755733
  H         7.1311212981       11.0942648366       16.0470704078
  H         6.5002297793       12.4591708712       15.0937595570
  H         5.8568170284       10.8370095015       14.7909218089
  O         9.6163425958       12.4675839410        9.4611671046
  O        10.9940564272       13.0395152089       14.4108597916
  O        10.9891872632       14.6548570729       12.7895784279
  C        10.9282784192       14.2545365480       14.0051908513
  C        10.7573009482       15.3197876202       15.0650853161
  H         9.6814613104       15.5234759499       15.1774663186
  H        11.1417889899       14.9738109764       16.0303479662
  H        11.2423218631       16.2522449953       14.7551393539
  O        12.3821109405        9.7000137542        9.4512526033
  O        11.0794188740        9.2831833534       14.4958199360
  O        11.0763674146        7.4245395602       12.6412087633
  P        11.4831762241        7.8538128458       14.0677843843
  C        13.2696888534        7.6587789977       14.2629224691
  H        13.5640124645        7.9078463185       15.2897781675
  H        13.5625166066        6.6288589332       14.0248859396
  H        13.7665427250        8.3466961608       13.5672481388
  H         9.0815213771        9.1278617444       12.8000969941
  C        10.7011701806        6.7039129992       15.2217391416
  H         9.0602413909       13.0323822518        8.9033467855
  H        12.9341211215        9.1490844300        8.8758522866
  H        12.9415565246       13.0391863188       12.7660040086
  H         9.6114441742        6.7965226532       15.1288179644
  H        10.9919498584        5.6736931927       14.9825118690
  H        10.9923219532        6.9440443696       16.2515661266
