# Supplementary material for: Atomically precise surface chemistry of zirconium and hafnium metal oxo clusters beyond carboxylate ligands
Source: Chem Sci. 2024 Oct 7;15(42):17380–96. doi: 10.1039/d4sc03859b (PMC11457152; doi:10.1039/d4sc03859b)
Supplement: SC-015-D4SC03859B-s001 [file SC-015-D4SC03859B-s001.zip › DFT/Hf6_diMethPH_exchange/Hf6_diMethPH_2eq.xyz]

110
 i =       27, E =      -987.3742675733
 Hf         8.5270594396       10.9753007430       11.0199318635
 Hf        10.9891046662       10.9808966681        8.5173523890
  O         9.6333046271        9.6015484126       12.3998822899
  O         9.0481879558        7.4269797515       10.9148422522
  O         9.0335716747       10.8369927122        7.4967733159
  O         7.4218996039       10.9163933245        9.1133678255
  O         7.4273723559        9.0402765719       10.9963228122
  C         7.8207198217       10.8165484402        7.8994393874
  C         6.7465999621       10.6542490796        6.8458328108
  H         7.1337845563       10.8952001643        5.8504129430
  H         5.8776103564       11.2763218292        7.0912937395
  H         6.4101058506        9.6067216719        6.8492435451
  C         7.8338883952        7.8295667513       10.8839866816
  C         6.7683045874        6.7724234966       10.6846114861
  H         7.1147125891        5.7984675127       11.0465703985
  H         6.5685032926        6.6837200120        9.6058717737
  H         5.8337548524        7.0683097564       11.1740963381
 Hf        13.4735511489       11.0168533438       10.9901798397
  O        12.3833795909       12.3861196789       12.3833010446
  O        12.9589186727       14.5774107092       10.9976480538
  O        12.9602029479       11.0029746552        7.4234742230
  O        14.5742301022       11.0816931314        9.0441044644
  O        14.5754742128       12.9586905073       10.9921586794
  C        14.1732724215       11.0670000278        7.8259811555
  C        15.2466089815       11.1548967861        6.7613261545
  H        14.8858079753       10.7483492474        5.8106648388
  H        16.1570025191       10.6412444012        7.0911457849
  H        15.5019504344       12.2146964309        6.6094641727
  C        14.1737026590       14.1765330489       10.9800586717
  C        15.2526585184       15.2394725818       10.9723128097
  H        14.8466258978       16.2069594783       10.6600722901
  H        16.0820401776       14.9321769266       10.3240052699
  H        15.6558713464       15.3411685053       11.9910888950
 Hf        11.0158687565        8.5079336631       10.9813934712
  O        12.0582094657        9.9465951910       12.0525352566
  O        14.5820625548        9.1131020121       11.0015837509
  O        10.9963774485        9.0400247241        7.4244127985
  O        10.9943669440        7.4238861337        9.0428948200
  O        13.0360025054        7.4287624322       10.9244000525
  C        10.9315697636        7.8256964089        7.8269969774
  C        10.7565515473        6.7622669709        6.7660410680
  H        11.1937038447        7.0878985641        5.8158426510
  H         9.6780517856        6.6094713794        6.6076197150
  H        11.1872726626        5.8108089953        7.0964316527
  C        14.2310923444        7.8775656402       10.9611844705
  C        15.3566864377        6.8644324044       10.9733888179
  H        16.1692409318        7.1950344871       10.3146018708
  H        14.9947563379        5.8736852834       10.6810078917
  H        15.7699947057        6.8079264127       11.9914956176
 Hf        10.9869656604       13.4815133200       11.0196593292
  O         9.9510940206       12.0415312052       12.0580895618
  O         7.4218594496       12.8836856489       11.0142001137
  O        10.9255032567       12.8060830827        7.3401212632
  O        10.9242942318       14.6600190863        9.1960731609
  O         9.0288577007       14.5016871563       11.1641464268
  P        11.3114446436       14.2430814370        7.7590911163
  C        10.4742651934       15.3765316374        6.6270718582
  H        10.7373024360       15.1385953876        5.5892112101
  H        10.7526190133       16.4128656715        6.8541798988
  H         9.3898223061       15.2641490448        6.7539603797
  C         7.8169829296       14.0957776951       11.1562106895
  C         6.7328054194       15.1382384163       11.3184984701
  H         6.1991436663       14.9535219507       12.2617256354
  H         5.9964341289       15.0335198635       10.5107216669
  H         7.1548184845       16.1476403653       11.3241259896
 Hf        11.0189144856       11.0167513902       13.4936200938
  O        12.0480190317       12.0607770310        9.9409858380
  O        13.0347451289       11.0791296241       14.5732777261
  O        14.5827259040       10.9956058542       12.8935998929
  C        14.2301627617       11.0315389686       14.1284472552
  C        15.3470610524       10.9963152762       15.1506161808
  H        14.9943243602       11.3597700040       16.1213509122
  H        15.6837179164        9.9552175510       15.2681448468
  H        16.2067293761       11.5794305643       14.7996791291
  O         9.9528382423        9.9410890466        9.9585155103
  O         9.0499591024       11.0826759766       14.5728271763
  O         7.4282068891       11.0070381881       12.9583999782
  C         7.8354762166       11.1156462777       14.1691988884
  C         6.7726153871       11.3124996141       15.2296827246
  H         7.0833379120       10.8565847782       16.1764767700
  H         6.6540051259       12.3929309675       15.4029127703
  H         5.8095279438       10.9128510326       14.8947666169
  O         9.6157025748       12.3785442130        9.6184828525
  O        10.9943984843       12.9570604287       14.5758295971
  O        10.9954325060       14.5756301917       12.9597661239
  C        10.9291455858       14.1728438587       14.1739309807
  C        10.7534010957       15.2297026148       15.2413661403
  H         9.6904277502       15.2595665175       15.5249542961
  H        11.3245659587       14.9650925938       16.1389697521
  H        11.0417938046       16.2166812408       14.8657137382
  O        12.3862620988        9.6187654629        9.6124939233
  O        11.1488374653        9.1974891588       14.6572284153
  O        11.0810078752        7.3408354888       12.8006685701
  P        11.5213690690        7.7638889431       14.2201734635
  C        13.3092134775        7.5487763453       14.3830364528
  H        13.6202890175        7.7696013814       15.4114766047
  H        13.5925678756        6.5239848148       14.1138007747
  H        13.7998803726        8.2522651851       13.6986095558
  H         9.0934809626        9.0267257435       12.9646934372
  H        12.9378248410        9.0615912888        9.0426364014
  C        10.7448408950        6.6205381341       15.3849554942
  C        13.0876685834       14.4832348158        7.5226790147
  H         9.0669009822       12.9416135530        9.0514572495
  H        12.9368500011       12.9498394252       12.9446483464
  H         9.6551262088        6.7268583710       15.3075048167
  H        11.0190540699        5.5868957130       15.1410044666
  H        11.0531603732        6.8564398004       16.4107149745
  H        13.3646264585       14.2423502288        6.4890922165
  H        13.3617399847       15.5191542078        7.7568243177
  H        13.6166034123       13.8079543298        8.2066231569
