# Supplementary material for: Atomically precise surface chemistry of zirconium and hafnium metal oxo clusters beyond carboxylate ligands
Source: Chem Sci. 2024 Oct 7;15(42):17380–96. doi: 10.1039/d4sc03859b (PMC11457152; doi:10.1039/d4sc03859b)
Supplement: SC-015-D4SC03859B-s001 [file SC-015-D4SC03859B-s001.zip › DFT/Hf6_diMethPH_exchange/Hf6_diMethPH_3eq.xyz]

114
 i =       35, E =      -995.8159819387
 Hf         8.5463070123       10.9930665906       11.0647319091
 Hf        10.9582045051       11.0165951661        8.5178635595
  O         9.6858247876        9.6051009205       12.4585106230
  O         9.0386231424        7.4234053056       11.0804196957
  O         8.8851354969       10.9939038893        7.5066531964
  O         7.3492207635       10.9987911111        9.2027274370
  O         7.4322362419        9.0489346413       11.0092748330
  C         7.6949849841       10.9909238271        7.9645523439
  C         6.5595983981       10.9610332088        6.9608163210
  H         6.9229403254       11.1790786128        5.9517043256
  H         5.7771565159       11.6716283661        7.2555150097
  H         6.1036261158        9.9599428900        6.9710446881
  C         7.8273381140        7.8305904777       11.0544023329
  C         6.7411340731        6.7739763996       11.0596234651
  H         7.1543107507        5.7875994904       11.2920680940
  H         6.2697950795        6.7437123989       10.0662786492
  H         5.9565225900        7.0459756244       11.7771410947
 Hf        13.4739681513       10.9934212980       10.9757434431
  O        12.4000137465       12.3885955730       12.3847552224
  O        12.9695650867       14.5767321011       11.0011111218
  O        12.9569190499       11.0802334193        7.4267330707
  O        14.5748320329       11.0094388625        9.0445799508
  O        14.5789690562       12.9514818543       10.9910159087
  C        14.1688160011       11.0710671591        7.8272281488
  C        15.2480339752       11.1576744762        6.7670461899
  H        14.8547992649       10.8733272683        5.7856386200
  H        16.1054619887       10.5328258986        7.0439835599
  H        15.6057546595       12.1970644225        6.7143067564
  C        14.1830817108       14.1702309986       10.9822894601
  C        15.2660510121       15.2295511234       10.9755696587
  H        14.8525548298       16.2117723639       10.7260003177
  H        16.0621645511       14.9492997431       10.2748368797
  H        15.7197561963       15.2790790809       11.9766059508
 Hf        11.0202894254        8.4897876090       11.0259013293
  O        12.0709319197        9.9459098551       12.0524060503
  O        14.5864399777        9.0798072080       10.9997154275
  O        10.9182168356        9.2033306459        7.3438362354
  O        10.9210436841        7.3424526990        9.1906891116
  O        13.0290866694        7.4191726625       10.9279254690
  P        10.5004602433        7.7771461213        7.7710358427
  C         8.7113978209        7.5937851847        7.5934981629
  H         8.4046002902        7.8728579644        6.5781712115
  H         8.2258560161        8.2634738563        8.3141471143
  H         8.4188461494        6.5585428475        7.8075746741
  C        14.2274923166        7.8501463183       10.9658965729
  C        15.3422360385        6.8246091916       10.9813343088
  H        16.1157704489        7.1000762523       10.2531638904
  H        14.9550999376        5.8220452850       10.7746742714
  H        15.8187561956        6.8327701446       11.9725453793
 Hf        11.0105742019       13.4953655406       11.0242768213
  O        10.0046631866       12.0427232503       12.0584732168
  O         7.4888907763       12.9358093133       11.1643918353
  O        10.9208158736       12.8565342940        7.3384171672
  O        10.9971803829       14.6687715728        9.2059327684
  O         9.0580554607       14.5809400765       11.1626771306
  P        11.3396026317       14.2799221841        7.7550266720
  C        10.4870867057       15.4380707756        6.6594625046
  H        10.7299617787       15.2180590626        5.6126780982
  H        10.7729598714       16.4694458804        6.8992535989
  H         9.4047521031       15.3263521512        6.8039192476
  C         7.8575914555       14.1567670614       11.2406511750
  C         6.7601126638       15.1853592748       11.4164364280
  H         6.1115889258       14.8920344686       12.2523589421
  H         6.1312750981       15.2001058155       10.5147813040
  H         7.1794943199       16.1815154839       11.5870165235
 Hf        11.0605782963       11.0226572448       13.5047563284
  O        12.0514720140       12.0598840104        9.9406546207
  O        13.0478538611       11.0798500939       14.5731641586
  O        14.5839396154       10.9241609458       12.8882232094
  C        14.2418456511       10.9988870098       14.1216892016
  C        15.3657237378       10.9650622331       15.1361777862
  H        15.0314187172       11.3595465670       16.1012127407
  H        15.6814150343        9.9200615615       15.2755835323
  H        16.2339794422       11.5203986056       14.7619363581
  O         9.9483764897        9.9470172382       10.0001089366
  O         9.1285847963       11.0856176672       14.5902847381
  O         7.4924584757       11.0040634598       13.0152667810
  C         7.9082082633       11.1126234622       14.2193538693
  C         6.8583539510       11.2979947381       15.2940094193
  H         7.2131713909       10.9123153505       16.2559907028
  H         6.6685624115       12.3760088370       15.4097251966
  H         5.9166691204       10.8218712021       14.9991533363
  O         9.6141957321       12.3907651802        9.6292294241
  O        10.9997810888       12.9628712476       14.5790194309
  O        10.9996113053       14.5781627521       12.9613645406
  C        10.9430218921       14.1774403285       14.1767726192
  C        10.7841285353       15.2401785431       15.2418014936
  H         9.7144526596       15.3298711605       15.4846498527
  H        11.3084992740       14.9463377361       16.1582466175
  H        11.1365304590       16.2109942205       14.8779962007
  O        12.3672629598        9.6139397962        9.6042830850
  O        11.1593268918        9.2047780974       14.6727237842
  O        11.1574024375        7.3350739107       12.8616140614
  P        11.5759214639        7.7765854871       14.2759234355
  C        13.3650207211        7.5902899103       14.4559608364
  H        13.6698830496        7.8497156692       15.4771919099
  H        13.6575864510        6.5584373780       14.2258374735
  H        13.8535281097        8.2700195344       13.7463359940
  H         9.1564678612        9.0461503773       13.0482065055
  H        12.8953917889        9.0452542664        9.0230080717
  C        10.8128102506        6.6360501752       15.4515716530
  C        13.1115773764       14.5052645815        7.4783675757
  C        11.2607657453        6.6291690525        6.6007350342
  H         9.0659774528       12.9583808787        9.0660479119
  H        12.9736667725       12.9447698924       12.9334142988
  H        12.3518811855        6.7159355761        6.6806409836
  H        10.9670678924        5.5987005660        6.8344656631
  H        10.9577859396        6.8802724018        5.5769069783
  H        13.3668505034       14.2518533249        6.4422578403
  H        13.3971654505       15.5415920744        7.6964742311
  H        13.6486787273       13.8327060647        8.1584730933
  H         9.7221299418        6.7248893441       15.3672655167
  H        11.1041470162        5.6040873655       15.2206860983
  H        11.1129286652        6.8880522286       16.4758781061
