# Supplementary material for: Atomically precise surface chemistry of zirconium and hafnium metal oxo clusters beyond carboxylate ligands
Source: Chem Sci. 2024 Oct 7;15(42):17380–96. doi: 10.1039/d4sc03859b (PMC11457152; doi:10.1039/d4sc03859b)
Supplement: SC-015-D4SC03859B-s001 [file SC-015-D4SC03859B-s001.zip › DFT/Hf6_diMethPH_exchange/Hf6_diMethPH_4eq.xyz]

118
 i =       35, E =     -1004.2568686912
 Hf         8.5380123164       10.9989723273       11.0927992036
 Hf        10.8945774155       11.0198164448        8.5082587936
  O         9.6920903641        9.6115651415       12.4606973865
  O         8.9669402006        7.4274361065       11.1492241849
  O         8.8715191641       10.9957732185        7.5084698743
  O         7.3393552085       11.0004943293        9.2043602616
  O         7.4225113300        9.1055276058       11.0127965809
  C         7.6793505508       10.9916535297        7.9691610795
  C         6.5499642499       10.9517546743        6.9590310001
  H         6.8918301683       11.2978465255        5.9780001418
  H         5.6993970271       11.5462663584        7.3127820992
  H         6.2037789314        9.9116907327        6.8609472221
  C         7.7740470736        7.8724524400       11.0860273282
  C         6.6458345543        6.8603909138       11.0843762903
  H         7.0215512454        5.8518709514       11.2823639431
  H         6.1505056291        6.8800515119       10.1027817362
  H         5.8890617303        7.1438772400       11.8273922914
 Hf        13.4650551783       10.9914059864       10.9073324531
  O        12.4571738779       12.3920688537       12.3162999326
  O        13.0344258612       14.5703347050       10.8326147517
  O        12.8595871443       11.0841061938        7.4052218887
  O        14.5078085951       10.9976789267        8.9655872398
  O        14.5805076655       12.8877939388       10.7615775177
  C        14.0814777570       11.0610931827        7.7608770120
  C        15.1299230879       11.1374785979        6.6706406715
  H        14.7212943775       10.7945241379        5.7141764359
  H        16.0179518846       10.5592577251        6.9510356386
  H        15.4417153019       12.1869118209        6.5572426406
  C        14.2257011739       14.1216936673       10.7608277084
  C        15.3522874889       15.1329745094       10.6748339077
  H        14.9627864273       16.1458238131       10.5335213372
  H        16.0329290566       14.8625884100        9.8570448590
  H        15.9402917550       15.0948676694       11.6032724323
 Hf        10.9990529963        8.4936966884       10.9999956117
  O        12.0720422881        9.9485139089       11.9951809917
  O        14.5808032723        9.0727775649       10.9876553712
  O        10.8375552889        9.1946189480        7.3388495594
  O        10.8379016247        7.3387283551        9.1902008893
  O        13.0196198457        7.4197176908       10.8496316234
  P        10.4181711107        7.7723105130        7.7684656180
  C         8.6278936435        7.5880035035        7.6016220122
  H         8.3149432417        7.8556938209        6.5850994166
  H         8.1465198735        8.2644820346        8.3189354148
  H         8.3367470473        6.5550240332        7.8282881703
  C        14.2181407467        7.8459027165       10.9119560935
  C        15.3316368918        6.8175276306       10.9079484546
  H        16.0886564969        7.0895580009       10.1608778364
  H        14.9393255151        5.8150792529       10.7110417724
  H        15.8321498676        6.8288871225       11.8869980235
 Hf        11.0012981103       13.5095892836       10.9998865917
  O        10.0171443676       12.0570879846       12.0771450275
  O         7.4195500897       12.8901194209       11.2381832992
  O        10.8375536637       12.8664866034        7.3366560905
  O        10.8462846719       14.6727346013        9.2018087493
  O         8.9661835300       14.5715103881       11.1671389711
  P        11.2084310691       14.3014271502        7.7481132407
  C        10.3176606991       15.4406401367        6.6637986813
  H        10.5558646596       15.2283233075        5.6144369306
  H        10.5843339570       16.4773302108        6.9033675031
  H         9.2396672004       15.3054493529        6.8191582973
  C         7.7747086498       14.1241268403       11.2385536048
  C         6.6485438433       15.1354830645       11.3280599936
  H         6.0030321186       14.8946725793       12.1831942659
  H         6.0224206004       15.0591679637       10.4276411822
  H         7.0390639567       16.1537037402       11.4181764707
 Hf        11.1058297112       11.0199194416       13.4921621720
  O        11.9845158619       12.0554916412        9.9241096310
  O        13.1298018957       10.9957285904       14.4910090655
  O        14.6608684744       10.9990243130       12.7939969448
  C        14.3215136457       10.9942553597       14.0298628766
  C        15.4517791936       10.9645492678       15.0392028757
  H        15.1110062057       11.3228130844       16.0162481320
  H        15.7962911859        9.9251732510       15.1499115225
  H        16.3029138008       11.5535619790       14.6777140086
  O         9.9285881210        9.9495105819       10.0043589088
  O         9.1420627918       11.0841052493       14.5948923129
  O         7.4925315270       10.9986817302       13.0357847005
  C         7.9196168994       11.0615266935       14.2399494422
  C         6.8745345542       11.1367177962       15.3335233111
  H         7.2712807979       10.7427120231       16.2755622483
  H         6.6078439407       12.1930225985       15.4905079535
  H         5.9639385608       10.6053641858       15.0346844173
  O         9.5441999058       12.3934888862        9.6827922753
  O        11.1626230380       12.8664336299       14.6633312889
  O        11.1542777881       14.6727384357       12.7979637337
  P        10.7914219311       14.3010269252       14.2513083870
  C        11.6806742683       15.4408237215       15.3362144765
  H        11.4422835727       15.2280068478       16.3854426744
  H        12.7588580364       15.3067966237       15.1812376164
  H        11.4130769841       16.4773230524       15.0968488386
  O        12.3087513170        9.6104912905        9.5395278114
  O        11.1626457762        9.1946434852       14.6611389019
  O        11.1608153372        7.3386827666       12.8098226714
  P        11.5822637566        7.7725020722       14.2308491929
  C        13.3729413405        7.5895402146       14.3941880910
  H        13.6877810796        7.8583337504       15.4098321611
  H        13.6641812532        6.5564506052       14.1680978997
  H        13.8526158345        8.2653793612       13.6750472433
  H         9.1775265371        9.0445191798       13.0552590138
  H        12.8223449551        9.0414100917        8.9459750782
  C        10.8329379607        6.6118423349       15.3968110569
  C        12.9699257652       14.5799326793        7.4568868329
  C        11.1700900205        6.6118768163        6.6039799555
  C         9.0295761217       14.5786845673       14.5412308764
  H         8.9842088866       12.9647681747        9.1349526690
  H        13.0184623348       12.9630294844       12.8630864098
  H         8.7942676076       14.3951767049       15.5967940247
  H         8.7552964021       15.6033650966       14.2629832844
  H         8.4675773314       13.8720476914       13.9187619900
  H         9.7408888733        6.6905984575       15.3208445269
  H        11.1329319943        5.5853294998       15.1533336587
  H        11.1375437811        6.8559606459       16.4218445524
  H        12.2619670812        6.6912592126        6.6818533213
  H        10.8703037822        5.5852255725        6.8471669265
  H        10.8672596659        6.8555269867        5.5783156815
  H        13.2048656655       14.3950644883        6.4014865468
  H        13.2436848977       15.6052152104        7.7334602647
  H        13.5328974675       13.8746293770        8.0799850747
