# Supplementary material for: Atomically precise surface chemistry of zirconium and hafnium metal oxo clusters beyond carboxylate ligands
Source: Chem Sci. 2024 Oct 7;15(42):17380–96. doi: 10.1039/d4sc03859b (PMC11457152; doi:10.1039/d4sc03859b)
Supplement: SC-015-D4SC03859B-s001 [file SC-015-D4SC03859B-s001.zip › DFT/Hf6_diMethPH_exchange/Hf6_diMethPH_5eq.xyz]

122
 i =       30, E =     -1012.6889634697
 Hf         8.5342346394       10.9858019666       11.0800106573
 Hf        10.9339124605       11.0030628482        8.5225841357
  O         9.6995723885        9.6125251376       12.4606689239
  O         9.0416173885        7.4229240624       11.0823432508
  O         8.8822855852       10.9943091146        7.5062330673
  O         7.3507521335       10.9054276489        9.1950262284
  O         7.4295529053        9.0448041349       11.0839032546
  C         7.6923058662       10.9316655187        7.9613511395
  C         6.5610828064       10.8778576098        6.9521911430
  H         6.9222747291       11.1106081496        5.9455587113
  H         5.7606938396       11.5681443183        7.2473769546
  H         6.1286730024        9.8664983951        6.9553852957
  C         7.8303440070        7.8269914135       11.0917942711
  C         6.7472510394        6.7662099915       11.0924914510
  H         7.1629665548        5.7831834075       11.3352651842
  H         6.2901692162        6.7250921098       10.0927345690
  H         5.9523311084        7.0387751982       11.7977983384
 Hf        13.4899861939       10.9998062780       10.9174530660
  O        12.4571513235       12.4017264999       12.3235323545
  O        13.0225322758       14.5841035734       10.8372323768
  O        12.9189721110       11.0789063304        7.4121536019
  O        14.5791190226       11.0017399156        8.9736653779
  O        14.5915267983       12.9364044996       10.8349249374
  C        14.1416980965       11.0528255317        7.7695182821
  C        15.1933769391       11.1054270184        6.6786175733
  H        14.7544016539       10.8906735957        5.6992169827
  H        16.0069286860       10.4048464430        6.9043384816
  H        15.6334650052       12.1136383355        6.6599542685
  C        14.2232784597       14.1601168706       10.7910170384
  C        15.3281208110       15.1922704862       10.6808204680
  H        14.9177620829       16.2060066337       10.6441114375
  H        15.9253564825       14.9927477852        9.7805171334
  H        16.0073536962       15.0933804602       11.5388729230
 Hf        11.0330710736        8.4979517796       11.0255143960
  O        12.1243760214        9.9437225096       12.0421105673
  O        14.5905212075        9.0660902944       10.9919380177
  O        10.8438543546        9.1928318775        7.3429463107
  O        10.9207204790        7.3404565375        9.1961112978
  O        13.0255415654        7.4171717496       10.9255278051
  P        10.4611900397        7.7630538766        7.7852350740
  C         8.6709416268        7.5523815465        7.6492656475
  H         8.3402628757        7.7881249792        6.6304726646
  H         8.1913261106        8.2430665469        8.3539233878
  H         8.3955885080        6.5228739010        7.9088217976
  C        14.2267114724        7.8403534535       10.9639262606
  C        15.3331351034        6.8051860700       10.9984672725
  H        16.1521536015        7.1046701032       10.3329314058
  H        14.9518657299        5.8154783559       10.7278268773
  H        15.7448846373        6.7624338477       12.0177465390
 Hf        11.0215576186       13.5393380752       11.0100434898
  O        10.0201485843       12.0610789194       12.0659113355
  O         7.3290496791       12.7909574812       11.0117591844
  O        10.8447579642       12.7986022104        7.3309212180
  O        10.9249956644       14.6651493072        9.1316703506
  O         9.1280136962       14.6641978164       11.1648116385
  P        11.2771892208       14.2323396836        7.6984592617
  C        10.4319664655       15.3596416087        6.5637126038
  H        10.6769522976       15.1079817710        5.5246334856
  H        10.7226888211       16.3961229547        6.7739698338
  H         9.3485463939       15.2577710443        6.7068527193
  P         7.6444951235       14.2879840253       11.1341447550
  C         6.8633765252       15.1443299214        9.7369660317
  H         5.7937733748       14.9055240814        9.6913608572
  H         7.3399264082       14.8146282806        8.8042176693
  H         7.0002280846       16.2288425935        9.8311867830
 Hf        11.1052686735       11.0318715578       13.4921059015
  O        12.0402589354       12.0609461113        9.9265861752
  O        13.1367947817       10.9978207853       14.4954128955
  O        14.6647010958       11.0006591319       12.7972660927
  C        14.3263662890       10.9802189761       14.0345025359
  C        15.4628709461       10.9184575106       15.0358354949
  H        15.1068212687       11.1370329288       16.0475481483
  H        15.8965484266        9.9076384388       15.0180092934
  H        16.2601942681       11.6134277139       14.7440009503
  O         9.9460343579        9.9412108155       10.0113916817
  O         9.1403592407       11.0867821970       14.5941326797
  O         7.4937208862       11.0041697190       13.0301024190
  C         7.9201459989       11.0676911855       14.2344701994
  C         6.8629599807       11.1053439762       15.3204281723
  H         7.3171393870       11.2397663380       16.3068064772
  H         6.1478935319       11.9130153111       15.1143277741
  H         6.2921682958       10.1660077708       15.3009004851
  O         9.6071779456       12.3889755011        9.6803416867
  O        11.1616651703       12.8613866321       14.6677659167
  O        11.1656391550       14.7364192841       12.8613566935
  P        11.1483591010       14.3640247694       14.3494615463
  C        12.5938866589       15.1246261357       15.1389568234
  H        12.5964268333       14.9121282401       16.2151550551
  H        13.5083219635       14.7070886617       14.6971587996
  H        12.5893537299       16.2090960886       14.9728194906
  O        12.3649365145        9.6109507022        9.5557715925
  O        11.1611778668        9.2097774447       14.6705625650
  O        11.1575197782        7.3362761716       12.8642277896
  P        11.5823616539        7.7824107725       14.2751688464
  C        13.3724401716        7.5963968345       14.4461366275
  H        13.6884599308        7.8865912293       15.4554296435
  H        13.6605427804        6.5577602962       14.2426597506
  H        13.8530260241        8.2550973557       13.7121762370
  H         9.1956414939        9.0468262648       13.0654702628
  H        12.8791176312        9.0317207178        8.9728746635
  C        10.8275511629        6.6460914353       15.4622011046
  C        13.0484001804       14.4399983711        7.4050754643
  C        11.2092549074        6.6108092988        6.6091572241
  C         9.7097837258       15.1056405226       15.1560491735
  C         6.8090422314       14.9202148404       12.6121680457
  H         9.0596305692       12.9238859577        9.0851377364
  H        13.0642390036       12.9393996486       12.8535536019
  H         9.7360915483        6.7340191048       15.3876950492
  H        11.1173220280        5.6128158346       15.2356641816
  H        11.1360471272        6.9041103898       16.4826365792
  H         9.7668244419       14.9489259368       16.2402568956
  H         9.6556855729       16.1783294446       14.9345896101
  H         8.8089671057       14.6115068139       14.7750426087
  H        13.2930500898       14.1762853061        6.3690255916
  H        13.3423744714       15.4758428305        7.6139164060
  H        13.5851561122       13.7681225346        8.0853584241
  H        12.3009163007        6.7102993112        6.6628787917
  H        10.9337318949        5.5804356952        6.8652395305
  H        10.8801391546        6.8415744178        5.5887089120
  H         7.1208030135       14.3118619570       13.4697675057
  H         7.0693856429       15.9701913762       12.7908599742
  H         5.7227045357       14.8197785834       12.4952176710
