# Supplementary material for: Atomically precise surface chemistry of zirconium and hafnium metal oxo clusters beyond carboxylate ligands
Source: Chem Sci. 2024 Oct 7;15(42):17380–96. doi: 10.1039/d4sc03859b (PMC11457152; doi:10.1039/d4sc03859b)
Supplement: SC-015-D4SC03859B-s001 [file SC-015-D4SC03859B-s001.zip › DFT/Hf6_diMethPH_exchange/Hf6_diMethPH_6eq.xyz]

126
 i =       46, E =     -1021.1213977344
 Hf         8.4355223641       11.0756929818       10.9955095071
 Hf        10.8609086365       10.9966002684        8.4723712693
  O         9.5368557174        9.6950708110       12.3979397647
  O         8.8842565072        7.4928328096       11.0798544403
  O         8.8849287665       10.9989071384        7.4141852140
  O         7.3278274859       10.9197419601        9.0610079283
  O         7.3264150750        9.1435584182       11.0033315867
  C         7.6846261112       10.9387666762        7.8372299556
  C         6.5777829500       10.8739904360        6.8031951248
  H         6.9648950230       11.0805790432        5.8005134297
  H         5.7798564461       11.5807392783        7.0644040833
  H         6.1326531004        9.8684870566        6.8194385754
  C         7.6837812413        7.9172407250       11.0280929642
  C         6.5759335759        6.8849172419       10.9804213679
  H         6.9485231137        5.8965776445       11.2678201359
  H         6.1870771044        6.8334768094        9.9525019242
  H         5.7432219289        7.1930318306       11.6245766694
 Hf        13.3719422527       11.0328049810       10.9419196841
  O        12.3058750121       12.4570380311       12.3129907213
  O        12.9497604096       14.5880668020       10.8362834242
  O        12.8029600546       10.9962506548        7.3502678870
  O        14.4177865958       11.0818694654        8.9632861737
  O        14.5078105430       12.9364674185       10.9076670816
  C        14.0169932654       11.0329628956        7.7498415000
  C        15.0935974398       11.0436979136        6.6824170321
  H        14.6948955504       10.7037146811        5.7211860334
  H        15.9440019882       10.4261398732        6.9956613790
  H        15.4650665538       12.0728339949        6.5661222600
  C        14.1485343062       14.1624294254       10.8302409311
  C        15.2615139291       15.1849210890       10.7216577710
  H        14.8724848342       16.2021620491       10.8289000996
  H        15.7459795816       15.0806875820        9.7398960645
  H        16.0301103517       14.9824811388       11.4786778895
 Hf        10.8787848617        8.5233930077       11.0374992586
  O        11.9656870815       10.0007501531       12.0482408819
  O        14.5762233176        9.2112514933       10.9885404073
  O        10.7634038564        9.1352404426        7.3352508768
  O        10.7550474416        7.3363156752        9.2110087779
  O        12.7371651886        7.3533357473       11.0039460132
  P        10.3425338799        7.7260205401        7.7832243842
  C         8.5528138556        7.5364641953        7.5905404019
  H         8.2587564280        7.7599452006        6.5577404957
  H         8.0590607322        8.2447728100        8.2675212499
  H         8.2531172979        6.5149652291        7.8548553960
  P        14.1801356099        7.7655211276       11.3374905459
  C        14.5175572282        7.4970496963       13.0943187603
  H        15.5715977563        7.7111624725       13.3095566710
  H        14.2746900658        6.4664882195       13.3788398261
  H        13.8850595070        8.1937234397       13.6584476604
 Hf        10.9307280996       13.5717289110       10.9484714969
  O         9.8648276151       12.1434966671       12.0477736384
  O         7.1909699512       12.8746719373       10.9228835854
  O        10.8418716649       12.7979040576        7.2552720466
  O        10.9948025726       14.6685980060        9.0530705708
  O         9.0422849370       14.7374515973       11.0046173918
  P        11.3268112407       14.2127461825        7.6241736137
  C        10.5367008554       15.3678861932        6.4757294096
  H        10.7833088039       15.1009472239        5.4407807287
  H        10.8639149378       16.3939597491        6.6828641238
  H         9.4487476168       15.3078382475        6.6068631634
  P         7.5522658648       14.3687983961       11.0144422878
  C         6.7577540142       15.2228371904        9.6231024121
  H         5.6830588349       15.0042244985        9.6029596131
  H         7.2070393402       14.8741938457        8.6837840592
  H         6.9172151776       16.3053751841        9.7035174720
 Hf        10.9440818720       11.0826926262       13.4831148566
  O        11.9153185786       12.0638485139        9.9076471679
  O        12.9486996111       11.0037693212       14.5082273595
  O        14.5099870181       11.0812983913       12.8638607704
  C        14.1492392399       11.0212777593       14.0869279838
  C        15.2540515532       10.9484493673       15.1234589854
  H        14.8899045916       11.2710863809       16.1045109660
  H        15.5917127597        9.9044302996       15.2058880034
  H        16.1159049379       11.5472780470       14.8064180801
  O         9.8478101907        9.9973765119        9.9572212876
  O         8.9565101148       11.1648083505       14.5757139068
  O         7.3410205038       11.0853741177       12.9572913783
  C         7.7465000626       11.1869918015       14.1694736779
  C         6.6642162489       11.3412547364       15.2220687346
  H         7.0849913642       11.2885513911       16.2309024326
  H         6.1635120338       12.3105148205       15.0838954925
  H         5.8967360742       10.5683876791       15.0838488338
  O         9.5231657883       12.4585093694        9.6009321137
  O        10.9994736185       12.8890445753       14.6594883987
  O        11.0736349506       14.7447113610       12.8022651976
  P        11.0334944864       14.3868863236       14.2965353045
  C        12.4967156428       15.1183881825       15.0818078554
  H        12.4909567762       14.9163596651       16.1600163672
  H        13.4023916950       14.6739856212       14.6478670405
  H        12.5200048631       16.2007780389       14.9042218109
  O        12.2364847663        9.6060617907        9.6055961571
  O        10.9908906857        9.2960310955       14.7427533912
  O        10.9168240726        7.4137665259       12.9523200152
  P        10.7116001108        7.8203755610       14.4167189220
  C        11.7555575075        6.7963063257       15.4840291341
  H        11.5176334209        6.9990465862       16.5356368846
  H        11.5896496442        5.7342444514       15.2658994370
  H        12.8090690931        7.0402345022       15.3086536346
  H         8.8990226515        9.1973131195       12.9299519273
  H        12.7751376474        9.0028436509        9.0692596086
  C         9.0204057703        7.3891012484       14.9392703363
  C        13.1080127457       14.3592705221        7.3428112054
  C        11.1025455169        6.5370881191        6.6504334029
  C         9.6131159815       15.1832719735       15.0827853925
  C         6.7578395444       15.0350069412       12.5007492198
  C        15.2872581787        6.6553694941       10.4316686113
  H         8.9910127399       13.0026023368        9.0004296297
  H        12.9229959764       12.9985800111       12.8268159296
  H         8.2655637083        7.9441411559       14.3669540353
  H         8.8478995898        6.3171062591       14.7795820792
  H         8.8882584092        7.6331693464       16.0009702744
  H         9.6651581176       15.0495854907       16.1703339715
  H         9.5871516448       16.2515806347       14.8366359483
  H         8.6998708083       14.7039250152       14.7128064178
  H        16.3335675886        6.8898386056       10.6623677518
  H        15.0735847352        5.6113163380       10.6913769493
  H        15.1211534473        6.7935958383        9.3556165789
  H        13.3582022963       14.0430640604        6.3229332095
  H        13.4257003847       15.3964049974        7.5064634043
  H        13.6216784011       13.7095718552        8.0618828041
  H        12.1935632506        6.6195027534        6.7355911827
  H        10.8016538544        5.5161206926        6.9151855864
  H        10.8087832251        6.7550674777        5.6164415691
  H         7.0689263663       14.4253372966       13.3575081460
  H         7.0490964478       16.0790169608       12.6657302101
  H         5.6674987167       14.9616429855       12.4029735310
