# Supplementary material for: Atomically precise surface chemistry of zirconium and hafnium metal oxo clusters beyond carboxylate ligands
Source: Chem Sci. 2024 Oct 7;15(42):17380–96. doi: 10.1039/d4sc03859b (PMC11457152; doi:10.1039/d4sc03859b)
Supplement: SC-015-D4SC03859B-s001 [file SC-015-D4SC03859B-s001.zip › DFT/Hf6_diMethPH_exchange/Hf6_diMethPH_7eq.xyz]

130
 i =       36, E =     -1029.5557273134
 Hf         8.5159746172       11.0369107452       10.9934999160
 Hf        10.9993679744       10.9797780227        8.5058186400
  O         9.6154330454        9.6162725757       12.3836587504
  O         9.1234592323        7.3345502818       10.9979512197
  O         9.0317187113       10.9979141206        7.4215283995
  O         7.4196571607       10.9966350296        9.0358944852
  O         7.3305416082        9.2113822236       11.0055572217
  C         7.8191279434       10.9784443382        7.8217548254
  C         6.7515891447       10.9160376960        6.7457988662
  H         7.0360633610       11.5415542363        5.8911431926
  H         5.7764317084       11.2154310416        7.1434844676
  H         6.6792140484        9.8807711502        6.3802816672
  P         7.7051312390        7.7754455178       10.6027497208
  C         7.4456208672        7.5748156286        8.8264509828
  H         7.6336169276        6.5358404946        8.5310577665
  H         8.1517053178        8.2385524613        8.3126810642
  H         6.4202120794        7.8643975000        8.5660972175
 Hf        13.4746936150       11.0116391182       11.0102379333
  O        12.3864086830       12.3885077182       12.3827281255
  O        13.0443419528       14.5055067302       10.9192368939
  O        12.9717423046       11.0025199285        7.4213407457
  O        14.5799862168       11.0045782367        9.0428286988
  O        14.6484916339       12.8830276125       10.9201736919
  C        14.1834612726       11.0228508262        7.8272974263
  C        15.2667503427       11.0810141537        6.7665139781
  H        14.8646432596       10.8306862977        5.7795945495
  H        16.0945405470       10.4122693284        7.0329202808
  H        15.6759602225       12.1017992490        6.7353938842
  C        14.2537861499       14.1027795548       10.9033892675
  C        15.3340762879       15.1622455033       10.8329826157
  H        14.9732656451       16.1093404811       11.2480713123
  H        15.5959884181       15.3275863215        9.7769046308
  H        16.2390231230       14.8228159359       11.3496716734
 Hf        10.9944109622        8.4585531815       11.0115290934
  O        12.0475494698        9.9372325813       12.0617461330
  O        14.6698664579        9.2061983370       11.0721448557
  O        10.9240516106        9.2046101167        7.2560444514
  O        10.9959823265        7.3336825255        9.0584713450
  O        12.8722129851        7.3345817085       11.0750086247
  P        11.2152637949        7.7330842622        7.5977910082
  C        10.2009311356        6.6935803221        6.5129995930
  H        10.4293433990        6.9263189571        5.4654017642
  H         9.1395831014        6.8942677481        6.6945089508
  H        10.4058954161        5.6339680788        6.7082140402
  P        14.2966717936        7.7640443147       11.4514507086
  C        14.5814603078        7.5362468642       13.2207118939
  H        15.6221726675        7.7822376464       13.4648719804
  H        14.3593878278        6.5027450399       13.5117558840
  H        13.9113798922        8.2217050174       13.7545082945
 Hf        11.0258861071       13.5309168748       11.0058610654
  O         9.9563422762       12.0756587809       12.0572381119
  O         7.3302874488       12.8679933585       11.0016514486
  O        11.0022068032       12.7994755832        7.3307394906
  O        11.0788599744       14.6655405799        9.1317065163
  O         9.1391816747       14.7350224268       11.0828331105
  P        11.4764647452       14.2131527904        7.7174608810
  C        10.7397402242       15.3724121340        6.5381455999
  H        11.0261456979       15.1019598931        5.5144309045
  H        11.0684375518       16.3956299468        6.7573303842
  H         9.6469084206       15.3237528713        6.6251167081
  P         7.6772985586       14.3534113216       10.8285193990
  C         7.1890063410       14.8906891632        9.1576556529
  H         6.1307720008       14.6579834288        8.9847912117
  H         7.7847396412       14.3790699966        8.3905370387
  H         7.3549399097       15.9705075738        9.0536774441
 Hf        11.0151615715       11.0018734628       13.5071983691
  O        12.0542952507       12.0575891255        9.9412846019
  O        13.0174635148       10.9171582678       14.5821193200
  O        14.5896033044       11.0783236133       12.9488937415
  C        14.2189924136       10.9931559595       14.1691475624
  C        15.3195065145       10.9643244914       15.2128528144
  H        14.9198499132       11.1862591803       16.2076424647
  H        15.7670524145        9.9594823766       15.2287293362
  H        16.1155506612       11.6691821220       14.9439559712
  O         9.9460331040        9.9360613583        9.9454651641
  O         9.0420246499       11.0904635174       14.5771471674
  O         7.4243583313       11.0824551107       12.9625378187
  C         7.8286633312       11.1295436413       14.1734308497
  C         6.7632115529       11.2547072144       15.2464348342
  H         7.0637683887       10.7126519371       16.1505714827
  H         6.6601758390       12.3162217439       15.5179095965
  H         5.7951056322       10.8998950475       14.8773880390
  O         9.6248671471       12.4008222307        9.6168089134
  O        11.1528955513       12.8553512260       14.6685266531
  O        11.1597095064       14.7290911447       12.8609653828
  P        10.8171365765       14.3116434242       14.3011284682
  C        11.7499350908       15.3884119234       15.4171673663
  H        11.5175780510       15.1473951355       16.4616128824
  H        12.8222540361       15.2287805200       15.2457058033
  H        11.5119063543       16.4400705887       15.2160447353
  O        12.3839699945        9.5999576817        9.6234749135
  O        11.0004077384        9.2148006160       14.7459358187
  O        11.0023351378        7.3349904322       12.9515918456
  P        10.7530478897        7.7359645053       14.4065424012
  C        11.7780526872        6.7255080404       15.5070790111
  H        11.5091699636        6.9294790211       16.5509350560
  H        11.6298900640        5.6608012690       15.2890465499
  H        12.8333031502        6.9805022906       15.3609226763
  H         8.9596604338        9.0884432286       12.8632098221
  H        13.0315031710        9.0523109552        9.1552850467
  C         9.0534454186        7.2908934470       14.8935485813
  C        13.2663131466       14.3552123118        7.5002171767
  C        12.9166980454        7.3181088214        7.0880924221
  C         9.0671650474       14.6102860781       14.6413841226
  C         6.5982437857       15.3182716638       11.9182801525
  C        15.4508706209        6.6530687481       10.6072778952
  C         6.5363989065        6.6532596354       11.4106312254
  H         9.1311008857       12.9262875548        8.9697740290
  H        12.9282201463       12.9489561496       12.9594044819
  H         6.7564441302       15.0065293144       12.9568163923
  H         6.8241936664       16.3874799202       11.8243720371
  H         5.5491412958       15.1375135304       11.6531832761
  H         6.6440498706        6.7485360591       12.4986030872
  H         5.5078153050        6.9130007944       11.1319937828
  H         6.7480069414        5.6160956223       11.1231307659
  H        16.4847734174        6.9115877658       10.8667223205
  H        15.2472647495        5.6118566514       10.8858327848
  H        15.3192089246        6.7618678152        9.5230886165
  H         8.3110200415        7.8758272143       14.3353007142
  H         8.8779404328        6.2265186079       14.6925141075
  H         8.9101210520        7.4958421646       15.9621007270
  H         8.8472816698       14.3883959296       15.6927505223
  H         8.8025826248       15.6479351887       14.4064266402
  H         8.4922225954       13.9307743767       14.0007125428
  H        13.6556205997        7.9529857863        7.5938431489
  H        13.1298788618        6.2696409416        7.3321627256
  H        13.0259582432        7.4768055341        6.0075163967
  H        13.5447742212       14.0648224694        6.4799459360
  H        13.5832761239       15.3862437052        7.6998930395
  H        13.7539754743       13.6822626686        8.2153403736
