# Supplementary material for: Atomically precise surface chemistry of zirconium and hafnium metal oxo clusters beyond carboxylate ligands
Source: Chem Sci. 2024 Oct 7;15(42):17380–96. doi: 10.1039/d4sc03859b (PMC11457152; doi:10.1039/d4sc03859b)
Supplement: SC-015-D4SC03859B-s001 [file SC-015-D4SC03859B-s001.zip › DFT/Hf6_diMethPH_exchange/Hf6_diMethPH_8eq.xyz]

134
 i =       78, E =     -1037.9864040687
 Hf         8.4622737725       11.0100155849       11.0060072779
 Hf        10.9064967750       10.9264036411        8.4931558553
  O         9.5334547391        9.6081148677       12.3859312740
  O         9.0356597956        7.3276075524       10.9994094157
  O         8.9022398267       10.9170082287        7.4168128233
  O         7.3328166462       10.9235883108        9.0594253332
  O         7.2484135858        9.2029643543       11.0805834385
  C         7.7009968467       10.9067298871        7.8369700572
  C         6.6019600952       10.8488681644        6.7917529344
  H         6.9551043640       11.2491938911        5.8352661801
  H         5.7114392575       11.3850828590        7.1393771935
  H         6.3183441435        9.7970571567        6.6361153160
  P         7.6107168930        7.7759931054       10.6361918871
  C         7.3331476470        7.5939511698        8.8610528498
  H         7.4968081890        6.5515992638        8.5626119976
  H         8.0511865671        8.2417661652        8.3438466909
  H         6.3122377020        7.9055093456        8.6091922593
 Hf        13.4088654016       10.9016870909       11.0148510490
  O        12.3725241955       12.3128799345       12.3786670127
  O        12.9554235583       14.5105767845       10.9224620065
  O        12.8820017214       10.9233620827        7.4202218899
  O        14.4974737171       10.9202202305        9.0356955529
  O        14.7362543922       12.6325582919       11.0772684532
  C        14.0943577843       10.9339234057        7.8226007549
  C        15.1644185056       10.9830018241        6.7466491289
  H        14.8384035575       10.4355682927        5.8547013452
  H        16.1148810339       10.5909533865        7.1242884352
  H        15.3190059281       12.0316700662        6.4508454333
  P        14.3917558216       14.0663280353       10.6290943313
  C        15.5205948001       15.1918607745       11.4887226342
  H        15.3330113822       16.2269002096       11.1778210355
  H        16.5615652415       14.9221972411       11.2715495702
  H        15.3514558433       15.1098379132       12.5699857410
 Hf        10.9132244199        8.4003787788       11.0048164561
  O        11.9657179782        9.8574888138       12.0662265294
  O        14.5914799182        9.1133081762       11.0673217970
  O        10.8395592747        9.1321217266        7.2579502271
  O        10.9103740832        7.2553237114        9.0578279495
  O        12.7897201878        7.2527700319       11.0015614819
  P        11.1153423472        7.6572698035        7.5966686277
  C        10.0759615251        6.6295572658        6.5250237473
  H        10.3065944428        6.8411790640        5.4736306885
  H         9.0207642860        6.8610443681        6.7071098317
  H        10.2536906544        5.5678496703        6.7355274080
  P        14.2023085770        7.6692068306       11.4318117139
  C        14.4262022596        7.4327178387       13.2079486279
  H        15.4519870936        7.6939394689       13.4947649635
  H        14.2046300411        6.3947845257       13.4826905842
  H        13.7247315841        8.1047619155       13.7167586548
 Hf        11.0069755782       13.4972461998       10.9787655542
  O         9.9345829251       12.0570216319       12.0506254943
  O         7.2629512056       12.8579871776       10.9919903166
  O        10.9208790942       12.7086180704        7.2535332333
  O        11.0800697275       14.5860004291        9.0484537939
  O         9.1325020530       14.6652130219       10.9989753398
  P        10.8011592957       14.2025174090        7.5929624606
  C         9.1454084106       14.7847001740        7.1067892952
  H         8.9783036933       14.5796154592        6.0418133527
  H         9.0587973603       15.8617297471        7.2976574881
  H         8.3641414174       14.2687256991        7.6797752200
  P         7.6971266448       14.2801248854       11.3844004611
  C         6.5747146809       15.4433716500       10.5660899265
  H         5.5358936795       15.2250586382       10.8424974449
  H         6.6813644709       15.3376333818        9.4789631141
  H         6.8249177546       16.4735063546       10.8476504799
 Hf        10.9229163948       10.9600508447       13.5094587081
  O        11.9782713705       11.9776255549        9.9395693603
  O        12.8562196487       10.9117896749       14.5947207001
  O        14.5040611271       10.8361732692       13.0339333337
  C        14.0800204002       10.8350486379       14.2312231441
  C        15.1061674912       10.7304948766       15.3444812953
  H        14.8947049507       11.4747657446       16.1228425176
  H        15.0194615211        9.7415482531       15.8177950259
  H        16.1214848668       10.8569355823       14.9556138227
  O         9.8641353401        9.8734579218        9.9412651361
  O         8.9516036835       11.0762145057       14.5785057843
  O         7.3438057926       11.0839644008       12.9609632023
  C         7.7417509725       11.1187529559       14.1755384308
  C         6.6740294396       11.2370821433       15.2471679305
  H         6.9192437974       10.5920462500       16.0997257102
  H         6.6596193788       12.2723450880       15.6190778670
  H         5.6857776021       10.9928548045       14.8444648126
  O         9.5450245914       12.3761309791        9.6157374905
  O        10.8510963116       12.7985190766       14.6700910937
  O        11.0765176111       14.6638271783       12.8721503599
  P        11.2375547729       14.2480652033       14.3384468270
  C        12.9468734277       14.5691181795       14.8898634077
  H        13.0252060419       14.3733554786       15.9669323637
  H        13.6688985573       13.9193176993       14.3793450848
  H        13.2107434162       15.6140491517       14.6831517847
  O        12.3004667944        9.5252247877        9.6206048552
  O        10.8428855108        9.1409233595       14.7433399511
  O        10.9224298189        7.2601904668       12.9439094318
  P        10.6224414341        7.6625702830       14.3904357799
  C        11.6201525361        6.6535194373       15.5188318775
  H        11.3248143477        6.8581668556       16.5553698686
  H        11.4783798645        5.5883898319       15.2983241368
  H        12.6790277145        6.9078389747       15.3984198128
  H         8.8632657947        9.1054286295       12.8731565653
  H        12.9308758706        8.9619685573        9.1474347926
  C         8.9114184740        7.2006958156       14.8198433548
  C        11.9170638592       15.1250312135        6.5045315608
  C        12.8077272729        7.2299066986        7.0694896836
  C        10.2625303993       15.3505001553       15.3958831065
  C         7.4374129550       14.5051971535       13.1590780364
  C        15.3806063718        6.5596997021       10.6204007427
  C         6.4513980223        6.6397312552       11.4383481223
  C        14.7496656339       14.2547911085        8.8670328324
  H         8.9019015235       12.9104788175        9.1263844111
  H        13.0398566789       12.8326115748       12.8508448257
  H         8.1246133691       13.8291272049       13.6827328665
  H         7.6505409355       15.5420978035       13.4447014699
  H         6.4044627568       14.2449994725       13.4203331728
  H         6.5676382298        6.7158922666       12.5267782619
  H         5.4205834217        6.9045362644       11.1727189772
  H         6.6602092109        5.6078528749       11.1305732188
  H        10.4701269236       15.1281006386       16.4498352116
  H        10.5175203129       16.3958549388       15.1825821155
  H         9.1951734467       15.1953530912       15.2067110206
  H         8.1844303224        7.7762243410       14.2322542119
  H         8.7524274899        6.1345045091       14.6147961816
  H         8.7284859680        7.4068515771       15.8820147613
  H        13.5566464516        7.8282728272        7.6041836387
  H        13.0012153631        6.1690406376        7.2724176761
  H        12.9220265051        7.4304141509        5.9965788928
  H        11.6589844685       14.9285707913        5.4565409738
  H        11.8404247025       16.1998878155        6.7093585666
  H        12.9480602580       14.7982077148        6.6809246239
  H        16.4052333612        6.8107203568       10.9209484316
  H        15.1613944092        5.5176400008       10.8837814337
  H        15.2904133830        6.6778314055        9.5329753314
  H        14.6115888037       15.2996964911        8.5643313264
  H        15.7739063329       13.9277464434        8.6510833430
  H        14.0428521256       13.6202600816        8.3194667197
