# Supplementary material for: Atomically precise surface chemistry of zirconium and hafnium metal oxo clusters beyond carboxylate ligands
Source: Chem Sci. 2024 Oct 7;15(42):17380–96. doi: 10.1039/d4sc03859b (PMC11457152; doi:10.1039/d4sc03859b)
Supplement: SC-015-D4SC03859B-s001 [file SC-015-D4SC03859B-s001.zip › DFT/Hf6_diMethPH_exchange/Hf6_diMethPH_9eq.xyz]

138
 i =       66, E =     -1046.4044866649
 Hf         8.5730704318       11.1082680874       10.9567200694
 Hf        11.0400208598       11.0476578017        8.4412448138
  O         9.6920552809        9.6971963751       12.3859964877
  O         9.0433497527        7.4200208612       11.0824806189
  O         9.0568480275       10.9111595159        7.4111372815
  O         7.4220737079       11.1591557132        8.9695243653
  O         7.3319861567        9.3589425417       10.8427706732
  C         7.8369395656       11.0036610931        7.7768142731
  C         6.7862615789       10.9069113877        6.6848129643
  H         7.1798004353       11.2840237464        5.7342234981
  H         5.8765347530       11.4433116778        6.9763517203
  H         6.5206082805        9.8483710590        6.5431934396
  P         7.5785103452        7.8626553337       11.1053193096
  C         6.6022748693        6.8932786626        9.9258014563
  H         6.7247946904        5.8236380319       10.1380211168
  H         6.9312204414        7.0935596772        8.9022452491
  H         5.5440837505        7.1669480973       10.0188680933
 Hf        13.5711346556       11.0579418441       10.9588089677
  O        12.4623964743       12.4691637620       12.3107834640
  O        12.9640223590       14.7441219508       10.8381488254
  O        12.8766270064       11.1617798739        7.2518628494
  O        14.7444929534       11.1670540148        9.0540492638
  O        14.7552903258       12.8813960797       11.1553697164
  P        14.3470316777       10.9065389179        7.6001692425
  C        15.3855464610       11.9145504358        6.5043390412
  H        15.1665459808       11.6680778955        5.4578827072
  H        16.4450080820       11.7226215417        6.7142173835
  H        15.1825736215       12.9801036919        6.6597218858
  P        14.4477639544       14.3568818882       10.8552510099
  C        15.2906519340       15.3685402606       12.1045564732
  H        15.1590975399       16.4337217813       11.8763370849
  H        16.3598501051       15.1244717676       12.1291630583
  H        14.8579773814       15.1690146088       13.0927172333
 Hf        11.0081334060        8.5471029369       11.0397470811
  O        12.1309289978       10.0133047611       12.0492662025
  O        14.7454335429        9.2104692983       10.9145018688
  O        11.0833379400        9.1404963035        7.3328905580
  O        10.9193526147        7.3426305180        9.2042112672
  O        12.8757156043        7.4123880075       11.0075472041
  P        10.6967476285        7.7112262546        7.7311984139
  C         8.9785649375        7.4298196467        7.2415135628
  H         8.8751474529        7.5919903065        6.1614998409
  H         8.3626908442        8.1687252130        7.7671301803
  H         8.6588185214        6.4145384180        7.5029234589
  P        14.3391713998        7.7802896615       11.2946385365
  C        14.7513894680        7.5038666080       13.0307425406
  H        15.8228272176        7.6802565478       13.1861708948
  H        14.4863315908        6.4846202844       13.3339979380
  H        14.1831957825        8.2333531960       13.6191340704
 Hf        11.0840418149       13.6111307787       10.8958363070
  O        10.0320444670       12.1466868637       11.9842028349
  O         7.3458311650       12.8835896913       11.0013685361
  O        10.8392263822       12.8685973632        7.1777245760
  O        11.0817232474       14.7426845720        8.9677730491
  O         9.1857866146       14.7428405323       10.9209241561
  P        11.0663003195       14.3545773846        7.4859982267
  C         9.7617879116       15.3058483866        6.6516364552
  H         9.7610049930       15.0829465380        5.5775145740
  H         9.9195822593       16.3804200527        6.8064974009
  H         8.7838545676       15.0335223106        7.0673088816
  P         7.6970848887       14.3811077640       10.9671522651
  C         6.8671630768       15.1066352886        9.5230077010
  H         5.7807894526       14.9838169614        9.6152822810
  H         7.1918517809       14.5795128192        8.6169319304
  H         7.1162857042       16.1705842498        9.4292367469
 Hf        11.1053609129       11.1207278638       13.4637771632
  O        12.1343830662       12.1342958985        9.8638646678
  O        13.1066193683       11.1641574463       14.5778018659
  O        14.6638208920       10.9200932207       12.9384004748
  C        14.3001812259       11.0192663791       14.1570861236
  C        15.4057878664       10.9644944816       15.1973757206
  H        14.9982393717       11.0481721584       16.2095510000
  H        15.9599702755       10.0214259426       15.0941247616
  H        16.1241581262       11.7748701118       15.0119609134
  O        10.0123034811       10.0168110953        9.9432162082
  O         9.1227704350       11.0963520771       14.5738013145
  O         7.5026514222       11.0890968498       12.9604416276
  C         7.9115506097       11.1588162884       14.1690341125
  C         6.8438885724       11.3274572649       15.2364891564
  H         7.2016795195       10.9705118546       16.2082559846
  H         6.6102623431       12.3988116829       15.3321053737
  H         5.9193514691       10.8167244355       14.9432569216
  O         9.6901535981       12.4657502874        9.5422466958
  O        11.0800118125       12.9364503140       14.6595256913
  O        11.0798275278       14.7504799265       12.7939672994
  P        11.0470936147       14.4254406248       14.2881006144
  C        12.4598029555       15.2326158016       15.0961213742
  H        12.3840845547       15.1220854927       16.1850270176
  H        13.3876164809       14.7463657915       14.7687443344
  H        12.4984075015       16.2962147442       14.8310425321
  O        12.4114869087        9.6776509684        9.6041880775
  O        11.2385714544        9.3688369728       14.7421441215
  O        11.0068700150        7.4216136399       13.0293803217
  P        10.9901462391        7.8712195494       14.4936112019
  C        12.1811273405        6.9152048871       15.4719760362
  H        12.0584594273        7.1643403192       16.5332734428
  H        12.0053759505        5.8422025062       15.3247074214
  H        13.2048649180        7.1555384937       15.1713042842
  H         9.1228531663        9.1751713715       12.9693338700
  H        12.9259864715        9.0281699040        9.1015374578
  C         9.4034694010        7.4352990130       15.2744519343
  C        12.5909615503       14.9036342684        6.6768338264
  C        11.6697259285        6.5560506264        6.7262776049
  C         9.5887635402       15.1612017104       15.0713072090
  C         6.9052498672       15.1706289917       12.3917737880
  C        15.3832300884        6.6283949182       10.3625721902
  C         6.8009796461        7.4459335671       12.6982379203
  C        15.2387773724       14.8126175361        9.2936368563
  C        14.8104781270        9.2081848011        7.1258990030
  H         9.1470089931       12.9869769709        8.9328097807
  H        13.0759558670       12.9928287444       12.8474017752
  H         8.6198854961        8.1304053538       14.9521584147
  H         9.1109066818        6.4102886087       15.0173401535
  H         9.4983329361        7.5314150393       16.3635733752
  H         7.0968260631        8.1734780226       13.4627537895
  H         5.7100448092        7.5062054087       12.5947125905
  H         7.0864915507        6.4373643529       13.0197822095
  H         7.2444499723       14.6666989409       13.3033498792
  H         7.1708019330       16.2333164540       12.4424814670
  H         5.8163206519       15.0608252719       12.3171225445
  H        12.7312447453        6.6561297079        6.9849746169
  H        11.3561641301        5.5249660788        6.9316969231
  H        11.5401160235        6.7765921297        5.6597265041
  H        12.5107296387       14.7523901769        5.5933107807
  H        12.7845457121       15.9607896632        6.8942190615
  H        13.4176928822       14.2953497283        7.0557594505
  H        16.4424361088        6.8414836313       10.5521379649
  H        15.1556362799        5.5953422809       10.6533359065
  H        15.1843840769        6.7444321541        9.2898376241
  H        14.9516828268       15.8262015059        8.9910947401
  H        16.3288197295       14.7440222140        9.3964018721
  H        14.9167589687       14.0898296806        8.5374228247
  H        14.5788077044        9.0413363937        6.0665397769
  H        15.8822063251        9.0552042002        7.3045116535
  H        14.2554965079        8.4707765181        7.7179006803
  H         9.6875509413       15.1034475557       16.1623965532
  H         9.4636781090       16.2056857273       14.7623012420
  H         8.7080181894       14.5813780664       14.7731875125
