# Supplementary material for: Atomically precise surface chemistry of zirconium and hafnium metal oxo clusters beyond carboxylate ligands
Source: Chem Sci. 2024 Oct 7;15(42):17380–96. doi: 10.1039/d4sc03859b (PMC11457152; doi:10.1039/d4sc03859b)
Supplement: SC-015-D4SC03859B-s001 [file SC-015-D4SC03859B-s001.zip › DFT/Hf6_EthPH_exchange/Hf6_EthPH_10eq.xyz]

142
 i =       50, E =     -1054.6668873701
 Hf         8.4846619876       10.5589054997       10.8480290771
 Hf        11.0330529113       10.6111607638        8.3906863480
  O         9.6090451975        9.1369502031       12.2999976470
  O         9.1422639119        6.8474489023       10.8309746450
  O         9.0544978518       10.5833250598        7.3276943528
  O         7.4156117717       10.5914276249        8.8949920473
  O         7.3355525087        8.7153855309       10.6727204633
  C         7.8349530281       10.5705971712        7.6903550374
  C         6.7809222035       10.5130223951        6.6023530545
  H         7.1944004861       10.8351646679        5.6410694900
  H         5.9123371943       11.1214169306        6.8809344231
  H         6.4343747212        9.4733454160        6.5039608771
  P         7.7115728258        7.2996069371       11.1172131964
  C         6.5184835117        6.1222123734       10.4333370150
  H         6.8221044927        5.1241745468       10.7814807785
  H         6.6482026333        6.1310939181        9.3418732802
  C         5.0723770705        6.4561432253       10.8305421438
 Hf        13.5204686408       10.6110560913       10.9676615844
  O        12.3077912528       11.9820746843       12.3097024922
  O        12.8050851603       14.2618743302       10.9167963013
  O        12.9349042519       10.7560083581        7.2552829357
  O        14.7412653949       10.8393299023        9.1358556526
  O        14.6637209490       12.4707858373       11.2326570055
  P        14.3684305818       10.4663626754        7.7000306428
  C        15.5222000327       11.2656888975        6.5550291163
  C        15.2883181772       10.8618223004        5.0917188265
  H        16.5359605593       11.0111144116        6.8969369104
  H        15.4022375645       12.3497906000        6.6988908962
  P        14.2406411735       13.8142699865       10.6210905307
  C        15.3926651027       15.0965980668       11.1736709822
  H        15.0694488623       16.0376797913       10.7052480039
  C        16.8566404915       14.7634760955       10.8477728374
  H        15.2355528468       15.2138593100       12.2560700926
 Hf        11.0384407811        8.0388079144       10.8921223607
  O        12.0535803169        9.5228716840       11.9720534266
  O        14.7453932372        8.8032348199       10.9209663055
  O        11.0045511732        8.8073016874        7.1757038752
  O        11.0790276580        6.9311854989        8.9763735994
  O        12.9473679716        6.9284432190       10.8435969938
  P        10.6699967389        7.3629068007        7.5656549293
  C         8.9288606208        6.9875099687        7.2345326858
  H         8.7077888672        7.3803788074        6.2314109346
  H         8.3402108868        7.5782624959        7.9518777828
  C         8.6366855894        5.4834681212        7.3443033207
  P        14.3485294865        7.3671153184       11.2850638547
  C        14.6310928467        7.0245252845       13.0411585604
  H        15.6269220042        7.4242272914       13.2820165467
  C        14.5140640789        5.5262455618       13.3574713127
  H        13.8965084984        7.6245571200       13.5977578748
 Hf        10.9449633959       13.1100397453       10.9208932851
  O         9.8642635906       11.6430145043       11.9867471734
  O         7.2528857947       12.3794459390       10.9121823707
  O        10.9178060807       12.4550306200        7.1807262063
  O        10.9223456861       14.2610578734        9.0428545468
  O         9.0493092189       14.2588817922       10.9172510760
  P        11.3849553736       13.8386944959        7.6450171572
  C        10.8425176777       15.0780059803        6.4397378426
  H        11.3027968988       14.8070683498        5.4782397483
  H        11.2778855918       16.0381435526        6.7529105037
  C         9.3122643218       15.1675121137        6.3220466900
  P         7.6188581624       13.8289867635       11.2330051776
  C         6.4556700190       14.9433811848       10.4038727471
  H         5.4448365766       14.6141596536       10.6859727561
  H         6.5577413009       14.7559157922        9.3244632167
  C         6.6971306405       16.4212875634       10.7459352878
 Hf        10.9882166813       10.5750589621       13.4197020833
  O        12.0619730381       11.6593439716        9.8634859613
  O        12.9388947216       10.6642744196       14.5088470230
  O        14.5776916043       10.5063618505       12.9461375297
  C        14.1576917937       10.5662241404       14.1477680829
  C        15.2038881322       10.5039212396       15.2430492465
  H        14.8078246275       10.9015265402       16.1832721350
  H        15.4837289508        9.4516829278       15.4021456672
  H        16.1082949503       11.0428614149       14.9372361244
  O        10.0092739372        9.5287912799        9.8597249919
  O         9.0587366662       10.5024472866       14.5805324270
  O         7.2569561072       10.4273851554       12.7110977781
  P         7.6649106492       10.9174334894       14.1030143505
  C         6.4331233580       10.3689151601       15.3138521879
  C         6.7096253973       10.8984258126       16.7291126112
  H         5.4520975124       10.6930530771       14.9370035363
  H         6.4330035038        9.2691741679       15.2877671966
  O         9.6136822371       11.9800315337        9.5314110160
  O        10.9218448760       12.3961047341       14.6498076343
  O        10.9197038809       14.2536989051       12.8025366668
  P        10.5493524950       13.8214655873       14.2244024589
  C        11.2608605517       14.9979232266       15.4034799714
  H        10.9575054954       14.6650710006       16.4067253593
  H        12.3525266519       14.8740414670       15.3471869618
  C        10.8429403708       16.4496918449       15.1258390224
  O        12.4597457692        9.2108383328        9.5239159211
  O        11.1615392237        8.7286009618       14.5861804114
  O        11.0874387799        6.8478379534       12.7829796477
  P        10.7438143672        7.3070932186       14.1994310777
  C        11.3933006207        6.1435793716       15.4240513250
  C        10.9360462353        6.4836239935       16.8509865551
  H        11.0663235850        5.1403187818       15.1140839344
  H        12.4888736330        6.1623261992       15.3370471824
  H         8.9671301641        8.7450793374       12.9160857775
  H        12.9734627360        8.5450377290        9.0378820237
  H         9.3393640427        7.1996075067       14.3837242185
  H        12.7963105362       13.8867102929        7.5860357184
  H        11.3668235858        6.5225832592        6.6677837239
  H         9.1527112176       13.9867240538       14.3865035737
  H         7.3740747363       14.0608460999       12.6086398231
  H        15.2619991646        6.5122707111       10.6276448902
  H         7.4756325939        7.2060611167       12.5150158594
  H        14.4313354806       13.7505370801        9.2221017581
  H        14.6234258503        9.0838061146        7.5133920717
  H         7.5690959090       12.3282616268       14.1456388746
  H         9.7530665464       16.5732029628       15.1824619891
  H        11.2897033811       17.1343297161       15.8593867116
  H        11.1594531310       16.7626400096       14.1228673458
  H         8.8609729965       15.4340178937        7.2865557416
  H         9.0202416105       15.9309985517        5.5886089079
  H         8.8885623756       14.2077090965        6.0001303693
  H         8.8491066703        5.1195383100        8.3577904287
  H         7.5855730467        5.2657233069        7.1096701587
  H         9.2519238148        4.9014982139        6.6444451913
  H         9.8409787450        6.4808478102       16.9352563941
  H        11.3235757819        5.7505806166       17.5712615007
  H        11.2883091028        7.4797692719       17.1469193285
  H        14.2727653498       11.1260848668        4.7710571258
  H        16.0039828272       11.3627745050        4.4259584464
  H        15.4083666837        9.7794191273        4.9494702065
  H         6.7050094057       11.9963948116       16.7558793135
  H         5.9451058413       10.5495659495       17.4364146376
  H         7.6912949281       10.5637002143       17.0874004941
  H        17.0127899975       14.6466761778        9.7670290510
  H        17.5267311523       15.5621792399       11.1934396091
  H        17.1598193786       13.8246570008       11.3279436902
  H        15.2299626792        4.9330501024       12.7721090511
  H        14.7212986870        5.3284634424       14.4182900197
  H        13.5062206996        5.1584867476       13.1258375849
  H         4.7868469685        7.4509525168       10.4659698677
  H         4.3723574137        5.7198284652       10.4132959725
  H         4.9424735305        6.4531356374       11.9210984644
  H         7.7074823508       16.7305226025       10.4496768427
  H         5.9724292292       17.0675502102       10.2324953038
  H         6.5972584272       16.6071149958       11.8238329434
  H         9.0890249548       12.5617308703        8.9581657647
  H        12.8606883322       12.5596303264       12.8604450208
