# Supplementary material for: Atomically precise surface chemistry of zirconium and hafnium metal oxo clusters beyond carboxylate ligands
Source: Chem Sci. 2024 Oct 7;15(42):17380–96. doi: 10.1039/d4sc03859b (PMC11457152; doi:10.1039/d4sc03859b)
Supplement: SC-015-D4SC03859B-s001 [file SC-015-D4SC03859B-s001.zip › DFT/Hf6_EthPH_exchange/Hf6_EthPH_11eq.xyz]

146
 i =       65, E =     -1063.0773437282
 Hf         8.4381524974       11.0436297643       11.0257340951
 Hf        10.9514008658       11.0588113866        8.4745666506
  O         9.6040575215        9.6085272446       12.3962724654
  O         9.1148458731        7.3366214379       10.9134071749
  O         9.0546187757       10.9156029600        7.3389214577
  O         7.2493994722       11.0796258620        9.2016695181
  O         7.2666765734        9.1841442198       10.9196418311
  P         7.6577080945       11.3713853602        7.7588731104
  C         6.4249807409       10.6790821242        6.6271686030
  C         6.7157629388       11.0034919803        5.1543482262
  H         5.4484054121       11.0685143374        6.9500799335
  H         6.4071854792        9.5945730036        6.8087507709
  P         7.6906052525        7.7619876805       11.2858935692
  C         6.4972375554        6.5786344193       10.6135114016
  C         6.7696906080        5.1362039673       11.0653122344
  H         6.5337333252        6.6745864438        9.5188828991
  H         5.5036101841        6.9284793892       10.9297378795
 Hf        13.5032263296       11.0191513541       11.0231175909
  O        12.3752625084       12.3887972813       12.3957112242
  O        12.8777849463       14.6695879735       11.0799551900
  O        12.7937923778       11.2493158331        7.3321012128
  O        14.6653865813       11.0912461761        9.1391838685
  O        14.7354648445       12.8544709205       11.1576687630
  P        14.2224950241       10.8424434448        7.6983381180
  C        15.3808968552       11.6442629459        6.5606431922
  H        15.0375791346       11.4093041180        5.5425385848
  C        16.8380504482       11.2172066167        6.7910309483
  H        15.2510286834       12.7281799717        6.6969310483
  P        14.2802282624       14.2270853985       10.6514834781
  C        15.4806545592       15.4762093265       11.1781407790
  C        15.1452300214       16.8842344515       10.6655908645
  H        16.4662742012       15.1338131238       10.8302724201
  H        15.5052328046       15.4413740319       12.2773977769
 Hf        10.9808252043        8.4850100328       10.9710850487
  O        12.0505826274        9.9383210818       12.0544463329
  O        14.6705831880        9.2061108431       11.0784611033
  O        11.0771897094        9.2161043244        7.2614302490
  O        10.9991753344        7.3457794331        9.0633764972
  O        12.8677631903        7.3388682447       10.9258476188
  P        10.6299774294        7.8018486679        7.6484465606
  C         8.8673061618        7.5327255948        7.3204513731
  H         8.6592201991        7.9609014102        6.3294238972
  H         8.3227159720        8.1405730441        8.0575224308
  C         8.4901759622        6.0463308899        7.4026351685
  P        14.2573926728        7.7643091206       11.4071337948
  C        14.5159867448        7.4230649284       13.1667593590
  C        15.9842026237        7.6091886461       13.5788131048
  H        14.1611910252        6.3972981184       13.3436684484
  H        13.8467068092        8.1020904610       13.7151072749
 Hf        10.9859894866       13.5398304017       11.0599263430
  O         9.8853451997       12.0776116270       12.1395976325
  O         7.2587587513       12.9401224623       11.0906429666
  O        10.7602064586       12.9508495936        7.3389830200
  O        10.9996908607       14.7439902865        9.2054523928
  O         9.1277415380       14.7466735813       11.0802680989
  P        11.3532677303       14.2928971078        7.7853379550
  C        10.8456619259       15.5739955281        6.6093979577
  C        11.2361605683       15.2410976273        5.1614406686
  H        11.2961546195       16.5170038796        6.9517135221
  H         9.7571240474       15.6879401901        6.7192651092
  P         7.7195498388       14.3368830660       11.5114168039
  C         6.5267153094       15.5606290410       10.9092442894
  C         5.0892915833       15.2678431769       11.3651234734
  H         6.6093419131       15.5654761438        9.8123129618
  H         6.8778587179       16.5435444575       11.2557321479
 Hf        11.0324555348       10.9772826232       13.5324131436
  O        12.0494028646       12.1192914773        9.9425651153
  O        12.9643143964       11.0039214130       14.6443846945
  O        14.5778094776       10.9939302047       13.0335230338
  C        14.1790163253       11.0024989407       14.2448487487
  C        15.2460330541       10.9979382686       15.3230766011
  H        15.4746997061        9.9552367415       15.5896490092
  H        16.1675932190       11.4629753975       14.9558606989
  O         9.9331439365       10.0102247058        9.9524453824
  O         9.1361752888       10.8362059973       14.7433321994
  O         7.2685205272       10.9252474572       12.9377479441
  P         7.7539488539       11.3479269980       14.3293309016
  C         6.5271777727       10.8315198637       15.5585289475
  H         6.9011807643       11.1605183534       16.5389612058
  C         5.1228126654       11.3800837932       15.2633293574
  H         6.5358181104        9.7315715415       15.5703843916
  O         9.5489588502       12.4621454521        9.6865252635
  O        10.9996656135       12.7904698387       14.7499775000
  O        11.0009769047       14.6680187972       12.9552138041
  P        10.6974026351       14.2457837761       14.3906168822
  C        11.5655023294       15.3419521059       15.5418565019
  H        11.2915218402       15.0171382208       16.5563480177
  H        12.6390757098       15.1326619399       15.4235899641
  C        11.2507283976       16.8268658116       15.3062209509
  O        12.3804379538        9.6286511887        9.6082575936
  O        11.2375682049        9.1230188408       14.6661100458
  O        11.0076049707        7.2607493122       12.8593909202
  P        10.7696791828        7.7112155963       14.2986894264
  C        11.4819901704        6.5213170804       15.4637341380
  C        11.1576824621        6.8597859125       16.9266817076
  H        11.1009963279        5.5310118723       15.1743821895
  H        12.5664405548        6.5095031881       15.2839469725
  H         8.9926289192        9.1977285498       13.0314399669
  H        12.8767512416        8.9650331211        9.1010897859
  H         9.3787759181        7.6300857337       14.5766454572
  H        12.7587974554       14.2324134255        7.6453082701
  H        11.2727886223        6.9146020407        6.7549572256
  H         9.3299321475       14.5008788047       14.6558630972
  H         7.6212143706       14.4457575632       12.9198217662
  H        15.1905687802        6.9220492746       10.7611892099
  H         7.5407965571        7.5941541056       12.6889028506
  H        14.3574481011       14.2434034066        9.2394593236
  H        14.3796020865        9.4622411035        7.4149149655
  H         7.7376952346       12.7598231340       14.4130455128
  H         7.5598331763       12.7690804166        7.5327025496
  H         7.6912127660       10.6030929413        4.8502208816
  H         5.9455727377       10.5761137817        4.4982073290
  H         6.7355919248       12.0872228047        4.9768157834
  H        16.9654721653       10.1342824559        6.6595325455
  H        17.5105915761       11.7164082269        6.0804840287
  H        17.1621927354       11.4665605773        7.8092456161
  H         4.7682528489       11.0390652516       14.2825246488
  H         4.4036687013       11.0516684359       16.0258484967
  H         5.1135302426       12.4783610751       15.2542671859
  H        10.7711415338       14.3016128435        4.8372300102
  H        10.9214207299       16.0390699341        4.4753808276
  H        12.3229407326       15.1240897217        5.0542530703
  H         8.6994248298        5.6469417070        8.4034972788
  H         7.4237692006        5.8947060662        7.1851888069
  H         9.0569615614        5.4451502324        6.6785044388
  H        10.0742860213        6.8785518058       17.1059011869
  H        11.5915132911        6.1141478874       17.6065159710
  H        11.5542127200        7.8468488450       17.1959917214
  H        10.1788084772       17.0356054877       15.4231927207
  H        11.7891603741       17.4612687465       16.0232019226
  H        11.5380370147       17.1303311249       14.2915824707
  H         6.7310883683        5.0431939418       12.1590234837
  H         6.0228781380        4.4466235884       10.6493132094
  H         7.7641892442        4.8038024754       10.7413998766
  H        16.3077057374        8.6430841841       13.4025384752
  H        16.1263994225        7.3784886546       14.6435540093
  H        16.6514307660        6.9471471933       13.0101685135
  H        14.1577533870       17.2040879168       11.0214852724
  H        15.8906610254       17.6153405442       11.0069503529
  H        15.1284365233       16.9198458758        9.5680416866
  H         5.0071919183       15.2630306921       12.4604192877
  H         4.3932671805       16.0288970050       10.9870999875
  H         4.7578844115       14.2857713351       11.0049624874
  H        14.8827783941       11.5020765604       16.2255118714
  H         9.0565815263       13.1480859428        9.2057526238
  H        12.9451912717       12.9700040019       12.9245154846
