# Supplementary material for: Atomically precise surface chemistry of zirconium and hafnium metal oxo clusters beyond carboxylate ligands
Source: Chem Sci. 2024 Oct 7;15(42):17380–96. doi: 10.1039/d4sc03859b (PMC11457152; doi:10.1039/d4sc03859b)
Supplement: SC-015-D4SC03859B-s001 [file SC-015-D4SC03859B-s001.zip › DFT/Hf6_EthPH_exchange/Hf6_EthPH_12eq.xyz]

150
 i =       57, E =     -1071.4903042771
 Hf         8.4467476470       11.0023409525       10.9755728962
 Hf        10.9419986200       10.9917750270        8.4427828847
  O         9.6124440522        9.6044596690       12.3901938136
  O         9.1325333853        7.2571242760       10.9951003850
  O         9.0431606345       10.8368145855        7.3339607363
  O         7.1836879548       11.0740333702        9.1372481970
  O         7.3315017737        9.1278023273       10.8391952264
  P         7.6626585691       11.3747435997        7.7193020388
  C         6.4283916776       10.8078525389        6.5208411055
  C         6.7524894733       11.2381472092        5.0825519740
  H         5.4607440450       11.2056670011        6.8597297895
  H         6.3710462683        9.7138472290        6.6145223389
  P         7.7025320903        7.7131810389       11.2805050712
  C         6.5239582018        6.5300349697       10.5802487390
  C         6.7799507760        5.0874941176       11.0410830571
  H         6.5950985553        6.6253056206        9.4870882301
  H         5.5214576954        6.8825158336       10.8635840734
 Hf        13.5344610112       10.9973130156       10.9486958030
  O        12.3917136984       12.3870639333       12.3765595613
  O        12.8728071377       14.6669369117       10.9175006649
  O        12.7856478632       11.1662333149        7.2541703628
  O        14.6660267478       11.0829614342        9.0572025410
  O        14.7342671873       12.8613063534       10.9976529329
  P        14.2236664332       10.8016278406        7.6216331948
  C        15.3641087695       11.6182516092        6.4767048841
  H        15.0400861637       11.3531376480        5.4598419227
  C        16.8333656397       11.2490762661        6.7306762125
  H        15.1941125546       12.6991037809        6.5918776958
  P        14.2945081431       14.2501193523       10.5357976043
  C        15.4605760978       15.4824327652       11.1751929458
  H        15.1869648291       16.4470447160       10.7234599959
  H        16.4554599857       15.2104471776       10.7936169679
  C        15.4491140712       15.5602078160       12.7107856469
 Hf        11.0010412109        8.4594966456       10.9932999473
  O        12.0679514994        9.9366337109       12.0366225527
  O        14.6696768326        9.1262400825       10.9946030523
  O        11.0039996154        9.1305554145        7.2568645311
  O        10.9955367570        7.3326439607        9.1229641317
  O        12.8644387804        7.2609332143       10.9213063991
  P        10.5737606268        7.7291364583        7.7056917847
  C         8.8056073297        7.4481317355        7.4310259605
  C         8.4229558450        7.5757332356        5.9495402353
  H         8.2752537078        8.1784137034        8.0594106990
  H         8.5871840081        6.4469847403        7.8305966181
  P        14.3374648426        7.6352325905       11.0487359406
  C        15.0620909270        6.8599964800       12.5202321643
  C        16.5529922338        7.1787189409       12.6989314382
  H        14.8794962635        5.7798343452       12.4173944587
  H        14.4639173580        7.1986004003       13.3786409285
 Hf        11.0059027523       13.5134726851       10.9994018522
  O         9.9290186694       12.0613172622       12.0655899850
  O         7.2582145683       12.8733434925       11.0830588990
  O        10.7609394097       12.8677582496        7.2593398400
  O        10.9231420244       14.6651228529        9.1200818994
  O         9.1280509446       14.6708341340       11.0045525891
  P        11.3265779943       14.2173658839        7.7109709411
  C        10.8326559197       15.4957521513        6.5265424359
  H        11.1438663901       15.1447652879        5.5320675844
  C        11.4168721005       16.8767031581        6.8604033694
  H         9.7328692944       15.5137225703        6.5260374213
  P         7.7109424330       14.2915732954       11.4284029012
  C         6.5341338191       15.4817410908       10.7337837055
  C         5.0875027003       15.2200592003       11.1791544692
  H         6.6361736172       15.4209643261        9.6401521637
  H         6.8826031070       16.4823671038       11.0282287700
 Hf        11.0401817639       10.9988197923       13.5075292186
  O        12.0453937498       12.0601102628        9.9146841304
  O        12.9364341939       11.0899456192       14.6638248751
  O        14.7413708093       10.9988494937       12.7984328524
  P        14.2983526900       10.5726977822       14.1992288775
  C        15.5610572249       11.0761747005       15.3982291392
  C        15.2417100035       10.6189867673       16.8294572964
  H        16.5193205784       10.6716092654       15.0411464754
  H        15.6374269278       12.1715262588       15.3312146177
  O         9.9355847275        9.9423606449        9.9422738882
  O         9.1339203531       10.8387479032       14.6702732175
  O         7.2656097278       10.9160996404       12.8696972241
  P         7.7590429168       11.3659748625       14.2504287933
  C         6.5287666661       10.8984383131       15.4951676790
  H         6.9158433146       11.2385991575       16.4666714570
  C         5.1341464948       11.4707981218       15.1986273428
  H         6.5143413471        9.7990257557       15.5284301432
  O         9.5474171123       12.3853286921        9.6137121698
  O        10.9176656949       12.8652838968       14.6676745785
  O        11.0776231939       14.7385590620       12.8653910221
  P        10.6993264362       14.3301072146       14.2874765299
  C        11.5672524931       15.3920129737       15.4730292092
  C        11.1737784580       15.1070996313       16.9302828436
  H        12.6429666570       15.2300811376       15.3077444467
  H        11.3552297499       16.4317076339       15.1837321832
  O        12.3831363550        9.6128573921        9.5441225019
  O        11.2394772201        9.1302764873       14.6658105030
  O        11.0841438336        7.2607893174       12.8633409754
  P        10.8469188229        7.6983709180       14.3070878549
  C        11.6602004811        6.5401554094       15.4378748516
  H        11.4278932171        6.8784881591       16.4582369893
  C        11.2361558982        5.0827219917       15.2025887953
  H        12.7433662601        6.6730974671       15.2991671871
  H         9.0153225812        9.2004138978       13.0422947590
  H        12.8341675885        8.9420952410        9.0066388121
  H         9.4693732112        7.5227715570       14.6039063997
  H        12.7369894999       14.1844526186        7.6191975407
  H        11.1948386352        6.8165190749        6.8223988130
  H         9.3343450959       14.6396778941       14.5082626749
  H         7.5832653388       14.4831063998       12.8258999596
  H        15.0380934364        7.0120523596        9.9877233615
  H         7.4719832578        7.6040841559       12.6781271274
  H        14.4393173683       14.3347626432        9.1311745302
  H        14.4173480995        9.4212254924        7.3585903001
  H         7.7697923700       12.7789069686       14.2994599011
  H         7.6663588927       12.7810587273        7.5204886344
  H        14.2927077660        9.1607582885       14.2833077097
  H         7.7197468084       10.8337418968        4.7581565007
  H         5.9807237755       10.8878518662        4.3839814364
  H         6.8073871326       12.3314284606        4.9928974083
  H        17.0035324061       10.1702869807        6.6147020671
  H        17.4957694494       11.7647000231        6.0225633614
  H        17.1337201440       11.5235156542        7.7497405120
  H        15.1649288355        9.5253095757       16.8950735805
  H        16.0265098569       10.9364461285       17.5293397106
  H        14.2853355602       11.0366440243       17.1684501314
  H         4.7670840044       11.1226339144       14.2249284575
  H         4.4127469095       11.1679756579       15.9695745515
  H         5.1468394774       12.5687565569       15.1735893952
  H         8.9789127906        6.8634257000        5.3246600055
  H         7.3534814786        7.3741917575        5.7982521943
  H         8.6402686316        8.5866771463        5.5818061166
  H        12.5150572176       16.8623756076        6.8495861988
  H        11.0905431710       17.6293920323        6.1301567202
  H        11.1004323456       17.2031082596        7.8591561654
  H        11.3993019301       14.0672344131       17.1985300841
  H        11.7147673026       15.7681532854       17.6209010465
  H        10.0999525001       15.2672921491       17.0963859244
  H        11.4765677861        4.7662492323       14.1797577785
  H        11.7440492242        4.4068355685       15.9036866306
  H        10.1549288748        4.9510537655       15.3440473967
  H        16.7119571413        8.2611479024       12.7899608834
  H        16.9577375955        6.6901017970       13.5955526945
  H        17.1443657806        6.8316182087       11.8407514174
  H         6.7016259872        4.9931855585       12.1325604763
  H         6.0484700585        4.3981903978       10.5981617499
  H         7.7859619389        4.7573260882       10.7526444921
  H         4.9829260051       15.2885203143       12.2704390615
  H         4.4005062941       15.9542768688       10.7371279502
  H         4.7621341677       14.2162666445       10.8779458551
  H        15.7261233719       14.5937003686       13.1514821749
  H        16.1604571911       16.3149084275       13.0719130321
  H        14.4502061507       15.8300021322       13.0779722863
  H         9.0816278092       13.0851827812        9.1263906624
  H        12.9789904595       12.9326452961       12.9245369991
