# Supplementary material for: Atomically precise surface chemistry of zirconium and hafnium metal oxo clusters beyond carboxylate ligands
Source: Chem Sci. 2024 Oct 7;15(42):17380–96. doi: 10.1039/d4sc03859b (PMC11457152; doi:10.1039/d4sc03859b)
Supplement: SC-015-D4SC03859B-s001 [file SC-015-D4SC03859B-s001.zip › DFT/Hf6_EthPH_exchange/Hf6_EthPH_1eq.xyz]

106
 i =       29, E =      -978.9092843252
 Hf         8.5239131849       11.0111871030       10.8408371825
 Hf        11.0000798154       11.0054932702        8.3533377562
  O         9.6246578357        9.6157363832       12.2250547301
  O         9.0353726204        7.4985424947       10.6763420673
  O         9.0509685212       10.9923728033        7.2635982647
  O         7.4289771736       10.9925186073        8.8812972354
  O         7.4239641882        9.1121604098       10.8238529166
  C         7.8341827436       10.9313415773        7.6681343393
  C         6.7747132676       10.7646879941        6.6006039589
  H         7.0828649706       11.2557093787        5.6706795870
  H         5.8091118198       11.1460404683        6.9493015539
  H         6.6631810268        9.6902187086        6.3895485911
  C         7.8217076941        7.8981503606       10.6917859447
  C         6.7449472290        6.8471792463       10.5367480943
  H         7.1232219996        5.8586202490       10.8170917766
  H         6.4375992559        6.8157713066        9.4805730649
  H         5.8620771337        7.1151733790       11.1286103724
 Hf        13.4777632136       10.9977860908       10.8273212809
  O        12.3833657887       12.3851477141       12.2177066880
  O        12.9497252241       14.5722369192       10.8253958150
  O        12.9550470424       11.0076226823        7.2628590053
  O        14.5724003774       11.0108638750        8.8830887394
  O        14.5699074059       12.9551957181       10.8180994395
  C        14.1691763824       11.0724899400        7.6669353211
  C        15.2368150203       11.2397879884        6.6082110410
  H        14.8702736006       10.9145924924        5.6290843354
  H        16.1457373696       10.6963728347        6.8913192331
  H        15.4967092545       12.3074193657        6.5454170625
  C        14.1653317732       14.1690517590       10.7552191335
  C        15.2217123982       15.2387029119       10.5835583494
  H        15.2457148209       15.5337347281        9.5235971679
  H        16.2104715134       14.8612545322       10.8633130397
  H        14.9598748077       16.1307620314       11.1648358350
 Hf        11.0000770008        8.5185600859       10.8056509684
  O        12.0553267222        9.9448942101       11.8915619312
  O        14.5762604806        9.0460165950       10.8411981991
  O        10.9891838399        9.0496730412        7.2614545926
  O        10.9928205146        7.4281903765        8.8745754496
  O        12.9640854365        7.4244035217       10.7665990197
  C        10.9265171868        7.8336980365        7.6601285829
  C        10.7536977870        6.7699741700        6.5992368978
  H        11.1614746545        7.1073530382        5.6403546908
  H         9.6761125898        6.5884460953        6.4669534201
  H        11.2146154921        5.8286785345        6.9183557498
  C        14.1783194987        7.8274872623       10.8096289561
  C        15.2557816889        6.7641122185       10.8365806380
  H        16.1070269611        7.0701572402       10.2164919274
  H        14.8587463794        5.7979403026       10.5089766351
  H        15.6249874726        6.6623534452       11.8681673335
 Hf        10.9994781801       13.4805521735       10.8347287892
  O         9.9502032626       12.0571579344       11.8891899041
  O         7.4280109098       12.9555985919       10.8480107645
  O        11.0804851301       12.9530132535        7.2668017463
  O        11.0132205137       14.5723711127        8.8840886708
  O         9.0488953730       14.5725515604       10.8481140647
  C        11.1084402130       14.1694598721        7.6709985022
  C        11.2492489543       15.2283148816        6.5990757337
  H        12.1679240127       15.0419929325        6.0259592386
  H        11.2746213561       16.2305284259        7.0370798105
  H        10.4118778173       15.1465173790        5.8922971515
  C         7.8328793918       14.1701110294       10.9110902445
  C         6.7762939175       15.2404137608       11.0747776766
  H         5.7818872714       14.8488819211       10.8384449563
  H         7.0165576062       16.1089978261       10.4496839327
  H         6.7848749302       15.5803675522       12.1212172270
 Hf        11.0128780775       11.0252241628       13.3257569049
  O        12.0519747755       12.0543520064        9.7836394022
  O        13.0359587508       11.0734158594       14.4073473776
  O        14.5811796139       10.9933470102       12.7223363264
  C        14.2310557431       11.0310210181       13.9586013866
  C        15.3585877416       11.0172316800       14.9690184107
  H        14.9988588674       11.3016951726       15.9628163295
  H        15.7777460429       10.0012226513       15.0178412499
  H        16.1662423361       11.6828370978       14.6398022449
  O         9.9496202175        9.9618731153        9.7811937598
  O         9.0485693047       11.0865287877       14.4057622301
  O         7.4316327830       11.0208637931       12.7871770496
  C         7.8341660818       11.1066003642       14.0016873096
  C         6.7652049995       11.2474281818       15.0641708779
  H         7.1053009018       10.8180109720       16.0129086079
  H         6.5755763263       12.3193025500       15.2265030259
  H         5.8283622644       10.7858633365       14.7337284848
  O         9.6183367639       12.3873172263        9.4504772189
  O        10.9937321227       12.9581046872       14.4101090307
  O        10.9891702016       14.5737768726       12.7893126572
  C        10.9278325012       14.1735432677       14.0045965723
  C        10.7556711569       15.2369607221       15.0662554799
  H         9.6784577336       15.4225464462       15.1957242323
  H        11.1591462770       14.8964850141       16.0258688286
  H        11.2216280119       16.1768027063       14.7499882046
  O        12.3825446775        9.6194093288        9.4496402516
  O        11.0785552504        9.1999168746       14.4971066080
  O        11.0007418762        7.3396312765       12.6348511811
  P        11.4309629059        7.7668447801       14.0505266286
  C        13.1914501185        7.4365822379       14.3140499741
  C        13.6070349796        7.5929573415       15.7848928562
  H        13.3779985488        6.4209340822       13.9356728539
  H        13.7383053282        8.1306100995       13.6589095091
  H         9.0720243201        9.0527819563       12.7893000891
  H        12.9348759794        9.0646982857        8.8780408165
  H        10.7710119562        6.9005362741       14.9491853609
  H        13.0423503639        6.9153937609       16.4394086191
  H        14.6724769198        7.3591607682       15.9153849798
  H        13.4329706425        8.6187248893       16.1338468160
  H         9.0590662402       12.9533335661        8.8965953242
  H        12.9403214229       12.9574025790       12.7669649608
