# Supplementary material for: Atomically precise surface chemistry of zirconium and hafnium metal oxo clusters beyond carboxylate ligands
Source: Chem Sci. 2024 Oct 7;15(42):17380–96. doi: 10.1039/d4sc03859b (PMC11457152; doi:10.1039/d4sc03859b)
Supplement: SC-015-D4SC03859B-s001 [file SC-015-D4SC03859B-s001.zip › DFT/Hf6_EthPH_exchange/Hf6_EthPH_2eq.xyz]

110
 i =       51, E =      -987.3344156932
 Hf         8.5154270115       10.8782731507       11.4688435246
 Hf        10.9859611657       10.8870207516        8.9926609750
  O         9.6195414071        9.4540785010       12.8705982813
  O         9.0388449033        7.3394791850       11.3252364074
  O         9.0399567005       10.7559279692        7.9163593830
  O         7.4242585869       10.8370136738        9.5317636181
  O         7.4237387860        8.9560384311       11.4069791640
  C         7.8256306279       10.7365337099        8.3191511226
  C         6.7536814749       10.5673225076        7.2639619426
  H         7.1340541442       10.8399840258        6.2742356750
  H         5.8669280771       11.1578878338        7.5225289907
  H         6.4494094394        9.5099849732        7.2426633458
  C         7.8248823202        7.7425828978       11.3033909613
  C         6.7559020235        6.6860739981       11.1278408856
  H         7.0940427720        5.7237709474       11.5274851034
  H         6.5673895751        6.5587857658       10.0509686728
  H         5.8184612220        7.0031879801       11.5978312962
 Hf        13.4669668200       10.8813324212       11.4654680769
  O        12.3839209434       12.2326310661       12.8679130777
  O        12.9603557053       14.4192351754       11.4855062855
  O        12.9586034156       10.9230814722        7.9114652465
  O        14.5755941793       10.9200090394        9.5303758973
  O        14.5745566589       12.8003296536       11.4096247915
  C        14.1732976781       10.9680311412        8.3143808629
  C        15.2446615202       11.1017389199        7.2527816579
  H        14.8778727759       10.7510332385        6.2824441026
  H        16.1502419813       10.5615793686        7.5522069719
  H        15.5112919005       12.1653520659        7.1585556820
  C        14.1725298359       14.0177777101       11.4016414472
  C        15.2470959519       15.0812186703       11.3171814583
  H        14.8267538942       16.0348215402       10.9815701111
  H        16.0560491378       14.7509099538       10.6549564389
  H        15.6812548882       15.2249863556       12.3180686835
 Hf        10.9934975005        8.3933105976       11.4534297622
  O        12.0553818656        9.7933414805       12.5393788116
  O        14.5776190209        8.9553341089       11.4880932404
  O        10.9968670643        8.9573210374        7.9089677178
  O        10.9933775193        7.3385921447        9.5190840709
  O        12.9660976646        7.3354886920       11.4144726984
  C        10.9325066423        7.7408477033        8.3043414405
  C        10.7616334570        6.6842452580        7.2371760861
  H        11.2756876217        6.9815967602        6.3161200744
  H         9.6886870587        6.5992390010        7.0065768568
  H        11.1149315736        5.7106130674        7.5923468985
  C        14.1801515087        7.7365972483       11.4606482739
  C        15.2560131396        6.6726201183       11.5036987203
  H        16.1489163057        7.0088111711       10.9639403787
  H        14.8829570224        5.7256646316       11.0997328712
  H        15.5464026124        6.5107710785       12.5529615250
 Hf        10.9836092749       13.3600814756       11.5204990195
  O         9.9505164213       11.8972210106       12.5371348348
  O         7.4219673463       12.8002482919       11.4954712393
  O        10.9284475098       12.7250139918        7.8281628991
  O        10.9265701041       14.5764737603        9.6911759336
  O         9.0331230526       14.4143511383       11.6548796126
  P        11.4508105855       14.0895169418        8.3266452076
  C        11.0767998474       15.3399787219        7.0757681614
  C        11.6449684854       14.9889566138        5.6921912233
  H        11.4726646212       16.2934534563        7.4548953403
  H         9.9816870774       15.4412495612        7.0497266166
  C         7.8194192817       14.0109386908       11.6407246479
  C         6.7392427892       15.0566686500       11.8130063415
  H         6.2992147619       14.9456556766       12.8150420037
  H         5.9332259237       14.8871443296       11.0880899997
  H         7.1496433761       16.0659645203       11.7101709631
 Hf        11.0075157538       10.8613990883       13.9630733165
  O        12.0466634463       11.9660538269       10.4232701538
  O        13.0236987810       10.9098152760       15.0051266444
  O        14.5890863418       10.8368537094       13.3589770851
  C        14.2265636809       10.8702495160       14.5869804289
  C        15.3331103579       10.8520007659       15.6201530157
  H        14.9570627570       11.1594458058       16.6011455752
  H        15.7285561120        9.8282617335       15.6970321176
  H        16.1610965005       11.4953562743       15.2981902743
  O         9.9533846759        9.8553408982       10.4340158695
  O         9.0399485177       10.9250080679       14.9926952684
  O         7.4229427821       10.9190105567       13.3771345742
  C         7.8268538338       10.9842760379       14.5925834369
  C         6.7633366553       11.1568942277       15.6547903105
  H         7.0687754388       10.6697911481       16.5876590770
  H         6.6499337006       12.2321647937       15.8604218907
  H         5.7991706103       10.7730303792       15.3046700321
  O         9.6138402784       12.2936512103       10.1010979747
  O        10.9938008781       12.7943748085       15.0658529207
  O        10.9960086555       14.4161176787       13.4556478390
  C        10.9313646702       14.0109864955       14.6703617400
  C        10.7580849737       15.0689756345       15.7361302557
  H         9.6820265949       15.1768902305       15.9413545874
  H        11.2457775323       14.7613492479       16.6679110952
  H        11.1377037374       16.0359360781       15.3894058772
  O        12.3824456324        9.5284336917       10.0962183151
  O        11.0771696049        9.0388173909       15.1480771184
  O        11.0018100826        7.1803003785       13.2820713325
  P        11.4426615606        7.6114624229       14.6926252100
  C        13.2109431145        7.3116875211       14.9438449772
  C        13.6235843941        7.4704637474       16.4151325011
  H        13.4162774636        6.3013093634       14.5613784576
  H        13.7421659695        8.0194251148       14.2908608125
  H         9.0790302528        8.8768504335       13.4319210343
  H        12.9373443776        8.9753501622        9.5253781623
  H        10.8086429601        6.7338653235       15.5991987611
  H        12.8607805568       14.0294283629        8.3764534329
  H        13.0733459975        6.7773080084       17.0657139767
  H        14.6939268660        7.2608853645       16.5469471359
  H        13.4251764964        8.4903083215       16.7683720453
  H        11.2367018158       14.0368171975        5.3310318397
  H        11.3998950106       15.7702718891        4.9601831237
  H        12.7385865413       14.8924768191        5.7178848097
  H         9.0806785055       12.8726765434        9.5340934999
  H        12.9360861205       12.7941105418       13.4329318828
