# Supplementary material for: Atomically precise surface chemistry of zirconium and hafnium metal oxo clusters beyond carboxylate ligands
Source: Chem Sci. 2024 Oct 7;15(42):17380–96. doi: 10.1039/d4sc03859b (PMC11457152; doi:10.1039/d4sc03859b)
Supplement: SC-015-D4SC03859B-s001 [file SC-015-D4SC03859B-s001.zip › DFT/Hf6_EthPH_exchange/Hf6_EthPH_3eq.xyz]

114
 i =       54, E =      -995.7549704614
 Hf         8.5273518362       11.0483295057       11.4507545233
 Hf        10.9716402967       11.0953372940        8.9381735668
  O         9.6320283709        9.6235539509       12.8060457489
  O         9.0335594145        7.5020949405       11.3278192312
  O         8.9674380481       11.0799582951        7.9009762457
  O         7.4080910857       11.0763117829        9.5527210102
  O         7.4222492390        9.1230144594       11.4042191744
  C         7.7673661906       11.0620578042        8.3238568438
  C         6.6575569114       11.0075914531        7.2953921982
  H         7.0398191912       11.2343554116        6.2952059022
  H         5.8526934440       11.6999426396        7.5722238847
  H         6.2251184825        9.9960139087        7.2939988571
  C         7.8206487563        7.9047335422       11.3626006214
  C         6.7385506464        6.8449596273       11.3350535075
  H         7.1298594253        5.8793150013       11.6720252356
  H         6.3802750558        6.7324970578       10.3007091000
  H         5.8838437419        7.1585203991       11.9457772133
 Hf        13.4747292103       11.0885475969       11.4195517626
  O        12.3898362442       12.4584361182       12.8030034431
  O        12.9636538318       14.6574764422       11.4840924913
  O        12.9642042162       11.1678608031        7.9036913375
  O        14.5785036064       11.0923522161        9.5201980354
  O        14.5771165756       13.0371679557       11.4022153152
  C        14.1765822135       11.1842514085        8.3042628427
  C        15.2530603921       11.3322500828        7.2500341671
  H        14.8749363341       11.0450633797        6.2635049565
  H        16.1370793395       10.7430475731        7.5209357183
  H        15.5623809233       12.3877466167        7.2127956092
  C        14.1769101566       14.2547361154       11.4145627820
  C        15.2511865666       15.3226868941       11.3834401201
  H        14.8652047870       16.2461584691       10.9382259108
  H        16.1360806469       14.9635583293       10.8464486586
  H        15.5536883396       15.5473469666       12.4175364691
 Hf        11.0174800390        8.5697008240       11.3869454867
  O        12.0575280421       10.0192996166       12.4634702650
  O        14.5818973847        9.1937413784       11.4864667234
  O        10.9260287783        9.2928611978        7.7366347366
  O        11.0030086060        7.4139537959        9.5385368812
  O        13.0391026775        7.5099807223       11.4074636931
  P        10.5773659041        7.8504358665        8.1283795750
  C         8.8247438371        7.5070988892        7.8345467684
  H         8.6039310645        7.8694478903        6.8197204531
  H         8.2608231040        8.1428068833        8.5323477144
  C         8.4833217325        6.0194458120        8.0071601003
  C        14.2325712605        7.9584617823       11.4539637850
  C        15.3586491354        6.9459508187       11.4913318674
  H        16.1599493441        7.2499133226       10.8060693482
  H        14.9933079940        5.9446256995       11.2427410921
  H        15.7902085967        6.9312947883       12.5031096364
 Hf        11.0004330289       13.5478605924       11.4863310803
  O         9.9895524853       12.0573861530       12.4765733686
  O         7.4255238511       12.9660905328       11.5685770547
  O        10.9241843487       12.9543703375        7.8157013777
  O        10.9971784319       14.7547430433        9.6915543501
  O         9.0401477390       14.5812730863       11.6513993329
  P        11.4929248806       14.2947067930        8.3113938243
  C        11.1212324549       15.5740788293        7.0905827195
  C        11.6589779643       15.2361966057        5.6917440834
  H        11.5412288663       16.5135066685        7.4787218305
  H        10.0277669884       15.6947557115        7.0859262784
  C         7.8267102695       14.1777139183       11.6787054989
  C         6.7529702485       15.2353786499       11.8214775248
  H         5.9262050027       14.8560405056       12.4333558796
  H         6.3472365934       15.4634017718       10.8244226438
  H         7.1677613005       16.1553828546       12.2459474018
 Hf        11.0283651560       11.0476724545       13.9178973648
  O        12.0528855234       12.1450833246       10.3606440349
  O        13.0244179331       11.1519819811       14.9948127105
  O        14.5893950287       11.0797675378       13.3479373890
  C        14.2283497597       11.1195624466       14.5734952662
  C        15.3345506871       11.1189072979       15.6080095010
  H        14.9622369266       11.4596411978       16.5795090037
  H        15.7146185314       10.0922075496       15.7174164600
  H        16.1714595743       11.7405056621       15.2675754014
  O         9.9450797887       10.0180061718       10.3581858106
  O         9.0509750238       11.0847155667       14.9855385924
  O         7.4300148083       11.0778963910       13.3732275137
  C         7.8370227274       11.1408048215       14.5870879967
  C         6.7724354662       11.3122165977       15.6494654876
  H         7.1215776282       10.9307023681       16.6148524343
  H         6.5651503601       12.3874812662       15.7602132238
  H         5.8404809252       10.8233745106       15.3440379116
  O         9.6132554653       12.4727378387       10.0925220907
  O        10.9908191574       12.9506182562       15.0016895415
  O        10.9948226950       14.5928661106       13.4373821942
  C        10.9377484030       14.1760518273       14.6417268650
  C        10.8260023749       15.2067513834       15.7416667429
  H         9.9813312964       14.9526394965       16.3957292743
  H        11.7323745507       15.1731410962       16.3627832041
  H        10.6996805373       16.2108612719       15.3259219722
  O        12.3776472748        9.6920686022       10.0202315138
  O        11.1531086950        9.2149250213       15.0763535391
  O        11.0789571533        7.4042701483       13.2020937776
  P        11.5197865261        7.7949410029       14.6200787174
  C        13.2844740217        7.4906046692       14.8804834711
  C        13.6855838030        7.6490300398       16.3555440615
  H        13.4937082672        6.4810443921       14.4978963442
  H        13.8211153221        8.2000514964       14.2337404917
  H         9.0991448549        9.0442290754       13.3722540753
  H        12.9189496406        9.1324986154        9.4419700873
  H        10.8776552519        6.9029335971       15.5068002072
  H        12.9017923388       14.2062035020        8.3374991645
  H        11.2519280422        7.0003355794        7.2244381414
  H        13.1322886704        6.9550199952       17.0026520350
  H        14.7553986021        7.4412447580       16.4937443689
  H        13.4830698389        8.6685511627       16.7075618177
  H         8.6943048312        5.6884984760        9.0319495297
  H         7.4214853716        5.8342209373        7.7949957668
  H         9.0670416096        5.3886114750        7.3231719297
  H        11.2256809998       14.2989460251        5.3208345344
  H        11.4180304530       16.0350869268        4.9776142870
  H        12.7507238312       15.1173992116        5.6974423274
  H         9.0819206042       13.0518775061        9.5235037833
  H        12.9513664871       13.0157026743       13.3625158770
