# Supplementary material for: Atomically precise surface chemistry of zirconium and hafnium metal oxo clusters beyond carboxylate ligands
Source: Chem Sci. 2024 Oct 7;15(42):17380–96. doi: 10.1039/d4sc03859b (PMC11457152; doi:10.1039/d4sc03859b)
Supplement: SC-015-D4SC03859B-s001 [file SC-015-D4SC03859B-s001.zip › DFT/Hf6_EthPH_exchange/Hf6_EthPH_4eq.xyz]

118
 i =       56, E =     -1004.1773251977
 Hf         8.5136554059       10.5247813065       11.5135188510
 Hf        10.9336048655       10.5252238384        8.9733271310
  O         9.6240479254        9.1193436380       12.8778583699
  O         8.9613623260        6.9394851964       11.4800700485
  O         8.9007789810       10.5052043774        7.9785110791
  O         7.3369976414       10.5111296060        9.6296032882
  O         7.4155638633        8.6211689190       11.4865991954
  C         7.6993500490       10.4952599469        8.4023234869
  C         6.5905293920       10.4465675768        7.3716349437
  H         6.9754164800       10.6687211417        6.3714091945
  H         5.7901911378       11.1450051069        7.6463778545
  H         6.1511932246        9.4379737648        7.3716861073
  C         7.7653295535        7.3872066576       11.4839122726
  C         6.6424464063        6.3705364715       11.4717504442
  H         6.9996317372        5.3912985082       11.8069430944
  H         6.2667385038        6.2719608297       10.4422324770
  H         5.8078532042        6.7184145212       12.0919378986
 Hf        13.4415988311       10.5158632153       11.4433939262
  O        12.3787737169       11.8982858899       12.8678689394
  O        12.9631650890       14.0841593232       11.4036343730
  O        12.9359208535       10.5992348388        7.9025209969
  O        14.5117263672       10.5178061916        9.5384125844
  O        14.5711839560       12.4592895277       11.4026969835
  C        14.1395696602       10.6063650081        8.3152687027
  C        15.2382848350       10.7373163516        7.2821206883
  H        14.8622763429       10.5044625992        6.2807454673
  H        16.0849530056       10.0913080214        7.5440780397
  H        15.6063016869       11.7742022393        7.2911169646
  C        14.1750279738       13.6763387141       11.3680938185
  C        15.2531384345       14.7401812047       11.3146460715
  H        14.8573549870       15.6737569942       10.9009726535
  H        16.1139529646       14.3851747019       10.7365882125
  H        15.6011756032       14.9398316682       12.3393786619
 Hf        10.9703274054        8.0050911383       11.4480689816
  O        12.0403482315        9.4507430144       12.4893474683
  O        14.5120513723        8.5751571276       11.4869280419
  O        10.9164727916        8.7153300172        7.7526579717
  O        10.9162830109        6.8500064634        9.6065821328
  O        12.9474005680        6.9279262886       11.4142003095
  P        10.5168374278        7.2923585091        8.1857712850
  C         8.7528923880        6.9978390731        7.9038836874
  H         8.5329156917        7.3550756944        6.8872757758
  H         8.2130583794        7.6557362923        8.6003057156
  C         8.3707142574        5.5226125644        8.0984755359
  C        14.1499572906        7.3496772581       11.4585984549
  C        15.2518242489        6.3116445590       11.4995287733
  H        16.1155750259        6.6496616041       10.9147555159
  H        14.8879603735        5.3434651256       11.1403987014
  H        15.5872260261        6.1954691974       12.5411816856
 Hf        10.9893884580       13.0188401462       11.5093883077
  O         9.9474898832       11.5673155903       12.5568820703
  O         7.4208466814       12.4644487528       11.5742150526
  O        10.9197625707       12.3780090542        7.8206422127
  O        10.9215224664       14.1858094940        9.6900617468
  O         9.0306802437       14.0845286837       11.6510791475
  P        11.4539643883       13.7298747496        8.3215969577
  C        11.0839878715       15.0003568351        7.0907278233
  C        11.6383715161       14.6635036718        5.6979908445
  H        11.4920803188       15.9444922586        7.4802380993
  H         9.9897239921       15.1119986952        7.0747388635
  C         7.8178559072       13.6787528860       11.6616159599
  C         6.7388812069       14.7382061313       11.7528079338
  H         5.8868897893       14.3659675704       12.3333580865
  H         6.3757085341       14.9582874316       10.7375703611
  H         7.1365744977       15.6633130237       12.1831210487
 Hf        11.0185461465       10.4872085926       13.9752107809
  O        11.9928400208       11.5686972732       10.4251652488
  O        13.0325193963       10.4999888893       14.9960442254
  O        14.5888172041       10.5053288844       13.3379330579
  C        14.2329167486       10.5006626123       14.5667055286
  C        15.3455754655       10.4842282558       15.5942824304
  H        14.9815184027       10.8237440899       16.5694517543
  H        15.7134032550        9.4524676910       15.6984920000
  H        16.1871475520       11.0980483189       15.2521893928
  O         9.9219445215        9.4601673253       10.4300535192
  O         9.0382104071       10.5149031260       15.0643698599
  O         7.4230316613       10.5186909674       13.4454079046
  C         7.8261073102       10.5582565284       14.6628238248
  C         6.7477436658       10.6709616412       15.7208560849
  H         7.1513366268       10.4609343929       16.7162371972
  H         6.3439496875       11.6941035061       15.7052384197
  H         5.9163664304        9.9946350097       15.4859231524
  O         9.5984804679       11.9084097810       10.1096456553
  O        11.0012435340       12.3028084413       15.1598363765
  O        11.0775715674       14.1779771521       13.3609768292
  P        10.5159765277       13.6878638321       14.7058144285
  C        10.9125082352       14.9000644246       15.9865359657
  H        10.4789682159       14.5213582023       16.9237889392
  H        12.0051472412       14.8759764447       16.1122916911
  C        10.4132743193       16.3132891130       15.6497843683
  O        12.3090968876        9.1234460760       10.0286778082
  O        11.0775396020        8.6494081576       15.1519102974
  O        11.0022263753        6.8400807393       13.2791223121
  P        11.4441894199        7.2285728495       14.6967774067
  C        13.2077557928        6.9134516318       14.9533435777
  C        13.6188463017        7.0884925876       16.4235269478
  H        13.4040334681        5.8961526285       14.5842306501
  H        13.7471604350        7.6076943412       14.2925276495
  H         9.0852341949        8.5513196979       13.4503263004
  H        12.8541007772        8.5668516850        9.4513567968
  H        10.7994849065        6.3401727953       15.5853402562
  H        12.8632196909       13.6655424039        8.3759984972
  H        11.1647591368        6.4043138016        7.2992109190
  H         9.1058955735       13.6767505509       14.6309957997
  H         9.3233705845       16.3354445593       15.5167648029
  H        10.6613300263       17.0169346003       16.4559529662
  H        10.8678521471       16.6781162052       14.7203129057
  H        11.2126661543       13.7241788453        5.3236239636
  H        11.4009740718       15.4608976619        4.9810036708
  H        12.7303841090       14.5490943416        5.7147381540
  H         8.5795383470        5.1990619408        9.1260863469
  H         7.3023674367        5.3654710865        7.8962210959
  H         8.9310078972        4.8661919813        7.4189868179
  H        13.0608516357        6.4103695222       17.0833134482
  H        14.6868712522        6.8706026837       16.5599547695
  H        13.4293427429        8.1155585967       16.7604873587
  H         9.0540465527       12.4850731385        9.5505974270
  H        12.9144172729       12.4717914186       13.4376824210
