# Supplementary material for: Atomically precise surface chemistry of zirconium and hafnium metal oxo clusters beyond carboxylate ligands
Source: Chem Sci. 2024 Oct 7;15(42):17380–96. doi: 10.1039/d4sc03859b (PMC11457152; doi:10.1039/d4sc03859b)
Supplement: SC-015-D4SC03859B-s001 [file SC-015-D4SC03859B-s001.zip › DFT/Hf6_EthPH_exchange/Hf6_EthPH_5eq.xyz]

122
 i =       60, E =     -1012.5948788036
 Hf         9.1492040370       10.5729945037       11.4965848925
 Hf        11.5757164800       10.6146008124        8.9498212121
  O        10.2759366908        9.1995687781       12.8745848876
  O         9.6252751402        7.0086841010       11.4809620371
  O         9.6158138814       10.5886629329        7.9036374122
  O         8.0577678850       10.5026562667        9.5537947239
  O         8.0613374355        8.6571896204       11.4869281292
  C         8.4136080763       10.5350147306        8.3299660703
  C         7.3061364823       10.5010484195        7.2968457107
  H         7.7014590611       10.6705057393        6.2905570281
  H         6.5454048999       11.2530303969        7.5438100587
  H         6.8095146423        9.5207840283        7.3354358633
  C         8.4235014685        7.4293146475       11.4875746503
  C         7.3155776462        6.3971438170       11.4837990534
  H         7.6892400644        5.4229286853       11.8154822405
  H         6.9319932479        6.2947837374       10.4575960956
  H         6.4818413523        6.7332305293       12.1117071637
 Hf        14.0866510763       10.5820156753       11.4004751546
  O        13.0266512971       11.9757322968       12.8545817758
  O        13.6165025749       14.1649985024       11.4035034165
  O        13.5355792037       10.6773155289        7.8401547618
  O        15.1519298130       10.5962709661        9.4522949918
  O        15.1593530122       12.4858743277       11.3244236038
  C        14.7496781891       10.6722431489        8.2376806451
  C        15.8291494955       10.7613775248        7.1786927681
  H        15.3993079818       10.7095476721        6.1737742202
  H        16.5598809129        9.9550957956        7.3255130562
  H        16.3728784930       11.7091037203        7.3002679487
  C        14.8097957564       13.7186419578       11.3187651168
  C        15.9307812471       14.7328677932       11.2266199788
  H        15.5373054466       15.7390172061       11.0520680146
  H        16.6287837938       14.4446169508       10.4302591288
  H        16.4988942982       14.7239675413       12.1682945813
 Hf        11.6269747628        8.0839308898       11.4423501997
  O        12.6979542368        9.5295255647       12.4776369463
  O        15.2209748002        8.6435162961       11.4091937014
  O        11.5691615653        8.7893880645        7.7518303083
  O        11.5696205119        6.9291619824        9.6074225428
  O        13.6123661887        7.0182327721       11.4143106977
  P        11.1719013869        7.3678755871        8.1849387333
  C         9.4092791628        7.0648413394        7.9020346801
  H         9.1877136993        7.4237321521        6.8863457832
  H         8.8644631346        7.7162427717        8.6009002414
  C         9.0365786713        5.5863351458        8.0904485974
  C        14.8245836864        7.4249065492       11.4220943618
  C        15.9044863048        6.3629955977       11.4692372238
  H        16.7861458690        6.6877135102       10.9045947579
  H        15.5258003519        5.4065231346       11.0938232576
  H        16.2153087125        6.2252835322       12.5159896538
 Hf        11.6351444173       13.1128838684       11.4865171077
  O        10.5892152305       11.6528828984       12.5478734452
  O         7.9112242832       12.3850145040       11.4881871430
  O        11.5702555170       12.4545578924        7.7536186539
  O        11.6508649863       14.2607475026        9.6232370575
  O         9.7522164178       14.2507864796       11.5695131005
  P        12.1469700591       13.7898530074        8.2507295850
  C        11.7978202245       15.0708190994        7.0227803342
  C        12.3189447752       14.7145236520        5.6222849538
  H        12.2400734290       16.0029938741        7.4034463561
  H        10.7073162713       15.2150375288        7.0240139661
  P         8.3453472933       13.7810538235       11.9609056439
  C         7.1335570485       14.9952074899       11.3831085777
  C         5.6978369967       14.6624300293       11.8163246839
  H         7.2271886454       15.0317299989       10.2875513773
  H         7.4619875060       15.9749833898       11.7592467250
 Hf        11.6759983617       10.5698308042       13.9592725370
  O        12.6307798633       11.6503714676       10.4105749544
  O        13.7021640920       10.5093316081       14.9798571924
  O        15.2351518900       10.5852316159       13.2857633889
  C        14.8935545880       10.5365114253       14.5215732932
  C        16.0278326792       10.4976447849       15.5257819459
  H        15.6761663617       10.7746069174       16.5248544199
  H        16.4297544637        9.4741458983       15.5651908386
  H        16.8440176879       11.1538707717       15.2005475606
  O        10.5798828043        9.5389970793       10.4252064769
  O         9.6979411071       10.6001098614       15.0643412272
  O         8.0757532522       10.5936397697       13.4514684680
  C         8.4837267580       10.6210941836       14.6664627411
  C         7.4052084241       10.6718837903       15.7306984138
  H         7.8425964322       10.7150256415       16.7327642593
  H         6.7622010117       11.5459051323       15.5597118252
  H         6.7630442658        9.7846629020       15.6408081596
  O        10.2041044986       11.9925503744       10.1055338080
  O        11.7316386016       12.3782401735       15.1621376955
  O        11.7338648211       14.2596635379       13.3630868922
  P        11.3118259799       13.7995340512       14.7634782475
  C        11.9430591177       14.9702512725       15.9891310446
  H        11.6065516183       14.6106688799       16.9725609819
  H        13.0391445126       14.8762313763       15.9767419919
  C        11.4970240844       16.4156063429       15.7201127153
  O        12.9621648068        9.2045853061       10.0205122959
  O        11.7276431804        8.7310853447       15.1494143200
  O        11.6543563485        6.9216610218       13.2777796965
  P        12.0952067637        7.3104547091       14.6957023094
  C        13.8577174455        6.9867522045       14.9503498908
  C        14.2752529768        7.1653331589       16.4179926958
  H        14.0448106950        5.9663513858       14.5849237312
  H        14.3998647807        7.6728561345       14.2836618273
  H         9.7483672184        8.6267043608       13.4526055272
  H        13.5066147800        8.6477824821        9.4423877077
  H        11.4489577332        6.4226907130       15.5840083507
  H        13.5557852435       13.6881098812        8.2795279832
  H        11.8227008174        6.4785238823        7.3017234030
  H         9.9060327022       13.8971890713       14.8719373771
  H         8.2272405968       13.8150416083       13.3701031618
  H        10.4030969939       16.5099465706       15.7400938469
  H        11.8998470812       17.0970052791       16.4816849584
  H        11.8416939891       16.7553697376       14.7354173563
  H        11.8616220479       13.7855007963        5.2595685306
  H        12.0923099917       15.5150210040        4.9052716458
  H        13.4075345542       14.5695410761        5.6216904556
  H         5.6038692407       14.6286614357       12.9100283687
  H         4.9923948336       15.4198938870       11.4487802809
  H         5.3881645285       13.6842233539       11.4276423823
  H         9.2477050287        5.2595954907        9.1166069599
  H         7.9693651403        5.4226595403        7.8874375031
  H         9.6014612220        4.9365838805        7.4083053470
  H        13.7123681869        6.4965091912       17.0831219915
  H        15.3414018711        6.9372103600       16.5523359487
  H        14.0973367585        8.1962806106       16.7492332230
  H         9.6437675902       12.5795855612        9.5732537044
  H        13.5784683759       12.5408439451       13.4164381663
