# Supplementary material for: Atomically precise surface chemistry of zirconium and hafnium metal oxo clusters beyond carboxylate ligands
Source: Chem Sci. 2024 Oct 7;15(42):17380–96. doi: 10.1039/d4sc03859b (PMC11457152; doi:10.1039/d4sc03859b)
Supplement: SC-015-D4SC03859B-s001 [file SC-015-D4SC03859B-s001.zip › DFT/Hf6_EthPH_exchange/Hf6_EthPH_6eq.xyz]

126
 i =       80, E =     -1021.0095576910
 Hf         7.9506564587       10.5533131671       11.4671247230
 Hf        10.4054753493       10.5861111943        8.9793916352
  O         9.0661673745        9.1448611231       12.8638882326
  O         8.4585187145        7.0102144390       11.4058148633
  O         8.4070030817       10.5913540640        7.9043782147
  O         6.8437463173       10.4339620193        9.5437775468
  O         6.8514420077        8.6309669367       11.4156032811
  C         7.2065709422       10.5066453605        8.3216414417
  C         6.1045238755       10.4643104765        7.2818511558
  H         6.4626981527       10.8400927741        6.3179546198
  H         5.2347630758       11.0355342396        7.6279552507
  H         5.7796288979        9.4209475279        7.1533861007
  C         7.2457127705        7.4131113902       11.4238634293
 Hf        12.9302843927       10.6064252123       11.4568211855
  O        11.8135218395       11.9768454282       12.8654882069
  O        12.3979560069       14.1673523725       11.4054701390
  O        12.3952580184       10.6005416939        7.9090264074
  O        14.0078747369       10.6055935463        9.5269562316
  O        14.0072525839       12.5460936854       11.4027747101
  C        13.6056054831       10.6604746624        8.3107648295
  C        14.6762590349       10.8155474264        7.2495981819
  H        14.3401021613       10.3941879789        6.2959526054
  H        15.6155322681       10.3558881565        7.5767643896
  H        14.8644654410       11.8894747324        7.0993679752
  C        13.6091397511       13.7624822986       11.3555448765
  C        14.6898645116       14.8162916163       11.2274152825
  H        14.2717521033       15.8227882504       11.3251178738
  H        15.1747735805       14.7128965014       10.2460144551
  H        15.4662086847       14.6460998576       11.9847355136
 Hf        10.4303715375        8.0413296912       11.4392344512
  O        11.4876719484        9.5290156938       12.4683948574
  O        14.1619377374        8.7939169103       11.5655621916
  O        10.3520298692        8.8006950708        7.7428721621
  O        10.3510031610        6.9232865244        9.5432596064
  O        12.3207616776        6.9250397285       11.4895357145
  P         9.9323217092        7.3767463656        8.1396683956
  C         8.1637490583        7.1067729514        7.8634948034
  H         7.9380312790        7.5011968865        6.8620004867
  H         7.6318697319        7.7398852492        8.5881564918
  C         7.7757830875        5.6266462946        8.0049998190
  P        13.7446558047        7.3756261410       11.1472939948
  C        14.9386009469        6.1881565471       11.8116278064
  C        16.3834452772        6.5089366246       11.3999420368
  H        14.6208145467        5.1947887238       11.4627118188
  H        14.8201794730        6.1940871017       12.9047304280
 Hf        10.4365009468       13.1005330408       11.4910791275
  O         9.3723475951       11.6463025121       12.5450050993
  O         6.7551957729       12.3806660655       11.4078311812
  O        10.4309172103       12.3918625642        7.8146155710
  O        10.4322220234       14.2582377948        9.6206798229
  O         8.5552968128       14.2556768639       11.5682093007
  P        10.9823557260       13.7495174488        8.2833231020
  C        10.6676825117       14.9835348259        6.9998413697
  C        11.2432355551       14.5845101251        5.6323131846
  H        11.0897446104       15.9314158915        7.3645299401
  H         9.5769678639       15.1191229951        6.9560356159
  P         7.1443518763       13.7728293482       11.9156384450
  C         5.9368598166       14.9817989205       11.3193608193
  H         4.9447677941       14.6106097606       11.6153476968
  H         5.9735905951       14.9442242577       10.2205417305
  C         6.2014917806       16.4013063424       11.8433717559
 Hf        10.4603151424       10.5523751514       13.9476231346
  O        11.4819245647       11.6455035838       10.4201154087
  O        12.4724590071       10.5089021124       14.9870792130
  O        14.0771693065       10.6723921236       13.3687695642
  C        13.6819667885       10.5930340505       14.5849433404
  C        14.7654089602       10.5827224661       15.6450308443
  H        14.3709921812       10.9246254239       16.6078025049
  H        15.1275730807        9.5509233436       15.7679855246
  H        15.6168227215       11.1956400879       15.3276787939
  O         9.3824478828        9.5271665677       10.4240393655
  O         8.4709769467       10.5978952546       14.9932276330
  O         6.8529012049       10.5906131616       13.3807254287
  C         7.2584654355       10.6334988769       14.5967832350
  C         6.1840961242       10.7514052992       15.6588535739
  H         6.5764685741       10.4768825203       16.6433110635
  H         5.8380221464       11.7951420701       15.6962567107
  H         5.3184202798       10.1324612324       15.3938758279
  O         9.0447973744       11.9803976740       10.1029428542
  O        10.5081343774       12.3733362811       15.1611644742
  O        10.5130595080       14.2576015238       13.3640124694
  P        10.0677973030       13.7849644237       14.7540426201
  C        10.6455636778       14.9669139647       15.9958069555
  H        10.2863194742       14.6025636694       16.9694029941
  H        11.7427931540       14.8897987951       16.0155149646
  C        10.1859855092       16.4051019967       15.7128543272
  O        11.8096890795        9.1429733075       10.0353334721
  O        10.5041239256        8.7214103358       15.1428844949
  O        10.4242064298        6.8621570234       13.2925308169
  P        10.8614770715        7.2898923334       14.7016427093
  C        12.6251250681        6.9795300819       14.9717633261
  C        13.0329732731        7.1740689374       16.4398818263
  H        12.8218143677        5.9577676357       14.6158291231
  H        13.1634048635        7.6663428306       14.3024422320
  H         8.5429493596        8.5810580973       13.4540705654
  H        12.2676135100        8.6354961648        9.3465505916
  H        10.2154831157        6.4216304324       15.6098639661
  H        12.3898908591       13.6558642846        8.3594529474
  H        10.5567284633        6.4983383636        7.2262063787
  H         8.6581540618       13.8561525378       14.8286767061
  H         6.9892686840       13.7953793177       13.3217090624
  H        13.9286735491        7.2642745289        9.7448763830
  H         9.0906225358       16.4822209339       15.6930265061
  H        10.5501675121       17.0919412585       16.4887523057
  H        10.5600071659       16.7513230230       14.7412218266
  H         7.1947847842       16.7523136666       11.5365769174
  H         5.4515246055       17.1066209347       11.4605221465
  H         6.1593131357       16.4407153046       12.9401844878
  H         8.0102453128        5.2573457150        9.0114840030
  H         6.7013002255        5.4847753542        7.8271397560
  H         8.3135996248        4.9968135751        7.2834581212
  H        12.4742053763        6.5044917853       17.1077699656
  H        14.1009108508        6.9590070547       16.5818848017
  H        12.8420995715        8.2058813894       16.7612808845
  H        16.6847059825        7.4982697379       11.7663429850
  H        17.0800048156        5.7624441032       11.8046810209
  H        16.5006276790        6.5100867741       10.3078531283
  H        10.8065198734       13.6400181355        5.2843755588
  H        11.0379555276       15.3586663370        4.8807386138
  H        12.3321523669       14.4490426191        5.6770060740
  H         8.4962699756       12.5602860390        9.5506524407
  H        12.3436128819       12.5440516399       13.4465108641
  C         6.1634920317        6.3556676462       11.4839742153
  H         5.7657631645        6.3183252592       12.5091691216
  H         6.5616866199        5.3695849424       11.2252819579
  H         5.3309920489        6.6284503105       10.8240554746
