# Supplementary material for: Atomically precise surface chemistry of zirconium and hafnium metal oxo clusters beyond carboxylate ligands
Source: Chem Sci. 2024 Oct 7;15(42):17380–96. doi: 10.1039/d4sc03859b (PMC11457152; doi:10.1039/d4sc03859b)
Supplement: SC-015-D4SC03859B-s001 [file SC-015-D4SC03859B-s001.zip › DFT/Hf6_EthPH_exchange/Hf6_EthPH_7eq.xyz]

130
 i =       59, E =     -1029.4214511961
 Hf         8.0149518758       10.9351138854       11.4135090249
 Hf        10.4862605721       10.9780832289        8.9335687099
  O         9.1380831854        9.5442894967       12.7953295236
  O         8.6501843088        7.2559488671       11.4809766501
  O         8.5458058190       10.9962315122        7.8314323148
  O         6.9363446032       10.8447842702        9.4426967677
  O         6.8401661682        9.1241920140       11.4134624275
  C         7.3338821538       10.9206806153        8.2303171795
  C         6.2620731296       10.9008429881        7.1577445768
  H         6.6401031438       11.3318826574        6.2247953221
  H         5.3665781166       11.4312040773        7.5021772849
  H         5.9734210270        9.8569669353        6.9637348501
  P         7.2398008789        7.6821793761       11.0652185466
  C         6.9110327713        7.3447442213        9.3159961898
  H         7.2605408307        6.3206127842        9.1203062011
  H         7.5597593528        8.0256370482        8.7466423793
  C         5.4289569726        7.5330430104        8.9590903804
 Hf        12.9928462735       11.0191640856       11.4455333351
  O        11.8838742040       12.3857827523       12.8060724605
  O        12.4761488502       14.5755468444       11.4009330615
  O        12.4866624906       11.0075070262        7.9021748435
  O        14.0915662395       11.0107471516        9.5242227543
  O        14.0870223028       12.9545735284       11.3997848597
  C        13.6937564005       11.0964226052        8.3085251404
  C        14.7636297700       11.3215942901        7.2601992581
  H        14.4191083572       10.9936633234        6.2738300947
  H        15.6935008485       10.8152815693        7.5439305966
  H        14.9784310307       12.3999510856        7.2106313059
  C        13.6875679623       14.1718408677       11.3620434918
  C        14.7724776016       15.2269767065       11.2829616168
  H        14.3420750512       16.2286732679       11.1908054942
  H        15.4305814991       15.0134156575       10.4300758828
  H        15.3964282570       15.1725227338       12.1862534999
 Hf        10.5305464846        8.4192457642       11.4061106882
  O        11.5653767558        9.9322593146       12.4585748772
  O        14.2533441276        9.2110040670       11.5662392495
  O        10.4335060437        9.2074347765        7.6619893814
  O        10.4266889505        7.3259393977        9.4693263874
  O        12.4580735705        7.3248220083       11.4110877164
  P        10.7419870265        7.7538312904        8.0370986550
  C         9.9390607176        6.6407149265        6.8577903172
  H        10.2541930553        6.9699560327        5.8566264047
  H         8.8586351990        6.8335018065        6.9269074300
  C        10.2689743813        5.1619434099        7.1094182060
  P        13.8945193123        7.7793483602       11.1579507995
  C        15.0633314574        6.6203431019       11.9107488839
  C        16.5250010316        6.9507360188       11.5726070137
  H        14.7761091987        5.6158920604       11.5669243868
  H        14.8833219666        6.6482397324       12.9952092023
 Hf        10.4999035889       13.4984161204       11.4448442192
  O         9.4484750338       12.0417454241       12.4773692174
  O         6.7647967598       12.7105514686       11.4011920091
  O        10.5156940400       12.8063839722        7.7487437890
  O        10.5143462255       14.6602232361        9.6030581699
  O         8.5681579174       14.5889701181       11.4920661603
  P        11.0597313865       14.1551669648        8.2555770972
  C        10.7475477116       15.4134642109        6.9943345005
  C        11.3220631030       15.0377482082        5.6200773381
  H        11.1703705121       16.3543546195        7.3756033281
  H         9.6570056714       15.5512506108        6.9525541265
  P         7.1641954552       14.1144050751       11.8721734425
  C         5.9475180166       15.3074713386       11.2616116457
  H         4.9602262281       14.9477434731       11.5864910618
  H         5.9647541888       15.2334490540       10.1641238184
  C         6.2233291883       16.7430758369       11.7332288708
 Hf        10.5207910939       10.9678283192       13.9168724629
  O        11.5617273336       12.0555989110       10.3565099400
  O        12.5369573476       10.9214440438       14.9912829204
  O        14.1020339763       11.0821912851       13.3557176752
  C        13.7370173498       11.0065549942       14.5783492603
  C        14.8399061694       10.9978975290       15.6183484608
  H        14.4661083123       11.3567411852       16.5832950328
  H        15.1927100404        9.9639116719       15.7495782909
  H        15.6917139515       11.5976123993       15.2779683440
  O         9.4593139914        9.8762061597       10.3548360753
  O         8.5562021168       11.0062959190       14.9855251426
  O         6.9378607528       10.9993839161       13.3743253719
  C         7.3409575679       11.0253064737       14.5864948356
  C         6.2642718199       11.0849100961       15.6523431365
  H         6.6958392608       10.9898822947       16.6534427781
  H         5.7285915373       12.0414121123       15.5715918398
  H         5.5259394429       10.2916270011       15.4759000514
  O         9.1225967340       12.3764372844       10.0348549525
  O        10.5885960271       12.7829256232       15.1496237869
  O        10.5863721353       14.6605299125       13.3426395814
  P        10.1284397427       14.1857535597       14.7282445081
  C        10.6672417279       15.3838821038       15.9723574756
  H        10.3106678991       15.0118460585       16.9439764458
  H        11.7659062662       15.3361292956       15.9995444685
  C        10.1707781114       16.8085187129       15.6827582182
  O        11.8997274703        9.5503288865       10.0238137292
  O        10.5814700422        9.1904045918       15.1394481156
  O        10.5938601383        7.3341736176       13.2928812681
  P        10.9619203255        7.7592876873       14.7176938566
  C        12.7121483797        7.4505090642       15.0665668402
  C        13.0607469869        7.6760349625       16.5452725356
  H        12.9179620815        6.4198079839       14.7424084264
  H        13.2796115805        8.1203326604       14.4039619226
  H         8.5855623812        8.9614897797       13.3398789148
  H        12.5099353775        9.1131388245        9.4097485412
  H        10.2784671118        6.8908906659       15.5978713386
  H        12.4669488350       14.0655004859        8.3395778897
  H        12.1251073623        7.5274258272        7.8063912623
  H         8.7167491556       14.2323174197       14.7832601653
  H         7.0291710482       14.1650792512       13.2793502033
  H        14.1654557835        7.6462831284        9.7691867751
  H         6.3354910283        6.8388100488       11.7488793612
  H         9.0738009039       16.8555908998       15.6569375609
  H        10.5116738644       17.5072722312       16.4586031032
  H        10.5406387971       17.1621473943       14.7121995001
  H         7.2135899274       17.0793759091       11.4012628060
  H         5.4707849377       17.4373862517       11.3357098003
  H         6.1961311576       16.8209260529       12.8283888344
  H         5.1135628912        8.5669152317        9.1496816415
  H         5.2468193020        7.3045179482        7.9000021972
  H         4.7830958861        6.8698935249        9.5505568747
  H         9.9462371474        4.8532907551        8.1117525174
  H         9.7708451277        4.5190546927        6.3712696672
  H        11.3481805048        4.9714459164        7.0368102604
  H        12.4700251881        7.0250176664       17.2039225828
  H        14.1203939593        7.4588799081       16.7375405742
  H        12.8623212396        8.7160732348       16.8338838196
  H        16.7915399578        7.9537040614       11.9289358438
  H        17.2073131636        6.2256810655       12.0361867845
  H        16.7039793403        6.9252475674       10.4893230246
  H        10.8856772632       14.0986473221        5.2574324060
  H        11.1156331889       15.8238394902        4.8812928146
  H        12.4111185288       14.9023301666        5.6616933187
  H         8.5781438958       12.9531762787        9.4757640909
  H        12.4118907770       12.9621225911       13.3806435474
