# Supplementary material for: Atomically precise surface chemistry of zirconium and hafnium metal oxo clusters beyond carboxylate ligands
Source: Chem Sci. 2024 Oct 7;15(42):17380–96. doi: 10.1039/d4sc03859b (PMC11457152; doi:10.1039/d4sc03859b)
Supplement: SC-015-D4SC03859B-s001 [file SC-015-D4SC03859B-s001.zip › DFT/Hf6_EthPH_exchange/Hf6_EthPH_8eq.xyz]

134
 i =       43, E =     -1037.8373356068
 Hf         8.4996117479       11.0314468134       11.0039400886
 Hf        10.9736088292       11.0151082495        8.5211519516
  O         9.6085478643        9.6175951847       12.3814732007
  O         9.0529182931        7.3384449566       11.0000570767
  O         9.0344592879       10.9977075965        7.4251577139
  O         7.4227756853       10.9984209413        9.0398374324
  O         7.2594728403        9.2272207618       11.0033063603
  C         7.8213838414       10.9814704672        7.8256834101
  C         6.7490922824       10.9169323387        6.7560979370
  H         7.1221231696       11.3217454768        5.8091793113
  H         5.8471503084       11.4460473735        7.0840627184
  H         6.4770595483        9.8629933624        6.5938334985
  P         7.6310067290        7.7837192279       10.6471286029
  C         7.2462352373        7.4237905582        8.9126083085
  C         7.3463127389        5.9235588196        8.5996030978
  H         7.9468019279        8.0198687948        8.3095906397
  H         6.2378320981        7.8199396083        8.7240536811
 Hf        13.4864389989       10.9727932397       11.0279046534
  O        12.3841524713       12.3917180335       12.3838168703
  O        12.9465991666       14.6629713658       10.9983621249
  O        12.9564206701       11.0108988987        7.4263625193
  O        14.5740966360       11.0043238104        9.0420386276
  O        14.7422851478       12.7779974535       11.0771113843
  C        14.1692608032       11.0760210835        7.8300583155
  C        15.2348343022       11.2563418989        6.7659833207
  H        14.8973928049       10.8517517308        5.8055617360
  H        16.1777155828       10.7954785656        7.0809204314
  H        15.4170958571       12.3336494353        6.6338753158
  P        14.3402139890       14.1755491325       10.5922757090
  C        15.5747133635       15.3755968836       11.1507773347
  C        15.3191204494       16.7893519496       10.6070057283
  H        16.5562919005       14.9863939064       10.8433794396
  H        15.5564351859       15.3558087025       12.2504441265
 Hf        10.9637935324        8.4401563650       11.0091566946
  O        12.0404016172        9.9268643656       12.0539836833
  O        14.6715400065        9.1340998683       11.0785784824
  O        10.9183314553        9.1961111018        7.3310628684
  O        10.9155514885        7.2705265598        9.1186427225
  O        12.8628349304        7.2560681495       11.0841974246
  P        11.2345840956        7.7408683606        7.6952143441
  C        10.4620835785        6.6349785536        6.4889625391
  H        10.7461500519        7.0126360196        5.4957782023
  H         9.3749496476        6.7720095763        6.5805997670
  C        10.8660648371        5.1660851227        6.6836653448
  P        14.2853742968        7.6936371995       10.7365434357
  C        15.4863751789        6.5510808945       11.4622217831
  H        16.4806110880        6.9123651159       11.1611025472
  C        15.2517943586        5.0931533810       11.0397724406
  H        15.4223141064        6.6724554246       12.5531987140
 Hf        11.0142950433       13.5606742778       11.0024362478
  O         9.9413054497       12.1131513092       12.0612492533
  O         7.3263565586       12.8639065285       10.9955082545
  O        10.9293104063       12.8581640110        7.3279887208
  O        11.0073887711       14.7382751805        9.1264738739
  O         9.1283532302       14.7423281221       11.0025860956
  P        11.4267873923       14.2497095577        7.7354209652
  C        10.8949289378       15.4576790801        6.4967142153
  H        11.2219045103       15.0725724231        5.5198160445
  C        11.4346885201       16.8701456911        6.7682228417
  H         9.7951136402       15.4396059208        6.4917175789
  P         7.7323348667       14.2771102455       11.4238275379
  C         6.5014428805       15.4552484608       10.8125809480
  H         5.5191402281       15.0839055593       11.1391927383
  H         6.5175996380       15.3830397595        9.7150321566
  C         6.7616567867       16.8926356426       11.2873123993
 Hf        10.9892231377       11.0087994357       13.4956159151
  O        12.0623240261       12.0649426835        9.9434050053
  O        12.9581308064       10.9857171649       14.5782727517
  O        14.5736351690       10.9179331135       12.9680354239
  C        14.1713644738       10.9294298503       14.1809706231
  C        15.2471791853       10.8640665430       15.2471792579
  H        14.8392486824       11.1142750709       16.2315775355
  H        15.6557814201        9.8432671561       15.2773011712
  H        16.0758062899       11.5341935024       14.9862918609
  O         9.9424103578        9.9442974629        9.9500981761
  O         9.0319607801       11.0851257916       14.5751067884
  O         7.4220882751       11.0848114437       12.9583069401
  C         7.8200750064       11.1193934278       14.1729828201
  C         6.7401281162       11.2108096314       15.2328031189
  H         7.1642232693       11.0985704213       16.2353448524
  H         6.2390566082       12.1860597309       15.1531473250
  H         5.9758857000       10.4442221849       15.0498993027
  O         9.6210649973       12.4496440478        9.6245905007
  O        11.0057494736       12.8030554092       14.7354254588
  O        11.0026576581       14.6637831946       12.8910509259
  P        10.5776017194       14.2095373110       14.2949201535
  C        11.1708701641       15.4156365418       15.5075061075
  H        10.8388164400       15.0590511088       16.4935200058
  H        12.2690886125       15.3534270561       15.5025299300
  C        10.6850854856       16.8442975886       15.2188995712
  O        12.3830863066        9.5493633380        9.6170899244
  O        10.9259150629        9.2065974199       14.7281176789
  O        10.9227175709        7.3395254461       12.8900743858
  P        11.2924843885        7.7713751549       14.3174791031
  C        13.0354640716        7.4265724014       14.6719563689
  H        13.2380931185        7.8325367601       15.6735956286
  C        13.3616498630        5.9291625875       14.5767474042
  H        13.6192093403        8.0228891020       13.9553823910
  H         9.0406308874        9.0628646919       12.9398835089
  H        12.9986817988        9.1344185121        8.9926153711
  H        10.5902251853        6.9078261691       15.1875570643
  H        12.8383922598       14.2671590686        7.6478688897
  H        12.6222308361        7.5337477953        7.4721016565
  H         9.1694425889       14.2926656314       14.3864849114
  H         7.6205967495       14.3634933625       12.8311758221
  H        14.4764450511        7.5076250987        9.3406820693
  H         6.7513086216        6.9414263229       11.3642362341
  H        14.4441435334       14.2078090779        9.1819102216
  H        12.5329204929       16.8876615918        6.7754053088
  H        11.1003741852       17.5734004795        5.9934882497
  H        11.0913402095       17.2401058467        7.7424383055
  H        14.3372675524       17.1600653899       10.9271175864
  H        16.0863039641       17.4910080941       10.9613632225
  H        15.3389434965       16.8080973575        9.5090025178
  H         7.7410099539       17.2471932950       10.9422747488
  H         5.9917826900       17.5773311370       10.9065336282
  H         6.7506750344       16.9631193047       12.3833479832
  H         9.5885585042       16.9064885370       15.2267579398
  H        11.0591107065       17.5459987897       15.9767153785
  H        11.0291841706       17.1837807301       14.2338831619
  H        10.5801356383        4.8079455953        7.6807107620
  H        10.3821235341        4.5245344485        5.9350463668
  H        11.9512110497        5.0302748959        6.5821410248
  H        15.3203647105        4.9735282701        9.9501359336
  H        16.0007273410        4.4291111824       11.4919191543
  H        14.2561961629        4.7492216627       11.3474846726
  H        13.1653173148        5.5518922845       13.5648995308
  H        14.4161500829        5.7382390272       14.8194070106
  H        12.7557169801        5.3387940048       15.2775344942
  H         6.6570451221        5.3358658913        9.2212695439
  H         7.0921735560        5.7187704033        7.5504872495
  H         8.3623476197        5.5537236275        8.7886094942
  H         9.0738941710       13.0213997084        9.0634664598
  H        12.9475996694       12.9578311737       12.9353213933
