# Supplementary material for: Atomically precise surface chemistry of zirconium and hafnium metal oxo clusters beyond carboxylate ligands
Source: Chem Sci. 2024 Oct 7;15(42):17380–96. doi: 10.1039/d4sc03859b (PMC11457152; doi:10.1039/d4sc03859b)
Supplement: SC-015-D4SC03859B-s001 [file SC-015-D4SC03859B-s001.zip › DFT/Hf6_EthPH_exchange/Hf6_EthPH_9eq.xyz]

138
 i =       63, E =     -1046.2508388643
 Hf         8.5385807490       10.5695549600       10.9546422180
 Hf        11.0225750358       10.6166541588        8.4475433562
  O         9.6190948389        9.1371603726       12.3753716050
  O         9.1356402060        6.8506727331       10.9109818709
  O         9.0587004935       10.5845398346        7.3436749427
  O         7.4862438069       10.5849558918        8.9815893982
  O         7.3355844261        8.7412461975       10.8428190452
  C         7.8542888113       10.5709159635        7.7613107926
  C         6.7598779635       10.5172125903        6.7132811320
  H         7.1174304198       10.9158325429        5.7578383581
  H         5.8711507328       11.0578464942        7.0583504932
  H         6.4706819668        9.4663598067        6.5613264380
  P         7.7118901601        7.3053557675       11.2268089906
  C         6.4978210277        6.1672536448       10.5155768321
  H         6.7866180951        5.1543806335       10.8321777124
  H         6.6232222805        6.2068324710        9.4242523932
  C         5.0590508166        6.5132467604       10.9286459404
 Hf        13.5406597606       10.6133875102       10.9905040761
  O        12.3815149266       11.9827904990       12.3820228863
  O        12.8727590108       14.2620080928       10.9969309570
  O        12.8799368422       10.7570072471        7.2680005955
  O        14.7340447761       10.7616120121        9.1272579498
  O        14.7395964300       12.4615238087       11.1590776650
  P        14.3230817429       10.4535888254        7.6852835717
  C        15.4511999237       11.3010206792        6.5482158292
  C        15.1696380083       10.9763445313        5.0735922127
  H        16.4724694870       11.0223322330        6.8460499722
  H        15.3451725412       12.3769110824        6.7523713317
  P        14.2963231056       13.8292249748       10.6301636749
  C        15.4684246481       15.0876026417       11.1949537310
  H        15.1262904734       16.0488784077       10.7848690108
  C        16.9174483422       14.7722659102       10.7931592539
  H        15.3557703517       15.1526970928       12.2872371469
 Hf        11.0475832289        8.0355809844       10.9525130257
  O        12.0590781314        9.5274514530       11.9921662654
  O        14.7467054628        8.8025263620       11.0007936657
  O        11.0007174288        8.8018498455        7.2528927461
  O        11.0775967458        6.9282128504        9.0527430704
  O        12.9475937375        6.9286290167       10.9226662569
  P        10.6566760677        7.3612004013        7.6441977996
  C         8.9101525869        6.9968294803        7.3311244734
  H         8.6830618477        7.3900218279        6.3294585712
  H         8.3327617090        7.5934141435        8.0526793340
  C         8.6083765620        5.4952285978        7.4461895133
  P        14.3531592564        7.3636566231       11.3519291829
  C        14.6528477846        7.0071659999       13.1027061068
  H        15.6562679558        7.3940805304       13.3331281141
  C        14.5245205660        5.5081479654       13.4122367161
  H        13.9321809370        7.6115512261       13.6728480146
 Hf        11.0030786211       13.1208273464       11.0065812560
  O         9.9419411492       11.6486488786       12.0597371536
  O         7.3268399027       12.3768552414       10.9952998046
  O        10.9149587988       12.4625885173        7.2589415091
  O        10.9318640560       14.2642745425        9.1249521372
  O         9.1209634535       14.2575242143       11.0081739824
  P        11.3825029270       13.8450604302        7.7236338470
  C        10.8377353064       15.0847203958        6.5219189399
  C        11.3060515209       14.7733528278        5.0922518664
  H        11.2108607456       16.0568420278        6.8757664412
  H         9.7404995494       15.1245185714        6.5883149846
  P         7.7254439590       13.7903735149       11.4298762465
  C         6.4961422456       14.9697341490       10.8188331015
  H         5.5150273846       14.6139266770       11.1657947444
  H         6.4953437676       14.8780265335        9.7225782660
  C         6.7768477767       16.4129571166       11.2639213171
 Hf        11.0232141010       10.5717333208       13.4748441664
  O        12.0683169706       11.6591299287        9.9337168848
  O        12.9615475519       10.5819381754       14.5764663442
  O        14.5774034344       10.5755156085       12.9676983011
  C        14.1760279011       10.5635013428       14.1797815987
  C        15.2496048568       10.5174565275       15.2488738824
  H        14.8361328011       10.7744783514       16.2293566977
  H        15.6613510662        9.4983256428       15.2937773860
  H        16.0753204613       11.1890970397       14.9836967342
  O        10.0150493676        9.5283591912        9.9358500540
  O         9.0412599079       10.5920789859       14.5719305070
  O         7.4262511716       10.5895015317       12.9529433836
  C         7.8293695510       10.6574162628       14.1646172167
  C         6.7652914751       10.8420937707       15.2306494238
  H         7.0815792536       10.3867005325       16.1757105675
  H         6.6314596776       11.9200286675       15.4073620477
  H         5.8053025729       10.4338465445       14.8963345972
  O         9.6261725830       11.9807174136        9.6139354126
  O        11.0028222054       12.3686932861       14.7389730360
  O        10.9982694348       14.2534981287       12.9405939482
  P        10.5705709680       13.7813619641       14.3313634282
  C        11.1641153148       14.9609228897       15.5704234281
  H        10.8211189302       14.5926639752       16.5483319747
  H        12.2616176714       14.8864168547       15.5724530490
  C        10.6962904840       16.3986617120       15.2993770935
  O        12.4602794285        9.2106765583        9.5409086705
  O        11.0826839398        8.7337964625       14.6664298420
  O        11.0892466939        6.8497655765       12.8613056555
  P        10.7345135845        7.2928217115       14.2793085240
  C        11.4423479806        6.1621147094       15.5021534425
  C        11.0018808308        6.4947633222       16.9359006055
  H        11.1475329590        5.1453988618       15.2040452795
  H        12.5346462549        6.2207667649       15.3939701242
  H         8.9956703604        8.7204142739       12.9914146231
  H        12.9649871954        8.5471249264        9.0435096052
  H         9.3358803918        7.1253304587       14.4671046736
  H        12.7945030859       13.8883459208        7.6495616976
  H        11.3400099407        6.5142602014        6.7424076848
  H         9.1614401898       13.8623910441       14.4316497831
  H         7.6152231463       13.8724870443       12.8374641966
  H        15.2590155322        6.5123169039       10.6798338157
  H         7.4929075796        7.1640764492       12.6237986493
  H        14.4336502258       13.8326443699        9.2225932986
  H        14.5707049519        9.0796782956        7.4345612547
  H        10.9143927983       13.8053856025        4.7552184620
  H        10.9677286584       15.5475553526        4.3904471007
  H        12.4015469319       14.7271443799        5.0281123739
  H         8.8268371558        5.1314214508        8.4584267478
  H         7.5536840766        5.2848086012        7.2210882123
  H         9.2130175016        4.9079392149        6.7416122475
  H         9.9106613855        6.4389062901       17.0468784332
  H        11.4423654042        5.7889491175       17.6528265525
  H        11.3125923848        7.5096846692       17.2138117413
  H         9.6004277149       16.4723619218       15.2977358713
  H        11.0705279299       17.0860386183       16.0701033581
  H        11.0527614353       16.7476462195       14.3220576339
  H         4.7893129452        7.5229992862       10.5947820791
  H         4.3456289106        5.8013143426       10.4923259911
  H         4.9330054221        6.4794238084       12.0191714355
  H         7.7577538971       16.7486891947       10.9045651600
  H         6.0119583516       17.0988178625       10.8753173635
  H         6.7754286992       16.5051751731       12.3583379675
  H        17.0283120131       14.7096040649        9.7022874517
  H        17.6025082534       15.5532121513       11.1495727246
  H        17.2394272306       13.8109913774       11.2130257510
  H        15.2277425819        4.9118213614       12.8149536481
  H        14.7417187517        5.3021269311       14.4694574858
  H        13.5104683165        5.1519689689       13.1898257267
  H        14.1450043949       11.2588072706        4.8009100783
  H        15.8650823443       11.5109697128        4.4126798732
  H        15.2814283553        9.9029073040        4.8698562279
  H         9.0742688828       12.5680184341        9.0731974407
  H        12.9326714559       12.5618498267       12.9325543399
