# Supplementary material for: Atomically precise surface chemistry of zirconium and hafnium metal oxo clusters beyond carboxylate ligands
Source: Chem Sci. 2024 Oct 7;15(42):17380–96. doi: 10.1039/d4sc03859b (PMC11457152; doi:10.1039/d4sc03859b)
Supplement: SC-015-D4SC03859B-s001 [file SC-015-D4SC03859B-s001.zip › DFT/Hf6_EthPOH_exchange/Hf6_EthPOH_10eq.xyz]

152
 i =      137, E =     -1215.4147165113
 Hf         8.5038525255       10.5808814412       10.8486600121
 Hf        11.0037391346       10.6040322408        8.4157189072
  O         9.6141484701        9.1897454416       12.2399442342
  O         9.1891367399        6.8550354475       10.7618313786
  O         9.0505584863       10.4238004085        7.3339255279
  O         7.4167339778       10.6043552919        8.8954425466
  O         7.4148610782        8.7218841556       10.5966317330
  C         7.8292511455       10.4799727741        7.6957966041
  C         6.7762884160       10.3690049261        6.6124281931
  H         7.1761650816       10.6980023193        5.6472786481
  H         5.8825649712       10.9414825180        6.8855972047
  H         6.4781690018        9.3136593658        6.5196920631
  P         7.7247381091        7.2683617584       10.9540021115
  C         6.6065011584        6.2014366626       10.0222826777
  H         6.8534769992        5.1651353215       10.2920214826
  H         6.8617107828        6.3269913212        8.9623578094
  C         5.1227213170        6.5175598036       10.2712376568
 Hf        13.5294813385       10.6076423784       10.9610979398
  O        12.3776536184       11.9833935440       12.3058404849
  O        12.8722521315       14.2611139818       10.9157656297
  O        12.9646994935       11.0009128271        7.2512156329
  O        14.7483641461       10.6711801715        9.1196464881
  O        14.6702619617       12.4537887725       11.0777660430
  P        14.3545928477       10.4724407759        7.6701783341
  C        15.6374603855       11.1843675967        6.6220642356
  C        15.3970441557       11.0169861845        5.1151785253
  H        16.5793365755       10.7139835608        6.9405233468
  H        15.7107576491       12.2432540024        6.9142094688
  P        14.3364464611       13.8899407901       10.6533619746
  C        15.4245195171       15.0105253738       11.5598473298
  H        15.1420958259       16.0319680467       11.2694409286
  C        16.9205456405       14.7456538848       11.3277670926
  H        15.1605975609       14.8956727857       12.6211109487
 Hf        11.0319928083        8.0508297003       10.8808384150
  O        12.0574209512        9.5269782779       11.9714470963
  O        14.6746271065        8.7690020244       11.0021579460
  O        11.1713606266        8.8024132944        7.1689812075
  O        11.0803856590        6.9290474442        8.9559715215
  O        12.8731940728        6.9272879097       10.9214341961
  P        10.7632291731        7.3660501387        7.5298109083
  C         9.0409262172        7.0872646801        7.0688669796
  H         8.8988707700        7.5631379274        6.0882419108
  H         8.4497751773        7.6674375208        7.7919732613
  C         8.6425497548        5.6045520280        7.0505127878
  P        14.2992240771        7.3203427618       11.3097739293
  C        14.6448977503        6.8779654176       13.0221742371
  H        15.6541874218        7.2507447943       13.2459306487
  C        14.5089674233        5.3744623954       13.3088609472
  H        13.9393285822        7.4755432225       13.6186776788
 Hf        11.0286774886       13.1190484145       10.9067760342
  O         9.9359557520       11.6478927815       11.9721356717
  O         7.3330988943       12.4571840516       10.9171071194
  O        10.7458727295       12.3912715640        7.1784383202
  O        11.0783205954       14.2523575596        8.9600018148
  O         9.1911162472       14.2679331182       10.9051471044
  P        11.2999058927       13.7798037278        7.5296088089
  C        10.6727759593       15.0259793787        6.3865946438
  H        10.8990443961       14.6697545802        5.3721852040
  H        11.2726519795       15.9323349760        6.5536762114
  C         9.1737675524       15.3074105994        6.5696467418
  P         7.7149206686       13.9240887461       11.0802311009
  C         6.6841202713       14.9201176735        9.9829224728
  H         5.6405620584       14.6699702695       10.2233667540
  H         6.8674256374       14.5417887246        8.9664375847
  C         6.9456388477       16.4300331862       10.0791684310
 Hf        11.0164557914       10.5828140457       13.3909347011
  O        12.0639998169       11.6529180065        9.8581786560
  O        12.9446004769       10.6719374607       14.5080057150
  O        14.5821132286       10.5130165281       12.9448987218
  C        14.1642392785       10.5615077029       14.1473569541
  C        15.2026662658       10.4661508659       15.2461422912
  H        14.8557690021       10.9756552630       16.1518448579
  H        15.3524162075        9.4042318784       15.4936335261
  H        16.1623417083       10.8717759132       14.9071088262
  O        10.0125462367        9.5325849697        9.8448587694
  O         9.0377457172       10.3474938387       14.5869541393
  O         7.2601629348       10.4408145024       12.7027263360
  P         7.6119133305       10.7159932388       14.1585041015
  C         6.4356317464        9.8603871958       15.2319642774
  C         6.6561498085       10.1059579880       16.7322467088
  H         5.4355125000       10.1855122327       14.9109983943
  H         6.5031304263        8.7918204319       14.9759450399
  O         9.6184132558       11.9799702258        9.5279047268
  O        10.8424609459       12.3854522977       14.5885248137
  O        11.0053365061       14.2581911151       12.7958070196
  P        10.7148533352       13.8673851220       14.2354300848
  C        11.7380781301       14.8602177866       15.3424064464
  H        11.4608740334       14.5826264363       16.3691256635
  H        12.7706493272       14.5125995357       15.1897265687
  C        11.6188816968       16.3736887204       15.1046978253
  O        12.4572604227        9.2145418991        9.5263150782
  O        11.2425649434        8.7268837605       14.5837254225
  O        10.9986799088        6.8489704660       12.7967290665
  P        10.7705831184        7.3246409899       14.2198346359
  C        11.4019729048        6.1092471453       15.3927276796
  C        11.1602721075        6.4819694778       16.8628242053
  H        10.9356832363        5.1486709881       15.1300046830
  H        12.4743139992        6.0057352199       15.1752004090
  H         8.9859200518        8.7111769943       12.8053388670
  H        13.0355947202        8.6118721688        9.0270496366
  O         9.1283128580        7.3342112894       14.5057951617
  O        12.8893521153       13.6868177117        7.1747330310
  O        11.5792497637        6.3675330441        6.5246162295
  O         9.1912886047       14.3367240572       14.5898721374
  O         7.2527836435       14.4187007232       12.5635755357
  O        15.3267177189        6.3560762552       10.5048969892
  O         7.2529922352        6.9988369337       12.4777433499
  O        14.7463524644       14.1784841996        9.1286242041
  O        14.3395491968        8.8713672881        7.3304413442
  O         7.3376843345       12.3012580288       14.4988471132
  H        10.5944417586       16.7233809086       15.2831035431
  H        12.2855566112       16.9249915859       15.7811535199
  H        11.8874456023       16.6299209631       14.0722395398
  H         8.9629487923       15.6585954487        7.5878747762
  H         8.8352205891       16.0798149611        5.8660856231
  H         8.5768050980       14.4046095753        6.3861230279
  H         8.8271834992        5.1321640555        8.0238899057
  H         7.5755163553        5.4911963936        6.8145833956
  H         9.2119311046        5.0545450754        6.2917371413
  H        10.0879661416        6.5358950677       17.0883280673
  H        11.6049868140        5.7300844425       17.5283908690
  H        11.6051648732        7.4564338286       17.0999499880
  H        14.4480928704       11.4743104180        4.8079891142
  H        16.2035041102       11.4939463481        4.5422184038
  H        15.3660943529        9.9572738045        4.8320894690
  H         6.5365978091       11.1679827138       16.9807964637
  H         5.9302801970        9.5358623450       17.3273111999
  H         7.6641822966        9.8044579080       17.0438758537
  H        17.1870026112       14.8893621127       10.2735025934
  H        17.5336942954       15.4300327234       11.9292058219
  H        17.1838933504       13.7167395542       11.6031884718
  H        15.2272871199        4.7931851416       12.7179449528
  H        14.6997115460        5.1625355387       14.3698759251
  H        13.5011132429        5.0183037629       13.0602811363
  H         4.8972765336        7.5599379945       10.0135004438
  H         4.4826907388        5.8658721315        9.6617839088
  H         4.8568577869        6.3671358070       11.3245325829
  H         7.9962849989       16.6634407525        9.8643191560
  H         6.3186736011       16.9784058263        9.3634482904
  H         6.7185458912       16.8061429164       11.0843837853
  H         9.0921072400       12.5269172117        8.9232493494
  H        12.9571662265       12.5525336296       12.8365392578
  H         7.0134714153       12.7860153257       13.7001523210
  H         8.6479657159       13.5397914105       14.8310124285
  H         8.9284367330        8.2180979513       14.8972572125
  H         8.0393359768       14.6635919405       13.1164589358
  H         7.9862806755        6.8731316967       13.1255523236
  H        12.0585925863        5.7064327162        7.0557669645
  H        13.5337168510        8.6666390339        6.8087212735
  H        14.0021976027       14.0560804985        8.4770795065
  H        15.6114033902        6.7883378983        9.6787584541
  H        13.0501332312       12.6931461954        7.0724153196
