# Supplementary material for: Atomically precise surface chemistry of zirconium and hafnium metal oxo clusters beyond carboxylate ligands
Source: Chem Sci. 2024 Oct 7;15(42):17380–96. doi: 10.1039/d4sc03859b (PMC11457152; doi:10.1039/d4sc03859b)
Supplement: SC-015-D4SC03859B-s001 [file SC-015-D4SC03859B-s001.zip › DFT/Hf6_EthPOH_exchange/Hf6_EthPOH_11eq.xyz]

157
 i =       33, E =     -1239.9073764922
 Hf         8.3225475515       10.8627448645       10.9135981765
 Hf        10.7881778073       10.8160556340        8.3644834737
  O         9.4504803348        9.4433916868       12.2913213675
  O         9.0492207496        7.0852957994       10.8397443787
  O         8.8680248836       10.6711495389        7.2672871027
  O         7.1004860402       11.0041050906        9.1296716212
  O         7.1705328762        8.8074908962       10.6671559724
  P         7.4519308711       10.3880650181        7.7631676134
  C         6.2785944876       10.9607429475        6.5167785311
  C         6.4519904636       10.2850503959        5.1472932126
  H         6.4194387138       12.0488281246        6.4420530706
  H         5.2741194306       10.7921868433        6.9291704239
  P         7.5593241653        7.3665191906       11.0384146153
  C         6.5765805882        6.2014606826       10.0692035276
  H         6.9251903095        5.1995530110       10.3574543033
  H         6.8637244358        6.3450615808        9.0173874212
  C         5.0590930583        6.3501097971       10.2621879616
 Hf        13.3538834701       10.8221995620       10.8836632543
  O        12.2172995425       12.2207536346       12.2888006173
  O        12.7188795166       14.4906429932       10.8404521435
  O        12.7960221086       11.0919850694        7.1711178253
  O        14.5803465617       10.8365034005        9.0419537444
  O        14.4999384354       12.6344274810       10.9988972364
  P        14.1892532461       10.5860250782        7.5967418002
  C        15.4601184516       11.2963616105        6.5293783182
  C        15.2292713929       11.0813397012        5.0270544851
  H        16.4116794881       10.8573985864        6.8628990130
  H        15.5084692441       12.3651039272        6.7884661426
  P        14.1774327150       14.0796584496       10.5735304872
  C        15.2900418546       15.1851791417       11.4672438813
  H        15.0051893557       16.2092929851       11.1883541846
  C        16.7779978142       14.9147361767       11.1932468833
  H        15.0522277104       15.0669395775       12.5341285601
 Hf        10.8364427340        8.2928994591       10.8465496175
  O        11.8814833443        9.7689566625       11.9071814588
  O        14.5064216612        8.9634930787       10.9186251449
  O        10.9248063042        9.0423561601        7.0911400558
  O        10.8342143640        7.1725260069        8.8879686920
  O        12.6905216792        7.1633772069       10.8387546347
  P        10.8202210046        7.5523303869        7.4140050182
  C         9.4354395530        6.8097265676        6.5361304788
  H         9.5739861405        7.0553183529        5.4734211340
  H         8.5431981032        7.3519661798        6.8799197182
  C         9.3064859174        5.2953404992        6.7605928873
  P        14.1270782218        7.5183468436       11.2263391550
  C        14.4609529066        7.0682948500       12.9388729843
  H        15.4774836854        7.4197828381       13.1643144550
  C        14.2917863200        5.5682240783       13.2253954860
  H        13.7663400145        7.6803198934       13.5332960054
 Hf        10.8682994863       13.3645004212       10.8624678765
  O         9.7802492936       11.8971311646       11.9729877656
  O         7.2409900734       12.7793034109       11.0866382330
  O        10.5913121020       12.6208588599        7.1659022744
  O        10.9216490354       14.4982360495        8.9000869576
  O         9.0514539373       14.5850262135       10.8385801113
  P        11.1821453979       13.9950719685        7.4918230461
  C        10.6271288698       15.2426677599        6.3152962329
  H        10.8696835691       14.8740115149        5.3093755499
  H        11.2478604799       16.1328575847        6.4939670194
  C         9.1322756800       15.5682273040        6.4608078669
  P         7.5917461638       14.2599773661       11.1528310313
  C         6.4955472586       15.1976998020       10.0683576970
  H         5.4666236297       14.9612261952       10.3752883545
  H         6.6268113566       14.7736098321        9.0621179922
  C         6.7630395530       16.7101256976       10.0866336863
 Hf        10.8738536722       10.8185171956       13.3773443885
  O        11.8970205050       11.8939429267        9.7904210862
  O        12.7996430397       10.8438969909       14.4871557140
  O        14.4082026963       10.6825576376       12.8763862525
  C        14.0123676208       10.7314369892       14.0877703811
  C        15.0739274111       10.6246606725       15.1639013876
  H        14.7828532412       11.1980381745       16.0513497110
  H        15.1636367157        9.5699609236       15.4650976716
  H        16.0459288551       10.9551965347       14.7822692393
  O         9.7750042651        9.7765427872        9.8469099743
  O         8.8123508243       10.5842215969       14.6590853606
  O         7.0926040881       10.6780606911       12.7131629023
  P         7.4111645547       10.9585783892       14.1821479499
  C         6.1745251948       10.1395063766       15.2145323326
  C         6.3329733063       10.4176781010       16.7171708936
  H         5.1940320647       10.4697278801       14.8423502986
  H         6.2399558149        9.0644467076       14.9872630512
  O         9.4477298946       12.2243604858        9.5282788489
  O        10.6822755448       12.6196952223       14.5843702093
  O        10.8440856493       14.4991848138       12.7872393685
  P        10.5646653187       14.1026794517       14.2263256516
  C        11.5927711556       15.0856745495       15.3370722955
  H        11.3254530245       14.7905786883       16.3615626109
  H        12.6255933238       14.7452010243       15.1702841438
  C        11.4634772312       16.6017166272       15.1238567937
  O        12.2236689726        9.4498881988        9.4536098368
  O        11.0771921651        8.9725211732       14.5825293491
  O        10.8420263097        7.0949639634       12.7944522637
  P        10.6119906476        7.5678779163       14.2150924727
  C        11.2394474123        6.3496958417       15.3867560785
  C        10.9847291336        6.7052102919       16.8584953064
  H        10.7809265978        5.3891139835       15.1104366111
  H        12.3140544305        6.2541887948       15.1757796634
  H         8.8383086634        8.9543681370       12.8641624707
  H        12.8079843090        8.8455562794        8.9616986527
  O         8.9643680067        7.5814231387       14.5060335333
  O        12.7867244547       13.8421801234        7.1712874117
  O        12.1413624068        6.8571335611        6.6947866286
  O         9.0397626295       14.5782520009       14.5917070366
  O         7.1765093654       14.8260559444       12.6232917535
  O        15.1513563781        6.5326126292       10.4265796662
  O         7.0925650968        7.0098327911       12.5434095836
  O        14.5877987396       14.3446240226        9.0522274025
  O        14.2550905835        8.9673100821        7.3356048093
  O         7.1702495415       12.5528445838       14.4950854701
  H        10.4394890271       16.9429479097       15.3201990641
  H        12.1356149599       17.1453971353       15.8010226212
  H        11.7183965331       16.8757743762       14.0925486465
  H         8.9067210635       15.9257904038        7.4738247965
  H         8.8341905156       16.3490847859        5.7485772866
  H         8.5146879057       14.6820682463        6.2651885907
  H         9.2154109466        5.0627397662        7.8293463345
  H         8.4165748685        4.9050687352        6.2486551802
  H        10.1773110491        4.7534855734        6.3700450833
  H         9.9104061449        6.7512477172       17.0759455679
  H        11.4276930935        5.9478226018       17.5188928132
  H        11.4229825457        7.6789740164       17.1102551305
  H        14.2687806056       11.5031530316        4.7054743649
  H        16.0241717509       11.5642884442        4.4429172160
  H        15.2293272603       10.0140235579        4.7718406036
  H         6.2269060645       11.4880177188       16.9337820540
  H         5.5681447185        9.8789965695       17.2923265663
  H         7.3188482902       10.1019276165       17.0807524187
  H        17.0103920122       15.0444256356       10.1291795745
  H        17.4101064405       15.6061583399       11.7661493952
  H        17.0490786314       13.8890322872       11.4729249785
  H        14.9903231461        4.9702733749       12.6274720689
  H        14.4874426778        5.3506906013       14.2843262138
  H        13.2727646487        5.2381857083       12.9865763931
  H         4.7196521839        7.3542754363        9.9789854463
  H         4.5192872663        5.6212344915        9.6431811678
  H         4.7764793099        6.1835277537       11.3087346539
  H         7.7992517381       16.9301930473        9.7997293287
  H         6.0948981277       17.2328736335        9.3894503753
  H         6.5994143533       17.1256625440       11.0886269281
  H         8.8848300055       12.7569721931        8.9424656294
  H        12.8187529104       12.7859923170       12.7988121566
  H         6.8352381204       13.0261792774       13.6970596140
  H         8.4951741569       13.7820003823       14.8332290735
  H         8.7698403117        8.4595469457       14.9168282193
  H         7.9695280569       14.9612026053       13.2093328821
  H         7.8094385250        7.0767989771       13.2235499194
  H        12.5210790628        6.1974552332        7.3037670191
  H        13.5284452658        8.6453466664        6.7596472728
  H        13.8508352785       14.1989084126        8.3908259452
  H        15.4497848156        6.9706971962        9.6076227409
  H        12.9141188918       12.8473041482        7.0528265860
  O         7.1674210932        8.8027996701        7.9063132228
  H         7.0793582728        8.6642540632        8.8963170673
  H         6.3020748004        9.2005352598        5.2191471266
  H         7.4578739902       10.4617123787        4.7464405667
  H         5.7217534106       10.6782406050        4.4273502398
