# Supplementary material for: Atomically precise surface chemistry of zirconium and hafnium metal oxo clusters beyond carboxylate ligands
Source: Chem Sci. 2024 Oct 7;15(42):17380–96. doi: 10.1039/d4sc03859b (PMC11457152; doi:10.1039/d4sc03859b)
Supplement: SC-015-D4SC03859B-s001 [file SC-015-D4SC03859B-s001.zip › DFT/Hf6_EthPOH_exchange/Hf6_EthPOH_12eq.xyz]

162
 i =       43, E =     -1264.3937292214
 Hf         8.3624027797       10.8750770347       10.8978908165
 Hf        10.7955384565       10.8285575007        8.3552598596
  O         9.4621463881        9.4401204837       12.2339555975
  O         9.0547629615        7.0852948920       10.8433280923
  O         8.8814101371       10.6730020360        7.2542148690
  O         7.1621014194       11.0081128170        9.1292095019
  O         7.1713760735        8.8027507971       10.5961687257
  P         7.4716547048       10.3837433744        7.7579176609
  C         6.2915841551       10.9746151237        6.5265494028
  C         6.4603203215       10.3082852855        5.1517008770
  H         6.4391260877       12.0622682035        6.4596477801
  H         5.2873907146       10.8077001061        6.9400179202
  P         7.5646321041        7.3778234247       11.0205181872
  C         6.5863554772        6.1816239100       10.0855742728
  H         6.9316579365        5.1887671908       10.4070739877
  H         6.8805904451        6.2938863599        9.0317074341
  C         5.0680139217        6.3399223331       10.2636695948
 Hf        13.3914408042       10.8267219846       10.8854190617
  O        12.2843238840       12.2194818506       12.2922603544
  O        12.7812234176       14.5019027607       10.8428368558
  O        12.7987557773       11.1613530837        7.1707982075
  O        14.5800442761       10.9178295003        9.0437416261
  O        14.5880706713       12.7102289753       11.0722605621
  P        14.1929368128       10.6559447976        7.5967183734
  C        15.4625770929       11.3683201513        6.5308841529
  C        15.2355121727       11.1331978832        5.0307864666
  H        16.4165689344       10.9404763604        6.8718800862
  H        15.5015883570       12.4403185407        6.7775305435
  P        14.2463388438       14.1392723136       10.5926505998
  C        15.3192194246       15.2980695075       11.4743238288
  H        15.0189765374       16.3029996168       11.1455158006
  C        16.8211274860       15.0586316347       11.2535077194
  H        15.0507249433       15.2282658716       12.5391131581
 Hf        10.8496758467        8.3032184377       10.8343130307
  O        11.9011270504        9.7779530612       11.9033860312
  O        14.5085239927        8.9586452227       10.8325360631
  O        10.9290510981        9.0515724533        7.0905168498
  O        10.8317443677        7.1747981537        8.8933670597
  O        12.6938612093        7.1620989995       10.8335034037
  P        10.8512034564        7.5647747714        7.4240189255
  C         9.5082670742        6.7910518469        6.5093297680
  H         9.6748267588        7.0288850901        5.4489625507
  H         8.5997521104        7.3268571111        6.8221825992
  C         9.3879933197        5.2781033362        6.7459616892
  P        14.1325423552        7.5263535484       11.1978550003
  C        14.4819820354        7.1139591932       12.9134727754
  H        15.5015751588        7.4700543714       13.1163500838
  C        14.3193668023        5.6204550006       13.2348537518
  H        13.7964041791        7.7407684656       13.5015343854
 Hf        10.9190770459       13.3654134982       10.8713067046
  O         9.8394513590       11.8961894632       11.9684706679
  O         7.2563393226       12.7893555522       11.0854920248
  O        10.5928932585       12.6376035113        7.1739069853
  O        10.9937620061       14.4937509600        8.9457724736
  O         9.1144941744       14.5801098440       10.8418468375
  P        11.2043994187       14.0030985291        7.5204835952
  C        10.6234163633       15.2629004137        6.3685870511
  H        10.8685548609       14.9097612991        5.3575292488
  H        11.2285845186       16.1618453589        6.5551975336
  C         9.1229467315       15.5566547862        6.5199758412
  P         7.6483519158       14.2633317374       11.1539576966
  C         6.5658589075       15.2125530422       10.0642919519
  H         5.5343988691       14.9895562748       10.3729531091
  H         6.6903888271       14.7774256881        9.0617405555
  C         6.8485908139       16.7216650165       10.0657568730
 Hf        10.9106536858       10.8289615441       13.3944064023
  O        11.9159702530       11.8920245238        9.8012026105
  O        12.7784426287       10.9233556052       14.5901328178
  O        14.5827221846       10.5960338067       12.7857357075
  P        14.2155261830       11.1628689782       14.1534553665
  C        15.3264760020       10.6334974481       15.4781052264
  H        15.1916871644       11.3819962342       16.2728553279
  H        16.3527559426       10.7528630233       15.1032286732
  O         9.7793403914        9.7721172524        9.7932843407
  O         8.8860123585       10.5824337176       14.6549288644
  O         7.1671810098       10.6779084151       12.7122462305
  P         7.4834256552       10.9572819902       14.1803974095
  C         6.2467710893       10.1325399400       15.2072368636
  C         6.3964017533       10.4026559045       16.7119059618
  H         5.2670264635       10.4609126924       14.8312330692
  H         6.3166479755        9.0589870563       14.9736865290
  O         9.4607851429       12.2295443246        9.5293616392
  O        10.6796885837       12.6267784730       14.5825629549
  O        10.9175390207       14.4996172541       12.7956452338
  P        10.5936897689       14.1119353693       14.2317551575
  C        11.6144435483       15.0816248718       15.3575258796
  H        11.3235312172       14.7933675763       16.3774433138
  H        12.6427407970       14.7197038574       15.2048252555
  C        11.5105357482       16.5990261331       15.1390509871
  O        12.2319819485        9.4548117915        9.4499917353
  O        11.0903549599        8.9900411034       14.5772744532
  O        10.9150303674        7.0987404167       12.7935706498
  P        10.6653548640        7.5737739026       14.2097608856
  C        11.3116244809        6.3785178521       15.3951846593
  C        11.0256113027        6.7384750425       16.8603296158
  H        10.8833811865        5.4036733464       15.1204862626
  H        12.3912505792        6.3115937413       15.2008910737
  H         8.8506373641        8.9446541220       12.8022251329
  H        12.8304283590        8.8561490759        8.9682094419
  O         9.0269849125        7.5748175583       14.5032296575
  O        12.7955221776       13.8495890646        7.1729004458
  O        12.2255512460        6.9268720143        6.7640508234
  O         9.0586154399       14.5853276013       14.5859875924
  O         7.2505586951       14.8285020804       12.6241176008
  O        15.1546901893        6.5252865118       10.4197308209
  O         7.0944153148        7.0910392814       12.5432199314
  O        14.6620390630       14.4131226595        9.0669591691
  O        14.2590227890        9.0448470301        7.3359225979
  O         7.2478454340       12.5515335050       14.4934318778
  H        10.4899418934       16.9585060173       15.3203910722
  H        12.1824339779       17.1334976453       15.8238306452
  H        11.7845473219       16.8668645988       14.1109624622
  H         8.8910884659       15.9006846265        7.5361797205
  H         8.8070188087       16.3371155270        5.8149617152
  H         8.5247850383       14.6588417618        6.3166749725
  H         9.2589586377        5.0569094731        7.8131619646
  H         8.5226318212        4.8724961905        6.2047185421
  H        10.2785115666        4.7410268351        6.3948768102
  H         9.9472631816        6.7647916220       17.0603351519
  H        11.4733732467        5.9952903048       17.5335035111
  H        11.4397428672        7.7228598151       17.1123173217
  H        14.2743739261       11.5480428546        4.7021540176
  H        16.0302297089       11.6103907947        4.4419112394
  H        15.2386267581       10.0623866886        4.7908913117
  H         6.2780075461       11.4702653109       16.9354370245
  H         5.6345165496        9.8519304141       17.2795789202
  H         7.3837259200       10.0942617110       17.0778589934
  H        17.0855591972       15.1777992955       10.1956083248
  H        17.4177520409       15.7728136578       11.8366297831
  H        17.1128851485       14.0446721156       11.5553024607
  H        15.0186433161        5.0103101434       12.6502874198
  H        14.5185816331        5.4294300042       14.2983619101
  H        13.3006607170        5.2813872173       13.0077473939
  H         4.7343686665        7.3366937535        9.9492645700
  H         4.5304644280        5.5953834488        9.6615238733
  H         4.7771092913        6.2038736638       11.3124233033
  H         7.8892260458       16.9279330116        9.7846897220
  H         6.1914081920       17.2415372421        9.3559787607
  H         6.6808173474       17.1521420174       11.0607501030
  H         8.8914430299       12.7583130340        8.9466836381
  H        12.8082854456       12.8403127533       12.8314375088
  H         6.9013001821       13.0223371321       13.6982258098
  H         8.5243774979       13.7792611203       14.8214718601
  H         8.8286363532        8.4584042479       14.8989510693
  H         8.0421840801       14.9576594721       13.2166300113
  H         7.8331459487        7.0794532317       13.2012100283
  H        12.5772733085        6.2400805939        7.3597182781
  H        13.5187679183        8.7049351726        6.7875169177
  H        13.9253689540       14.2403225475        8.4136825220
  H        15.4723338977        6.9549625319        9.6039266403
  H        12.9175776112       12.8510490245        7.0536285938
  O         7.1698891893        8.8054151428        7.9021723132
  H         7.0971213605        8.6684707687        8.8998003627
  H         6.2891901788        9.2262578623        5.2132856104
  H         7.4727323299       10.4687190687        4.7603180552
  H         5.7438147077       10.7218246504        4.4294705992
  O        14.5037692961       12.7883040758       14.0826555347
  H        14.9093165292       12.9423286045       13.1973977751
  C        15.0703416016        9.2187457955       16.0151085746
  H        15.3063260201        8.4550651245       15.2649579098
  H        14.0184894504        9.0969884709       16.3036786165
  H        15.6951921147        9.0244525164       16.8970477269
