# Supplementary material for: Atomically precise surface chemistry of zirconium and hafnium metal oxo clusters beyond carboxylate ligands
Source: Chem Sci. 2024 Oct 7;15(42):17380–96. doi: 10.1039/d4sc03859b (PMC11457152; doi:10.1039/d4sc03859b)
Supplement: SC-015-D4SC03859B-s001 [file SC-015-D4SC03859B-s001.zip › DFT/Hf6_EthPOH_exchange/Hf6_EthPOH_1eq.xyz]

107
 i =      237, E =      -994.9783548803
 Hf         8.5302699078       10.9928720600       10.8671506426
 Hf        10.9962693355       11.0040193390        8.3628490452
  O         9.6257469990        9.6118631003       12.2289116245
  O         9.0440425222        7.4330686229       10.7474488132
  O         9.0371987531       10.9868183943        7.3331350187
  O         7.4228042633       10.9953697660        8.9549391755
  O         7.4268915720        9.0487198395       10.8297884863
  C         7.8228888069       10.9267696613        7.7379770298
  C         6.7589055906       10.7525006771        6.6783132654
  H         7.0667710491       11.2281222353        5.7404621361
  H         5.7964019322       11.1432339011        7.0252457191
  H         6.6405825793        9.6753893770        6.4843741369
  C         7.8285754529        7.8349715142       10.7341439253
  C         6.7648755072        6.7685394281       10.5888583544
  H         7.0572509612        5.8633941761       11.1340175667
  H         6.6832039571        6.5006981793        9.5246914730
  H         5.7923280117        7.1379979753       10.9297831039
 Hf        13.4798114048       10.9931227489       10.8222115299
  O        12.3887246400       12.3864976136       12.2168774897
  O        12.9533534855       14.5724053322       10.8241827359
  O        12.9513843613       11.0113867827        7.2637917733
  O        14.5728254176       11.0069410594        8.8797683570
  O        14.5712633720       12.9543666606       10.7533576614
  C        14.1668861129       11.0732721327        7.6649947787
  C        15.2294020542       11.2453902128        6.6018484727
  H        14.8945484217       10.8244869598        5.6476087280
  H        16.1754729719       10.7965909002        6.9238833799
  H        15.4001402702       12.3230907101        6.4564876279
  C        14.1665978272       14.1684912491       10.7136423723
  C        15.2198928326       15.2357415390       10.5113493132
  H        15.2966498653       15.4436892345        9.4332851427
  H        16.1979063373       14.8889447160       10.8616258824
  H        14.9266969799       16.1665949309       11.0094625291
 Hf        10.9960977578        8.5076755576       10.8075751650
  O        12.0554233519        9.9438716346       11.8909777825
  O        14.5761780571        9.0458625104       10.8408214239
  O        10.9872892232        9.0507051618        7.2623587372
  O        10.9894510777        7.4281240806        8.8747071208
  O        12.9645412940        7.4237349317       10.7653393270
  C        10.9239139323        7.8344225911        7.6600858005
  C        10.7534758580        6.7708341510        6.5985282727
  H        11.1093751864        7.1292759152        5.6269544205
  H         9.6806105503        6.5414247819        6.5099223411
  H        11.2657814881        5.8479388904        6.8933114174
  C        14.1785719013        7.8265325760       10.8083079092
  C        15.2586277644        6.7663168376       10.8343742021
  H        16.0864858466        7.0546897816       10.1748386309
  H        14.8550727701        5.7888819582       10.5518619935
  H        15.6657625047        6.7027481392       11.8545245176
 Hf        11.0116963989       13.4788484805       10.8341583515
  O         9.9623197780       12.0521386312       11.8922261621
  O         7.4975803624       12.9605494700       10.9938660893
  O        11.0098468023       12.9495946818        7.2649895749
  O        11.0185262052       14.5703744269        8.8813476254
  O         9.1093357515       14.5761120157       10.8531837778
  C        11.0777057921       14.1657332149        7.6673420385
  C        11.2377502736       15.2202507958        6.5942791740
  H        12.2574220721       15.1535204411        6.1873864629
  H        11.0784197563       16.2233070818        7.0018095713
  H        10.5477189184       15.0210164069        5.7648564059
  C         7.8987201306       14.1744658416       11.0035099527
  C         6.8543358953       15.2455644277       11.2239607167
  H         5.8582819554       14.8814503150       10.9514391793
  H         7.1115080809       16.1529395089       10.6656293646
  H         6.8476480553       15.5054948899       12.2934308186
 Hf        11.0184291899       11.0285602501       13.3233766398
  O        12.0534774785       12.0523372845        9.7809323563
  O        13.0377195562       11.0739208722       14.4057790899
  O        14.5820333092       10.9958108742       12.7194628484
  C        14.2330458781       11.0432531023       13.9559956587
  C        15.3648367529       11.0726870643       14.9610376088
  H        14.9849497771       11.1903519645       15.9803473811
  H        15.9406171213       10.1395342418       14.8841932897
  H        16.0534845302       11.8917340517       14.7132376311
  O         9.9475645570        9.9498601380        9.7860016669
  O         9.0477554071       11.0854655715       14.4097393239
  O         7.4283234353       11.0047384248       12.7947467533
  C         7.8328834889       11.1025332135       14.0082269288
  C         6.7569211825       11.2527587108       15.0621286045
  H         7.1630469041       11.0914003134       16.0654347766
  H         6.3471361956       12.2719609767       15.0009073742
  H         5.9302283348       10.5608299455       14.8583041477
  O         9.6180976025       12.3854895339        9.4611822025
  O        10.9948817727       12.9569905200       14.4111266794
  O        10.9929725715       14.5745593794       12.7928631493
  C        10.9319025389       14.1737877953       14.0070100062
  C        10.7615698216       15.2334403299       15.0727144446
  H         9.6852496351       15.3573002771       15.2664908048
  H        11.2350438718       14.9189468866       16.0093569938
  H        11.1586521188       16.1950943237       14.7306032425
  O        12.3821571557        9.6180669914        9.4500955393
  O        11.0809163427        9.1998482658       14.4976000501
  O        11.0084661293        7.3436070021       12.6414189741
  P        11.4584466956        7.7790865221       14.0378644295
  C        13.2286846440        7.4874367477       14.2363451353
  C        13.7346721352        7.6856130071       15.6726724631
  H        13.4186697630        6.4687321422       13.8691599150
  H        13.7191389238        8.1782852436       13.5355547357
  H         9.0810884577        9.0377542365       12.7903067304
  H        12.9333023443        9.0652679596        8.8755027416
  O        10.7505924110        6.7590257827       15.0814878424
  H        13.2725993853        6.9656441778       16.3592748925
  H        14.8226259883        7.5422849477       15.7222957918
  H        13.5079691524        8.6971316406       16.0327454949
  H         9.0633674256       12.9520670258        8.9039422160
  H        12.9471952746       12.9617261139       12.7617520897
  H        10.3431520782        7.2619056233       15.8082425557
