# Supplementary material for: Atomically precise surface chemistry of zirconium and hafnium metal oxo clusters beyond carboxylate ligands
Source: Chem Sci. 2024 Oct 7;15(42):17380–96. doi: 10.1039/d4sc03859b (PMC11457152; doi:10.1039/d4sc03859b)
Supplement: SC-015-D4SC03859B-s001 [file SC-015-D4SC03859B-s001.zip › DFT/Hf6_EthPOH_exchange/Hf6_EthPOH_2eq.xyz]

112
 i =       89, E =     -1019.4731517788
 Hf         8.5154211925       10.8805912633       11.4715342202
 Hf        10.9768860571       10.9115223317        8.9868772489
  O         9.6249934069        9.4569645146       12.8639827909
  O         9.0437437538        7.3415560533       11.3217090510
  O         9.0390987046       10.7596565737        7.9154965141
  O         7.4244117714       10.8370497048        9.5315154625
  O         7.4254172465        8.9559303065       11.4062841764
  C         7.8246423929       10.7251767304        8.3203593443
  C         6.7563418230       10.5174890806        7.2688255208
  H         7.1261315328       10.7934753187        6.2760142753
  H         5.8526091460       11.0825168772        7.5252540646
  H         6.4852190133        9.4509514159        7.2560475311
  C         7.8294114033        7.7435155796       11.2940589927
  C         6.7640321486        6.6871900361       11.0982905448
  H         7.1011035546        5.7214106162       11.4904798191
  H         6.5863445514        6.5713793476       10.0182266346
  H         5.8214021030        6.9969127777       11.5626142899
 Hf        13.4778344795       10.8934633758       11.4529111166
  O        12.3873247023       12.2460178366       12.8656483192
  O        12.9626768306       14.4192479429       11.4907784538
  O        12.9695880659       11.0062272790        7.9068106408
  O        14.5819583808       10.9168087306        9.5230823341
  O        14.5748710692       12.8022653596       11.4055612168
  C        14.1893464775       10.9363224858        8.3076762762
  C        15.2651854978       10.9114023857        7.2421864593
  H        14.8469219476       10.6313666539        6.2701486588
  H        16.0703663397       10.2272815602        7.5369058738
  H        15.7104104812       11.9148145030        7.1600137130
  C        14.1717237861       14.0222440527       11.3798856874
  C        15.2389901115       15.0849425306       11.2447357932
  H        14.8138509490       16.0038030814       10.8278268270
  H        16.0655690426       14.7176575418       10.6260567749
  H        15.6435621072       15.3102655027       12.2430029145
 Hf        11.0021815023        8.4076854019       11.4095656812
  O        12.0461778525        9.8471111838       12.4726549597
  O        14.5788052550        8.9605781955       11.4851042193
  O        10.9962247261        8.9779935332        7.8949752481
  O        10.9931149995        7.3343295439        9.4651442843
  O        12.9725504818        7.3393813345       11.4013535659
  C        10.9339124278        7.7543106757        8.2592209025
  C        10.7699577798        6.7180221414        7.1710347755
  H        11.2670892792        7.0438778007        6.2504595353
  H         9.6959848763        6.6163759923        6.9522793549
  H        11.1452392226        5.7437720680        7.5017813274
  C        14.1854516120        7.7412070490       11.4464637897
  C        15.2657017863        6.6808888218       11.4814412959
  H        16.1395754898        7.0083707449       10.9058097967
  H        14.8851882972        5.7237117301       11.1103042563
  H        15.5927859078        6.5463247294       12.5235512522
 Hf        10.9964445364       13.3699924077       11.5125427199
  O         9.9506307451       11.9023028741       12.5308853922
  O         7.4231139080       12.8010081647       11.4956693861
  O        10.9195758353       12.7815301728        7.8262702762
  O        10.9982143104       14.5837389340        9.6965279350
  O         9.0362465750       14.4152732255       11.6512405384
  P        11.4189569422       14.1614778959        8.2854065347
  C        10.8686330136       15.4369712697        7.1358099791
  C        11.1777492369       15.1237795427        5.6647695717
  H        11.3390181569       16.3754471462        7.4631387831
  H         9.7885924728       15.5526888711        7.3070521514
  C         7.8226006196       14.0118144293       11.6403223422
  C         6.7435807244       15.0576252204       11.8185158440
  H         6.3374523386       14.9715252524       12.8373545591
  H         5.9154407642       14.8673084084       11.1246819851
  H         7.1469553551       16.0654389163       11.6794364943
 Hf        11.0160760466       10.8770802025       13.9398897515
  O        12.0456119801       11.9657855918       10.4209557678
  O        13.0271802255       10.9142917523       15.0005396137
  O        14.5897089604       10.8371509754       13.3538408083
  C        14.2296494176       10.8779097503       14.5819368665
  C        15.3397354421       10.8745139978       15.6113252061
  H        14.9578696040       11.1469015076       16.6002494426
  H        15.7753642455        9.8657481249       15.6612003172
  H        16.1413288160       11.5563374601       15.3008676654
  O         9.9509556792        9.8621083721       10.4238276977
  O         9.0443507625       10.9216332288       14.9925663404
  O         7.4244942156       10.9192753524       13.3787281682
  C         7.8309194234       10.9827258434       14.5935797720
  C         6.7658413559       11.1586674023       15.6540867907
  H         7.1029179490       10.7548844903       16.6148323998
  H         6.5827121495       12.2361961085       15.7843709285
  H         5.8249596405       10.6951266069       15.3372339742
  O         9.6143840443       12.2993219849       10.0982639335
  O        10.9931740476       12.7949510634       15.0643025842
  O        10.9957642925       14.4170592009       13.4547677976
  C        10.9310186407       14.0123898524       14.6690281373
  C        10.7581139657       15.0712219179       15.7340203484
  H         9.6798983653       15.2266591681       15.8922562232
  H        11.1940250868       14.7406030966       16.6830717847
  H        11.1912710402       16.0230489639       15.4077392295
  O        12.3856341051        9.5330314774       10.0332110552
  O        11.1532720153        9.0410166264       15.0834502561
  O        11.0780894595        7.2383034824       13.2130397504
  P        11.5015280964        7.6173597675       14.6296325553
  C        13.2554109246        7.2693891036       14.8660991885
  C        13.7333919800        7.4405967955       16.3154165257
  H        13.4264653004        6.2497068807       14.4923281814
  H        13.7802235610        7.9537310135       14.1836909405
  H         9.0889478751        8.8675592702       13.4163277952
  H        12.9237840006        8.9631024105        9.4637136373
  O        10.7523272417        6.5986444254       15.6483425305
  O        13.0365980441       14.1784943557        8.1467694499
  H        13.2339542230        6.7288432358       16.9840710006
  H        14.8153880156        7.2658024650       16.3887935419
  H        13.5261065594        8.4547823299       16.6797880407
  H        10.7243175341       14.1717904988        5.3620591116
  H        10.7862151475       15.9140203774        5.0104756947
  H        12.2588597393       15.0494646213        5.4948462495
  H         9.0756541000       12.8715939281        9.5293448129
  H        12.9367038517       12.8181549618       13.4228635719
  H        13.3329850807       13.2536156892        8.0363055210
  H        10.2415998404        7.1050574935       16.3042662277
