# Supplementary material for: Atomically precise surface chemistry of zirconium and hafnium metal oxo clusters beyond carboxylate ligands
Source: Chem Sci. 2024 Oct 7;15(42):17380–96. doi: 10.1039/d4sc03859b (PMC11457152; doi:10.1039/d4sc03859b)
Supplement: SC-015-D4SC03859B-s001 [file SC-015-D4SC03859B-s001.zip › DFT/Hf6_EthPOH_exchange/Hf6_EthPOH_3eq.xyz]

117
 i =      166, E =     -1043.9639436086
 Hf         8.5121326939       11.0998326287       11.4633661271
 Hf        10.9477233296       11.1687544187        8.9516481419
  O         9.6263547518        9.6844142900       12.8019250601
  O         9.0394075548        7.5158864744       11.3288168766
  O         8.8899351200       11.0907206005        7.9205183437
  O         7.3472701182       11.0854387198        9.6073913248
  O         7.4239367724        9.1318373852       11.4075700562
  C         7.6976170250       11.0699342577        8.3695383782
  C         6.5670978868       11.0089118580        7.3638649338
  H         6.9444530407       11.1080322144        6.3415698229
  H         5.8349395176       11.7978122138        7.5814451705
  H         6.0410791699       10.0495271292        7.4726518801
  C         7.8240913459        7.9161249947       11.3729554901
  C         6.7457701181        6.8519188493       11.3708221029
  H         7.1596340534        5.8751333667       11.6413277076
  H         6.3132831622        6.7856602656       10.3615455569
  H         5.9354095674        7.1362209012       12.0529044374
 Hf        13.4650282768       11.1134711725       11.4427576297
  O        12.3841627035       12.4691812563       12.8590570740
  O        12.9592671499       14.6582830470       11.4895540724
  O        13.0251955017       11.3321616632        7.9037630106
  O        14.5894460596       11.0877728522        9.5367010498
  O        14.5679386125       13.0366661362       11.4000312590
  C        14.2294235242       11.1820510506        8.3164778685
  C        15.3236104312       11.1524370880        7.2700424013
  H        14.9382437006       10.7683106138        6.3192286037
  H        16.1742905739       10.5587309387        7.6231460512
  H        15.6833217192       12.1796826902        7.1038305556
  C        14.1647151815       14.2556802274       11.3529222066
  C        15.2120147842       15.3140220305       11.0966730841
  H        15.1719679226       15.5664256017       10.0257733015
  H        16.2141063421       14.9430991931       11.3347949542
  H        14.9826403178       16.2259663083       11.6598705685
 Hf        11.0056077137        8.6146213301       11.3928027405
  O        12.0515387816       10.0319180320       12.4721738713
  O        14.5869241964        9.2152744233       11.4879496455
  O        10.9268166909        9.3720318399        7.7395075016
  O        11.0007589825        7.4942330559        9.5311344843
  O        13.0206400125        7.5732643760       11.4021565363
  P        10.5748518834        7.9325933416        8.1222430993
  C         8.8229578693        7.6360876915        7.8172084461
  H         8.6186157226        8.0031437750        6.8011234880
  H         8.2927717695        8.3059971458        8.5090645596
  C         8.3959776394        6.1729987288        8.0008579348
  C        14.2226416239        7.9890258693       11.4549228640
  C        15.3296278290        6.9561162946       11.4852743457
  H        16.0270488588        7.1409178801       10.6568511740
  H        14.9242572663        5.9418631595       11.4201680536
  H        15.9052703344        7.0696408487       12.4145536317
 Hf        10.9906390082       13.6011737361       11.5139362083
  O         9.9455799450       12.1348974809       12.5284953741
  O         7.4240803332       13.0396687333       11.5722016584
  O        10.9125701975       13.0274474530        7.8232842401
  O        10.9953662499       14.8265056654        9.7004596641
  O         9.0386247793       14.6583250059       11.6523265550
  P        11.4339434490       14.3952825471        8.3008473127
  C        10.9452935431       15.6858047294        7.1412950295
  C        11.3225288607       15.3899684612        5.6827659732
  H        11.4061752643       16.6163741509        7.5036345214
  H         9.8592473960       15.8076408489        7.2631139768
  C         7.8254981159       14.2514384831       11.6844427487
  C         6.7511504014       15.3079822730       11.8327033751
  H         5.9355919512       14.9332594464       12.4624824714
  H         6.3268623172       15.5224613741       10.8403551609
  H         7.1697019360       16.2341055703       12.2397771061
 Hf        11.0068429941       11.0810467761       13.9234047754
  O        11.9950575919       12.1553501813       10.4282860858
  O        12.9723848898       11.0805107974       14.9912092779
  O        14.5787578695       11.0806695267       13.3674207497
  C        14.1870328321       11.0916547172       14.5871640092
  C        15.2754541230       11.1242984110       15.6390365108
  H        14.8523236797       11.2236945153       16.6431202939
  H        15.8664998629       10.1997286300       15.5763776764
  H        15.9623272604       11.9552467842       15.4294508940
  O         9.9401361640       10.0876459043       10.3677990276
  O         9.0434793096       11.0891975384       14.9893741064
  O         7.4242943583       11.0840607649       13.3754999374
  C         7.8293694247       11.1505916790       14.5905928249
  C         6.7608506380       11.3227678230       15.6474715428
  H         7.1335903436       11.0285233912       16.6338434521
  H         6.4790236980       12.3860903994       15.6836328099
  H         5.8621686347       10.7551650225       15.3786909858
  O         9.6015853813       12.5426610712       10.0959243037
  O        10.9840146227       13.0117656165       15.0075457176
  O        10.9968454517       14.6645920566       13.4445868954
  C        10.9260919033       14.2372895916       14.6482993944
  C        10.7571019778       15.2665722001       15.7419801458
  H         9.7017161988       15.2704170233       16.0536230983
  H        11.3554135627       14.9925462061       16.6191646290
  H        11.0207096408       16.2661842406       15.3818763632
  O        12.3727783849        9.7624949994       10.0138382089
  O        11.0767113169        9.2133983154       15.0736971886
  O        11.0782165316        7.4162225275       13.1988232072
  P        11.5040038631        7.8141556962       14.6124689962
  C        13.2751355411        7.5462862169       14.8266211122
  C        13.7610869817        7.7273498313       16.2720185174
  H        13.4872520705        6.5378585332       14.4433747632
  H        13.7615838056        8.2564085466       14.1429837209
  H         9.0951737242        9.1029178675       13.3684466476
  H        12.9042268133        9.1862466425        9.4427710329
  O        10.8322352094        6.7594095981       15.6476996057
  O        13.0480809127       14.3409187094        8.2229386925
  O        11.3279361114        6.9291833690        7.0877362343
  H        13.3030908289        6.9872938319       16.9393063700
  H        14.8509578350        7.6039267872       16.3313227720
  H        13.5103184459        8.7272612020       16.6478030779
  H         8.6287023217        5.8211085738        9.0137985474
  H         7.3145767174        6.0644144961        7.8414187209
  H         8.9063370558        5.5179906861        7.2844233504
  H        10.8738433674       14.4482067067        5.3429166203
  H        10.9726683227       16.1944685221        5.0223067125
  H        12.4099355703       15.3056489427        5.5649977506
  H         9.0560509864       13.1242403813        9.5428432764
  H        12.9437290179       13.0334529503       13.4137847276
  H        10.2580497011        7.2350400624       16.2730334806
  H        11.8965335558        6.3169117706        7.5869170049
  H        13.2908241525       13.4136508691        8.0102964720
