# Supplementary material for: Atomically precise surface chemistry of zirconium and hafnium metal oxo clusters beyond carboxylate ligands
Source: Chem Sci. 2024 Oct 7;15(42):17380–96. doi: 10.1039/d4sc03859b (PMC11457152; doi:10.1039/d4sc03859b)
Supplement: SC-015-D4SC03859B-s001 [file SC-015-D4SC03859B-s001.zip › DFT/Hf6_EthPOH_exchange/Hf6_EthPOH_4eq.xyz]

122
 i =      222, E =     -1068.4576205787
 Hf         8.5122383107       10.5175999087       11.5066599323
 Hf        10.9303212853       10.5301707915        8.9705657177
  O         9.6238363219        9.1205181608       12.8791843771
  O         8.9624227335        6.9418389067       11.4805087230
  O         8.8935470139       10.5098998802        7.9796140060
  O         7.3363863742       10.5112204387        9.6343802309
  O         7.4159202845        8.6217978170       11.4873829627
  C         7.6938492236       10.4997201079        8.4041028996
  C         6.5815831849       10.4565337461        7.3780862882
  H         6.9639033926       10.6787785984        6.3769310735
  H         5.7851579899       11.1578523989        7.6569172431
  H         6.1380688908        9.4498199615        7.3779991389
  C         7.7658315724        7.3867431769       11.4890873311
  C         6.6406801169        6.3737713980       11.4978744651
  H         7.0169324403        5.3718860759       11.7270705569
  H         6.1640800306        6.3616824398       10.5067064691
  H         5.8719476293        6.6756600859       12.2202746421
 Hf        13.4389669759       10.5105266731       11.4513758731
  O        12.3726993417       11.9001029599       12.8671650693
  O        12.9430778170       14.0939584816       11.4103879738
  O        12.9523180260       10.5907110804        7.9119952841
  O        14.5663059269       10.5174329029        9.5295799181
  O        14.5135025507       12.4537700090       11.3986987369
  C        14.1658785225       10.5465987388        8.3072572482
  C        15.2327236934       10.5597597319        7.2340418266
  H        14.9591374195        9.8686390277        6.4267721254
  H        16.2133911576       10.3084167236        7.6495218237
  H        15.2749403872       11.5674304381        6.7940491095
  C        14.1492607800       13.6807740916       11.3829393264
  C        15.2330491026       14.7313308597       11.2947540154
  H        15.2639157061       15.1099676702       10.2616401936
  H        16.2106876975       14.3101785933       11.5491472344
  H        14.9885430491       15.5810115209       11.9436662241
 Hf        10.9701756665        8.0121211047       11.4605236337
  O        12.0465541858        9.4471464069       12.5220917559
  O        14.5112686827        8.5755926446       11.4876995135
  O        10.8436420287        8.7135728164        7.8130894124
  O        10.9159142459        6.8445420414        9.6169265186
  O        12.9476847119        6.9279042568       11.4136337488
  P        10.4919898090        7.2791099979        8.2068412117
  C         8.7372490820        6.9863466754        7.9130591238
  H         8.5331274480        7.3203762218        6.8855825463
  H         8.2129524623        7.6821893534        8.5840336681
  C         8.3013979874        5.5329347281        8.1468014835
  C        14.1505063052        7.3494210621       11.4601698654
  C        15.2590180289        6.3186195058       11.4842966019
  H        15.9657161331        6.5191629147       10.6677075397
  H        14.8569291721        5.3044963883       11.3993552899
  H        15.8230519154        6.4175547961       12.4225251268
 Hf        10.9809550741       13.0302275815       11.4936841158
  O         9.9433506561       11.5710745474       12.5558156137
  O         7.4195055599       12.4671664619       11.5748545574
  O        10.9176129824       12.3703882278        7.8190816070
  O        10.9191211885       14.1816033538        9.6381274258
  O         9.0271597364       14.0864125316       11.5685609453
  P        11.4342345313       13.7471557889        8.2622677340
  C        11.0131032250       14.9942353139        7.0356212684
  C        11.4821490470       14.6552415096        5.6126957444
  H        11.4358747346       15.9434220349        7.3943289150
  H         9.9193594540       15.0972710801        7.0860031828
  C         7.8121621423       13.6881227888       11.5812830100
  C         6.7477082425       14.7610254361       11.6401707432
  H         5.7560582682       14.3428026443       11.4423416386
  H         6.9840074334       15.5618533166       10.9281962973
  H         6.7585833512       15.2099447496       12.6447218145
 Hf        11.0185020247       10.4976772879       13.9801882391
  O        11.9984012745       11.5706267432       10.4227893687
  O        13.0309268430       10.5021420201       14.9971101811
  O        14.5878010264       10.5065994510       13.3398735421
  C        14.2317475484       10.5023751298       14.5693361740
  C        15.3456321498       10.4943881337       15.5946097021
  H        14.9645113322       10.7458182791       16.5893614117
  H        15.7916910171        9.4894272777       15.6265793655
  H        16.1385147791       11.1898638032       15.2926213061
  O         9.9247219925        9.4611854423       10.4353103199
  O         9.0386576578       10.5093958067       15.0653616142
  O         7.4231591137       10.5212426227       13.4486298111
  C         7.8240226649       10.5294546224       14.6690456036
  C         6.7555761013       10.6014886796       15.7380081987
  H         7.0658944566       10.0437037437       16.6289725029
  H         6.6359791043       11.6549902776       16.0346342551
  H         5.7957621333       10.2375805159       15.3570793473
  O         9.6005948759       11.9052373007       10.1078112328
  O        10.9986040573       12.3146476359       15.1538417745
  O        11.0056212667       14.1718325477       13.3569906167
  P        10.4945083618       13.7039345080       14.7269235707
  C        10.9259566911       14.9102101350       15.9910820759
  H        10.4967348029       14.5454928751       16.9349372148
  H        12.0188038226       14.8470169946       16.0964432380
  C        10.4741518114       16.3425283108       15.6673435297
  O        12.3107093951        9.1260075052       10.0340811764
  O        11.0786432131        8.6431261972       15.1538562742
  O        11.0027096442        6.8416107952       13.2834278663
  P        11.4275368074        7.2182363537       14.7023277409
  C        13.1831280007        6.8708141755       14.9300432020
  C        13.6757892886        7.0726104517       16.3702903772
  H        13.3504519787        5.8439775133       14.5747875714
  H        13.7007372014        7.5410447546       14.2283214393
  H         9.0904295476        8.5435476001       13.4479154789
  H        12.8505552141        8.5604216927        9.4603739209
  O        10.6743243379        6.1966405299       15.7229135640
  O        13.0501547743       13.7703710536        8.2281510418
  O        11.2452512297        6.2763329728        7.1706505312
  O         8.8754886396       13.7647280305       14.7510527988
  H         9.3815106349       16.4066178010       15.5986012600
  H        10.8069694697       17.0367596258       16.4502368959
  H        10.8904079588       16.6784048711       14.7095899987
  H        11.0703301955       13.6937616862        5.2818013988
  H        11.1574285951       15.4303025722        4.9059824189
  H        12.5754793871       14.5861078787        5.5629325387
  H         8.5365844267        5.2135047415        9.1699432898
  H         7.2188185046        5.4250119611        7.9952132852
  H         8.8047716959        4.8511147901        7.4504611070
  H        13.1812326943        6.3775821095       17.0599741130
  H        14.7577874204        6.8953505294       16.4373388401
  H        13.4753092928        8.0957566848       16.7126115984
  H         9.0702301070       12.4845644024        9.5376947738
  H        12.9063363595       12.4722524849       13.4403342135
  H        10.2092683787        6.7073950576       16.4086966802
  H         8.5167436407       13.1431698329       14.0863502237
  H        11.7800574143        5.6356284099        7.6716798815
  H        13.3967787734       13.0463248416        8.7868734302
