# Supplementary material for: Atomically precise surface chemistry of zirconium and hafnium metal oxo clusters beyond carboxylate ligands
Source: Chem Sci. 2024 Oct 7;15(42):17380–96. doi: 10.1039/d4sc03859b (PMC11457152; doi:10.1039/d4sc03859b)
Supplement: SC-015-D4SC03859B-s001 [file SC-015-D4SC03859B-s001.zip › DFT/Hf6_EthPOH_exchange/Hf6_EthPOH_5eq.xyz]

127
 i =      149, E =     -1092.9503481611
 Hf         9.1587248360       10.5692526484       11.4712578745
 Hf        11.5971402434       10.6154131658        8.9469494208
  O        10.2843314216        9.2029461587       12.8725649630
  O         9.6831720120        7.0151341473       11.4844065527
  O         9.6230904537       10.5931855769        7.9027289085
  O         8.0643492587       10.4306994308        9.5438752712
  O         8.0733472247        8.6348831616       11.4875673825
  C         8.4210285925       10.5012971075        8.3210737288
  C         7.3160315865       10.4692222554        7.2867129350
  H         7.7204320273       10.5655814759        6.2745994183
  H         6.6028243558       11.2798679775        7.4894864536
  H         6.7588388154        9.5265690214        7.3797061910
  C         8.4693066408        7.4164758102       11.5045083580
  C         7.3867370557        6.3588276229       11.5467161302
  H         7.8009827675        5.3856926849       11.8286795571
  H         6.9303668708        6.2771724630       10.5492199209
  H         6.5933714583        6.6621814459       12.2408850384
 Hf        14.1145798231       10.5935553462       11.3738733367
  O        13.0364447830       11.9800601054       12.8012359874
  O        13.5956433916       14.1762438434       11.4097207548
  O        13.6208010174       10.6766893257        7.8354850265
  O        15.2306398164       10.5923136291        9.4523766451
  O        15.1639856762       12.5359112262       11.3148519875
  C        14.8354195751       10.5807545479        8.2337303154
  C        15.9128416773       10.4854533283        7.1738566493
  H        15.4796625027       10.2541426522        6.1957911421
  H        16.6540110671        9.7296161455        7.4627433730
  H        16.4441638453       11.4472428589        7.1149572292
  C        14.7924915493       13.7594646103       11.2654431053
  C        15.8584191385       14.7970711953       11.0026247102
  H        15.6023601038       15.7461403781       11.4866818859
  H        15.8901842490       14.9712626545        9.9157827444
  H        16.8414854955       14.4389156163       11.3261866994
 Hf        11.6486282010        8.0893452206       11.4430894278
  O        12.7122996151        9.5354282260       12.4649049910
  O        15.2285167337        8.6394590903       11.4081542934
  O        11.5713231798        8.7896908647        7.8081600867
  O        11.5721951393        6.9246169824        9.6130326795
  O        13.6185462701        7.0163508845       11.4095027421
  P        11.1673823314        7.3701871619        8.2017435215
  C         9.4061044043        7.1170556099        7.9087067396
  H         9.2006858517        7.4813095643        6.8919184613
  H         8.8945302725        7.7988966770        8.6034600839
  C         8.9496191006        5.6637108583        8.1042879416
  C        14.8320311431        7.4223008084       11.4216470990
  C        15.9123520810        6.3609031350       11.4748707040
  H        16.7685555280        6.6577583510       10.8574337035
  H        15.5210082148        5.3871853487       11.1629052987
  H        16.2717088312        6.2767850298       12.5115646226
 Hf        11.6400806128       13.1189906752       11.4695833487
  O        10.5991238785       11.6564384190       12.5360931463
  O         7.9838294601       12.3825562947       11.4064217977
  O        11.6396068325       12.4518736586        7.7540940328
  O        11.6506620447       14.2591098361        9.6154115503
  O         9.7733415569       14.2499513250       11.5752516297
  P        12.1516543943       13.8163383154        8.2396352358
  C        11.7275986161       15.1007447468        7.0484549864
  C        12.1445371419       14.7735182046        5.6072877132
  H        12.1939583137       16.0285476217        7.4101130282
  H        10.6406424229       15.2430260982        7.1339221316
  P         8.3309923003       13.8047268567       11.8676514994
  C         7.1892677849       14.9474066124       11.0601548369
  C         5.7084413504       14.6493891520       11.3408469259
  H         7.4110259716       14.8909827487        9.9845364901
  H         7.4704474175       15.9577588132       11.3888237389
 Hf        11.6974081894       10.5910231111       13.9132401039
  O        12.6548401130       11.6543027660       10.3680175686
  O        13.7789055142       10.5093529693       14.9048350395
  O        15.3072344599       10.5907222629       13.2091162377
  C        14.9675374257       10.5406229965       14.4490432877
  C        16.1121021255       10.5167963112       15.4414039392
  H        15.7499667036       10.6460962495       16.4658577024
  H        16.6377788427        9.5544066464       15.3593003801
  H        16.8391368931       11.2988461542       15.1868750682
  O        10.5970008866        9.5363596005       10.4208790525
  O         9.6890055641       10.7576770812       14.9939296672
  O         8.0750865361       10.5904562035       13.3840201403
  C         8.4718772854       10.7400378210       14.5887922726
  C         7.3863019665       10.9364835257       15.6262203040
  H         7.7874079247       10.8756161216       16.6428032988
  H         6.9272523320       11.9236106939       15.4630248340
  H         6.5933190143       10.1909677841       15.4826412804
  O        10.2563255381       11.9881457858       10.0938503715
  O        11.8255219802       12.3294849854       15.2254836979
  O        11.7355358783       14.2517831005       13.4387891368
  P        11.5291693424       13.7890209509       14.8684659551
  C        12.4106453578       14.8882573918       15.9948991823
  H        12.1906620837       14.5438441021       17.0153093188
  H        13.4809800250       14.7013144837       15.8219891298
  C        12.0655117407       16.3732275915       15.8024536493
  O        13.0188385234        9.2075771906       10.0157712439
  O        11.7304108867        8.7906260274       15.0912212801
  O        11.7324124844        6.9272347887       13.2817616115
  P        12.1345551006        7.3625101386       14.6864191164
  C        13.8946818809        7.0686708258       14.9479355100
  C        14.3625622211        7.3263996917       16.3873085308
  H        14.0817409622        6.0318631154       14.6328139390
  H        14.4108622981        7.7203501639       14.2286770955
  H         9.7548573460        8.6385023769       13.4568637658
  H        13.5395966845        8.6335570322        9.4331251723
  O        11.4031073498        6.3554325148       15.7301326288
  O        13.7735424847       13.7737394349        8.2247013525
  O        11.8994843491        6.3535174681        7.1680066260
  O         9.9357740435       14.0101531429       15.2486050179
  O         7.9838304042       13.9417939820       13.4316305394
  H        11.0013922457       16.5615460632       15.9913547893
  H        12.6467615948       16.9955777487       16.4958374180
  H        12.2884383521       16.6978777042       14.7786516110
  H        11.6928662915       13.8319212316        5.2712682121
  H        11.8269406212       15.5709018209        4.9221505274
  H        13.2335237944       14.6713192392        5.5248869741
  H         5.4860929756       14.7290351918       12.4119612645
  H         5.0624095676       15.3590164604       10.8069482659
  H         5.4437441874       13.6346480548       11.0181880420
  H         9.1886741437        5.3100854890        9.1152866458
  H         7.8640036245        5.5776626121        7.9602770808
  H         9.4354026647        4.9945695487        7.3836003171
  H        13.8656242645        6.6497437325       17.0933047179
  H        15.4453320224        7.1639692492       16.4767135094
  H        14.1466861677        8.3591928211       16.6883012370
  H         9.6845121287       12.5671518337        9.5639114168
  H        13.6264274361       12.5371004957       13.3323531069
  H         8.7852816371       14.1030984459       13.9956243000
  H        10.9361320603        6.8683861942       16.4127070756
  H         9.6361660457       13.1802857005       15.6760922406
  H        12.3881666236        5.6769386420        7.6688054237
  H        14.0413262849       12.8373284672        8.1370554833
