# Supplementary material for: Atomically precise surface chemistry of zirconium and hafnium metal oxo clusters beyond carboxylate ligands
Source: Chem Sci. 2024 Oct 7;15(42):17380–96. doi: 10.1039/d4sc03859b (PMC11457152; doi:10.1039/d4sc03859b)
Supplement: SC-015-D4SC03859B-s001 [file SC-015-D4SC03859B-s001.zip › DFT/Hf6_EthPOH_exchange/Hf6_EthPOH_6eq.xyz]

132
 i =       60, E =     -1117.4436608313
 Hf         8.0122836291       10.7973940023       11.3718842135
 Hf        10.4899258417       10.8776082833        8.8898542741
  O         9.1329587572        9.4437458457       12.7893781167
  O         8.5508885002        7.2608270164       11.3232741565
  O         8.5427821866       10.8341836749        7.8289074887
  O         6.9361998113       10.6741066890        9.4403253629
  O         6.9350678501        8.8720134276       11.3274762788
  C         7.3354566385       10.6901962861        8.2262420733
  C         6.2769893731       10.5102885796        7.1584993953
  H         6.6130061847       10.9275627076        6.2033905811
  H         5.3301106298       10.9614902717        7.4764021216
  H         6.1013640444        9.4325982587        7.0207287708
  C         7.3356832923        7.6572882329       11.2738992744
 Hf        12.9711732641       10.8827297381       11.3781517941
  O        11.8390949174       12.2321953960       12.7939499686
  O        12.4003643943       14.4168879962       11.4121468777
  O        12.6150284909       11.0833561409        7.8263140808
  O        14.1752101102       10.8368341927        9.4628850865
  O        14.0102340188       12.8028274940       11.3185364398
  C        13.8134317981       10.9336146724        8.2390000893
  C        14.8990603541       10.8526661666        7.1829489718
  H        14.7778241087        9.9129745969        6.6234130688
  H        15.8957613546       10.8926516005        7.6333018766
  H        14.7781701952       11.6658547737        6.4548595557
  C        13.6068911197       14.0221047272       11.2804365771
  C        14.6549975167       15.0828155942       11.0427037012
  H        14.3985427600       16.0037753397       11.5785744987
  H        14.6558018523       15.3120415878        9.9657291965
  H        15.6496453618       14.7235672000       11.3260119933
 Hf        10.4922534623        8.3222245292       11.3386536790
  O        11.5643632824        9.7768644526       12.3957973406
  O        14.2494043328        9.0423797149       11.4900630566
  O        10.5139185944        9.1252706881        7.6599251487
  O        10.4242220036        7.2483619120        9.4555402412
  O        12.4172902495        7.1692671591       11.3337891695
  P        10.6601035877        7.6350763454        7.9939739482
  C         9.5776198276        6.7010357599        6.8997046542
  H         9.8504077052        6.9832135478        5.8726225303
  H         8.5689651661        7.1013856738        7.0786596851
  C         9.6323554147        5.1817800401        7.1133674154
  P        13.8573070877        7.6092996572       11.1538443064
  C        14.9731671850        6.4423773034       11.9618526661
  C        16.4618456958        6.7350221636       11.7227761983
  H        14.6880705058        5.4415206030       11.6076089487
  H        14.7272472946        6.4810284274       13.0324243869
 Hf        10.4501059680       13.3639338447       11.4329100113
  O         9.4391211340       11.8883137516       12.4608476085
  O         6.7682846962       12.5558402312       11.3312920817
  O        10.5077330500       12.7123653075        7.7406292171
  O        10.5112632446       14.5105480328        9.5997375740
  O         8.5468092461       14.4236584888       11.4877432741
  P        10.9989738192       14.0910683820        8.2120535320
  C        10.5036829629       15.3670309767        7.0383901821
  C        10.9046975933       15.0686919345        5.5867555775
  H        10.9437138957       16.3081128060        7.3995062634
  H         9.4141805996       15.4695639972        7.1457352132
  P         7.0810990591       14.0165412413       11.6933352357
  C         5.9944186101       15.0699533234       10.7085989351
  H         4.9647815903       14.7686147527       10.9497754024
  H         6.1645849665       14.7863968751        9.6599893409
  C         6.2157295033       16.5733134498       10.9291714535
 Hf        10.5222418599       10.8322921094       13.8581769257
  O        11.5124549868       11.9040720917       10.3553136689
  O        12.5402364543       10.7495425631       14.9127436568
  O        14.0987985362       10.9212762142       13.2737661919
  C        13.7400890957       10.8315233715       14.4982157882
  C        14.8505091941       10.8118462338       15.5280769398
  H        14.4622627287       11.0353930102       16.5269078990
  H        15.3048697532        9.8100525973       15.5409799815
  H        15.6379742521       11.5214816649       15.2466678292
  O         9.4700816323        9.7848470807       10.3363886173
  O         8.4756854416       11.0827102632       14.9166905533
  O         6.9209627873       10.7549210119       13.2869150767
  C         7.2672303520       10.9546088502       14.4928418368
  C         6.1509028763       11.0936466061       15.5059665108
  H         6.5256639657       11.0033575229       16.5303701250
  H         5.6834637716       12.0818341059       15.3729019732
  H         5.3730184783       10.3453129798       15.3090688602
  O         9.1132787953       12.2298685597       10.0189532253
  O        10.6731033489       12.6219932769       15.1508215302
  O        10.4285195126       14.4991698580       13.3678519238
  P        10.1766415832       14.0266738689       14.7948045882
  C        10.8438050983       15.2476029085       15.9416277015
  H        10.6494489853       14.8725981148       16.9560473837
  H        11.9338279731       15.2333735078       15.7953601096
  C        10.2737515259       16.6597275593       15.7330334707
  O        11.9083737764        9.4662699832        9.9483674278
  O        10.5055841111        9.0352402158       15.0678599723
  O        10.5121633299        7.1790660938       13.2142647462
  P        10.8792470428        7.6039438726       14.6328000089
  C        12.6295584204        7.2885277899       14.9384278729
  C        13.0629693252        7.5238984820       16.3922130176
  H        12.8165755390        6.2548912516       14.6137678122
  H        13.1652308787        7.9514801107       14.2435609008
  H         8.5912984482        8.8557630563       13.3387378965
  H        12.4942010780        8.9834854515        9.3437387935
  O        10.0998885175        6.5992836998       15.6460564554
  O        12.6224323851       14.0926678360        8.1457900817
  O        12.1456260298        7.1634147269        7.5666797385
  O         8.5604626657       14.0091613068       15.1462003505
  O         6.6072615079       14.3417660117       13.1980552847
  O        14.1770648123        7.4136810283        9.5291640806
  H         9.1899611253       16.6797532112       15.9022382225
  H        10.7370246152       17.3678776617       16.4328856125
  H        10.4630128964       17.0125140664       14.7117244622
  H         7.2507168550       16.8555344937       10.6989961747
  H         5.5477998378       17.1628905059       10.2871012656
  H         6.0162811937       16.8513984621       11.9713909287
  H         9.3815864722        4.9215677218        8.1493514690
  H         8.9214334641        4.6722952487        6.4493763140
  H        10.6344266133        4.7893095361        6.9010094032
  H        12.5402580110        6.8451492024       17.0774653934
  H        14.1409206924        7.3474473893       16.5094200029
  H        12.8509532567        8.5559847028       16.6985887946
  H        16.7203099304        7.7523453526       12.0422344924
  H        17.0882358104        6.0294061413       12.2850500630
  H        16.7239213947        6.6342423000       10.6618502912
  H        10.4773220890       14.1167864254        5.2479509632
  H        10.5491246819       15.8625851933        4.9162019070
  H        11.9947346134       15.0031185286        5.4838630675
  H         8.5526491308       12.7957789970        9.4642143064
  H        12.3918223656       12.7858246064       13.3678984301
  H         7.3590082030       14.3213337603       13.8468716198
  H         8.3659221574       13.0595697235       15.3473641936
  H         9.6846898291        7.1123162791       16.3612199667
  H        12.7561536130        7.0186428054        8.3254663701
  H        12.8936914120       13.1601166380        7.9992910410
  H        14.8235931210        8.0897530429        9.2493110767
  C         6.2721462322        6.5851950805       11.1819472894
  H         6.0669343960        6.2049138135       12.1940642134
  H         6.6326004053        5.7427036629       10.5805341539
  H         5.3435135321        6.9953808800       10.7717004255
