# Supplementary material for: Atomically precise surface chemistry of zirconium and hafnium metal oxo clusters beyond carboxylate ligands
Source: Chem Sci. 2024 Oct 7;15(42):17380–96. doi: 10.1039/d4sc03859b (PMC11457152; doi:10.1039/d4sc03859b)
Supplement: SC-015-D4SC03859B-s001 [file SC-015-D4SC03859B-s001.zip › DFT/Hf6_EthPOH_exchange/Hf6_EthPOH_7eq.xyz]

137
 i =      241, E =     -1141.9291266981
 Hf         8.0087794567       10.9667438321       11.3949665893
 Hf        10.4812950424       11.0058051303        8.8938255918
  O         9.1333272005        9.6034794768       12.7926903451
  O         8.7034013956        7.3287141016       11.4024676894
  O         8.5489713371       11.0010860656        7.8269738049
  O         6.9368265423       10.8416605055        9.4304761586
  O         6.8423265663        9.1257465974       11.4115027760
  C         7.3343681223       10.9169620249        8.2195153536
  C         6.2771950893       10.8886901776        7.1344989641
  H         6.5545137991       11.5690487478        6.3204399681
  H         5.2929603150       11.1440779499        7.5403850777
  H         6.2302368584        9.8746507863        6.7104521324
  P         7.2701391004        7.7029073515       11.0341419788
  C         6.9622987652        7.3573414045        9.2925790179
  H         7.3058737505        6.3290447823        9.1098509557
  H         7.6459889421        8.0261609817        8.7500752795
  C         5.5027389873        7.5666016636        8.8654312759
 Hf        12.9769347047       11.0318962373       11.4180006501
  O        11.8841274683       12.3907220179       12.7975953856
  O        12.4567814481       14.5864516798       11.4121260086
  O        12.4748297380       11.0768755631        7.8348369612
  O        14.0919504613       11.0038292023        9.4478552710
  O        14.0279465253       12.9519483471       11.3207421287
  C        13.6873022575       11.0489543015        8.2253313230
  C        14.7459386156       11.0705386271        7.1432688348
  H        14.5948446366       10.2124115194        6.4732283493
  H        15.7536647573       11.0510541017        7.5691937833
  H        14.6154698224       11.9763805377        6.5342927938
  C        13.6602158142       14.1818541143       11.3440543136
  C        14.7469386472       15.2277850208       11.2449825418
  H        14.4418309192       16.1478219833       11.7558737581
  H        14.8937504535       15.4681899512       10.1805012985
  H        15.6927356411       14.8461688699       11.6443022707
 Hf        10.5282103508        8.4583698583       11.3778099529
  O        11.5710195285        9.9369169740       12.4573145936
  O        14.2575420762        9.2129464112       11.5654288961
  O        10.4315576065        9.2158834334        7.6675738323
  O        10.5134728452        7.3374045436        9.4515969699
  O        12.4581577387        7.3282855808       11.4124354733
  P        10.7537235229        7.7558809609        7.9976089124
  C         9.8435726631        6.6949817667        6.8556114506
  H        10.1583530526        6.9955549039        5.8458066045
  H         8.7838449400        6.9688834367        6.9492561600
  C        10.0632252641        5.1948272137        7.0979204178
  P        13.8907924941        7.7742307055       11.2281775936
  C        15.0209823311        6.6244320188       12.0376275806
  C        16.5063227894        6.9329706237       11.7970737128
  H        14.7467420990        5.6194448491       11.6865120357
  H        14.7743805072        6.6638166216       13.1081663152
 Hf        10.4736168177       13.5127562058       11.4285704723
  O         9.4509222778       12.0538640508       12.4689292512
  O         6.7695245748       12.7104853303       11.3241991240
  O        10.5117517235       12.8709860623        7.7473966211
  O        10.5190752964       14.6642724686        9.5977585359
  O         8.5532376104       14.5829497421       11.4922180918
  P        11.0719869335       14.2161153577        8.2331112000
  C        10.7415296301       15.4972922108        7.0122679371
  C        11.2335712126       15.1533158130        5.5983405459
  H        11.1949044875       16.4230222553        7.3936513851
  H         9.6523032380       15.6469244899        7.0343529407
  P         7.0994297876       14.1526630394       11.7394432269
  C         5.9775176708       15.2488117499       10.8452279467
  H         4.9576094695       14.9223745927       11.0944717129
  H         6.1242949256       15.0333316749        9.7771522723
  C         6.1913395728       16.7377996112       11.1533892400
 Hf        10.5276556252       10.9870503875       13.8888025455
  O        11.5570320677       12.0692713933       10.3482374123
  O        12.5397312583       10.9154881386       14.9863072941
  O        14.0993030760       11.0863398835       13.3423498874
  C        13.7387294701       11.0013331110       14.5669301831
  C        14.8494232160       10.9916380069       15.5981011021
  H        14.4626297432       11.2368653373       16.5925150946
  H        15.2935071549        9.9857146293       15.6320628381
  H        15.6438403159       11.6881638891       15.3044621492
  O         9.4650914643        9.9307701894       10.3498496875
  O         8.5419188215       11.1720444964       14.9849348194
  O         6.9340500741       10.9980667849       13.3678740071
  C         7.3209247737       11.1235285927       14.5711992021
  C         6.2343638488       11.2648790568       15.6188066998
  H         6.6359597837       11.1574431545       16.6312997533
  H         5.7708845260       12.2573889812       15.5075409372
  H         5.4429573206       10.5263926920       15.4379966274
  O         9.1227761995       12.3859679723       10.0245651215
  O        10.6779732675       12.7888982021       15.1536593133
  O        10.5120587097       14.6660648215       13.3534664472
  P        10.2541709648       14.2069661218       14.7779805494
  C        10.9565371127       15.4051131558       15.9270299304
  H        10.7354232770       15.0430472445       16.9408624592
  H        12.0470538909       15.3433973269       15.7962820220
  C        10.4493031144       16.8389882302       15.7054932241
  O        11.9018763555        9.6120102985       10.0191226409
  O        10.5076168984        9.2004229879       15.0808338431
  O        10.5931308547        7.3403106053       13.2781963913
  P        10.9300554709        7.7701979402       14.6969413663
  C        12.6755179923        7.4795967894       15.0483294773
  C        13.0786395163        7.7531640995       16.5039976643
  H        12.8767106070        6.4395065334       14.7530775503
  H        13.2189123221        8.1279747079       14.3458419745
  H         8.5909530918        9.0057082265       13.3314180822
  H        12.4914348552        9.1280625059        9.4174203584
  O        10.1810744190        6.7640364936       15.7298257119
  O        12.6992300421       14.1796206856        8.2355655717
  O        12.3015994533        7.4914316569        7.5811494027
  O         8.6327281343       14.2543720804       15.0839758729
  O         6.6816206386       14.3532838226       13.2754059508
  O        14.1911289975        7.5779006650        9.6049518652
  O         6.2738939120        6.6827874105       11.8166686246
  H         9.3649594922       16.9048060792       15.8587397895
  H        10.9318524926       17.5298857462       16.4094491704
  H        10.6672319048       17.1792312765       14.6856264935
  H         7.2175924832       17.0442807194       10.9152308744
  H         5.5023491648       17.3599329367       10.5665305809
  H         6.0156338899       16.9489415593       12.2154746666
  H         5.1779220579        8.5925099448        9.0802204366
  H         5.3847949657        7.3890242069        7.7877989802
  H         4.8327323531        6.8762344422        9.3923099926
  H         9.7720869561        4.9130928498        8.1177656131
  H         9.4699090399        4.5971304993        6.3932173283
  H        11.1179227352        4.9235580102        6.9643558550
  H        12.5442647381        7.0882238175       17.1932646172
  H        14.1552941761        7.5880191657       16.6464469106
  H        12.8520710700        8.7904617885       16.7806130880
  H        16.7547585898        7.9524275863       12.1177502688
  H        17.1403393112        6.2331776722       12.3579284652
  H        16.7688968935        6.8361329483       10.7358552903
  H        10.7969646399       14.2088845143        5.2504952896
  H        10.9535567862       15.9439723611        4.8896750619
  H        12.3247622756       15.0465755967        5.5745731241
  H         8.5849554347       12.9725347866        9.4685200069
  H        12.4385310125       12.9439685266       13.3693359386
  H         5.6554234947        7.1917564403       12.3693744696
  H         7.4679787250       14.4443316332       13.8776049650
  H         8.4072109642       13.3515364468       15.4061540462
  H         9.5188176817        7.2505452658       16.2508593509
  H        12.8775059949        7.2428719326        8.3408302040
  H        12.9975450606       13.4684281996        8.8387331305
  H        14.8419296664        8.2443068026        9.3114474868
