# Supplementary material for: Atomically precise surface chemistry of zirconium and hafnium metal oxo clusters beyond carboxylate ligands
Source: Chem Sci. 2024 Oct 7;15(42):17380–96. doi: 10.1039/d4sc03859b (PMC11457152; doi:10.1039/d4sc03859b)
Supplement: SC-015-D4SC03859B-s001 [file SC-015-D4SC03859B-s001.zip › DFT/Hf6_EthPOH_exchange/Hf6_EthPOH_8eq.xyz]

142
 i =      115, E =     -1166.4206714018
 Hf         8.5003396618       11.0699914582       10.9974020498
 Hf        10.9665188402       11.0186654885        8.5167713317
  O         9.6050806410        9.6881187410       12.3846393789
  O         9.0481943784        7.4134395673       11.0014004960
  O         9.0335590283       10.9987047944        7.4218917360
  O         7.4252365650       10.9300547574        9.0329897350
  O         7.2544944820        9.2811217708       11.0101139477
  C         7.8207765006       10.9380884926        7.8190453783
  C         6.7532902975       10.8457762600        6.7473952118
  H         7.0990487804       11.3094618424        5.8170528537
  H         5.8193011254       11.3025347385        7.0933696466
  H         6.5528060826        9.7836280573        6.5408106077
  P         7.6327130418        7.8446498088       10.6343166803
  C         7.2865024754        7.5080800973        8.8960856434
  C         7.3284688836        6.0139850203        8.5432129008
  H         8.0334297527        8.0852527957        8.3322632128
  H         6.3044005005        7.9527753435        8.6819657217
 Hf        13.4851629911       11.0159363259       11.0216717088
  O        12.3854394106       12.4568521597       12.3828959689
  O        12.9373402560       14.6589340840       10.9330231699
  O        12.9574646376       11.1712848435        7.4818518029
  O        14.5863930212       10.9960103634        9.0574456043
  O        14.7318866030       12.7870846293       11.0801625113
  C        14.1778629761       11.1713849077        7.8624737854
  C        15.2394527214       11.4225025642        6.8111852663
  H        14.8288904553       11.3305828971        5.8007447801
  H        16.0814915634       10.7315945461        6.9451191559
  H        15.6406854091       12.4366980878        6.9637451202
  P        14.3856426490       14.2253526251       10.6660630722
  C        15.5178432905       15.3357512124       11.5317228073
  C        15.2668294637       16.8223680312       11.2386850750
  H        16.5357332418       15.0308162655       11.2494190139
  H        15.4101012123       15.1133455147       12.6030485648
 Hf        10.9567231626        8.4909021344       10.9979970951
  O        12.0499878547        9.9452275111       12.0566572170
  O        14.6757409864        9.1401249481       11.0832583559
  O        10.9207068595        9.2177041228        7.3332835218
  O        10.9182474863        7.3392420048        9.1147903707
  O        12.8681435543        7.2569281388       11.0065740884
  P        11.1860006760        7.7437240632        7.6592265938
  C        10.2512577482        6.7273611865        6.4978556162
  H        10.5158889688        7.1002981243        5.4976890184
  H         9.1894511221        6.9622551341        6.6493244079
  C        10.5252036949        5.2225141228        6.6284213476
  P        14.2985236765        7.7015225601       10.7798666243
  C        15.4589952723        6.5661032023       11.5659708592
  H        16.4686917986        6.9145837641       11.3053030202
  C        15.2430897324        5.0944467881       11.1830317331
  H        15.3439295643        6.7202868793       12.6486084508
 Hf        11.0186485570       13.5808898741       10.9904592858
  O         9.9520566156       12.1392883224       12.0550046503
  O         7.3261065203       12.8556989578       10.9135447915
  O        10.9066211291       12.8519628511        7.2553061680
  O        11.0748858697       14.7404915682        9.0536787468
  O         9.1315880335       14.6757841743       10.9988499067
  P        11.2682301415       14.2841728974        7.6209502562
  C        10.4549423972       15.4479571158        6.5060124991
  H        10.6687629716       15.1137674110        5.4809728798
  C        10.8657332204       16.9114696114        6.7316848051
  H         9.3753508003       15.3084487180        6.6657855607
  P         7.6709216093       14.3044057628       11.2782953803
  C         6.5709316502       15.3927362112       10.3483340957
  H         5.5447730944       15.1171671792       10.6314423459
  H         6.6886614973       15.1163692626        9.2908897175
  C         6.8440394568       16.8868945006       10.5753626203
 Hf        11.0128080584       11.0610454939       13.4784406610
  O        12.0511499200       12.0781272432        9.9515023551
  O        12.9659388052       10.9887545868       14.5749272296
  O        14.5745647029       10.9214529487       12.9631941087
  C        14.1783857169       10.9251759914       14.1778007785
  C        15.2537124656       10.8360770712       15.2417030410
  H        14.8546732313       11.1054061893       16.2248205127
  H        15.6301333082        9.8032172582       15.2813620636
  H        16.1021451208       11.4780637810       14.9744750782
  O         9.9386366928        9.9555612609        9.9490976298
  O         9.0304383302       11.2591362102       14.5768035823
  O         7.4223705708       11.1572827241       12.9575436274
  C         7.8116382394       11.2540512623       14.1646463497
  C         6.7290152158       11.4150009084       15.2134769398
  H         7.1231944213       11.2508234847       16.2213931546
  H         6.3180923430       12.4337833107       15.1392657012
  H         5.9006793342       10.7260309195       15.0059051176
  O         9.6257426173       12.4549440983        9.6114710606
  O        11.1660880951       12.8687617487       14.7435879797
  O        10.9310767199       14.7406586308       12.9388221781
  P        10.7331374992       14.2842738451       14.3730260421
  C        11.4820148490       15.4873711663       15.4889490042
  H        11.2915366847       15.1382988970       16.5134107076
  H        12.5669374929       15.4131643452       15.3226601375
  C        10.9832909704       16.9243527671       15.2690788747
  O        12.3815108065        9.6136999608        9.6172106765
  O        10.9197060417        9.2854742922       14.6796344136
  O        10.9274560494        7.4047762077       12.9287409762
  P        11.2857943993        7.8364453772       14.3512535311
  C        13.0148226086        7.5257592472       14.7615517472
  H        13.1802261882        7.9411218071       15.7658841293
  C        13.4207936469        6.0478048502       14.6744193518
  H        13.5868267550        8.1519384448       14.0610557273
  H         9.0509989137        9.1227365574       12.9462477877
  H        12.9637668421        9.1475982769        8.9961439497
  O        10.5102381157        6.8491619148       15.3902858187
  O        12.8771173895       14.4232444061        7.2452176280
  O        12.7093952773        7.4095689802        7.2463812086
  O         9.1216135321       14.3395571509       14.7479998472
  O         7.2547810757       14.5951567714       12.7953765471
  O        14.5914513463        7.4930185277        9.1414680545
  O         6.5995470600        6.8506588025       11.4137709986
  O        14.7584878720       14.4310788559        9.1238146048
  H        11.9380632774       17.0560610198        6.5507217651
  H        10.3168190277       17.5751571592        6.0501353154
  H        10.6530767132       17.2238670248        7.7614989627
  H        14.2416603159       17.1075169617       11.5060349602
  H        15.9594521152       17.4547233951       11.8100181749
  H        15.4084120961       17.0435702761       10.1735145863
  H         7.8764942691       17.1422828466       10.3055550354
  H         6.1675626238       17.5040452701        9.9687857222
  H         6.6966567098       17.1579811263       11.6280036886
  H         9.9046918032       17.0030165138       15.4539574271
  H        11.4934312195       17.6175007246       15.9510881839
  H        11.1736505570       17.2521598335       14.2396025546
  H        10.3109360639        4.8652948253        7.6435083205
  H         9.9003540036        4.6519454827        5.9284830484
  H        11.5757386887        4.9960016761        6.4091239799
  H        15.3919423499        4.9375556302       10.1076225553
  H        15.9508149599        4.4496576726       11.7207253908
  H        14.2253835153        4.7679554451       11.4309108755
  H        13.2210061520        5.6434822235       13.6737911716
  H        14.4915861566        5.9253382654       14.8877142030
  H        12.8635984552        5.4424737491       15.3993936539
  H         6.5669784857        5.4552564330        9.1004463386
  H         7.1419352237        5.8612127685        7.4715798321
  H         8.3080287270        5.5822835580        8.7838659304
  H         9.0450953547       13.0055236009        9.0632606063
  H        12.9703411974       12.9958095227       12.9386610789
  H         8.0108606649       14.5590118101       13.4416562823
  H         5.9698551848        7.3853134829       11.9287285104
  H         8.9054385646       13.4397374496       15.0819369363
  H         9.7526599754        6.4265924551       14.9470396973
  H        13.1271545837       13.5776835949        6.8183212173
  H        13.3209920106        7.2342258904        8.0039918560
  H        13.9719125574       14.5296338078        8.5230313129
  H        15.2439118580        8.1595704557        8.8518459161
