# Supplementary material for: Atomically precise surface chemistry of zirconium and hafnium metal oxo clusters beyond carboxylate ligands
Source: Chem Sci. 2024 Oct 7;15(42):17380–96. doi: 10.1039/d4sc03859b (PMC11457152; doi:10.1039/d4sc03859b)
Supplement: SC-015-D4SC03859B-s001 [file SC-015-D4SC03859B-s001.zip › DFT/Hf6_EthPOH_exchange/Hf6_EthPOH_9eq.xyz]

147
 i =      139, E =     -1190.9143133798
 Hf         8.5497880637       10.6008215077       10.9000481218
 Hf        11.0442421616       10.6622000786        8.4618320313
  O         9.6826652523        9.2134379780       12.3230894649
  O         9.1419405445        6.9351204031       10.9098792149
  O         9.1148828590       10.5040460029        7.3438725457
  O         7.5007189781       10.5082253469        8.9468339210
  O         7.3462431825        8.8039394613       10.9157892364
  C         7.8989133375       10.4836788690        7.7348671333
  C         6.8299592003       10.4061393983        6.6637562957
  H         7.2174841464       10.7600502058        5.7026008766
  H         5.9456852387       10.9789414116        6.9667241340
  H         6.5187443993        9.3571670911        6.5474205364
  P         7.6790895190        7.3241527423       11.1427584363
  C         6.5497081839        6.3294904783       10.1480377683
  H         6.8112184633        5.2765285539       10.3222815866
  H         6.7841387279        6.5515796864        9.0987868055
  C         5.0677020387        6.6072238712       10.4490203273
 Hf        13.5671984703       10.6678398766       10.9934614109
  O        12.3938608770       12.0535301177       12.3756191450
  O        12.8535095718       14.3381280149       10.9326737429
  O        12.9715143397       11.0060066679        7.2557020749
  O        14.7520483239       10.7502798905        9.1355747794
  O        14.6708820978       12.5289650553       11.1589686690
  P        14.3654714958       10.5075899700        7.6898812852
  C        15.6431224676       11.2224807901        6.6354694189
  C        15.4099187843       11.0468036937        5.1285723849
  H        16.5880160760       10.7613094330        6.9580671007
  H        15.7075463715       12.2831269746        6.9228311329
  P        14.3234672123       13.9542500201       10.7175651980
  C        15.3854543262       15.0965831594       11.6281730948
  H        15.1154324463       16.1102983433       11.3009453009
  C        16.8870281273       14.8214901201       11.4529089463
  H        15.0864961150       15.0130148140       12.6831800512
 Hf        11.0399933877        8.1001087938       10.9439989754
  O        12.1116028306        9.5546102180       12.0008792759
  O        14.7406154465        8.7992993442       11.0714929976
  O        11.1714837348        8.8649024218        7.2395187794
  O        11.0779435825        7.0012591342        9.0393597624
  O        12.8781289193        7.0027079286       11.0024302652
  P        10.7579979786        7.4378941949        7.6113607177
  C         9.0305814848        7.1491181687        7.1797011128
  H         8.8752965108        7.5897989554        6.1848493885
  H         8.4495789136        7.7516418502        7.8926290038
  C         8.6329300569        5.6664236158        7.2226468810
  P        14.3173394386        7.3653409377       11.3822348322
  C        14.6400130360        6.9238205429       13.1006473577
  H        15.6646819975        7.2542666720       13.3213469732
  C        14.4408709952        5.4300337709       13.4006955392
  H        13.9602065382        7.5553438114       13.6915763271
 Hf        11.0207153540       13.1735606208       10.9633698896
  O        10.0117193301       11.6602562179       11.9806477452
  O         7.3406432444       12.3828705594       10.7643674372
  O        10.7603847133       12.4725372546        7.2501270722
  O        11.0053842942       14.3343131819        9.0378324313
  O         9.1186264055       14.2499229734       11.0012628571
  P        11.2627515674       13.8740760915        7.6096718181
  C        10.5966106546       15.1032857343        6.4714477475
  C        10.7514040824       14.7286083415        4.9904872030
  H        11.0935157138       16.0550639273        6.7096537733
  H         9.5402405584       15.2261533102        6.7515744192
  P         7.6674365769       13.8046856369       11.2453772936
  C         6.5383186512       14.9370627370       10.4068988522
  H         5.5202937590       14.6105548446       10.6634503518
  H         6.6650013803       14.7547826756        9.3301911786
  C         6.7691600838       16.4138776169       10.7584314682
 Hf        11.0783914669       10.6312930742       13.4224923332
  O        12.1152643331       11.7296728156        9.9162701651
  O        13.0315781630       10.5836522660       14.5104920119
  O        14.6625857592       10.5938520041       12.9410931712
  C        14.2511928059       10.5562549329       14.1463563510
  C        15.3061104550       10.4618496111       15.2300715660
  H        14.8884311821       10.7309622548       16.2055453631
  H        15.6740920681        9.4260999526       15.2771586286
  H        16.1629663691       11.0996241082       14.9811339232
  O        10.0194198223        9.5368247794        9.8657808142
  O         9.0460681164       10.7591943864       14.5084701949
  O         7.4913569288       10.6748200317       12.8544557849
  C         7.8383727419       10.7890060054       14.0668927192
  C         6.7227086742       10.9891212791       15.0726364475
  H         7.0950953678       10.9748198942       16.1018671181
  H         6.2339290640       11.9523352195       14.8624159256
  H         5.9592586742       10.2116636491       14.9328715026
  O         9.6783558932       11.9955643921        9.5529836333
  O        11.1647843360       12.3840289280       14.7446950360
  O        10.9233257649       14.2609141851       12.9481212066
  P        10.7314563726       13.8020968270       14.3790102673
  C        11.4796713381       14.9985289838       15.5024704331
  H        11.2887778278       14.6430367671       16.5247257018
  H        12.5648478324       14.9252639300       15.3369837633
  C        10.9812019788       16.4368196739       15.2913307493
  O        12.4709307310        9.2878634151        9.5451309816
  O        11.0804460879        8.8743849069       14.7370892435
  O        11.0056524398        6.9336649849       12.9609609552
  P        10.7683688873        7.4212038401       14.3749005030
  C        11.5343904498        6.3122047257       15.5747439249
  C        11.2399704570        6.6744378278       17.0379878089
  H        11.1942078978        5.2971076946       15.3253813847
  H        12.6132521743        6.3429615630       15.3678221921
  H         9.0593123236        8.7316113640       12.8902627723
  H        13.0401382559        8.6788433311        9.0422664443
  O         9.1284124059        7.2494200848       14.6632340411
  O        12.8727419611       13.8398560494        7.2588324040
  O        11.5782358945        6.4439359847        6.6056650064
  O         9.1200505434       13.8525642642       14.7502506322
  O         7.2544068167       13.9441198417       12.7902818593
  O        15.3204182965        6.3603824646       10.5874215429
  O         7.2443711973        6.9187266719       12.6425558381
  O        14.7510420072       14.1882747596        9.1951598500
  O        14.4151231201        8.8865298365        7.4109956607
  H        10.2811322396       13.7598982576        4.7797219657
  H        10.2820277858       15.4859128055        4.3486282575
  H        11.8093856689       14.6557849364        4.7097253273
  H         8.8270181968        5.2349762510        8.2130578787
  H         7.5637495788        5.5433964453        7.0024963792
  H         9.1939246101        5.0865151647        6.4798632685
  H        10.1706811534        6.5815730090       17.2665128116
  H        11.7814027372        6.0013170651       17.7162489981
  H        11.5488685549        7.7037462669       17.2590678244
  H         9.9025617950       16.5145270001       15.4762566492
  H        11.4912852457       17.1255941447       15.9777982181
  H        11.1720035616       16.7705760104       14.2638486014
  H         4.8270467199        7.6645584527       10.2818279626
  H         4.4235267990        6.0006746910        9.7987275378
  H         4.8230118561        6.3662122217       11.4905227238
  H         7.7936023354       16.7202752408       10.5124852938
  H         6.0748631407       17.0592822058       10.2039331176
  H         6.6137797594       16.5928249051       11.8296130076
  H        17.1882099061       14.9309472430       10.4038119826
  H        17.4827854835       15.5231867301       12.0518383519
  H        17.1374049559       13.8009824027       11.7686598386
  H        15.1254597542        4.8132032172       12.8057458544
  H        14.6349208417        5.2167846000       14.4607956674
  H        13.4145967892        5.1190940549       13.1676698797
  H        14.4464514993       11.4713551579        4.8195169698
  H        16.2012756860       11.5502216342        4.5569781702
  H        15.4162260502        9.9867902821        4.8443897434
  H         9.1129266858       12.5435445492        8.9851308048
  H        12.9903202181       12.5920055280       12.9191835980
  H         8.0230714339       14.0103125763       13.4163137651
  H         7.9867931376        6.8472961720       13.2878568090
  H         8.8369375926        7.9608970710       15.2649419639
  H         8.9041057617       12.9588927194       15.0965017958
  H        11.9786517429        5.7245016801        7.1261646260
  H        13.6658396886        8.6386095838        6.8297927876
  H        13.9926902918       14.1444340670        8.5509421884
  H        15.7101854048        6.8254580686        9.8243280195
  H        13.0612628217       12.8688989925        7.1080247754
