# Supplementary material for: Atomically precise surface chemistry of zirconium and hafnium metal oxo clusters beyond carboxylate ligands
Source: Chem Sci. 2024 Oct 7;15(42):17380–96. doi: 10.1039/d4sc03859b (PMC11457152; doi:10.1039/d4sc03859b)
Supplement: SC-015-D4SC03859B-s001 [file SC-015-D4SC03859B-s001.zip › DFT/Hf6_MethPH_exchange/Hf6_MethPH_10eq.xyz]

112
 i =      101, E =      -985.8702323020
 Hf         8.4686146636       10.9999277494       10.9684010861
 Hf        10.9780692151       11.0124997670        8.4958079923
  O         9.5411238844        9.6027105253       12.3956674341
  O         9.0590956742        7.2595828725       10.9937219968
  O         8.9808712513       10.9941261269        7.4139746351
  O         7.4095915760       11.0008907700        9.0476464571
  O         7.2581903197        9.1362747347       10.8367209153
  C         7.7785335291       10.9941013167        7.8240168707
  C         6.6751285937       10.9740733202        6.7854160087
  H         7.0789688408       11.1389321679        5.7816976384
  H         5.9198142988       11.7324137078        7.0280467685
  H         6.1699637954        9.9978720357        6.8199188599
  P         7.6310788400        7.7235813135       11.2838992008
  C         6.4522727638        6.5434321381       10.5987932822
  H         6.6863339693        5.5345058993       10.9605292191
  H         6.5131344469        6.5575281566        9.5034775162
  H         5.4361882134        6.8234457720       10.9038802012
 Hf        13.4927128598       10.9669306190       11.0392781138
  O        12.3763308220       12.3839593547       12.3915367705
  O        12.8794403766       14.6647500333       10.9982567201
  O        12.8580767943       11.0920905802        7.3318573192
  O        14.6708285310       11.0838232359        9.2037453702
  O        14.6742332054       12.7956560411       11.1672117121
  P        14.2832485943       10.7528772848        7.7623153287
  C        15.4527969381       11.5431010544        6.6391578877
  H        15.2279062890       11.2533536181        5.6051004418
  H        16.4758074808       11.2417956946        6.8971700713
  H        15.3651855510       12.6332630264        6.7332428821
  P        14.2775108926       14.1698875969       10.6199989744
  C        15.4953606429       15.3875299680       11.1547237595
  H        15.2586221864       16.3655254964       10.7176118140
  H        16.4984389440       15.0717375086       10.8419507004
  H        15.4700608007       15.4700014407       12.2489235152
 Hf        10.9404934933        8.4448616433       11.0246533769
  O        11.9862856023        9.9309296491       12.0592609902
  O        14.6644859067        9.1255617119       11.0768133243
  O        10.9203217848        9.2022394221        7.3274853329
  O        10.9916641618        7.3354970312        9.1275909729
  O        12.7982551888        7.3293509414       11.0039358191
  P        10.4993139465        7.7888462905        7.7500145334
  C         8.7185693851        7.5738911917        7.5667020415
  H         8.4251674509        7.8411277678        6.5436821458
  H         8.2071625984        8.2337918682        8.2793749433
  H         8.4544566069        6.5298415043        7.7761717095
  P        14.2025574852        7.7208149310       11.4761194315
  C        14.4071729824        7.4510870221       13.2471488427
  H        15.4475805447        7.6580991846       13.5277592678
  H        14.1492117009        6.4122148429       13.4877535647
  H        13.7384660778        8.1312670314       13.7898367653
 Hf        10.9968174774       13.5243289686       11.0023980402
  O         9.9229499612       12.0609061441       12.0698957292
  O         7.2595014833       12.8585082290       10.9981379616
  O        10.8423509518       12.8668662770        7.3289950359
  O        11.0015747252       14.7329326394        9.1280336749
  O         9.1246387668       14.6704064040       10.9997508308
  P        11.3808448347       14.2441512916        7.7285200783
  C        10.8336106625       15.4571627488        6.5114599521
  H        11.1507132146       15.1456484694        5.5084705264
  H        11.2569850314       16.4410031542        6.7486600469
  H         9.7381951129       15.5237693802        6.5362451061
  P         7.6848006983       14.2891016948       11.3312603800
  C         6.5616130299       15.4482582451       10.5261076670
  H         5.5278334235       15.2361729357       10.8261986894
  H         6.6475884498       15.3382104063        9.4371806144
  H         6.8279181718       16.4757113113       10.8041489102
 Hf        11.0113420610       10.9997689861       13.5229499803
  O        12.0592809078       12.0622281024        9.9427930989
  O        12.9502104092       11.0006506653       14.5897969636
  O        14.5774844750       10.8464904317       13.0177387868
  C        14.1691195428       10.9201558084       14.2210983665
  C        15.2275312485       10.9156333260       15.3063300286
  H        14.7709686613       10.9091220600       16.3006844736
  H        15.8793724379       10.0406545173       15.1819854664
  H        15.8643586761       11.8043448091       15.1937741441
  O         9.9320614477        9.9350089737        9.9513381435
  O         9.1240156349       10.9209702877       14.6708955239
  O         7.2579614329       10.9208338251       12.8680500401
  P         7.7342330478       11.4014730468       14.2401442593
  C         6.5302845254       10.9123320740       15.4906291239
  H         6.8329191580       11.3024444697       16.4704338405
  H         5.5403289812       11.3022240285       15.2228846838
  H         6.4808853961        9.8168894267       15.5419956755
  O         9.6113694301       12.3949889009        9.6232373743
  O        11.0010435491       12.8567249656       14.7399334673
  O        11.0008702600       14.6698390402       12.8753063947
  P        10.6586661860       14.2843874991       14.3122652919
  C        11.4400124987       15.4501947984       15.4451231012
  H        11.1358371423       15.2278836436       16.4757540731
  H        12.5310103384       15.3583365828       15.3670284649
  H        11.1469819647       16.4744580765       15.1826011874
  O        12.3812887896        9.6070263314        9.6174679953
  O        11.1580515171        9.1434563538       14.7351084245
  O        10.9987892836        7.2646820187       12.9383436140
  P        10.6960313838        7.7348290207       14.3594801575
  C        11.3540112184        6.5525659655       15.5524476312
  H        11.0401259424        6.8406284195       16.5635772408
  H        10.9840044921        5.5464608552       15.3192434028
  H        12.4501941997        6.5538568038       15.5052318749
  H         8.9112109620        9.2202648667       13.0291884050
  H        12.8609728663        8.9160066698        9.1316882375
  H         9.2951495449        7.6586768637       14.5719304694
  H        12.7876866603       14.2291511242        7.6024104707
  H        11.0605115196        6.9014781933        6.8080561229
  H         9.2751744275       14.4951261387       14.5168501933
  H         7.4670247502       14.5120167600       12.7107763263
  H        15.0966348007        6.8082417136       10.8778051990
  H         7.4085715544        7.6255877034       12.6816254746
  H        14.3988980170       14.1435254706        9.2134630777
  H        14.4986894600        9.3697442661        7.5493275855
  H         7.7081888622       12.8136344316       14.2739323100
  H         9.0892739712       12.9747873763        9.0459157674
  H        12.9483960680       12.9599355843       12.9230866054
