# Supplementary material for: Atomically precise surface chemistry of zirconium and hafnium metal oxo clusters beyond carboxylate ligands
Source: Chem Sci. 2024 Oct 7;15(42):17380–96. doi: 10.1039/d4sc03859b (PMC11457152; doi:10.1039/d4sc03859b)
Supplement: SC-015-D4SC03859B-s001 [file SC-015-D4SC03859B-s001.zip › DFT/Hf6_MethPH_exchange/Hf6_MethPH_11eq.xyz]

113
 i =      100, E =      -987.4023808720
 Hf         8.4805325119       10.9985345311       10.9725569145
 Hf        11.0070862245       10.9978374775        8.4660486936
  O         9.6143236021        9.6105656181       12.3955760181
  O         9.1390929402        7.2575655185       10.9975729519
  O         9.1262341142       10.9059808293        7.3297640531
  O         7.2579940808       10.9963412138        9.1303386922
  O         7.3318032466        9.1277405674       10.9187446948
  P         7.7132045265       11.3363032302        7.7130409490
  C         6.5299022171       10.6753924470        6.5232875512
  H         6.8218759362       10.9711423279        5.5080401289
  H         5.5278371966       11.0602996841        6.7503576130
  H         6.5159751794        9.5803911600        6.5915103795
  P         7.7152056530        7.7048248002       11.3195229010
  C         6.5290124364        6.5421651475       10.6166860548
  H         6.7719309665        5.5231271318       10.9424116211
  H         6.5724979677        6.5918495015        9.5215050450
  H         5.5168169919        6.8081546003       10.9462196642
 Hf        13.5365030665       11.0107752808       11.0112300533
  O        12.3858537663       12.3992246090       12.3823568535
  O        12.8741539960       14.7362757647       10.9986177016
  O        12.8691169857       11.1655879632        7.3312341480
  O        14.7399428935       11.1637432143        9.1459973418
  O        14.6737365245       12.8732619953       11.1622385283
  P        14.3034276780       10.8083582560        7.7257350919
  C        15.4416847219       11.5631248461        6.5477539027
  H        15.1776040514       11.2570007561        5.5278654227
  H        16.4693236534       11.2544221095        6.7762003622
  H        15.3701674416       12.6557869002        6.6247814525
  P        14.2770784795       14.2518486751       10.6263103100
  C        15.4870522189       15.4666471513       11.1857149926
  H        15.2475689568       16.4508357112       10.7643487879
  H        16.4926267086       15.1607160494       10.8716357099
  H        15.4573687676       15.5308878891       12.2811907181
 Hf        11.0207690165        8.4669416310       11.0320453988
  O        12.0625866610        9.9415525320       12.0595694102
  O        14.7463798801        9.2043572709       11.0701953207
  O        11.0821757174        9.1284316754        7.3321685950
  O        11.0748588251        7.3299662016        9.1953089766
  O        12.9412350862        7.3388498420       11.0073777751
  P        10.6230917014        7.7403027159        7.7885501793
  C         8.8439430925        7.5341547870        7.5820615172
  H         8.5719038669        7.7618841932        6.5438543626
  H         8.3309324918        8.2302180511        8.2581768205
  H         8.5680020429        6.5018865712        7.8305130179
  P        14.3254448448        7.7872481257       11.4787686026
  C        14.5372746558        7.5481045118       13.2553391223
  H        15.5678583692        7.7988256393       13.5363843207
  H        14.3203082400        6.5031608624       13.5097229416
  H        13.8416408631        8.2086459069       13.7878752949
 Hf        11.0064071035       13.5293315259       11.0024012835
  O         9.9374110141       12.0676732173       12.0684158639
  O         7.3299104772       12.8770278729       11.0010569760
  O        10.8453052515       12.8702765387        7.2606300638
  O        11.0014057025       14.6670149753        9.1224298600
  O         9.1366454325       14.7391919243       10.9963077025
  P        11.4113093270       14.2167743157        7.7165200757
  C        10.9310995317       15.4894543876        6.5313851295
  H        11.2731431447       15.2076598331        5.5277640538
  H        11.3725183936       16.4518586598        6.8189707579
  H         9.8378618296       15.5864831505        6.5237548776
  P         7.7310423405       14.2971541111       11.3960340171
  C         6.5285069116       15.4633250013       10.7257557880
  H         5.5211471968       15.2024367346       11.0734567578
  H         6.5512026752       15.4175676676        9.6291596114
  H         6.7821994868       16.4815990698       11.0463119338
 Hf        11.0596449095       11.0216733267       13.5095726880
  O        12.0625121989       12.0647582299        9.9382678605
  O        13.0210397258       11.0713973032       14.5886189880
  O        14.5891877215       10.9249832243       12.9598792092
  C        14.2249185502       11.0000298326       14.1783584796
  C        15.3231446140       11.0146146512       15.2229430051
  H        14.9027959816       10.9915069944       16.2330186528
  H        15.9921884204       10.1578247501       15.0692695531
  H        15.9321631012       11.9206202967       15.0944069325
  O         9.9533614200        9.9364037637        9.9438912559
  O         9.1921777029       10.9280236483       14.6745646188
  O         7.3318128158       10.9958518862       12.8729852459
  P         7.8070748642       11.4307593594       14.2593926024
  C         6.5958491357       10.9127983056       15.4910427034
  H         6.8973221035       11.2741006759       16.4822920113
  H         5.6091626545       11.3160800930       15.2313060797
  H         6.5393468932        9.8168034051       15.5112513405
  O         9.6115968367       12.3920329773        9.6134424102
  O        11.0769670725       12.8655500387       14.7422654825
  O        10.9998669702       14.6709726443       12.8767591880
  P        10.7337302653       14.2977859242       14.3319695454
  C        11.5977073959       15.4524859294       15.4158701596
  H        11.3493678894       15.2370712090       16.4627633864
  H        12.6807655508       15.3396409200       15.2752564215
  H        11.3096678123       16.4816802067       15.1678667690
  O        12.4543433530        9.6174218851        9.6158729766
  O        11.1706863868        9.2082451519       14.7431526696
  O        11.0846573342        7.3325261420       12.9427495830
  P        10.7752079053        7.7798784493       14.3689976076
  C        11.4924658663        6.6243249737       15.5527194050
  H        11.1673294566        6.8922375030       16.5659334003
  H        11.1687672751        5.6033546708       15.3149126583
  H        12.5872378496        6.6775138653       15.5030480685
  H         8.9985472337        9.2177166565       13.0361465853
  H        12.9360176657        8.9226741580        9.1372925561
  H         9.3806732869        7.6402009826       14.5884098977
  H        12.8204958916       14.1773843250        7.6346789776
  H        11.1927375516        6.8082391778        6.8960308984
  H         9.3677407108       14.5330752884       14.6136179506
  H         7.5907202605       14.4401726069       12.7959615639
  H        15.2603081497        6.9037623465       10.8985453694
  H         7.5077876882        7.5679594409       12.7168632310
  H        14.4142083765       14.2426132401        9.2208978562
  H        14.4866723484        9.4189375709        7.5266018292
  H         7.7867423027       12.8409703883       14.3376529220
  H         7.6087165827       12.7387662720        7.5296517449
  H         9.1319604072       13.0648526167        9.1016461128
  H        12.9601411072       12.9766670477       12.9101696166
