# Supplementary material for: Atomically precise surface chemistry of zirconium and hafnium metal oxo clusters beyond carboxylate ligands
Source: Chem Sci. 2024 Oct 7;15(42):17380–96. doi: 10.1039/d4sc03859b (PMC11457152; doi:10.1039/d4sc03859b)
Supplement: SC-015-D4SC03859B-s001 [file SC-015-D4SC03859B-s001.zip › DFT/Hf6_MethPH_exchange/Hf6_MethPH_12eq.xyz]

114
 i =       99, E =      -988.9343474127
 Hf         8.4727197616       10.9940478234       10.9648798646
 Hf        10.9869127986       11.0033477424        8.4589550008
  O         9.6121040963        9.6024083288       12.3887157030
  O         9.1317702555        7.2559470454       10.9960348497
  O         9.1174761204       10.9124209818        7.3278782793
  O         7.2545084888       11.0007024923        9.1263852912
  O         7.3312904610        9.1233681145       10.8425705688
  P         7.7108926033       11.3615166080        7.7154129543
  C         6.5182840449       10.7382921121        6.5153044277
  H         6.8146434376       11.0460187817        5.5048083148
  H         5.5221422637       11.1344841614        6.7487046036
  H         6.4875819519        9.6426043218        6.5660114097
  P         7.7053564454        7.7129509957       11.2920384799
  C         6.5247514566        6.5323332623       10.6101318666
  H         6.7627343081        5.5224985661       10.9667047050
  H         6.5795081311        6.5512252685        9.5145324689
  H         5.5097878497        6.8090022739       10.9219907044
 Hf        13.5298933752       10.9968849433       10.9904244220
  O        12.3840897685       12.3881265194       12.3867179495
  O        12.8664669533       14.7368624325       10.9940174706
  O        12.8636306167       11.1633740433        7.3310665163
  O        14.7402740980       11.0846577451        9.1346008745
  O        14.6699532165       12.8732199255       11.0781444573
  P        14.3040593953       10.8095043441        7.6975702239
  C        15.4273669533       11.6424128613        6.5587508837
  H        15.1611816945       11.3920146870        5.5243057910
  H        16.4601375616       11.3343566204        6.7641615134
  H        15.3425564360       12.7277699722        6.6995329058
  P        14.2634866629       14.2617869522       10.5886271425
  C        15.4807628405       15.4656589927       11.1586337253
  H        15.2327701118       16.4599835901       10.7669691277
  H        16.4817878871       15.1702333012       10.8204021020
  H        15.4689423752       15.5001263115       12.2557477117
 Hf        11.0038623035        8.4535199010       11.0036121067
  O        12.0618583973        9.9352073205       12.0557570714
  O        14.6718842515        9.1242866140       11.0020568453
  O        11.0131238918        9.1397314151        7.2647522792
  O        10.9964323632        7.3341570945        9.1233249887
  O        12.8664781676        7.2597944203       10.9236714869
  P        10.5350708815        7.7593886983        7.7261186800
  C         8.7495141304        7.5812522840        7.5431964498
  H         8.4640195537        7.8267337112        6.5127492062
  H         8.2529839802        8.2708698735        8.2381911875
  H         8.4665295251        6.5476549304        7.7787381274
  P        14.3416731150        7.6338766492       11.0255222471
  C        15.0993130660        6.8244861171       12.4524116229
  H        16.1696883410        7.0627609380       12.4920611593
  H        14.9620502920        5.7389840327       12.3651531127
  H        14.6138254374        7.1725476792       13.3725849096
 Hf        11.0056626625       13.5246086793       11.0130458804
  O         9.9298171522       12.0643626296       12.0677288863
  O         7.3283846132       12.8746507400       11.0043553323
  O        10.8440861571       12.8717420303        7.2586059282
  O        10.9305846452       14.6676182941        9.1225926015
  O         9.1313535823       14.7391520223       10.9999395355
  P        11.3676756916       14.2332769544        7.7207179620
  C        10.8586885806       15.4928170160        6.5335217142
  H        11.2107152097       15.2210503549        5.5305637656
  H        11.2733400631       16.4663562989        6.8232332520
  H         9.7631006307       15.5606763815        6.5229693639
  P         7.7298353081       14.2935446554       11.4063677612
  C         6.5182950235       15.4595689657       10.7513868483
  H         5.5144095204       15.1890863375       11.1017915885
  H         6.5358098670       15.4245910535        9.6543830398
  H         6.7667030402       16.4763983645       11.0805986019
 Hf        11.0184904038       11.0009611502       13.5165749155
  O        12.0614676105       12.0653223139        9.9357165307
  O        12.8654355651       11.0847771269       14.6816470666
  O        14.6790358446       10.9943753982       12.8642217169
  P        14.2192129685       10.5330393072       14.2430944055
  C        15.4677727882       10.9746731655       15.4669175125
  H        15.1657292667       10.6060671193       16.4551089896
  H        16.4342618040       10.5380351618       15.1859676899
  H        15.5670929938       12.0671068041       15.5056658810
  O         9.9430170338        9.9395349316        9.9403505379
  O         9.1346503165       10.8420432373       14.6787060451
  O         7.3197127983       10.9211726500       12.8586203588
  P         7.7688755744       11.3747698203       14.2473716544
  C         6.5283042297       10.8944808456       15.4645205351
  H         6.8243736206       11.2582474461       16.4565287704
  H         5.5540230176       11.3166201545       15.1884010192
  H         6.4487022895        9.8000327958       15.4932436567
  O         9.6093361357       12.3907315283        9.6135627291
  O        10.9141371691       12.8611830001       14.7386271144
  O        11.0001482312       14.6706741683       12.8750081783
  P        10.6933311652       14.3134015562       14.3264018875
  C        11.6333102570       15.4015953178       15.4175541211
  H        11.3604048161       15.2070661871       16.4623302222
  H        12.7056581605       15.2063376125       15.2866199244
  H        11.4262611655       16.4493640285       15.1664645278
  O        12.3882140601        9.6106926921        9.5984596858
  O        11.1641516038        9.1260094966       14.6685456066
  O        11.0845567638        7.2572369150       12.8648667291
  P        10.8265467457        7.6829809646       14.3070786034
  C        11.6782629652        6.5610207857       15.4344120639
  H        11.4250966481        6.8155830540       16.4711985177
  H        11.3819939854        5.5264275715       15.2207935428
  H        12.7627416140        6.6582776082       15.2958112410
  H         9.0047389237        9.2071190067       13.0362759538
  H        12.8404439584        8.9519948912        9.0463124204
  H         9.4570933306        7.4606979658       14.5999693265
  H        12.7779780586       14.2346945160        7.6466444964
  H        11.0718443718        6.8197775508        6.8204158796
  H         9.3470904934       14.6572473265       14.5946734747
  H         7.5944132031       14.4265773182       12.8079795809
  H        15.0105352658        7.0342907572        9.9332657568
  H         7.4840848870        7.6154344778       12.6904279830
  H        14.3772909733       14.2984488899        9.1804283651
  H        14.5049355770        9.4346684801        7.4215953512
  H         7.7777609605       12.7856631873       14.3048593010
  H         7.6278336673       12.7680372351        7.5531879854
  H        14.1744571665        9.1221601862       14.2849987908
  H         9.1361867127       13.0779743677        9.1147363078
  H        12.9837820045       12.9211417813       12.9334917837
