# Supplementary material for: Atomically precise surface chemistry of zirconium and hafnium metal oxo clusters beyond carboxylate ligands
Source: Chem Sci. 2024 Oct 7;15(42):17380–96. doi: 10.1039/d4sc03859b (PMC11457152; doi:10.1039/d4sc03859b)
Supplement: SC-015-D4SC03859B-s001 [file SC-015-D4SC03859B-s001.zip › DFT/Hf6_MethPH_exchange/Hf6_MethPH_1eq.xyz]

103
 i =       53, E =      -972.0285327884
 Hf         8.5242741003       10.9963485999       10.9912748672
 Hf        10.9964759462       11.0034700783        8.5186966662
  O         9.6324522719        9.6079631425       12.3870968544
  O         9.0472127150        7.4295032228       10.9134005029
  O         9.0470433767       10.9883345144        7.4261726090
  O         7.4284402898       10.9894232308        9.0455249585
  O         7.4325495522        9.0495730165       10.9796599762
  C         7.8319888023       10.9238885911        7.8305335234
  C         6.7592105188       10.7667595640        6.7750494116
  H         7.1832845082       10.8317512840        5.7685684895
  H         5.9840285135       11.5313379733        6.9170172831
  H         6.2714279953        9.7904481521        6.9084501424
  C         7.8338062277        7.8359662708       10.8784759248
  C         6.7651933757        6.7803190560       10.6950894423
  H         7.1094834947        5.8101426003       11.0691252756
  H         6.5627817722        6.6785554724        9.6179884199
  H         5.8329206862        7.0857652457       11.1829813474
 Hf        13.4804861185       10.9994654053       10.9829122174
  O        12.3856149467       12.3867047713       12.3777255900
  O        12.9500270655       14.5722446544       10.9878541501
  O        12.9517519603       11.0123957317        7.4263207928
  O        14.5723806647       11.0075420519        9.0426313897
  O        14.5694723702       12.9546433721       10.9166425108
  C        14.1669182090       11.0783341918        7.8279359141
  C        15.2365448651       11.2503865621        6.7722435695
  H        14.8270556389       11.1020696812        5.7684041743
  H        16.0664075844       10.5578928946        6.9617317604
  H        15.6436880862       12.2693444647        6.8507201023
  C        14.1644888745       14.1700107978       10.8987454502
  C        15.2286022092       15.2428117327       10.8082445068
  H        14.8600687584       16.0979856505       10.2302792623
  H        16.1488050700       14.8390314290       10.3735304382
  H        15.4548187395       15.6024959208       11.8234753309
 Hf        11.0057317370        8.5078503337       10.9726623455
  O        12.0577965420        9.9457792424       12.0502038064
  O        14.5775136245        9.0465717526       11.0034004334
  O        10.9887448429        9.0501569333        7.4250774110
  O        10.9892971137        7.4275800750        9.0376311838
  O        12.9686415978        7.4236217269       10.9237558112
  C        10.9202627993        7.8342306508        7.8234961029
  C        10.7356386749        6.7768915271        6.7582184158
  H        11.2213934685        7.0815059653        5.8244213530
  H         9.6580728967        6.6762684955        6.5569995463
  H        11.1102195175        5.8073299546        7.1030918864
  C        14.1823888494        7.8274555455       10.9618846429
  C        15.2609206935        6.7652856419       10.9787951822
  H        16.1401031489        7.1046847835       10.4187198362
  H        14.8805993684        5.8185029283       10.5812801070
  H        15.5772805136        6.6028786248       12.0203468246
 Hf        10.9957197719       13.4810205477       10.9956237268
  O         9.9506021956       12.0539530745       12.0449907890
  O         7.4279675328       12.9549637261       11.0082742656
  O        11.0115063035       12.9524800229        7.4278996834
  O        11.0114845526       14.5717995112        9.0463791835
  O         9.0493076562       14.5720071631       11.0111051753
  C        11.0691584029       14.1683909770        7.8309092990
  C        11.1677640965       15.2341793909        6.7610333491
  H        11.7328979437       14.8597023537        5.9000426515
  H        11.6200128440       16.1462227982        7.1648364858
  H        10.1527587553       15.4795600362        6.4133380130
  C         7.8323721746       14.1685967789       11.0676311844
  C         6.7686411413       15.2409015503       11.1684622510
  H         5.8514712886       14.8353058253       11.6084453803
  H         6.5336739682       15.6016411059       10.1555730744
  H         7.1406680962       16.0944951747       11.7464718139
 Hf        11.0205554129       11.0255539499       13.4789098150
  O        12.0494175875       12.0537133016        9.9440579651
  O        13.0389676950       11.0781147196       14.5678843034
  O        14.5823186055       10.9956223699       12.8817253151
  C        14.2323718296       11.0247448672       14.1197670317
  C        15.3614285286       10.9991379225       15.1284560705
  H        14.9740060890       10.9961809714       16.1517735237
  H        15.9850069619       10.1111351123       14.9557015276
  H        16.0086941947       11.8739188930       14.9748803744
  O         9.9481499651        9.9485358957        9.9419520787
  O         9.0430294722       11.0847456984       14.5039247888
  O         7.4260603207       11.0113766087       12.8895082040
  C         7.8285182697       11.1008094242       14.1057145897
  C         6.7499464593       11.2220128617       15.1591322166
  H         7.1782945259       11.1969081792       16.1655983243
  H         6.2085478828       12.1668093032       15.0085628508
  H         6.0187391689       10.4122855736       15.0334666020
  O         9.6169216787       12.3841723676        9.6145610321
  O        10.9930396632       12.9566722018       14.5714857481
  O        10.9884010853       14.5734980242       12.9520709964
  C        10.9294028221       14.1729065776       14.1672239978
  C        10.8174617273       15.2342571255       15.2394880946
  H        10.1542860007       14.8901748617       16.0421426215
  H        11.8114470857       15.3963731993       15.6828864987
  H        10.4641773191       16.1797156036       14.8156773789
  O        12.3826063692        9.6185466226        9.6121484032
  O        11.1478390950        9.2041503199       14.6591657541
  O        11.0774012661        7.3396193891       12.8030728257
  P        11.5354492221        7.7863802983       14.2028827036
  C        13.3102349787        7.5390111112       14.3979359839
  H        13.5976229921        7.7582296131       15.4339686463
  H        13.5663786683        6.5023783401       14.1457296686
  H        13.8408268391        8.2219153940       13.7219134549
  H         9.0847492791        9.0371676829       12.9484377747
  H        12.9341554249        9.0675589580        9.0361683649
  H        10.9424485190        6.8937631163       15.1188074173
  H         9.0551901327       12.9416990815        9.0550373101
  H        12.9392032135       12.9574496543       12.9319070521
