# Supplementary material for: Atomically precise surface chemistry of zirconium and hafnium metal oxo clusters beyond carboxylate ligands
Source: Chem Sci. 2024 Oct 7;15(42):17380–96. doi: 10.1039/d4sc03859b (PMC11457152; doi:10.1039/d4sc03859b)
Supplement: SC-015-D4SC03859B-s001 [file SC-015-D4SC03859B-s001.zip › DFT/Hf6_MethPH_exchange/Hf6_MethPH_2eq.xyz]

104
 i =       94, E =      -973.5729639376
 Hf         8.5230308316       10.9819129379       11.0249549020
 Hf        10.9817610834       10.9894216448        8.5167646477
  O         9.6353298778        9.5995762691       12.3955014838
  O         9.0476921421        7.4284053288       10.9144000734
  O         9.0303358511       10.9083724046        7.4961338918
  O         7.4209311377       10.9878564396        9.1152709598
  O         7.4278858886        9.0436602544       10.9933600173
  C         7.8165696768       10.8920184067        7.8998622469
  C         6.7375588165       10.7522882068        6.8488247492
  H         7.1468745985       10.8965311569        5.8442149546
  H         5.9268589953       11.4649469211        7.0463244154
  H         6.3042421525        9.7438089358        6.9216790341
  C         7.8329619363        7.8306254929       10.8941714155
  C         6.7659045389        6.7698383741       10.7291919519
  H         7.0969928622        5.8183246111       11.1597409000
  H         6.5988480087        6.6122821129        9.6527393216
  H         5.8203122755        7.0985583312       11.1737806874
 Hf        13.4688925014       11.0217513628       10.9910049645
  O        12.3831234605       12.3873508671       12.3839162029
  O        12.9576204390       14.5765839342       10.9953684470
  O        12.9393993796       11.0091379381        7.4148989483
  O        14.5157085426       11.0849500806        9.0518241227
  O        14.5751473844       12.9589413518       10.9914167052
  C        14.1441815487       11.0974567287        7.8286919761
  C        15.2384105172       11.2158395950        6.7897672586
  H        14.8247312102       11.1876359695        5.7772251072
  H        15.9632334727       10.4015325850        6.9261072660
  H        15.7849943871       12.1561127239        6.9471248955
  C        14.1724406431       14.1754300487       10.9547457794
  C        15.2446823255       15.2437021364       10.8985793523
  H        14.8540267968       16.1594455885       10.4420649581
  H        16.1251657205       14.8764811279       10.3595153084
  H        15.5571634252       15.4835136028       11.9262991161
 Hf        11.0117012766        8.5151661267       10.9728877535
  O        12.0566914307        9.9481764428       12.0535541696
  O        14.5900995427        9.1277122282       11.0012331724
  O        10.9910979128        9.0435211854        7.4250245192
  O        10.9935978864        7.4248748032        9.0410182965
  O        13.0229042760        7.4838292340       10.9267903204
  C        10.9274949326        7.8281228359        7.8255438439
  C        10.7535480898        6.7688813357        6.7603821949
  H        11.2738952249        7.0606494889        5.8409422641
  H         9.6812301350        6.6912153817        6.5243988757
  H        11.0985721628        5.7935633210        7.1191563388
  C        14.2263032490        7.9002624264       10.9659103677
  C        15.3283425674        6.8626106728       10.9893864294
  H        16.1783665645        7.1964523236       10.3824796168
  H        14.9566515903        5.8919005528       10.6453734988
  H        15.6887708219        6.7554483323       12.0236732637
 Hf        10.9842545555       13.4846375213       11.0306828651
  O         9.9518904962       12.0391305269       12.0613603892
  O         7.4219727910       12.8855648953       11.0854042212
  O        10.9275468264       12.8577629211        7.3361443418
  O        10.9247790010       14.6704514149        9.2077072472
  O         9.0320178835       14.5027107455       11.1656402861
  P        11.4556727974       14.2096728056        7.8388923614
  C        11.0765005826       15.4761246566        6.6162311570
  H        11.4894126564       15.1865693605        5.6417845522
  H        11.5026236514       16.4364472028        6.9324212058
  H         9.9868389342       15.5787239131        6.5285026203
  C         7.8190755637       14.0991447960       11.1942779671
  C         6.7441430229       15.1553128618       11.3298244039
  H         5.9020860554       14.7677015883       11.9148561533
  H         6.3648463523       15.4024829175       10.3267546377
  H         7.1509376843       16.0672999151       11.7790442018
 Hf        11.0191929817       11.0159827248       13.4944166321
  O        12.0417762334       12.0659019803        9.9391365375
  O        13.0359703584       11.0789087771       14.5737490121
  O        14.5820166771       10.9965128468       12.8923391391
  C        14.2314964938       11.0368273855       14.1273273466
  C        15.3583621518       11.0357584349       15.1392185862
  H        14.9727427159       11.1370291135       16.1582277336
  H        15.9267986712       10.0994122114       15.0467606073
  H        16.0568657642       11.8525883150       14.9123113921
  O         9.9471236981        9.9446779539        9.9512406367
  O         9.0519112690       11.0142765047       14.5740937113
  O         7.4288164639       11.0020160576       12.9606464166
  C         7.8359062251       11.0541925718       14.1751567067
  C         6.7639533921       11.1701102049       15.2374507792
  H         7.1788090886       10.9945796598       16.2348631382
  H         6.3368971946       12.1830898573       15.1973741028
  H         5.9476868424       10.4680990930       15.0253615569
  O         9.6163524978       12.3856955510        9.6222366823
  O        10.9909238404       12.9542419890       14.5759779576
  O        10.9951685107       14.5757972203       12.9640585590
  C        10.9370915525       14.1722166354       14.1784024455
  C        10.8308814150       15.2279443355       15.2564703652
  H        10.0635243988       14.9369657124       15.9851249249
  H        11.7859203459       15.2815540230       15.7994973483
  H        10.6052150140       16.2079730092       14.8249683125
  O        12.3805463690        9.6233452458        9.6110840437
  O        11.1528931951        9.1951003694       14.6605905751
  O        11.0805868786        7.3376384806       12.7992320859
  P        11.5347839902        7.7764351719       14.2030634043
  C        13.3065456725        7.5150900554       14.4102147792
  H        13.5847779644        7.7176858971       15.4522087102
  H        13.5589843344        6.4805329469       14.1459107344
  H        13.8479304244        8.2046948929       13.7498588528
  H         9.0959898439        9.0223618528       12.9585477243
  H        12.9328801988        9.0687426631        9.0398187600
  H        10.9305704477        6.8846135020       15.1125950982
  H        12.8642479554       14.1580401470        7.8970974132
  H         9.0826206898       12.9617334775        9.0530728823
  H        12.9425759932       12.9515834133       12.9386980986
