# Supplementary material for: Atomically precise surface chemistry of zirconium and hafnium metal oxo clusters beyond carboxylate ligands
Source: Chem Sci. 2024 Oct 7;15(42):17380–96. doi: 10.1039/d4sc03859b (PMC11457152; doi:10.1039/d4sc03859b)
Supplement: SC-015-D4SC03859B-s001 [file SC-015-D4SC03859B-s001.zip › DFT/Hf6_MethPH_exchange/Hf6_MethPH_3eq.xyz]

105
 i =      174, E =      -975.1152707283
 Hf         8.5074240591       10.9631443822       11.0603385244
 Hf        10.9061762588       11.0133163606        8.5149298787
  O         9.6763791737        9.5507698991       12.4616144223
  O         9.0354826896        7.4186895468       11.0772965681
  O         8.8768052472       10.9955184380        7.5038736223
  O         7.3391053817       10.9928412902        9.1941495325
  O         7.4242688763        9.0373895428       11.0042615918
  C         7.6834242336       10.9970314460        7.9569998222
  C         6.5541060583       10.9882959739        6.9480639845
  H         6.9181828147       11.2560084344        5.9511986370
  H         5.7552482729       11.6680006644        7.2694740516
  H         6.1213621503        9.9773703248        6.9104583044
  C         7.8230539113        7.8182958060       11.0486828354
  C         6.7380755186        6.7621249373       11.0598715239
  H         7.1657585606        5.7594710346       11.1541521964
  H         6.1551060948        6.8337146089       10.1306792546
  H         6.0412743702        6.9590721271       11.8858589196
 Hf        13.4474464067       11.0205763890       10.9692015704
  O        12.3830974553       12.3885221080       12.3811702005
  O        12.9529347390       14.5759419728       10.9943975460
  O        12.8794588602       11.0810649963        7.4239780638
  O        14.4981961998       11.0806273789        9.0373230492
  O        14.5653816148       12.9551500893       10.9185057348
  C        14.0923809584       11.1265321344        7.8207500221
  C        15.1669981305       11.2558447069        6.7618294657
  H        14.7601242768       11.0634301823        5.7641696497
  H        15.9974703983       10.5736712172        6.9828160705
  H        15.5737235361       12.2774241063        6.7942057386
  C        14.1645475133       14.1728847957       10.9142590600
  C        15.2420220114       15.2352598585       10.8388989490
  H        14.8219527984       16.1956184190       10.5229135509
  H        16.0436924193       14.9139484554       10.1632843874
  H        15.6869790257       15.3597085154       11.8374967435
 Hf        11.0111975978        8.4940528336       11.0280754565
  O        12.0634039563        9.9487393135       12.0576232881
  O        14.5867163603        9.1354641616       10.9971718711
  O        10.8415899872        9.1968908183        7.3400417673
  O        10.9194338628        7.3369431057        9.1915993433
  O        13.0278500326        7.4857770198       10.9299852028
  P        10.4521883141        7.7777174275        7.7940699451
  C         8.6778024501        7.5223883171        7.6041161336
  H         8.3856425381        7.7460904313        6.5703976637
  H         8.1446750908        8.1970758847        8.2859858906
  H         8.4293169843        6.4826618680        7.8514837132
  C        14.2285287692        7.9063354827       10.9556564108
  C        15.3406166312        6.8794905939       10.9423082144
  H        16.0712440584        7.1329537528       10.1630434974
  H        14.9429745438        5.8725119044       10.7832166348
  H        15.8743737236        6.9172214895       11.9029691431
 Hf        10.9656917696       13.4777549346       11.0382669312
  O         9.9561555075       11.9951596262       12.0636129891
  O         7.4184958721       12.8879292625       11.1636770892
  O        10.9151212118       12.8643810557        7.3364264764
  O        10.9213633292       14.6695021713        9.2121709400
  O         9.0305247911       14.5024499834       11.1698340181
  P        11.4511254815       14.2107481335        7.8444969568
  C        11.0874536906       15.4826442198        6.6235548417
  H        11.5073124753       15.1938546199        5.6519683616
  H        11.5171895849       16.4389682092        6.9467553009
  H         9.9997141325       15.5928991868        6.5259892323
  C         7.8166405705       14.1001166382       11.2396890049
  C         6.7619779997       15.1720377970       11.4082862394
  H         5.7643886412       14.7316071295       11.4973170217
  H         6.7954506143       15.8528214662       10.5461241577
  H         6.9932875998       15.7743247099       12.2974171423
 Hf        11.0330804540       11.0086376986       13.5055474839
  O        11.9829602182       12.0612521437        9.9425485203
  O        13.0417906658       11.0797061021       14.5710811585
  O        14.5814898399       11.0001145986       12.8808854522
  C        14.2363259057       11.0408466896       14.1158739064
  C        15.3643499917       11.0231350048       15.1267204243
  H        15.0097455779       11.3295905471       16.1158550479
  H        15.7625277548        9.9995550662       15.1933307863
  H        16.1858902757       11.6660511040       14.7874724023
  O         9.9329683863        9.9422532732       10.0070799263
  O         9.0545665340       11.0149471487       14.5805301162
  O         7.4289740990       10.9953602532       12.9748573172
  C         7.8399523818       11.0687116837       14.1880585551
  C         6.7808673355       11.2469968143       15.2538867781
  H         7.0989811488       10.7848301887       16.1949871761
  H         6.6540168487       12.3251540292       15.4352956226
  H         5.8192119544       10.8438387695       14.9187633747
  O         9.5542581767       12.3869590023        9.6315011902
  O        10.9920710345       12.9542075651       14.5776817210
  O        10.9941093847       14.5742329714       12.9656090453
  C        10.9438491471       14.1718020364       14.1809891978
  C        10.8189095578       15.2276647849       15.2564134194
  H         9.8051656327       15.1772684351       15.6805792189
  H        11.5199051602       15.0155766521       16.0736104813
  H        10.9888620541       16.2282604117       14.8469444894
  O        12.3133672553        9.6183455175        9.5990218545
  O        11.1589653547        9.2026618441       14.6787860618
  O        11.1600053415        7.3292970231       12.8668363672
  P        11.6085718502        7.7956030052       14.2581259389
  C        13.3907329230        7.6064115068       14.4504020774
  H        13.6789060010        7.8669762358       15.4765852152
  H        13.6725324667        6.5687426159       14.2313917224
  H        13.8986161370        8.2779763072       13.7462633451
  H         9.1661868747        8.9795861788       13.0564209272
  H        12.8494233359        9.0553786402        9.0185381894
  H        11.0494799843        6.8980194850       15.1906322674
  H        12.8586805228       14.1447224379        7.9044768306
  H        11.0446979861        6.8886771936        6.8743757701
  H         9.0142176922       12.9731481036        9.0793279397
  H        12.9477992368       12.9583130614       12.9249460681
