# Supplementary material for: Atomically precise surface chemistry of zirconium and hafnium metal oxo clusters beyond carboxylate ligands
Source: Chem Sci. 2024 Oct 7;15(42):17380–96. doi: 10.1039/d4sc03859b (PMC11457152; doi:10.1039/d4sc03859b)
Supplement: SC-015-D4SC03859B-s001 [file SC-015-D4SC03859B-s001.zip › DFT/Hf6_MethPH_exchange/Hf6_MethPH_4eq.xyz]

106
 i =      109, E =      -976.6580039972
 Hf         8.5257714755       10.9813175725       11.0658784162
 Hf        10.8913777022       11.0132828714        8.4819724985
  O         9.6882531458        9.6022348708       12.4498555264
  O         9.0341965779        7.4226684570       11.0801871250
  O         8.8659775784       10.9941641145        7.5011190829
  O         7.3379604589       10.9938050492        9.1986805718
  O         7.4257992425        9.0434987098       11.0083146210
  C         7.6744302081       10.9941392764        7.9610515895
  C         6.5383227940       10.9883185790        6.9590931345
  H         6.9099592383       11.1517194274        5.9428460204
  H         5.7999294094       11.7545693625        7.2288282170
  H         6.0225014329       10.0182624073        7.0085538158
  C         7.8209284601        7.8251506404       11.0544874052
  C         6.7444918958        6.7601089872       11.0519991353
  H         7.1071576985        5.8429850135       11.5287237932
  H         6.4878898579        6.5227293990       10.0082901066
  H         5.8366948099        7.1292107766       11.5422828744
 Hf        13.4480876320       10.9895698366       10.8843474522
  O        12.3892260298       12.3880183615       12.3077609985
  O        12.9690014548       14.5054506148       10.8341690284
  O        12.8622440900       11.0862163702        7.4014789126
  O        14.5062995590       11.0017814767        8.9660712159
  O        14.5763200498       12.8857613549       10.8297938046
  C        14.0834718856       11.0890936176        7.7603630927
  C        15.1394650600       11.2059367893        6.6822365121
  H        14.6961670049       11.1103003676        5.6863324288
  H        15.9145419912       10.4439902719        6.8355204082
  H        15.6323492154       12.1849529484        6.7716663250
  C        14.1792511522       14.1034996859       10.7825846726
  C        15.2533338490       15.1681536342       10.6949124739
  H        14.8946967555       16.0273354083       10.1168252419
  H        16.1731849397       14.7583083644       10.2644708089
  H        15.4786182353       15.5249084696       11.7113310852
 Hf        10.9980101039        8.4868822426       10.9884505294
  O        12.0635400572        9.9450382109       11.9840031670
  O        14.5720462580        9.0456361084       10.9164185438
  O        10.8384893586        9.2019331332        7.3202731320
  O        10.8440162377        7.3320568873        9.1335972485
  O        12.9620437454        7.4230751739       10.9174008365
  P        10.4022426083        7.7892742673        7.7390701641
  C         8.6247606363        7.5747401097        7.5288256682
  H         8.3381207537        7.8570108712        6.5080236007
  H         8.0988621381        8.2179537365        8.2459400805
  H         8.3620232565        6.5262095802        7.7181386094
  C        14.1757768661        7.8279785168       10.9109134399
  C        15.2502843734        6.7604771705       10.9225180373
  H        16.1675748562        7.1305365423       10.4515592414
  H        14.8928431902        5.8485519192       10.4316015547
  H        15.4849382773        6.5103127965       11.9683786556
 Hf        10.9726217567       13.4971143326       10.9774218095
  O         9.9621952809       12.0539674058       12.0677316628
  O         7.4075211380       12.8695287933       11.1638035215
  O        10.8397918944       12.8758949124        7.3332550470
  O        10.9124546450       14.7239716909        9.1866366424
  O         8.9747938373       14.5118473620       11.1619507121
  P        11.3914681291       14.2304958353        7.8076035699
  C        10.9877893928       15.4833105235        6.5790943105
  H        11.3825011738       15.1826013333        5.6006382701
  H        11.4204849960       16.4464935170        6.8768282863
  H         9.8969785599       15.5858840383        6.5099300449
  C         7.7738323103       14.0927039081       11.2225524431
  C         6.6807909523       15.1344946743       11.3414474985
  H         5.7740674506       14.6987672054       11.7742096235
  H         6.4379748509       15.5061855053       10.3345169430
  H         7.0296654277       15.9889504963       11.9325156442
 Hf        11.0838176736       11.0113334041       13.4762897438
  O        11.9840498773       12.0601722772        9.8734829396
  O        13.1281567016       10.9960917090       14.4205338224
  O        14.6567597238       10.9941423650       12.7257001334
  C        14.3195568517       10.9963904378       13.9635932891
  C        15.4556919755       10.9948710436       14.9649660516
  H        15.0808025749       11.1251129626       15.9846776210
  H        15.9989063697       10.0417079879       14.8903414698
  H        16.1719605296       11.7882051823       14.7136575726
  O         9.9228204246        9.9436030230        9.9658584364
  O         9.1346767864       11.0858252286       14.5893283037
  O         7.4908820321       10.9972250713       13.0216272179
  C         7.9126841283       11.0829094158       14.2257670260
  C         6.8557193542       11.1885407983       15.3049271226
  H         7.3050007000       11.1461547961       16.3017638807
  H         6.3133931622       12.1370069753       15.1828651327
  H         6.1191081830       10.3835926796       15.1815544422
  O         9.5467966756       12.3925098686        9.6257675123
  O        11.1582763973       12.8637777023       14.6619676587
  O        11.0797389610       14.6713580577       12.7954343335
  P        10.5992717072       14.2114868102       14.1819649204
  C        11.0103967370       15.4790138879       15.3922178800
  H        10.6202518036       15.1895585286       16.3760355681
  H        12.1016408917       15.5807819382       15.4546949544
  H        10.5766876037       16.4391950626       15.0861291992
  O        12.3062033222        9.6048946752        9.5331204947
  O        11.1619206186        9.2084518245       14.6697323309
  O        11.1537036145        7.3341828794       12.8586809472
  P        11.5980904085        7.7951790007       14.2504041586
  C        13.3765322700        7.5814071501       14.4549425852
  H        13.6689518854        7.8701105187       15.4722835291
  H        13.6370479576        6.5314122114       14.2708113716
  H        13.8994433319        8.2185459418       13.7304280016
  H         9.1701492092        9.0356261820       13.0427142396
  H        12.8282954542        9.0447414867        8.9377041932
  H        11.0238565690        6.9073045880       15.1834349920
  H        12.7998663862       14.1644195383        7.8235726327
  H        10.9806896008        6.8994333055        6.8107639484
  H         9.1905346925       14.1485940709       14.1740489103
  H         8.9887582300       12.9624443104        9.0743974537
  H        12.9367980748       12.9708278617       12.8573484540
