# Supplementary material for: Atomically precise surface chemistry of zirconium and hafnium metal oxo clusters beyond carboxylate ligands
Source: Chem Sci. 2024 Oct 7;15(42):17380–96. doi: 10.1039/d4sc03859b (PMC11457152; doi:10.1039/d4sc03859b)
Supplement: SC-015-D4SC03859B-s001 [file SC-015-D4SC03859B-s001.zip › DFT/Hf6_MethPH_exchange/Hf6_MethPH_5eq.xyz]

107
 i =      107, E =      -978.1956183913
 Hf         8.5457135680       10.8264539249       11.1751616089
 Hf        10.9609606583       10.8230287220        8.6269177083
  O         9.6913735350        9.4501146893       12.5548721306
  O         8.9677055873        7.2640114413       11.2339699913
  O         8.9604681306       10.8257738610        7.5882823640
  O         7.4192482560       10.7523680864        9.2694092591
  O         7.4223538647        8.9441959813       11.1665288989
  C         7.7656573723       10.7805805404        8.0379307407
  C         6.6400856905       10.7539107811        7.0234446266
  H         7.0231077183       10.8859410247        6.0068876618
  H         5.9081996732       11.5366497069        7.2626093684
  H         6.1117404633        9.7926115454        7.0971337731
  C         7.7738140686        7.7089454638       11.2074618520
  C         6.6469905224        6.6964157086       11.2087738705
  H         7.0144013201        5.7025916571       11.4831870647
  H         6.2103953277        6.6513214908       10.1999352155
  H         5.8494660165        7.0204156030       11.8889752812
 Hf        13.4914713290       10.8234182327       11.0617095050
  O        12.4512387476       12.2313568653       12.4634034606
  O        13.0380234708       14.4046130407       10.9233982246
  O        12.9454223094       10.8462831607        7.5639589678
  O        14.5850398749       10.8356390488        9.1391750205
  O        14.5867868349       12.7277330676       10.9938410413
  C        14.1650573785       10.8688224825        7.9302181450
  C        15.2261212702       10.9322637932        6.8512271876
  H        14.7749100263       10.9137683237        5.8545627632
  H        15.9203970312       10.0892578644        6.9689720769
  H        15.8170918378       11.8499836267        6.9786535284
  C        14.2340212116       13.9555827271       10.8977113456
  C        15.3543888335       14.9665441445       10.7661839075
  H        14.9637407667       15.9535801175       10.5000258258
  H        16.0831988037       14.6215034986       10.0218497962
  H        15.8859480948       15.0368105525       11.7265862758
 Hf        11.0047490823        8.3336127120       11.1471900838
  O        12.0739719215        9.7870043513       12.1455798059
  O        14.5796975123        8.8817578686       11.1566866898
  O        10.9186968605        8.9675484925        7.4895924107
  O        10.9154995186        7.1591255459        9.3573184276
  O        12.9736257188        7.2597177409       11.0915376450
  P        10.4729067780        7.5722532656        7.9449748919
  C         8.6961363331        7.3543134695        7.7431895274
  H         8.4142469818        7.5811987066        6.7072851953
  H         8.1738340723        8.0403430902        8.4223001815
  H         8.4261836038        6.3200861300        7.9914981747
  C        14.1852317000        7.6629673486       11.1252857955
  C        15.2671812457        6.6029579274       11.1526108302
  H        16.1152853464        6.9099118251       10.5286724287
  H        14.8729250734        5.6339224831       10.8300285097
  H        15.6405404228        6.5064966469       12.1831832260
 Hf        11.0455143233       13.3585463545       11.0966559645
  O        10.0111454252       11.9124604854       12.2054088325
  O         7.3298267420       12.6300325593       11.1635472481
  O        10.9249859591       12.6274811749        7.4158480503
  O        11.0021894471       14.5003611489        9.2163132939
  O         9.1348896398       14.5028154336       11.1661481016
  P        11.5006285970       13.9817972364        7.8616907065
  C        11.1367140242       15.2100546049        6.5963872688
  H        11.5372053245       14.8776324341        5.6306140466
  H        11.5843334254       16.1721047416        6.8751036240
  H        10.0490015091       15.3308687034        6.5116487954
  P         7.7496186354       14.0342879323       11.6118755676
  C         6.5126361484       15.2211864827       11.0559491283
  H         5.5225402938       14.9258721597       11.4250486069
  H         6.4956025483       15.2396683641        9.9584933500
  H         6.7658665921       16.2224470809       11.4261225945
 Hf        11.0941877213       10.8621341404       13.6165670745
  O        12.0536816531       11.8946887086       10.0248233560
  O        13.1155715402       10.8316374072       14.5947593798
  O        14.6692325475       10.8326760373       12.9403005250
  C        14.3152842550       10.8218836157       14.1690123951
  C        15.4303462600       10.7903353888       15.1934268136
  H        15.0371941059       10.9172434167       16.2066752984
  H        15.9563216002        9.8273685429       15.1203772672
  H        16.1668851264       11.5718052361       14.9648509129
  O         9.9462082631        9.7756186867       10.0999556819
  O         9.1377992740       10.9247973796       14.6839172194
  O         7.4936690780       10.8405204452       13.1199181655
  C         7.9152022354       10.9110116137       14.3241689879
  C         6.8613882741       10.9588436629       15.4111127617
  H         7.3110587088       11.1796399648       16.3840113994
  H         6.0973959084       11.7049857377       15.1577345041
  H         6.3530028705        9.9848416259       15.4591902731
  O         9.6174861590       12.2291761349        9.7741282908
  O        11.1630628304       12.6980988084       14.8256399144
  O        11.1640286123       14.5090570802       12.9540762543
  P        10.7509868172       14.1034511650       14.3740822741
  C        11.4012285536       15.3108620064       15.5422752004
  H        11.0612458375       15.0646752541       16.5561261729
  H        12.4985276399       15.2866559463       15.5163020469
  H        11.0580438048       16.3158475803       15.2670857187
  O        12.3711796786        9.4398502992        9.7029855905
  O        11.1577000759        9.0403014359       14.8211851537
  O        11.0816322886        7.1749544785       12.9775210965
  P        11.5425769497        7.6194236756       14.3767185255
  C        13.3149228000        7.3533033325       14.5745688925
  H        13.6063528727        7.5862727396       15.6064415072
  H        13.5567206998        6.3093448156       14.3389367927
  H        13.8538993215        8.0173928753       13.8868857093
  H         9.1595040775        8.8883024790       13.1398421736
  H        12.8848116374        8.8657263075        9.1141214503
  H        10.9425571381        6.7335111160       15.2950497229
  H        12.9076930487       13.8892094118        7.8919846721
  H        11.0530757501        6.6475121773        7.0528341462
  H         9.3486814656       14.2157966953       14.4888699834
  H         7.6732499485       14.0860743564       13.0217016913
  H         9.0642064227       12.8134399584        9.2309867909
  H        13.0165568346       12.8004578784       13.0080151488
