# Supplementary material for: Atomically precise surface chemistry of zirconium and hafnium metal oxo clusters beyond carboxylate ligands
Source: Chem Sci. 2024 Oct 7;15(42):17380–96. doi: 10.1039/d4sc03859b (PMC11457152; doi:10.1039/d4sc03859b)
Supplement: SC-015-D4SC03859B-s001 [file SC-015-D4SC03859B-s001.zip › DFT/Hf6_MethPH_exchange/Hf6_MethPH_6eq.xyz]

108
 i =      108, E =      -979.7299778954
 Hf         8.5320968064       11.0162993055       10.9967711691
 Hf        10.9987276287       10.9649689642        8.5031386411
  O         9.6216902135        9.6183275703       12.4458277344
  O         8.9547352446        7.4278391351       11.0784623798
  O         9.0304284056       10.9932426578        7.4251597872
  O         7.4248554052       10.9194229858        9.0483005840
  O         7.4183150804        9.1152182272       10.9999395723
  C         7.8195259136       10.9586218005        7.8307536274
  C         6.7328553047       10.9573262730        6.7739034296
  H         7.1580241315       11.0753112386        5.7725052677
  H         6.0151889807       11.7621018165        6.9820234863
  H         6.1744129831       10.0121383525        6.8305496744
  C         7.7621008161        7.8786531820       11.0144811057
  C         6.6361466814        6.8688430568       10.9393005062
  H         6.9930848547        5.8647689461       11.1890379079
  H         6.2363592997        6.8626024538        9.9143053284
  H         5.8144958219        7.1687042254       11.6016297605
 Hf        13.4963643698       10.9815744524       10.9922923681
  O        12.3890017986       12.3901386933       12.3812348097
  O        13.0977236986       14.5078842107       10.9188867450
  O        12.9614106327       11.0001291895        7.4253323399
  O        14.5750843626       11.0009835866        9.0439416048
  O        14.6599895913       12.8579816240       10.9185822378
  C        14.1753084213       11.0220439219        7.8286356416
  C        15.2564899525       11.0821317828        6.7686912483
  H        14.8312056280       10.9759773884        5.7660867637
  H        16.0013318361       10.2973001977        6.9551849402
  H        15.7821830773       12.0445728823        6.8466337142
  C        14.2976635611       14.0841348888       10.8744749237
  C        15.4059912589       15.1123866237       10.7838492816
  H        15.0014618587       16.1070534180       10.5723689722
  H        16.1282966829       14.8139543959       10.0133538180
  H        15.9493703328       15.1378710306       11.7396414606
 Hf        10.9625374002        8.4727285810       11.0437257951
  O        12.0499832691        9.9399266943       12.0612137301
  O        14.6671654139        9.1410803370       11.0761498323
  O        10.9229167821        9.1319384431        7.3333298715
  O        10.8366470416        7.3276285201        9.2074654245
  O        12.8041118872        7.3259361164       11.0064665341
  P        10.4513251324        7.7433991584        7.7842819931
  C         8.6775455367        7.5472381260        7.5222999435
  H         8.4288575727        7.7897848832        6.4815396175
  H         8.1406767456        8.2297738246        8.1936222429
  H         8.3891298472        6.5127896766        7.7480661383
  P        14.2048623886        7.7345433191       11.4768210225
  C        14.4085150519        7.4961875836       13.2531779747
  H        15.4531448445        7.6921987953       13.5264121761
  H        14.1356662027        6.4675307393       13.5195924585
  H        13.7529365715        8.2002975745       13.7819216594
 Hf        11.0682111055       13.5174045864       10.9898886647
  O         9.9555084320       12.0771445281       12.0612295669
  O         7.3324675881       12.8533321250       10.9964457058
  O        11.0034545435       12.7940898057        7.3305861342
  O        11.1592108506       14.6628925317        9.1317045528
  O         9.2031323052       14.6696067149       11.0029743924
  P        11.6396692930       14.1180504642        7.7798711694
  C        11.3443075010       15.3631228996        6.5127635155
  H        11.7286612710       15.0075261374        5.5486999864
  H        11.8430895254       16.2998546805        6.7907786256
  H        10.2650170777       15.5430323466        6.4253582215
  P         7.7920972109       14.2506458083       11.4245276324
  C         6.6113693717       15.4702559180       10.8194309037
  H         5.6029684514       15.2167553076       11.1697365878
  H         6.6206464224       15.4696051910        9.7216203097
  H         6.8919269947       16.4683166436       11.1784907829
 Hf        11.0281381484       11.0187176730       13.5101288128
  O        12.0611138980       12.0409327028        9.9377205027
  O        13.0203039864       10.9952851625       14.5823452573
  O        14.5900854491       11.0710463980       12.9403313417
  C        14.2235237759       11.0279822612       14.1636086583
  C        15.3275751737       11.0138134092       15.2016640341
  H        14.9185666625       11.1194909097       16.2112324665
  H        15.8773685415       10.0644424896       15.1274562060
  H        16.0475884180       11.8152362047       14.9908419014
  O         9.9437688589        9.9378097863        9.9589298394
  O         9.0401515458       11.0884678751       14.5787603447
  O         7.4255159557       11.0076957505       12.9597267432
  C         7.8273741785       11.1056903826       14.1728944222
  C         6.7459034805       11.2431752524       15.2267726074
  H         7.1709711935       11.2077795109       16.2344059281
  H         6.2212877750       12.1982950057       15.0808908480
  H         5.9981845159       10.4493721649       15.0975251833
  O         9.6284121992       12.3950514379        9.6164796894
  O        11.0789977385       12.8653992199       14.6708054982
  O        11.1621178448       14.7365917534       12.8598758457
  P        10.7054515626       14.2930387723       14.2532461293
  C        11.3439613158       15.4461218471       15.4815384823
  H        10.9694419574       15.1724586678       16.4757757630
  H        12.4408191786       15.4007159571       15.4863245675
  H        11.0288172237       16.4668342493       15.2314000099
  O        12.3735059284        9.5494961436        9.6212470192
  O        11.0810172382        9.2162926755       14.7478241190
  O        11.0002822761        7.3310419496       12.9484537514
  P        10.6621098530        7.7921400129       14.3661418863
  C        11.3337444195        6.6326690360       15.5696665073
  H        10.9948057049        6.9136660001       16.5748450244
  H        10.9959979451        5.6162576739       15.3321148612
  H        12.4300492133        6.6668189477       15.5403195182
  H         8.9380653296        9.1467524997       12.9460808317
  H        12.9171523610        8.9510271303        9.0850371083
  H         9.2609708756        7.6829847057       14.5519213614
  H        13.0406973703       13.9607434030        7.8219473812
  H        11.0449230936        6.8095406950        6.9102017089
  H         9.3025546590       14.4235660850       14.3418703563
  H         7.6909064969       14.3344617755       12.8309468325
  H        15.1070908387        6.8227005346       10.8909959212
  H         9.1019353543       12.9796544691        9.0481517216
  H        12.9439122265       12.9578644152       12.9387451750
