# Supplementary material for: Atomically precise surface chemistry of zirconium and hafnium metal oxo clusters beyond carboxylate ligands
Source: Chem Sci. 2024 Oct 7;15(42):17380–96. doi: 10.1039/d4sc03859b (PMC11457152; doi:10.1039/d4sc03859b)
Supplement: SC-015-D4SC03859B-s001 [file SC-015-D4SC03859B-s001.zip › DFT/Hf6_MethPH_exchange/Hf6_MethPH_7eq.xyz]

109
 i =       95, E =      -981.2637367369
 Hf         8.1946539091       10.9990353696       11.1167875717
 Hf        10.6518932687       10.9709424115        8.6130627633
  O         9.3022645056        9.6099361214       12.5337763210
  O         8.8025592499        7.3334701017       11.1583708720
  O         8.7208383268       10.9869441356        7.5629248237
  O         7.0886607175       10.9923807269        9.1363393187
  O         7.0012550492        9.2070635384       11.0889746351
  C         7.4979268785       10.9930118671        7.9324971984
  C         6.4431011579       10.9977475651        6.8438704990
  H         6.8917853849       11.1881581370        5.8638880334
  H         5.6750726296       11.7479160244        7.0716062303
  H         5.9411570446       10.0193906271        6.8268410733
  P         7.4074723777        7.7769533984       10.7104673174
  C         7.1636246426        7.5064123214        8.9443717171
  H         7.3860488504        6.4601722134        8.7005103528
  H         7.8435034645        8.1672067258        8.3912149604
  H         6.1259796378        7.7449762801        8.6789535574
 Hf        13.1608792023       11.0070628892       11.0975197770
  O        12.0598704980       12.3947021681       12.4650225889
  O        12.7105338324       14.5684999147       10.9933454478
  O        12.6359078770       11.0007016503        7.5081748726
  O        14.2505269175       11.0017971371        9.1264717548
  O        14.2571058516       12.8892805815       10.9991538754
  C        13.8467305207       11.0759679731        7.9129623707
  C        14.9182472569       11.2695892642        6.8581134085
  H        14.5272758521       11.0597598689        5.8574112839
  H        15.7881048814       10.6389716431        7.0791565414
  H        15.2611974200       12.3144169075        6.8946200361
  C        13.9040101955       14.1222824004       10.9452623021
  C        15.0265908484       15.1334037347       10.8395901807
  H        14.6359255734       16.1303027365       10.6131062929
  H        15.7462381106       14.8135139868       10.0753099672
  H        15.5687683034       15.1664671665       11.7959403738
 Hf        10.6883350216        8.4367825343       11.1304403567
  O        11.7329829544        9.9378441537       12.1400230644
  O        14.4185984318        9.2109481374       11.2367226561
  O        10.5918662352        9.1335790310        7.4143350470
  O        10.6632930223        7.2555617716        9.2247220447
  O        12.6180847077        7.3287083742       11.1707489109
  P        10.9565050485        7.6951080750        7.7924092012
  C        10.1976375303        6.5561127005        6.6202775050
  H        10.5087557567        6.8206916162        5.6017195313
  H         9.1051522083        6.6290657351        6.6904617191
  H        10.5071213575        5.5289634893        6.8504612359
  P        14.0444544833        7.7746288400       10.8601494938
  C        15.2264998837        6.6312593123       11.5966873411
  H        16.2423341338        6.9019004420       11.2820562533
  H        14.9965945143        5.6072704392       11.2767040726
  H        15.1624718472        6.6902085673       12.6905044314
 Hf        10.6972951755       13.5207187492       11.0872173364
  O         9.6337136038       12.0756462914       12.1476362715
  O         6.9985260425       12.7963841007       11.0818555074
  O        10.6761944065       12.7931205697        7.4132879693
  O        10.6808894042       14.6644252800        9.2178155822
  O         8.8044688137       14.6658499550       11.1640603062
  P        11.2294187005       14.1461651516        7.8808106049
  C        10.9107923148       15.3802680276        6.6081156399
  H        11.3418872685       15.0506852954        5.6546263118
  H        11.3525021653       16.3393675962        6.9061186693
  H         9.8269929380       15.5062753822        6.4879627407
  P         7.3998113714       14.1995988111       11.5482235283
  C         6.1896443027       15.3872308878       10.9374014057
  H         5.1832119905       15.0875822276       11.2557692762
  H         6.2266708669       15.4116254418        9.8406344435
  H         6.4218328114       16.3868732904       11.3253945917
 Hf        10.7055589532       11.0159479168       13.5976549366
  O        11.7297233526       12.0537206042       10.0216562452
  O        12.6997380923       10.9976285971       14.6669041704
  O        14.2654457158       11.0816901754       13.0264302432
  C        13.9018417171       11.0416415072       14.2501664523
  C        15.0081908476       11.0392954413       15.2858707675
  H        14.6022094178       11.1674404952       16.2940543231
  H        15.5501094905       10.0840780551       15.2281816163
  H        15.7340093200       11.8305743827       15.0581411859
  O         9.6362632509        9.9242090512       10.0892092028
  O         8.7971792829       11.1580653605       14.6749106259
  O         7.1611819012       11.0836729189       13.1043604753
  C         7.5746160624       11.1539963897       14.3064959984
  C         6.5180735861       11.2361520588       15.3900568659
  H         6.9750368010       11.2968441231       16.3824156888
  H         5.8793988215       12.1123218136       15.2136556688
  H         5.8676108841       10.3526114596       15.3298073566
  O         9.2965882791       12.3916518120        9.7120193502
  O        10.7598984704       12.8732792990       14.7537537935
  O        10.8339296331       14.7383499380       12.9418927129
  P        10.3733486240       14.2946502848       14.3356152425
  C        10.9990783135       15.4613958178       15.5583342557
  H        10.6283253971       15.1893862525       16.5544144643
  H        12.0963292547       15.4288477824       15.5627914002
  H        10.6718433835       16.4769593805       15.3024447389
  O        12.0662934316        9.5491632432        9.7016794421
  O        10.7492418937        9.2169585122       14.8273409142
  O        10.6798312967        7.3357061931       13.0300718732
  P        11.1316946495        7.7875091050       14.4220040528
  C        12.8996743059        7.5218979324       14.6614693275
  H        13.1689298748        7.7707252420       15.6957731816
  H        13.1449777776        6.4742664415       14.4472324591
  H        13.4490022033        8.1776913149       13.9738987791
  H         8.7552714286        9.0342698886       13.0912092818
  H        12.6809247134        9.1198449539        9.0860453352
  H        10.5161398990        6.9209776484       15.3492385413
  H        12.6351663266       14.0612873984        7.9640671096
  H        12.3448397420        7.5264018594        7.5528212436
  H         8.9688530248       14.4168320137       14.4154972340
  H         7.2628815662       14.2522182253       12.9532363420
  H        14.2669909366        7.6167055442        9.4676602262
  H         6.4854113401        6.9115454913       11.3346299091
  H         8.7518353121       12.9661450100        9.1512667037
  H        12.6048356512       12.9663179313       13.0284422021
