# Supplementary material for: Atomically precise surface chemistry of zirconium and hafnium metal oxo clusters beyond carboxylate ligands
Source: Chem Sci. 2024 Oct 7;15(42):17380–96. doi: 10.1039/d4sc03859b (PMC11457152; doi:10.1039/d4sc03859b)
Supplement: SC-015-D4SC03859B-s001 [file SC-015-D4SC03859B-s001.zip › DFT/Hf6_MethPH_exchange/Hf6_MethPH_8eq.xyz]

110
 i =       83, E =      -982.8005450313
 Hf         8.1626862050       11.0020782877       11.1028619415
 Hf        10.6476221259       10.9648082344        8.6155720887
  O         9.2666492038        9.6075194359       12.5242857005
  O         8.7258716629        7.3352805386       11.1585330501
  O         8.7084680714       10.9176893398        7.5097761581
  O         7.0954519201       10.9926753865        9.1208191731
  O         6.9290839064        9.2129412810       11.0854048160
  C         7.4939538840       10.9513926188        7.9085448031
  C         6.4165211328       10.9343138186        6.8415543559
  H         6.8463056459       11.0871806152        5.8466506811
  H         5.6628373715       11.7015998987        7.0604884213
  H         5.9010300308        9.9632872298        6.8670755089
  P         7.3294341809        7.7791736850       10.7159145421
  C         7.0759267948        7.4899926705        8.9534983629
  H         7.2955835022        6.4407813917        8.7196808728
  H         7.7543505158        8.1426017652        8.3891467954
  H         6.0372487809        7.7265963386        8.6902549952
 Hf        13.1406876827       10.9554834270       11.1296238882
  O        12.0529996364       12.3880930408       12.4703975886
  O        12.6254660343       14.5905459630       11.0055644240
  O        12.6289578814       11.0038249428        7.5090497066
  O        14.2462493479       10.9975878547        9.1270027095
  O        14.4198681246       12.7103403329       11.1623428359
  C        13.8410595122       11.0736072746        7.9159533801
  C        14.9110873066       11.2689269012        6.8577184932
  H        14.5157327191       11.0673650934        5.8571128072
  H        15.7780656513       10.6319014395        7.0718271307
  H        15.2606792743       12.3112744611        6.8977935615
  P        14.0286164963       14.1036172971       10.6506179527
  C        15.2413263954       15.2998576839       11.2390048716
  H        15.0161095011       16.2909175182       10.8259769200
  H        16.2484698846       14.9883959593       10.9352307334
  H        15.1964769692       15.3507328489       12.3345822388
 Hf        10.6296905487        8.4244207271       11.1322658559
  O        11.6657672231        9.9305171845       12.1416129284
  O        14.3414744271        9.1332082892       11.2368183681
  O        10.5947035848        9.1323365445        7.4139598215
  O        10.5842425787        7.2560849744        9.2245466775
  O        12.5339697015        7.2560125686       11.1709217793
  P        10.9121700717        7.6847299821        7.7966824405
  C        10.1341842744        6.5695696429        6.6139313565
  H        10.4589270199        6.8315843701        5.5991482481
  H         9.0434115208        6.6694825932        6.6769670392
  H        10.4163010884        5.5339586065        6.8407045756
  P        13.9645260674        7.6944066376       10.8698981946
  C        15.1359458388        6.5553252405       11.6292015683
  H        16.1551744018        6.8163781875       11.3177575399
  H        14.9024053464        5.5284910605       11.3212076595
  H        15.0649186868        6.6297740362       12.7215566573
 Hf        10.6795522864       13.5224998309       11.0856344371
  O         9.6143032620       12.0678873574       12.1420420869
  O         6.9371539676       12.8018851335       11.0772256417
  O        10.5981422845       12.7862012191        7.4103349524
  O        10.6718810305       14.6661655778        9.2062881309
  O         8.7840697149       14.6584515460       11.1530522859
  P        11.0932400006       14.1785461386        7.8178146105
  C        10.5496939343       15.3710892185        6.5811625847
  H        10.9002584367       15.0592996743        5.5894314543
  H        10.9454830891       16.3656086586        6.8219168787
  H         9.4526864846       15.4131129874        6.5763674536
  P         7.3636822836       14.2121866391       11.5074711916
  C         6.1879622181       15.4019524597       10.8341366851
  H         5.1673925936       15.1192202277       11.1220584724
  H         6.2641503280       15.4054298659        9.7388876437
  H         6.4182032933       16.4060868449       11.2113734299
 Hf        10.6457038227       11.0177114202       13.6078204860
  O        11.7354714522       12.0495706879       10.0247169853
  O        12.5664325508       10.9969911993       14.7323088043
  O        14.1760640712       10.9166482213       13.1220536782
  C        13.7806113108       10.9542025521       14.3343214412
  C        14.8572751042       10.9466742356       15.4017825905
  H        14.4191622742       11.0318124960       16.4009349804
  H        15.4380101757       10.0168230847       15.3267858957
  H        15.5578440542       11.7734867070       15.2232060803
  O         9.6198741138        9.9262432215       10.0862254568
  O         8.7061509156       11.1571915377       14.6627637951
  O         7.0938918172       11.0833341545       13.0509721755
  C         7.4916854074       11.1583016143       14.2625135432
  C         6.4131273882       11.2564787859       15.3222560161
  H         6.8500309243       11.3333689359       16.3224208596
  H         5.7778621243       12.1291411284       15.1181774023
  H         5.7639227170       10.3719477214       15.2634890268
  O         9.2886096982       12.3875956849        9.7067662123
  O        10.6787506862       12.8639084116       14.8211591849
  O        10.6845779061       14.6703209568       12.9534568251
  P        10.2428348168       14.2556743799       14.3589915967
  C        10.8242071107       15.4816888894       15.5459810413
  H        10.4726806283       15.2188679690       16.5515013748
  H        11.9217071778       15.4970392315       15.5428827679
  H        10.4505378480       16.4749726221       15.2677578937
  O        12.0573480325        9.5397079367        9.7044244107
  O        10.6653575832        9.2124298121       14.8286482312
  O        10.5991443753        7.3330860585       13.0309677084
  P        11.0426119635        7.7820772106       14.4264110052
  C        12.8080909642        7.5043636010       14.6721246502
  H        13.0789113707        7.7581761383       15.7046572557
  H        13.0442043383        6.4528450877       14.4664096487
  H        13.3649971019        8.1489370093       13.9797209465
  H         8.7047858199        9.0376049394       13.0735522566
  H        12.6744640807        9.1206918485        9.0839889117
  H        10.4168039573        6.9177353474       15.3487265113
  H        12.5024166975       14.1960170713        7.7296414144
  H        12.2977480377        7.4724287618        7.5774100919
  H         8.8349242581       14.3356770853       14.4359013425
  H         7.1934992279       14.3087330934       12.9068106160
  H        14.2006070270        7.5246669186        9.4814282574
  H         6.4082037151        6.9204371672       11.3509686546
  H        14.1807805678       14.1131361160        9.2462671657
  H         8.7443621479       12.9553603082        9.1387055408
  H        12.6115916888       12.9639676387       13.0165864793
