# Supplementary material for: Atomically precise surface chemistry of zirconium and hafnium metal oxo clusters beyond carboxylate ligands
Source: Chem Sci. 2024 Oct 7;15(42):17380–96. doi: 10.1039/d4sc03859b (PMC11457152; doi:10.1039/d4sc03859b)
Supplement: SC-015-D4SC03859B-s001 [file SC-015-D4SC03859B-s001.zip › DFT/Hf6_MethPH_exchange/Hf6_MethPH_9eq.xyz]

111
 i =       98, E =      -984.3352831257
 Hf         8.5016334883       11.0071604045       10.8979617291
 Hf        10.9856741373       10.9814012718        8.4166558458
  O         9.6076958318        9.6064583573       12.3123474812
  O         9.0510373436        7.3304248633       10.9155067880
  O         9.0279162823       10.9173893762        7.3417713404
  O         7.4195065945       10.9969332879        8.9539377750
  O         7.2535900632        9.2096734013       10.8393410819
  C         7.8157224759       10.9451240787        7.7398743479
  C         6.7364627162       10.8944432106        6.6764739593
  H         7.1449658997       11.1493517784        5.6932758856
  H         5.9097462867       11.5638540609        6.9433886308
  H         6.3272151630        9.8740035862        6.6358021763
  P         7.6269531742        7.7766112734       11.2289473516
  C         6.4346137372        6.6276049914       10.5171154568
  H         6.6658378359        5.6065143065       10.8452078122
  H         6.4836807068        6.6756604072        9.4222016172
  H         5.4236570098        6.9041592722       10.8422307564
 Hf        13.5107759577       11.0244369202       10.9644768980
  O        12.3737832360       12.4018395574       12.3110194310
  O        12.8696849591       14.7357968668       10.9198900441
  O        12.8642237974       11.0845624657        7.2504848156
  O        14.6716684614       11.1664166261        9.1253454019
  O        14.6723638241       12.8786140040       11.1533787460
  P        14.2979476400       10.7957441129        7.6895424240
  C        15.4442324425       11.6012626749        6.5539920655
  H        15.2314752217       11.2843297647        5.5253923033
  H        16.4762558562       11.3402505874        6.8193998796
  H        15.3193143442       12.6894668416        6.6266275589
  P        14.2839143588       14.2493488423       10.5907740099
  C        15.4770966530       15.4750802955       11.1622620871
  H        15.2453623063       16.4529868214       10.7223702003
  H        16.4905615366       15.1676111671       10.8757752088
  H        15.4210873312       15.5530156525       12.2558062254
 Hf        10.9849589616        8.4660467613       10.9507416165
  O        12.0518502464        9.9377087300       11.9820346302
  O        14.6730737508        9.2027828778       10.9971394897
  O        10.9271726264        9.1304791822        7.2505780265
  O        10.9949099228        7.3278605935        9.1141748328
  O        12.8721070035        7.3351604267       10.9263490951
  P        10.5278748929        7.7261626443        7.7089373858
  C         8.7558811024        7.4647501460        7.4979725733
  H         8.4825868799        7.6669857361        6.4546472996
  H         8.2171850928        8.1561816892        8.1580931654
  H         8.5042358895        6.4301890048        7.7623436907
  P        14.2546538152        7.7857281617       11.4072447563
  C        14.4587330388        7.5513330193       13.1839629227
  H        15.4912672105        7.7949776495       13.4647333608
  H        14.2327614038        6.5094961402       13.4431249486
  H        13.7688151375        8.2221548926       13.7114008741
 Hf        11.0022878891       13.5357400197       10.9317070819
  O         9.9392951397       12.0660182210       11.9808609524
  O         7.2647716651       12.8010272773       10.9178417255
  O        10.8436507964       12.8037321080        7.2421490018
  O        10.9984795750       14.6666661084        9.0444914901
  O         9.1133716741       14.6598483474       10.9946985424
  P        11.3968747270       14.1732050763        7.6511988174
  C        10.8906835359       15.3972063166        6.4288068803
  H        11.2234675437       15.0852275426        5.4310813710
  H        11.3246784866       16.3730987298        6.6794672600
  H         9.7961616237       15.4811059468        6.4320204844
  P         7.7030090908       14.1997267573       11.3764477843
  C         6.5098002060       15.4072903916       10.7698304329
  H         5.5000134289       15.1259033553       11.0936521807
  H         6.5416104985       15.4290536701        9.6727612994
  H         6.7616997299       16.4032908591       11.1546719166
 Hf        11.0135181349       11.0085717458       13.4223417075
  O        12.0588466911       12.0668789703        9.8640860934
  O        12.9509770588       10.9974555696       14.5100157978
  O        14.5858613745       10.9909995097       12.9424653881
  C        14.1726714730       10.9933392479       14.1459323549
  C        15.2286405941       11.0004094592       15.2338346489
  H        14.7696645764       10.9812492207       16.2270889620
  H        15.8917350684       10.1338669250       15.1083426156
  H        15.8547898043       11.8969357992       15.1266414975
  O         9.9410736092        9.9310176953        9.8731132862
  O         9.0341211852       11.0060884951       14.4981281259
  O         7.4207029510       11.0065602998       12.8821922149
  C         7.8220316800       11.0754889453       14.0945056257
  C         6.7553129011       11.2587194328       15.1567471841
  H         7.1013203512       10.8832360732       16.1257709285
  H         6.5499444914       12.3348367757       15.2622724099
  H         5.8210918338       10.7724315807       14.8538359671
  O         9.6134318182       12.3923334719        9.5428684415
  O        10.9999216504       12.7898679573       14.6650607346
  O        11.0017995376       14.6652320122       12.8654047395
  P        10.5789395065       14.2073423533       14.2582649846
  C        11.1989754935       15.3735191448       15.4857866048
  H        10.8496974637       15.0828375731       16.4844036078
  H        12.2966639959       15.3628074297       15.4731913493
  H        10.8480986457       16.3851767385       15.2474028413
  O        12.3886040064        9.6096309952        9.5346888815
  O        11.0783214162        9.2078625075       14.6650536771
  O        11.0064280709        7.3299816970       12.8653337750
  P        10.6970824431        7.7727219553       14.2928857789
  C        11.4230257600        6.6274388744       15.4794696466
  H        11.0981478944        6.8986751062       16.4919720827
  H        11.1040347156        5.6038200075       15.2468059972
  H        12.5173103019        6.6867466569       15.4273817937
  H         8.9934202643        9.1719969026       12.9251313907
  H        12.8793854639        8.9267427286        9.0483475526
  H         9.3030529844        7.6224828911       14.5120686754
  H        12.8051535818       14.1367658862        7.5568376776
  H        11.1245417842        6.8126382251        6.8147967904
  H         9.1733735765       14.2970135246       14.3748359846
  H         7.5735920424       14.2554374674       12.7820610229
  H        15.1912424533        6.9031732649       10.8294173986
  H         7.4098656800        7.6381906284       12.6249943235
  H        14.4497918669       14.2252702882        9.1882485471
  H        14.5564994081        9.4157183284        7.5066788314
  H         9.0781669667       12.9638340272        8.9695613698
  H        12.9392041104       12.9775899575       12.8506648513
