# Supplementary material for: Atomically precise surface chemistry of zirconium and hafnium metal oxo clusters beyond carboxylate ligands
Source: Chem Sci. 2024 Oct 7;15(42):17380–96. doi: 10.1039/d4sc03859b (PMC11457152; doi:10.1039/d4sc03859b)
Supplement: SC-015-D4SC03859B-s001 [file SC-015-D4SC03859B-s001.zip › DFT/Hf6_MethPOH_exchange/Hf6_MethPOH_10eq.xyz]

122
 i =       42, E =     -1146.6172413619
 Hf         8.4890334393       10.9719981501       10.9862106858
 Hf        10.9727802983       11.0061818495        8.5040970841
  O         9.6159039798        9.6025279885       12.3959158517
  O         9.1293350345        7.2679281887       10.9243097542
  O         9.0277358908       10.8406160541        7.4282486767
  O         7.4202944089       10.9217200020        9.0384635481
  O         7.3375080120        9.1215732390       10.9175842199
  C         7.8132280230       10.8769902351        7.8240701166
  C         6.7380142489       10.8368637603        6.7581981222
  H         7.1325213688       11.1817512796        5.7965363010
  H         5.8727413366       11.4348318727        7.0670740038
  H         6.3943489617        9.7981952907        6.6400321325
  P         7.6674840242        7.6517569314       11.1863927674
  C         6.5404018305        6.6240162560       10.2360713254
  H         6.7888087091        5.5670291952       10.3860501201
  H         6.6129072096        6.8757562051        9.1725882429
  H         5.5156539234        6.8113446698       10.5793831118
 Hf        13.5205333064       10.9841437981       11.0201937756
  O        12.3785036607       12.3845218545       12.3874718230
  O        12.8761588309       14.6565519312       11.0015632999
  O        12.9557019820       11.3340034354        7.2691241565
  O        14.7369138147       11.0045216998        9.1534202197
  O        14.6649765745       12.8035453556       11.1520112555
  P        14.3361470678       10.8047588294        7.7067212267
  C        15.6168198096       11.4939780931        6.6525367280
  H        15.3634983552       11.3517255567        5.5955444157
  H        16.5684520382       10.9958925311        6.8755192171
  H        15.7205935968       12.5649221468        6.8720312303
  P        14.3329485867       14.2440040893       10.7314841879
  C        15.4460115600       15.3428441159       11.6175961754
  H        15.2222379287       16.3843997681       11.3598041902
  H        16.4825645135       15.1106074812       11.3449295967
  H        15.3184210027       15.1971731611       12.6967311578
 Hf        10.9887049588        8.4534001927       10.9906665187
  O        12.0466454545        9.9250941063       12.0564876276
  O        14.6656102214        9.1281218235       11.0785687050
  O        11.0869668733        9.2054927704        7.2549170194
  O        11.0002220079        7.3392779846        9.0558064024
  O        12.8344099079        7.3307708145       11.0031634137
  P        10.5994510602        7.8084353600        7.6623271013
  C         8.8332258152        7.6476942055        7.3872949787
  H         8.5853503438        7.9710718994        6.3695996274
  H         8.3131239863        8.2795273863        8.1159126017
  H         8.5434993496        6.6004968688        7.5323832205
  P        14.2551759923        7.7024697651       11.4360221821
  C        14.5115358637        7.3438243273       13.1750469894
  H        15.5533115391        7.5523910473       13.4445950306
  H        14.2721928078        6.2931684465       13.3771090045
  H        13.8422468432        7.9950355945       13.7502685360
 Hf        11.0153521572       13.5189051787       11.0010830779
  O         9.9420694020       12.0573648483       12.0650720540
  O         7.3257699327       12.8047139659       10.9274806978
  O        10.7470273219       12.7936965701        7.2613072488
  O        11.0768789150       14.6577051989        9.0470912240
  O         9.1257853643       14.6661615118       10.9983931115
  P        11.2942816810       14.1804267591        7.6189178317
  C        10.6657915124       15.4224450493        6.4863829294
  H        10.8177051438       15.0945883925        5.4515771560
  H        11.1936465964       16.3689798214        6.6563807934
  H         9.5959177434       15.5733165576        6.6743294490
  P         7.6872134096       14.2455889140       11.2830603299
  C         6.5409295046       15.3440626031       10.4423484621
  H         5.5141696810       15.1095512146       10.7484374631
  H         6.6339384326       15.2012129500        9.3589208688
  H         6.7722205238       16.3855056787       10.6950100970
 Hf        11.0336213862       10.9924108764       13.5009314746
  O        12.0592130188       12.0588145506        9.9375874631
  O        12.9715772534       10.9205151309       14.5779567368
  O        14.5784009979       10.9161486932       12.9675253326
  C        14.1855469968       10.8946715396       14.1819266379
  C        15.2656636922       10.8358094381       15.2422572495
  H        14.8352651630       10.8865293783       16.2469422669
  H        15.8355113414        9.9029064960       15.1283684738
  H        15.9753896060       11.6599414420       15.0889093192
  O         9.9491822565        9.9281756125        9.9417891868
  O         9.1195886264       10.9962092933       14.7406183964
  O         7.3315340631       10.9310084533       12.8753167918
  P         7.6455190867       11.1537269508       14.3486228038
  O         9.6164052653       12.3841683572        9.6164501501
  O        11.1500777138       12.7985768061       14.7443050905
  O        10.9259754470       14.6611940956       12.9444002063
  P        10.7742603598       14.2375578442       14.3953187638
  C        11.6772074648       15.3789092950       15.4489453092
  H        11.5452064608       15.1013235877       16.5013046841
  H        12.7426262984       15.3390295871       15.1910606607
  H        11.3079115952       16.3987435489       15.2863401119
  O        12.3897884171        9.6135297178        9.6061913261
  O        11.1588240524        9.1333471538       14.7446415552
  O        10.9984524492        7.2565795084       12.9437796083
  P        10.7806340040        7.7105007954       14.3699139686
  C        11.5049571443        6.5358800998       15.5202720429
  H        11.2567326399        6.8189638081       16.5501306063
  H        11.1185414496        5.5318735702       15.3075761981
  H        12.5948277479        6.5380134508       15.3990707125
  H         8.9891751464        9.1315229779       12.9693294775
  H        12.9461241113        8.9968596774        9.0965528733
  O         9.1376213550        7.5770119313       14.6674112220
  O        12.8867981909       14.0886448265        7.2570237990
  O        11.2517369566        6.7641684924        6.5978685930
  O         9.2115161678       14.5053662929       14.8286842576
  O         7.3373189540       14.5046170214       12.8621163622
  O        15.3161891123        6.6827119246       10.7532798689
  O         7.2493466260        7.2523069173       12.7001791979
  O        14.7454104176       14.5084527108        9.2076178152
  O        14.3340286483        9.1958629361        7.4085366768
  H         9.0677164745       12.9447784119        9.0452315549
  H        12.9671717269       12.9410242334       12.9214576400
  H        13.0462519588       13.1029888571        7.1210411510
  H        13.5713887072        8.9791902307        6.8327072648
  H        13.9961130457       14.4161699726        8.5564304442
  H        15.5417911222        6.9830114184        9.8532996589
  H         8.8822958962        8.2964180469       15.2781842028
  H         8.7598040719       13.6902861219       15.1547962035
  H         8.1441039310       14.7451083314       13.3948830266
  H         8.0061648727        7.1853981459       13.3308423977
  H        11.6295763273        6.0088482533        7.0829948889
  O         7.1045403982       12.6195973851       14.8209325411
  C         6.6278768753       10.0617263917       15.3595911663
  H         6.9393678822       13.1964571652       14.0250398700
  H         6.8820835737       10.1749946292       16.4203605826
  H         5.5720832935       10.3203089897       15.2116225929
  H         6.7661369604        9.0202750994       15.0415934144
