# Supplementary material for: Atomically precise surface chemistry of zirconium and hafnium metal oxo clusters beyond carboxylate ligands
Source: Chem Sci. 2024 Oct 7;15(42):17380–96. doi: 10.1039/d4sc03859b (PMC11457152; doi:10.1039/d4sc03859b)
Supplement: SC-015-D4SC03859B-s001 [file SC-015-D4SC03859B-s001.zip › DFT/Hf6_MethPOH_exchange/Hf6_MethPOH_11eq.xyz]

124
 i =       52, E =     -1164.2336887372
 Hf         8.4952885706       11.1269972781       11.0584939284
 Hf        10.9528374178       11.0788283066        8.5123743289
  O         9.6130631071        9.6918596201       12.3911657795
  O         9.2149177394        7.3311088598       11.0050292154
  O         9.0279758576       10.9893472194        7.4243855018
  O         7.2633925465       11.3200046021        9.2878618256
  O         7.3333795639        9.0601797796       10.8274569082
  P         7.6156904073       10.6985042825        7.9219564431
  C         6.4525289500       11.2555604984        6.6717332207
  H         6.6105125659       12.3233753202        6.4788633280
  H         5.4258342804       11.0876543512        7.0166159761
  P         7.7262388316        7.6202420895       11.1956704648
  C         6.7357061186        6.4703251045       10.2324517226
  H         7.0207358511        5.4448471851       10.4956845323
  H         6.9117932155        6.6326000080        9.1621158652
 Hf        13.5303577838       11.0821722104       11.0354262420
  O        12.3879302286       12.4736887768       12.3881597094
  O        12.9524991517       14.7355595014       11.0000977870
  O        12.9609032519       11.4055022498        7.3317166420
  O        14.7423414728       11.1530993582        9.2008841829
  O        14.7316065520       12.8808831939       11.1614432594
  P        14.3530717660       10.8976801674        7.7561755882
  C        15.6115425738       11.6050225632        6.6876175088
  H        16.5772642831       11.1388448392        6.9187055533
  H        15.6849958373       12.6829373404        6.8834216263
  P        14.4078163192       14.3218312123       10.7337863170
  C        15.5241283943       15.4218726849       11.6144704586
  H        15.3077445972       16.4622243604       11.3457338829
  H        15.3905203823       15.2872332380       12.6942422880
 Hf        11.0064963666        8.5556523174       10.9917733315
  O        12.0541472008       10.0196655472       12.0609623362
  O        14.6728887916        9.2133844597       11.0783901920
  O        11.0869753800        9.2983053485        7.2533657748
  O        10.9936723259        7.4190980416        9.0548392576
  O        12.8584648074        7.4092535327       10.9970046157
  P        11.0143356906        7.8111238006        7.5875026161
  C         9.6732785504        7.0471723950        6.6770923719
  H         9.8191727899        7.2146819011        5.6030939446
  H         8.7345004691        7.5186648797        6.9976246893
  P        14.2897076463        7.7687141276       11.3849528981
  C        14.6133860551        7.3399444476       13.0970694769
  H        15.6604325022        7.5530988196       13.3412403133
  H        13.9547063647        7.9568477142       13.7204392927
 Hf        11.0619268390       13.6267009367       11.0065313407
  O         9.9458544255       12.1538689422       12.1246196865
  O         7.4076227698       13.0340607741       11.2472726992
  O        10.7551119538       12.8782410233        7.3286673736
  O        11.1594249157       14.7445445676        9.0581045495
  O         9.2256032897       14.8340152910       11.0021693102
  P        11.3694246045       14.2465671099        7.6373107927
  C        10.7754014060       15.4895121963        6.4875963913
  H        10.9078874300       15.1385101189        5.4577219953
  H        11.3383603401       16.4193309274        6.6360986616
  P         7.7666725503       14.5098345523       11.3109677272
  C         6.6708479973       15.4435707606       10.2360111765
  H         5.6316647604       15.2935329467       10.5534274613
  H         6.7839145283       15.0809331766        9.2070938632
 Hf        11.0446071427       11.0860516728       13.5135702584
  O        12.0620136974       12.1403942565        9.9455451453
  O        12.9602028750       11.1622472811       14.5903742225
  O        14.5843339610       10.9954302544       13.0192638499
  C        14.1780918124       11.0431525809       14.2236251366
  C        15.2190998863       10.9378107360       15.3181889677
  H        14.9092419859       11.5091603077       16.2005570493
  H        15.3039478754        9.8827468896       15.6196320523
  H        16.1977809495       11.2697723741       14.9554027536
  O         9.9333460153       10.0218491189        9.9523234702
  O         9.0393823354       10.8420581489       14.7482962074
  O         7.2586819280       10.9957822660       12.8724575706
  P         7.6307731888       11.2628697115       14.3281527228
  C         6.4272413291       10.4666511497       15.4019026619
  H         5.4228043238       10.8316722157       15.1548847677
  H         6.4534934949        9.3809514319       15.2410328096
  O         9.6164549201       12.4801345625        9.6887813519
  O        10.9199602257       12.8735689981       14.7437370410
  O        11.0840357109       14.7445325408       12.9428757867
  P        10.7961026990       14.3557077568       14.3825567678
  C        11.8166598147       15.3478448239       15.4790953510
  H        11.5857516086       15.1060964115       16.5232133644
  H        12.8738803171       15.1324919270       15.2812558274
  O        12.3936289747        9.6984518818        9.6113990100
  O        11.2467607945        9.2873395988       14.7473113422
  O        11.0805298358        7.4133089331       12.9542020972
  P        10.8352791103        7.8690495701       14.3747393704
  C        11.5081580816        6.6765387619       15.5348117338
  H        11.0678114645        5.6910139415       15.3401988265
  H        12.5950138292        6.6165298149       15.4011644728
  H         9.0133541282        9.1994376363       12.9746036413
  H        12.9873388708        9.1012861731        9.1218834165
  O         9.1987379116        7.8235267458       14.6689046688
  O        12.9544646912       14.0949845117        7.2606804010
  O        12.3853727944        7.1727683796        6.9261026335
  O         9.2815336983       14.8297170465       14.7534996816
  O         7.3480917601       15.0710685088       12.7870487812
  O        15.3142897228        6.7780465098       10.5939412952
  O         7.2584241582        7.2568019011       12.7026851503
  O        14.8255735185       14.5877822645        9.2089788584
  O        14.4215503774        9.2874341116        7.4978211916
  O         7.4165275736       12.8606367966       14.6580762438
  H         9.0517021778       13.0041673349        9.0970114756
  H        12.9767203414       13.0440317975       12.9081849165
  H         7.0804244824       13.3469746070       13.8656398005
  H         8.7262162041       14.0346211617       14.9788271374
  H         8.9766553436        8.6924442850       15.0810428650
  H         8.1490496789       15.2476324426       13.3475887449
  H         7.9909717182        7.2897125184       13.3658200870
  H        12.7343267604        6.4823371594        7.5196037919
  H        13.6965796393        8.9484321568        6.9295392751
  H        14.0834758502       14.4605065158        8.5560977767
  H        15.6634944681        7.2340402973        9.8056137396
  H        13.0785215259       13.0945174119        7.1637659404
  O         7.3306910634        9.1195385855        8.0673000628
  H         7.2462855790        8.9669496345        9.0554269669
  H         6.6244342064       10.6988373094        5.7422970770
  H         6.9197071422       16.5102568778       10.2810334664
  H         9.6450805025        5.9708124580        6.8838361929
  H        14.3945566787        6.2786209719       13.2643374123
  H        11.6273546283       16.4124268119       15.2950122667
  H         9.7133272265       15.6815632570        6.6815656819
  H        16.5604545454       15.1810520184       11.3485010983
  H        15.3609971819       11.4325327014        5.6343993709
  H        11.2825812684        6.9880116066       16.5614461153
  H         5.6725352119        6.6232160130       10.4540598675
  H         6.6510790061       10.6924071002       16.4513390616
