# Supplementary material for: Atomically precise surface chemistry of zirconium and hafnium metal oxo clusters beyond carboxylate ligands
Source: Chem Sci. 2024 Oct 7;15(42):17380–96. doi: 10.1039/d4sc03859b (PMC11457152; doi:10.1039/d4sc03859b)
Supplement: SC-015-D4SC03859B-s001 [file SC-015-D4SC03859B-s001.zip › DFT/Hf6_MethPOH_exchange/Hf6_MethPOH_12eq.xyz]

126
 i =       70, E =     -1181.8403500548
 Hf         8.4942057876       11.1248378155       11.0605674211
 Hf        10.9580541230       11.0767324214        8.5146163668
  O         9.6122340769        9.6870610893       12.3943358700
  O         9.2152120333        7.3320906319       11.0032363490
  O         9.0332812190       10.9834136760        7.4250504279
  O         7.2648134232       11.3202290962        9.2868034926
  O         7.3338553210        9.0611079847       10.8268019405
  P         7.6188504618       10.6977724919        7.9221147630
  C         6.4598525743       11.2569272219        6.6690853858
  H         6.6228696816       12.3235159936        6.4736923123
  H         5.4320481478       11.0944678781        7.0133432917
  P         7.7253486929        7.6198818509       11.1946246577
  C         6.7385986889        6.4719780239       10.2250056370
  H         7.0225414363        5.4461967825       10.4883131267
  H         6.9187463987        6.6351547796        9.1555302716
 Hf        13.5348355071       11.0670579283       11.0294228497
  O        12.3878201803       12.4669155211       12.4008302437
  O        12.9384883179       14.7436008364       10.9986683314
  O        12.9651055464       11.4082960623        7.3322654818
  O        14.7423349617       11.1619580282        9.2050376460
  O        14.7469070076       12.9503886966       11.2417911918
  P        14.3557019330       10.8999662105        7.7580374198
  C        15.6206231316       11.6031519467        6.6946789129
  H        16.5838221551       11.1338903576        6.9302543753
  H        15.6966763649       12.6810987160        6.8889907346
  P        14.3994182336       14.3672768192       10.7416810536
  C        15.4817971989       15.5348936004       11.5818338745
  H        15.2571842405       16.5505124966       11.2348833669
  H        15.3163297954       15.4855027665       12.6652716532
 Hf        11.0062514891        8.5502360514       10.9944120893
  O        12.0519403368       10.0191845369       12.0661569940
  O        14.6710936915        9.2002758596       10.9873565671
  O        11.1580300646        9.3048237450        7.2529197058
  O        10.9992463692        7.4185754275        9.0407539513
  O        12.8503995785        7.4069953156       10.9970489166
  P        11.0325903550        7.8169596467        7.5732072272
  C         9.6643005987        7.0937513508        6.6694813727
  H         9.8003117154        7.2733235647        5.5962512675
  H         8.7381418400        7.5759935703        7.0098803185
  P        14.2884016789        7.7733497234       11.3589206850
  C        14.6123776802        7.3909362333       13.0812982269
  H        15.6546087264        7.6259487998       13.3249811883
  H        13.9393548288        8.0126318566       13.6843507364
 Hf        11.0549231461       13.6155439143       11.0119657859
  O         9.9441206011       12.1466134523       12.1296134367
  O         7.4073146945       13.0340155278       11.2470293368
  O        10.7556895856       12.8770824850        7.3290502775
  O        11.1587056366       14.7438406735        9.0586692972
  O         9.2258855857       14.8327195966       11.0020079631
  P        11.3682798109       14.2459950252        7.6386860087
  C        10.7750644746       15.4885094257        6.4876125605
  H        10.9092051224       15.1384276464        5.4576478723
  H        11.3367817297       16.4188512869        6.6375191338
  P         7.7664989609       14.5096688058       11.3099370632
  C         6.6758163896       15.4448315858       10.2306488572
  H         5.6353330782       15.3043834090       10.5479690571
  H         6.7872061788       15.0765909543        9.2034980290
 Hf        11.0227047903       11.0721028487       13.5442428106
  O        12.0652349979       12.1410106064        9.9470176671
  O        12.8787278708       11.1637303513       14.7427698089
  O        14.6640897015       10.8375655945       12.8901909646
  P        14.3155451324       11.3574047687       14.2820921947
  C        15.4190121182       10.6703050378       15.5204826491
  H        15.2414749223       11.1688575045       16.4812003452
  H        15.2115742564        9.5989857051       15.6299000316
  H        16.4620061431       10.8156731375       15.2161689317
  O         9.9347645136       10.0198919033        9.9522553230
  O         9.0377776189       10.8411538823       14.7465407363
  O         7.2589801064       10.9961378072       12.8732182653
  P         7.6305714043       11.2714057495       14.3286743157
  C         6.4286906905       10.4770190181       15.4058981348
  H         5.4248518104       10.8475571136       15.1648083381
  H         6.4481747275        9.3915837908       15.2425110070
  O         9.6168973857       12.4781781893        9.6904944330
  O        10.8375543691       12.8786633280       14.7409961052
  O        11.0833693862       14.7427798959       12.9424454654
  P        10.7842410655       14.3648496605       14.3842265358
  C        11.8548483133       15.3027988795       15.4780076060
  H        11.5870500788       15.1025193452       16.5221278557
  H        12.8923855463       14.9893854580       15.3028074473
  O        12.3930072318        9.6996016286        9.6138420347
  O        11.1717441368        9.2212032155       14.7450962226
  O        11.0699277116        7.3428282017       12.9551851056
  P        10.7853240566        7.7997236923       14.3693102272
  C        11.4505610585        6.6139490214       15.5416686211
  H        11.0252417384        5.6234091816       15.3393181579
  H        12.5400428295        6.5677046785       15.4235468906
  H         9.0025807266        9.2027042418       12.9746985378
  H        12.9886913441        9.1007411072        9.1287620883
  O         9.1341474788        7.7397268212       14.6618468858
  O        12.9549490062       14.0952078471        7.2618321186
  O        12.3797760757        7.1709467448        6.8612616808
  O         9.2834537729       14.9058257866       14.7529666513
  O         7.3481901831       15.0706311095       12.7861932467
  O        15.3143621747        6.7678220545       10.5930549825
  O         7.2555507283        7.2563973941       12.6974332428
  O        14.8226990389       14.5848254148        9.2114665798
  O        14.4218648849        9.2900130196        7.4989482561
  O         7.4169710438       12.8654858051       14.6577597618
  H         9.0538125003       13.0055861353        9.1002912845
  H        12.9120840605       13.0920031440       12.9338074097
  H         7.0993166887       13.3572861762       13.8610141225
  H         8.7248964045       14.1277233955       15.0152270674
  H         8.9148371946        8.5957103328       15.0960343422
  H         8.1495248634       15.2671530165       13.3405059836
  H         7.9824646590        7.2844478288       13.3705236170
  H        12.7105809187        6.4267768430        7.3972764437
  H        13.6879847864        8.9581463428        6.9371847490
  H        14.0799700996       14.4524639289        8.5581563097
  H        15.6428652707        7.2005186583        9.7830711792
  H        13.0786536213       13.0948479840        7.1627396400
  O         7.3303675333        9.1196421628        8.0677674940
  H         7.2456089824        8.9676695384        9.0564648855
  H         6.6302120885       10.6970342068        5.7412692004
  H         6.9328804008       16.5098446358       10.2705180339
  H         9.6184183256        6.0151239984        6.8616625025
  H        14.4079876998        6.3303065268       13.2699932460
  H        11.7535886347       16.3744370907       15.2683411729
  H         9.7125520932       15.6796076512        6.6802710471
  H        16.5292608617       15.2977458399       11.3599130463
  H        15.3737961748       11.4294355482        5.6407752640
  H        11.2054992770        6.9213231666       16.5649920971
  H         5.6746492567        6.6245181102       10.4430642604
  H         6.6583409177       10.6993494627       16.4548540079
  O        14.6669013558       12.9606217706       14.2550016667
  H        15.0644314503       13.1257350475       13.3673565455
