# Supplementary material for: Atomically precise surface chemistry of zirconium and hafnium metal oxo clusters beyond carboxylate ligands
Source: Chem Sci. 2024 Oct 7;15(42):17380–96. doi: 10.1039/d4sc03859b (PMC11457152; doi:10.1039/d4sc03859b)
Supplement: SC-015-D4SC03859B-s001 [file SC-015-D4SC03859B-s001.zip › DFT/Hf6_MethPOH_exchange/Hf6_MethPOH_1eq.xyz]

104
 i =       15, E =      -988.0964431554
 Hf         8.5213111216       10.9944043243       10.9965665719
 Hf        11.0038666005       11.0105408842        8.5187143669
  O         9.6252064715        9.6040162611       12.3806279836
  O         9.0474705021        7.4331952815       10.8419627479
  O         9.0484895887       10.9937780853        7.4261561969
  O         7.4295685269       10.9931572005        9.0458374959
  O         7.4303097573        9.0520360797       10.9190001595
  C         7.8330827439       10.9361803465        7.8306093732
  C         6.7578540555       10.7959354154        6.7750114713
  H         7.1797314194       10.8743206829        5.7685688385
  H         5.9841466813       11.5594452461        6.9297996795
  H         6.2689050788        9.8184701911        6.8953389766
  C         7.8337064134        7.8383629271       10.8224694039
  C         6.7620848940        6.7817496796       10.6606582617
  H         7.1091082127        5.8149663979       11.0409436922
  H         6.5448477418        6.6677287700        9.5878017305
  H         5.8364898707        7.0939081222       11.1571291322
 Hf        13.4831329511       11.0014691875       10.9991828949
  O        12.3814515107       12.3869165682       12.3820936855
  O        12.9468560612       14.5716500155       10.9914849799
  O        12.9554868980       11.0096181943        7.4272811529
  O        14.5717530959       11.0127538028        9.0476909455
  O        14.5701547358       12.9560526915       10.9868224001
  C        14.1691902767       11.0806528049        7.8318209577
  C        15.2398058748       11.2521386316        6.7767214095
  H        14.8309279805       11.0980507157        5.7734230281
  H        16.0727159322       10.5640889237        6.9686584362
  H        15.6422035572       12.2733353907        6.8501048052
  C        14.1633314538       14.1703955733       10.9305016712
  C        15.2248604688       15.2444598437       10.8289709127
  H        14.8498093662       16.0953247873       10.2487941013
  H        16.1440423183       14.8414054419       10.3911348873
  H        15.4558378789       15.6090023761       11.8413730342
 Hf        11.0110376433        8.5088063919       10.9565147422
  O        12.0564490179        9.9445912711       12.0483270275
  O        14.5830921047        9.0667880425       11.0068321277
  O        10.9862921929        9.0830600070        7.4231773402
  O        10.9926664583        7.4343436461        9.0049317753
  O        13.0066267405        7.4217772013       10.9216633249
  C        10.9190294919        7.8594107874        7.7987092127
  C        10.7290767911        6.8260704491        6.7108818346
  H        11.2096123582        7.1526349509        5.7816265936
  H         9.6503953787        6.7311818777        6.5125068413
  H        11.1048429855        5.8481365150        7.0297397748
  C        14.2119549687        7.8405911750       10.9614107878
  C        15.3113128406        6.7998324095       10.9739888838
  H        16.1872393871        7.1638576949       10.4244054355
  H        14.9531831900        5.8504056582       10.5623781723
  H        15.6235926609        6.6303317364       12.0156090441
 Hf        10.9920227181       13.4788332796       10.9989221037
  O         9.9467232512       12.0495903177       12.0505969084
  O         7.4289905837       12.9504239504       11.0116407092
  O        11.0801321104       12.9542708771        7.4292408859
  O        11.0115909736       14.5717488098        9.0483127817
  O         9.0453962947       14.5717108771       11.0077760837
  C        11.0936443980       14.1709807910        7.8334942465
  C        11.1689708695       15.2408469694        6.7660936850
  H        11.7299143997       14.8783094555        5.8976025270
  H        11.6119006181       16.1576996943        7.1696197554
  H        10.1468100503       15.4749760393        6.4315841593
  C         7.8302082421       14.1662850880       11.0661717706
  C         6.7621824820       15.2342815141       11.1627560089
  H         5.8446077935       14.8246593430       11.5980701081
  H         6.5310552267       15.5945454779       10.1488689519
  H         7.1284472481       16.0888243486       11.7428977734
 Hf        11.0144451934       11.0135247735       13.4820142090
  O        12.0532475514       12.0535593304        9.9495405581
  O        13.0026427843       11.0737337917       14.5770132662
  O        14.5816784963       10.9924641794       12.9334547453
  C        14.2081594429       11.0242159547       14.1600166563
  C        15.3117749607       11.0140536644       15.1967303025
  H        14.8994812398       11.0145886183       16.2102083191
  H        15.9472238678       10.1306624952       15.0455388247
  H        15.9551933388       11.8934492964       15.0528352402
  O         9.9508807638        9.9537831642        9.9433172843
  O         9.0484836527       11.0134462567       14.5683071534
  O         7.4315529090       11.0081361580       12.9456247717
  C         7.8350994282       11.0678210604       14.1619508097
  C         6.7560945472       11.1991749164       15.2151049891
  H         7.1814328032       11.1661536799       16.2225784766
  H         6.2265036387       12.1508632100       15.0658475055
  H         6.0143283185       10.3996917945       15.0856806728
  O         9.6175053260       12.3848938944        9.6148206571
  O        10.9861328695       12.9541375765       14.5699626383
  O        10.9197444110       14.5714282496       12.9515352784
  C        10.8945093320       14.1687963549       14.1672658392
  C        10.7897746442       15.2284427290       15.2423581787
  H        10.1259365171       14.8864980594       16.0455272992
  H        11.7852592447       15.3816812992       15.6854020490
  H        10.4418211928       16.1773466293       14.8221312149
  O        12.3841293704        9.6185027754        9.6129001597
  O        11.1378715333        9.1531435740       14.6029088290
  O        11.0760525722        7.3341539835       12.7789380963
  P        11.5358685267        7.7369247059       14.1834714115
  C        13.2927541869        7.4622278297       14.4096707974
  H        13.5681389047        7.6677010460       15.4507459406
  H        13.5470481690        6.4290067647       14.1463879077
  H        13.8269186423        8.1539482132       13.7465060956
  H         9.0794103524        9.0372592296       12.9469232343
  H        12.9399249808        9.0701390034        9.0382138903
  O        10.9212425976        6.6792489765       15.2427970470
  H         9.0531813031       12.9467728314        9.0620582239
  H        12.9365744948       12.9495921429       12.9430218969
  H         9.9515802592        6.7443921908       15.2983186112
