# Supplementary material for: Atomically precise surface chemistry of zirconium and hafnium metal oxo clusters beyond carboxylate ligands
Source: Chem Sci. 2024 Oct 7;15(42):17380–96. doi: 10.1039/d4sc03859b (PMC11457152; doi:10.1039/d4sc03859b)
Supplement: SC-015-D4SC03859B-s001 [file SC-015-D4SC03859B-s001.zip › DFT/Hf6_MethPOH_exchange/Hf6_MethPOH_2eq.xyz]

106
 i =      175, E =     -1005.7130753192
 Hf         8.5125243272       10.8803437142       11.0870610728
 Hf        10.9774824011       10.9053402813        8.5957452247
  O         9.6269786098        9.4604214653       12.4712636504
  O         9.0427423064        7.3415452815       10.9915287819
  O         9.0419281995       10.7590846292        7.5143287753
  O         7.4260740282       10.8333729224        9.1311289209
  O         7.4247475616        8.9572957538       11.0733891750
  C         7.8273035676       10.7233812086        7.9201452754
  C         6.7612775721       10.5184837274        6.8656544001
  H         7.1170691971       10.8469629064        5.8834435637
  H         5.8382607115       11.0380921649        7.1467752886
  H         6.5332155033        9.4432903501        6.8078180665
  C         7.8277661744        7.7420243485       10.9788279876
  C         6.7587724011        6.6817848087       10.8336482189
  H         7.1051892282        5.7259260321       11.2415666674
  H         6.5553517135        6.5397336595        9.7613096423
  H         5.8274476184        7.0037164159       11.3123572780
 Hf        13.4712552980       10.9005761690       11.0887650685
  O        12.3797366852       12.2835635098       12.4746580995
  O        12.9634808607       14.4202491432       11.0833140648
  O        12.9664564893       11.0020686157        7.5060382037
  O        14.5788371940       10.9187897648        9.1270675174
  O        14.5757125497       12.7997081269       11.0722402875
  C        14.1864688475       10.9400113255        7.9125959188
  C        15.2662631714       10.9236265780        6.8498773619
  H        14.8410159339       10.7441133112        5.8575957202
  H        16.0168544539       10.1616917086        7.0959897195
  H        15.7873200729       11.8928482078        6.8519785131
  C        14.1723632821       14.0192605811       10.9918429426
  C        15.2280786899       15.0734280659       10.7550930083
  H        15.2300276011       15.3070677578        9.6791333663
  H        16.2201958755       14.7079779985       11.0388122329
  H        14.9767135346       15.9955244258       11.2919203635
 Hf        11.0017434023        8.4143675512       11.0504976531
  O        12.0517417237        9.8515272185       12.1320122736
  O        14.5782943114        8.9643169771       11.0842483588
  O        10.9989847699        8.9626179734        7.5039167852
  O        10.9902829250        7.3429322319        9.1173760433
  O        12.9725479228        7.3401556024       11.0033372071
  C        10.9306044776        7.7464851333        7.9020015198
  C        10.7563956887        6.6859750142        6.8389999604
  H        11.1804417304        7.0187906568        5.8854536002
  H         9.6778217254        6.5221298161        6.6916935564
  H        11.1992163960        5.7375611199        7.1622913849
  C        14.1854853763        7.7435367913       11.0424387190
  C        15.2704953640        6.6880050768       11.0495003770
  H        16.0574171370        6.9549905566       10.3326345588
  H        14.8581962786        5.6997440558       10.8234975516
  H        15.7389564841        6.6663173122       12.0445056355
 Hf        10.9936492184       13.3711992074       11.1109024229
  O         9.9481423615       11.8996930558       12.1320140850
  O         7.4230991966       12.7972158303       11.0921665993
  O        10.9226904954       12.7830365641        7.4212867001
  O        10.9923389163       14.5848722211        9.2965098830
  O         9.0331439086       14.4145910816       11.2451802437
  P        11.4245866611       14.1553851698        7.8941295233
  C        10.9116325500       15.4276512076        6.7367939705
  H        11.2128093670       15.1493542326        5.7202733824
  H        11.3791086488       16.3805890906        7.0133600306
  H         9.8212331929       15.5370886704        6.7801092597
  C         7.8203521956       14.0095700004       11.2368108001
  C         6.7365692315       15.0515466236       11.4048842795
  H         6.2126337308       14.8691305220       12.3541783585
  H         5.9920475720       14.9445741710       10.6049608130
  H         7.1577211286       16.0613635024       11.4044940465
 Hf        10.9941041182       10.8852444196       13.5753000591
  O        12.0495853903       11.9663397588       10.0241362544
  O        12.9655243537       10.9251279334       14.6578185114
  O        14.5738838296       10.8364295956       13.0334539333
  C        14.1779209863       10.8715626984       14.2531602835
  C        15.2621946720       10.8366961974       15.3095146905
  H        14.8432987998       10.9885030545       16.3089385087
  H        15.7715685577        9.8630517163       15.2680819265
  H        16.0197098214       11.6002682761       15.0889492724
  O         9.9475930352        9.8595327021       10.0283333427
  O         9.0407601327       10.8445854087       14.6567977192
  O         7.4271100811       10.9208840351       13.0355925007
  C         7.8285408956       10.9343984310       14.2520337251
  C         6.7623160359       11.0798899989       15.3165371517
  H         7.0989602741       10.6498867923       16.2659362485
  H         6.5779226910       12.1532557956       15.4757992725
  H         5.8219763614       10.6244819448       14.9864060983
  O         9.6154696686       12.2974837764        9.6947543350
  O        10.8457112707       12.8008289227       14.6563160077
  O        10.9905897500       14.4202942699       13.0513306462
  C        10.8589123889       14.0202746745       14.2609142687
  C        10.7309494371       15.0776764589       15.3338172643
  H         9.8796483605       14.8395350121       15.9848099622
  H        11.6310330829       15.0595118584       15.9652741770
  H        10.6126822261       16.0721098202       14.8930194498
  O        12.3834466518        9.5363130303        9.6896283117
  O        11.1508297660        9.0464990809       14.7454926532
  O        11.0807492172        7.2468552852       12.8731504145
  P        11.5516487594        7.6465582171       14.2701790943
  C        13.3203877361        7.3814347396       14.4298731849
  H        13.6318156487        7.5908646396       15.4599307502
  H        13.5605577162        6.3432703723       14.1703371277
  H        13.8383512160        8.0611912297       13.7426037285
  H         9.0968449141        8.8697743241       13.0285922735
  H        12.9320483243        8.9649101212        9.1311306851
  O        10.9148627519        6.5945280086       15.3250381344
  O        13.0436514067       14.1739399810        7.8137366000
  H         9.0747120573       12.8667851659        9.1248910358
  H        12.9389728039       12.8615484884       13.0156687822
  H        10.3520490321        7.0700007117       15.9612134331
  H        13.3421411864       13.2617096902        7.6292051703
