# Supplementary material for: Atomically precise surface chemistry of zirconium and hafnium metal oxo clusters beyond carboxylate ligands
Source: Chem Sci. 2024 Oct 7;15(42):17380–96. doi: 10.1039/d4sc03859b (PMC11457152; doi:10.1039/d4sc03859b)
Supplement: SC-015-D4SC03859B-s001 [file SC-015-D4SC03859B-s001.zip › DFT/Hf6_MethPOH_exchange/Hf6_MethPOH_3eq.xyz]

108
 i =      159, E =     -1023.3256551271
 Hf         8.5446258396       10.8777977186       11.1060446469
 Hf        10.9732619208       10.9113020389        8.5808929554
  O         9.6853802377        9.4589420733       12.4810523255
  O         9.0368334884        7.3376886309       11.0814853433
  O         8.9753117574       10.8431532549        7.5701222639
  O         7.4110826555       10.8387639497        9.2159875645
  O         7.4268794390        8.9596943015       11.0840636948
  C         7.7720693828       10.8274225242        7.9892558191
  C         6.6667559392       10.7755195917        6.9565844211
  H         7.0616252789       10.9471976109        5.9505077094
  H         5.8929930457       11.5145885042        7.2011247845
  H         6.1873135620        9.7864715720        6.9959679358
  C         7.8239749063        7.7391237961       11.0850966064
  C         6.7419806825        6.6802735929       11.0731044560
  H         7.1527910757        5.6987969166       11.3301943592
  H         6.3049188798        6.6312040055       10.0646061872
  H         5.9335043783        6.9593180758       11.7601078971
 Hf        13.4791314816       10.8881830898       11.0595632977
  O        12.4011249624       12.2867543844       12.4663458431
  O        12.9679067053       14.4236196490       11.0847448468
  O        12.9583971438       10.9194383879        7.5037485879
  O        14.5761591780       10.9225886345        9.1183023123
  O        14.5795717920       12.8089842839       10.9990708663
  C        14.1745356595       10.9308642085        7.8984474700
  C        15.2419653192       10.9941257968        6.8278302722
  H        14.9143958511       10.4624708343        5.9272297535
  H        16.1921238135       10.5965257333        7.1999802123
  H        15.3925553748       12.0493955468        6.5519691041
  C        14.1823975830       14.0309887833       11.0202967096
  C        15.2426709284       15.1041426498       10.9247816773
  H        15.2507554456       15.4882486461        9.8930344147
  H        16.2326182374       14.7021447231       11.1620778547
  H        14.9899657121       15.9452438340       11.5817506148
 Hf        11.0222242065        8.3893725653       11.0728243875
  O        12.0686178318        9.8507834279       12.1251276769
  O        14.5897850548        8.9791716686       11.0800263056
  O        10.9251322370        9.0576613256        7.4081698002
  O        10.9298927218        7.2429317775        9.2333389200
  O        13.0246704226        7.3337552982       11.0746357727
  P        10.5044127974        7.6454758836        7.8241472192
  C         8.7453728863        7.3650777894        7.6070368575
  H         8.4523184066        7.6183561762        6.5816774007
  H         8.2048233368        8.0026009851        8.3166530077
  H         8.5167872497        6.3124663555        7.8141186835
  C        14.2272523796        7.7504702731       11.0724645859
  C        15.3335412015        6.7177561674       11.0772411213
  H        16.0914110373        6.9792037523       10.3276354897
  H        14.9343206149        5.7158489027       10.8913617657
  H        15.8339487721        6.7344869392       12.0564978729
 Hf        10.9997958263       13.3754161211       11.1130547261
  O        10.0046274156       11.8975442212       12.1319377660
  O         7.4281119568       12.7966745502       11.1668595366
  O        10.9967777855       12.7817864018        7.4254991243
  O        10.9935942815       14.5807973927        9.2898929951
  O         9.0391995368       14.4162186041       11.2462807272
  P        11.5108129117       14.1458310069        7.9118167817
  C        11.1246015647       15.4047757917        6.6964047078
  H        11.5338662313       15.1155117608        5.7215241823
  H        11.5495104372       16.3650513622        7.0112032482
  H        10.0346978331       15.4980307757        6.6201870808
  C         7.8262373669       14.0107364587       11.2719380566
  C         6.7473180913       15.0633835888       11.4090640197
  H         5.9946464124       14.7337860083       12.1362028267
  H         6.2340602372       15.1761582244       10.4427639633
  H         7.1758048262       16.0271219962       11.7010801384
 Hf        11.0556452119       10.8886608726       13.5759214597
  O        12.0556869010       11.9698617606       10.0135689246
  O        13.0430460794       10.9193595636       14.6516464141
  O        14.5840963963       10.8400349470       12.9662784380
  C        14.2387513060       10.8718253282       14.2018406183
  C        15.3649960000       10.8413651474       15.2128918433
  H        14.9855784125       10.9897352964       16.2284680996
  H        15.8778192755        9.8707629646       15.1493811407
  H        16.1086871474       11.6096490241       14.9632569595
  O         9.9535871500        9.8515803889       10.0292533499
  O         9.1182904907       10.9211680906       14.6598281691
  O         7.5008509192       10.9184455728       13.0466801313
  C         7.9037473812       10.9833832039       14.2606889784
  C         6.8377872158       11.1595738375       15.3195886482
  H         7.2060772931       10.8458709519       16.3017710806
  H         6.5753206243       12.2271400891       15.3720946325
  H         5.9294201878       10.6113948554       15.0436344161
  O         9.6178318741       12.3011380151        9.6997014061
  O        10.9971325313       12.8048551539       14.6614098381
  O        10.9945730960       14.4221315780       13.0498984992
  C        10.9333444060       14.0215032308       14.2649285148
  C        10.7596444404       15.0801090256       15.3293915210
  H         9.6813094505       15.2250625331       15.4972161506
  H        11.2066621213       14.7543545988       16.2750500716
  H        11.1810485102       16.0355265364       14.9985595621
  O        12.3729464648        9.5173449042        9.6810956847
  O        11.1576335155        9.0488160385       14.7496080812
  O        11.1504819872        7.2403739043       12.9056613479
  P        11.5971669498        7.6476805248       14.3105563623
  C        13.3647608481        7.4026735963       14.4951545000
  H        13.6667730315        7.6501258240       15.5192479261
  H        13.6146101029        6.3585555357       14.2707450628
  H        13.8795550350        8.0610688914       13.7855127722
  H         9.1547423721        8.8798090378       13.0499172359
  H        12.9021428705        8.9472382354        9.1012683724
  O        10.9988363414        6.5997051703       15.3971886595
  O        13.1292200354       14.1737582367        7.9012894341
  O        11.1634019308        6.6042157895        6.7640733325
  H         9.0887564193       12.8901547515        9.1391332566
  H        12.9658057449       12.8525474540       13.0141650928
  H        10.2380752815        6.9952467750       15.8583691566
  H        11.8324997653        7.0607918878        6.2242514657
  H        13.4645740852       13.4689339821        8.4917916934
