# Supplementary material for: Atomically precise surface chemistry of zirconium and hafnium metal oxo clusters beyond carboxylate ligands
Source: Chem Sci. 2024 Oct 7;15(42):17380–96. doi: 10.1039/d4sc03859b (PMC11457152; doi:10.1039/d4sc03859b)
Supplement: SC-015-D4SC03859B-s001 [file SC-015-D4SC03859B-s001.zip › DFT/Hf6_MethPOH_exchange/Hf6_MethPOH_4eq.xyz]

110
 i =      164, E =     -1040.9374476174
 Hf         8.5289253841       10.8838838098       11.0814363751
 Hf        10.8978325699       10.8832983631        8.5285307776
  O         9.6864213136        9.4602610640       12.4665320063
  O         8.9782616798        7.3291041412       11.0811080128
  O         8.8776747756       10.8360613264        7.5088836048
  O         7.3433445722       10.8437913719        9.2034074215
  O         7.4138961672        8.9731535766       11.0099054724
  C         7.6846012759       10.8338906397        7.9668374332
  C         6.5521387018       10.8030414182        6.9615461642
  H         6.9264032421       10.9475702871        5.9434052727
  H         5.8098205353       11.5716525520        7.2131535174
  H         6.0400938047        9.8321275606        7.0287112613
  C         7.7754383260        7.7473675056       11.0550203923
  C         6.6675949269        6.7149136238       11.0641110529
  H         7.0693140607        5.7080727124       11.2137214172
  H         6.1292339442        6.7567880626       10.1062864837
  H         5.9388909993        6.9598058899       11.8481354907
 Hf        13.4591623826       10.8780434513       10.9572068750
  O        12.4426400434       12.2947967357       12.3735322029
  O        12.9614076181       14.4150174322       10.8413338133
  O        12.8874544411       10.9225648593        7.4191016606
  O        14.5039103139       10.8387562412        9.0268969309
  O        14.5734007511       12.7947215430       10.8320460053
  C        14.1053997454       10.8621633580        7.8123649120
  C        15.1846163179       10.8341509382        6.7495928003
  H        14.7513261092       10.7895162882        5.7457724476
  H        15.8436289497        9.9718813535        6.9199268718
  H        15.8128868222       11.7315088434        6.8460157996
  C        14.1696012264       14.0102962281       10.7448915620
  C        15.2187604232       15.0683433198       10.4895395170
  H        15.1480572932       15.3655014093        9.4320344043
  H        16.2238800931       14.6837467317       10.6885398222
  H        15.0126529762       15.9608408623       11.0928367484
 Hf        10.9846488262        8.3749298033       11.0310671248
  O        12.0685464739        9.8384228623       12.0482354225
  O        14.5748781291        8.9538619458       10.9958157274
  O        10.8402340728        9.0369351472        7.4024722662
  O        10.8426968081        7.1782266493        9.2017827478
  O        12.9633274523        7.3354336709       11.0013068505
  P        10.4004742359        7.6218346181        7.8047859196
  C         8.6339645916        7.3813504335        7.6074669070
  H         8.3336110277        7.6644798841        6.5921690528
  H         8.1166106453        8.0149964212        8.3374373472
  H         8.3859677736        6.3296211075        7.7951512302
  C        14.1778537644        7.7360120952       10.9968985488
  C        15.2547129211        6.6717814166       11.0150104705
  H        16.1142336582        6.9879433122       10.4122724899
  H        14.8593487683        5.7123268178       10.6656840856
  H        15.6091576848        6.5471337729       12.0494676921
 Hf        10.9994004560       13.3924240471       11.0071768381
  O        10.0197551459       11.9058476948       12.0672093902
  O         7.4274759494       12.7947727480       11.2422874285
  O        10.9111391868       12.7080457411        7.3344679215
  O        10.9142503671       14.5748357933        9.1469612880
  O         9.0368971242       14.4153756080       11.1619128141
  P        11.3525848936       14.1158946591        7.7580743944
  C        10.7823904907       15.3262099078        6.5614083364
  H        11.0796617660       15.0203152391        5.5517112920
  H        11.2212254171       16.3036908882        6.7959919071
  H         9.6895793814       15.4014300186        6.6160314056
  C         7.8330411015       14.0123107993       11.3025285738
  C         6.7916529745       15.0700275239       11.5861577950
  H         5.7833447845       14.6962253778       11.3819542418
  H         7.0017244147       15.9769505738       11.0068587856
  H         6.8660527893       15.3362309862       12.6518126936
 Hf        11.1013025764       10.8888929824       13.5100704509
  O        11.9827342693       11.9070863758        9.9410676808
  O        13.1267651658       10.8368524889       14.4974567663
  O        14.6580103745       10.8411336890       12.8033863226
  C        14.3189150163       10.8317287206       14.0418289638
  C        15.4536109200       10.8011553946       15.0436319782
  H        15.0779888156       10.9023766269       16.0663566663
  H        15.9976836641        9.8511356384       14.9418143869
  H        16.1695796525       11.6019640057       14.8158064554
  O         9.9310462497        9.8485589610       10.0172688895
  O         9.1243891434       11.0039839218       14.5931943284
  O         7.4886419424       10.8359697887       13.0300189549
  C         7.9008057377       10.8886481123       14.2346917292
  C         6.8510768675       10.8464960266       15.3245880481
  H         7.3010078916       10.5960269910       16.2906766844
  H         6.3725620138       11.8349795150       15.3995327886
  H         6.0639169027       10.1302574675       15.0593706319
  O         9.5520422643       12.2952516462        9.6355139314
  O        11.1586213871       12.7212202170       14.6703633983
  O        11.0802128413       14.5775453556       12.8640313345
  P        10.6704968861       14.1216347381       14.2647431934
  C        11.2539141325       15.3419140766       15.4443761477
  H        10.9871869062       15.0332071434       16.4617130969
  H        12.3435890593       15.4326894691       15.3603084119
  H        10.7948509070       16.3125698653       15.2202868108
  O        12.3062359334        9.4566021586        9.6044266508
  O        11.1586311828        9.0473975969       14.6714437815
  O        11.0807507749        7.1766593101       12.8676165022
  P        11.5583412445        7.6339861450       14.2518200855
  C        13.3294178379        7.4150965558       14.4511095191
  H        13.6088251865        7.6382287099       15.4879551489
  H        13.6052380631        6.3840505186       14.2011340614
  H        13.8438820487        8.1105797656       13.7776045905
  H         9.1733822315        8.8792625055       13.0494715024
  H        12.8232038982        8.8714573685        9.0297794875
  O        10.9159689818        6.5981798012       15.3223809720
  O        12.9682083144       14.1770070797        7.6517681940
  O        11.0003340027        6.6026042175        6.6883236028
  O         9.0525909690       14.1706455556       14.4252653245
  H         8.9982214966       12.8773443795        9.0925848362
  H        12.9994736825       12.8731860360       12.9173029105
  H         8.7477181102       13.2528707932       14.5743833250
  H        10.3812765349        5.9355545953       14.8506911979
  H        13.2911700863       13.2738870557        7.4677756836
  H        11.7706565778        7.0032058869        6.2477326632
