# Supplementary material for: Atomically precise surface chemistry of zirconium and hafnium metal oxo clusters beyond carboxylate ligands
Source: Chem Sci. 2024 Oct 7;15(42):17380–96. doi: 10.1039/d4sc03859b (PMC11457152; doi:10.1039/d4sc03859b)
Supplement: SC-015-D4SC03859B-s001 [file SC-015-D4SC03859B-s001.zip › DFT/Hf6_MethPOH_exchange/Hf6_MethPOH_5eq.xyz]

112
 i =      200, E =     -1058.5524643028
 Hf         8.6987164268       10.8412912535       11.0010853547
 Hf        11.1360818921       10.8314427233        8.4577591604
  O         9.8549158993        9.4586609239       12.4050554684
  O         9.1462581437        7.3229540750       11.0719285967
  O         9.1880508399       10.8298833969        7.4209701112
  O         7.5864972287       10.7500118624        9.0432896939
  O         7.5779989660        8.9649093368       11.0006451407
  C         7.9738799537       10.7760187616        7.8281225303
  C         6.8948402358       10.7282154828        6.7661484438
  H         7.2868211886       11.0474438533        5.7951694199
  H         6.0407626348       11.3465800484        7.0680008528
  H         6.5309637849        9.6936826166        6.6774129572
  C         7.9431481528        7.7374497240       11.0441667411
  C         6.8335870079        6.7082983174       11.0688322187
  H         7.2385983510        5.6927511854       11.1091213818
  H         6.2063728530        6.8288326937       10.1746329549
  H         6.1846170448        6.8921736410       11.9363134866
 Hf        13.6468720439       10.8645376891       10.8984193045
  O        12.5634039217       12.2922580224       12.3063450605
  O        13.1280594364       14.4173004234       10.8419132184
  O        13.1235054852       10.8343073817        7.3445671489
  O        14.7397468685       10.8441965386        8.9616085500
  O        14.7415568970       12.8001582583       10.8302739025
  C        14.3371620751       10.8318307256        7.7395437723
  C        15.4112717558       10.8493226472        6.6734318018
  H        15.0488773797       10.3792398038        5.7530829907
  H        16.3247532412       10.3645537372        7.0345766674
  H        15.6532432227       11.8980336030        6.4416793669
  C        14.3426893175       14.0204784888       10.7998737429
  C        15.4033669258       15.0898856630       10.6675224133
  H        15.1412861179       15.9630048588       11.2767671580
  H        15.4274099629       15.4218457245        9.6180986444
  H        16.3897368861       14.7004239710       10.9380522360
 Hf        11.1659149082        8.3598535067       10.9931769368
  O        12.2288292383        9.8460180406       11.9793386120
  O        14.7436579615        8.9517778380       10.9927917252
  O        11.0837290237        8.9641682072        7.3307738581
  O        11.0814374353        7.1672642825        9.1897796303
  O        13.1368367991        7.3335883329       11.0029485644
  P        10.6399400152        7.5664524281        7.7761329512
  C         8.8738332917        7.3165742079        7.5883843841
  H         8.5750885528        7.5587856216        6.5620077338
  H         8.3562139426        7.9780660733        8.2933268537
  H         8.6248536898        6.2730694163        7.8163362853
  C        14.3504062225        7.7327572804       11.0111383747
  C        15.4283255889        6.6718680775       11.0710443034
  H        16.3121240143        6.9924093233       10.5073022036
  H        15.0501570082        5.7128237096       10.7016824502
  H        15.7358481967        6.5419129037       12.1197779147
 Hf        11.1628648059       13.3760475032       10.9498397568
  O        10.1627288086       11.9118434776       12.0439202300
  O         7.4970361000       12.6263262766       10.9230428731
  O        11.1649194353       12.6400585805        7.2607143993
  O        11.1558918872       14.4956896544        9.0583240497
  O         9.2828707355       14.4941395275       11.0813513450
  P        11.6670480565       14.0275113296        7.6920323899
  C        11.2438882940       15.2365045882        6.4382234883
  H        11.6312813976       14.9118159709        5.4655932550
  H        11.6702275719       16.2106286502        6.7046847908
  H        10.1518919505       15.3204901624        6.3854278838
  P         7.8430874573       14.0495802932       11.3803824150
  C         6.6917842252       15.1766228303       10.5835864583
  H         5.6661107512       14.9148483569       10.8703201905
  H         6.7947576240       15.0935532406        9.4950705041
  H         6.9081299292       16.2060471447       10.8922863207
 Hf        11.2508751459       10.8759024662       13.4589651436
  O        12.2147512223       11.9091894689        9.8610978107
  O        13.2788738685       10.8332510881       14.4274341741
  O        14.8273397648       10.8457928292       12.7690899598
  C        14.4772141378       10.8217023248       13.9997911128
  C        15.5940856775       10.7661106438       15.0200478364
  H        15.2047574468       10.8881767534       16.0354113648
  H        16.1064014559        9.7965856572       14.9377602085
  H        16.3407395471       11.5393392449       14.7967330791
  O        10.1102237639        9.7813912936        9.9374500341
  O         9.2842060611       11.0097045492       14.5739022487
  O         7.6666535065       10.8406558284       12.9642804859
  C         8.0641420705       10.9842137190       14.1686764839
  C         6.9839077476       11.1605599688       15.2141978528
  H         7.3866548029       11.0562608545       16.2264822355
  H         6.5423623083       12.1612124218       15.0885435751
  H         6.1770905783       10.4363167499       15.0442103847
  O         9.7818566574       12.2326119654        9.6088679060
  O        11.4053613737       12.7069165446       14.6719182274
  O        11.2432152181       14.5817533767       12.8725259578
  P        11.0526403995       14.1479173977       14.3132236436
  C        11.9105089075       15.2950693348       15.3961611023
  H        11.7503040801       15.0150478353       16.4439775059
  H        12.9836438270       15.2670213903       15.1702136844
  H        11.5345628654       16.3107162052       15.2221578451
  O        12.5361170234        9.4499987131        9.5407729550
  O        11.3196307830        9.0495578414       14.6630339925
  O        11.2426736638        7.1770167678       12.8617477014
  P        11.6892671176        7.6228595131       14.2577456914
  C        13.4500849976        7.3621396127       14.5027547326
  H        13.7108671197        7.5799505847       15.5455172805
  H        13.7081315376        6.3246467989       14.2603407313
  H        13.9972936749        8.0440547835       13.8410514318
  H         9.3221490466        8.8984676196       12.9911923997
  H        13.0550452808        8.8645229307        8.9685141576
  O        10.9989605673        6.6024178354       15.3185872765
  O        13.2867199846       14.0903025899        7.6568295058
  O        11.2444641852        6.5184055812        6.6902836558
  O         9.4616171521       14.3360765613       14.7487875845
  O         7.4958280667       14.1874159898       12.9423082305
  H         9.2192637487       12.8084831915        9.0660403897
  H        13.1426182945       12.8475501374       12.8504472624
  H         8.2905096816       14.3798575425       13.5060066780
  H         9.1974202807       13.4971201013       15.1818827189
  H        10.4643939834        5.9485411373       14.8345017505
  H        12.0101985680        6.9151747749        6.2381429009
  H        13.6462518652       13.4116350214        8.2625023226
