# Supplementary material for: Atomically precise surface chemistry of zirconium and hafnium metal oxo clusters beyond carboxylate ligands
Source: Chem Sci. 2024 Oct 7;15(42):17380–96. doi: 10.1039/d4sc03859b (PMC11457152; doi:10.1039/d4sc03859b)
Supplement: SC-015-D4SC03859B-s001 [file SC-015-D4SC03859B-s001.zip › DFT/Hf6_MethPOH_exchange/Hf6_MethPOH_6eq.xyz]

114
 i =      240, E =     -1076.1607976207
 Hf         8.6908786186       10.9801343366       10.9848325699
 Hf        11.1614958282       10.9702335462        8.4859845688
  O         9.7845093015        9.6055684844       12.3950185991
  O         9.1463502977        7.4172263565       11.0021186060
  O         9.2108143754       10.9993788811        7.4128552465
  O         7.6477914236       10.8370155780        9.0477028901
  O         7.5759927315        9.0585042396       11.0003694236
  C         8.0069863776       10.9214899530        7.8262316368
  C         6.9039573734       10.9314275557        6.7895035195
  H         7.3158987312       10.9726375123        5.7766128461
  H         6.2506157271       11.7976118836        6.9647099624
  H         6.2796396350       10.0355350282        6.9093930365
  C         7.9400325854        7.8324703703       10.9933693644
  C         6.8472230760        6.7874603142       10.9517966072
  H         7.1852483382        5.8597689360       11.4263015920
  H         6.6127915582        6.5668076967        9.8993612918
  H         5.9353259869        7.1656567032       11.4267859851
 Hf        13.6415531302       10.9744219383       10.9715580002
  O        12.5477532007       12.3826391364       12.3790297203
  O        13.1810856692       14.5117947651       10.9283795731
  O        13.1287783230       10.9903661673        7.4240174518
  O        14.7411211629       10.9979541318        9.0366870264
  O        14.7504152823       12.8754523730       10.8407186265
  C        14.3435312260       10.9801721802        7.8162040990
  C        15.4088691053       10.9909879787        6.7422296143
  H        15.0980102339       10.3682071166        5.8948520057
  H        16.3731275220       10.6614015431        7.1425053841
  H        15.5161783464       12.0213732035        6.3694943396
  C        14.3847240145       14.1036740917       10.8562213517
  C        15.4661246478       15.1542075265       10.7397825317
  H        15.2446785295       15.9999569339       11.4019405279
  H        15.4615096355       15.5395085759        9.7086296814
  H        16.4515856490       14.7308510270       10.9578251284
 Hf        11.1282905218        8.4555092647       11.0050547458
  O        12.2130856035        9.9221620385       12.0478035755
  O        14.8295484625        9.1294331925       11.0744260192
  O        11.0868176873        9.1444985003        7.3278354260
  O        11.0065228194        7.3241708026        9.1402014883
  O        13.0123082884        7.2685635036       11.0036536768
  P        10.6139562646        7.7491616912        7.7253085451
  C         8.8525167880        7.5672707229        7.4344171995
  H         8.6202721874        7.8264386040        6.3944627503
  H         8.3196916680        8.2475545840        8.1096480643
  H         8.5519662885        6.5331900983        7.6392240152
  P        14.3941419764        7.7140552307       11.4688711593
  C        14.5807514494        7.4721227632       13.2402441751
  H        15.6109169738        7.7036402399       13.5354288596
  H        14.3450230971        6.4320105556       13.4947802136
  H        13.8865515148        8.1479185597       13.7538756569
 Hf        11.1762189007       13.4994293918       10.9828596562
  O        10.1176554390       12.0595211720       12.0594245037
  O         7.4876776259       12.7693147925       10.9190327914
  O        11.2346535947       12.7994463323        7.3336266507
  O        11.2407587614       14.6569143326        9.1280373539
  O         9.2916544598       14.5993374890       11.0099036190
  P        11.7583281348       14.1739244709        7.7680226698
  C        11.3839172384       15.3969665502        6.5129188794
  H        11.7834405190       15.0697213691        5.5460564883
  H        11.8251804291       16.3604317958        6.7937011960
  H        10.2951724865       15.5047124243        6.4397041474
  P         7.8455001929       14.2028445563       11.3204424795
  C         6.7132787645       15.3140264703       10.4755932538
  H         5.6831914571       15.0791570080       10.7700253845
  H         6.8161564694       15.1832774998        9.3917500252
  H         6.9434404600       16.3522815888       10.7414615771
 Hf        11.1935538713       10.9873506607       13.4759676600
  O        12.2186977874       12.0412118482        9.9317848914
  O        13.1953409805       10.8417250804       14.5063417958
  O        14.7554637419       11.0767598894       12.8737485536
  C        14.3952847391       10.9458852867       14.0949255192
  C        15.4968474170       10.8924527469       15.1329921739
  H        15.1350972788       11.2595327553       16.0997015691
  H        15.8061546367        9.8442572873       15.2628802679
  H        16.3719799711       11.4593740245       14.7964832349
  O        10.1221433116        9.9303976642        9.9471774939
  O         9.2093924421       11.1676067653       14.5850193064
  O         7.6444249055       11.0007534203       12.9438783266
  C         8.0022570534       11.1725752002       14.1511109726
  C         6.8955085742       11.4176444977       15.1559894220
  H         7.2699297908       11.3870780305       16.1841030987
  H         6.4544412634       12.4048205308       14.9485926013
  H         6.0943040739       10.6799357214       15.0172475950
  O         9.7913457574       12.3839237199        9.6107905201
  O        11.3303638441       12.7982868316       14.7388420234
  O        11.2397547099       14.6634760374       12.8916308689
  P        11.0357902449       14.2449288951       14.3390729324
  C        11.9307426238       15.3811163864       15.4039344439
  H        11.7622388664       15.1232455446       16.4560697645
  H        13.0025322007       15.3149908864       15.1790896385
  H        11.5885139629       16.4056761025       15.2131599064
  O        12.5423644560        9.5391476306        9.6160899341
  O        11.1658860226        9.2127936235       14.7491244998
  O        11.1600541756        7.3312540966       12.9497676213
  P        10.8801473056        7.7562352931       14.3798909843
  C        11.7175950099        6.6582651429       15.5316656655
  H        11.4241199164        6.9068846150       16.5587873810
  H        11.4391790896        5.6208618302       15.3103553138
  H        12.8026697753        6.7750040442       15.4324438424
  H         9.1593116855        9.0726062495       12.9163233468
  H        13.0854615145        8.9454252475        9.0735936725
  O         9.2837074516        7.4974852608       14.6605643233
  O        13.3765311054       14.1777380803        7.7413450434
  O        11.2466611808        6.6775181343        6.6845208911
  O         9.4524042524       14.4999342452       14.7485982181
  O         7.4952110181       14.4281343374       12.8713778353
  O        15.4812636983        6.6829587944       10.8333896399
  H         9.2518816699       12.9736747310        9.0605729142
  H        13.1363449786       12.9301635829       12.9202861884
  H         8.9792877336        8.1026805010       15.3616840190
  H         9.1479604594       13.6821308406       15.1942028207
  H         8.2941217486       14.5712170404       13.4408851521
  H        11.9697716308        6.1840368490        7.1117842881
  H        13.7120661011       13.4848700307        8.3449820484
  H        16.1712032284        7.1886529312       10.3688448790
