# Supplementary material for: Atomically precise surface chemistry of zirconium and hafnium metal oxo clusters beyond carboxylate ligands
Source: Chem Sci. 2024 Oct 7;15(42):17380–96. doi: 10.1039/d4sc03859b (PMC11457152; doi:10.1039/d4sc03859b)
Supplement: SC-015-D4SC03859B-s001 [file SC-015-D4SC03859B-s001.zip › DFT/Hf6_MethPOH_exchange/Hf6_MethPOH_7eq.xyz]

116
 i =      181, E =     -1093.7701380176
 Hf         8.4750978505       10.9980200276       11.0070938325
 Hf        10.9284636050       10.9903025665        8.4982785667
  O         9.6105272966        9.6027709836       12.3851643356
  O         9.0545163421        7.3382817355       10.9971599740
  O         8.9742603960       10.9244413729        7.4157428552
  O         7.4085507049       10.9165475014        9.0531109960
  O         7.2595549643        9.1880805937       11.0758664536
  C         7.7691095365       10.9246994584        7.8305972390
  C         6.6722406117       10.9090704372        6.7860580414
  H         7.0460636684       11.2784515497        5.8253649247
  H         5.8130741005       11.4977567337        7.1284185001
  H         6.3274865350        9.8731686196        6.6485932368
  P         7.6372749347        7.7762378471       10.6138672763
  C         7.3124536377        7.5762842211        8.8608142492
  H         7.5136630775        6.5396552357        8.5678391042
  H         7.9770751254        8.2556003377        8.3149904471
  H         6.2679945828        7.8340655485        8.6483489467
 Hf        13.4196911887       11.0138778873       10.9936999671
  O        12.3238132171       12.3915302498       12.3862646669
  O        12.8800820777       14.5827485002       10.9260627091
  O        12.9721685003       11.1658711581        7.4872365674
  O        14.5901490213       10.8458847203        9.0510330356
  O        14.4447005950       12.9407382166       10.8312792326
  C        14.1838512849       10.9698912333        7.8448119956
  C        15.2127816644       10.8513179122        6.7397159923
  H        15.0333706497        9.9113423251        6.1956051853
  H        16.2310643493       10.8629330403        7.1408490749
  H        15.0817726245       11.6624982165        6.0112079988
  C        14.0735252800       14.1649914547       10.7634397720
  C        15.1302243632       15.1951623073       10.4468561153
  H        14.9009362908       16.1461760311       10.9409060435
  H        15.1066391015       15.3684951259        9.3595980898
  H        16.1262110912       14.8342412186       10.7233698270
 Hf        10.9545435202        8.4461833510       10.9719870568
  O        12.0385198259        9.9174821280       12.0442358525
  O        14.6694254205        9.1326273057       11.1622183557
  O        10.9230589532        9.2177828648        7.2611495798
  O        10.9195155360        7.3390370895        9.0465533223
  O        12.8712424392        7.2538253199       10.9962567534
  P        11.1822222631        7.7439079768        7.5929265742
  C        10.2325364931        6.7250237659        6.4596057917
  H        10.5574567968        6.9339679469        5.4330543205
  H         9.1671940894        6.9628802610        6.5547371931
  H        10.3969353338        5.6656769412        6.6887083438
  P        14.2986599352        7.7112305547       10.7798382176
  C        15.4449841157        6.5302619535       11.4998667675
  H        16.4757320130        6.8089608946       11.2506013563
  H        15.2266520595        5.5281604014       11.1115019491
  H        15.3249054804        6.5300772918       12.5897958455
 Hf        10.9551507301       13.5210042758       11.0015674065
  O         9.9333754103       12.0560766544       12.0614607383
  O         7.3267175054       12.8027895532       10.9259700656
  O        10.9149389687       12.8022577079        7.3275883544
  O        10.9928442457       14.6657789602        9.1280063863
  O         9.1108766282       14.6606125002       11.0804327468
  P        11.4259767138       14.1894848152        7.7463164451
  C        10.9229254445       15.4173390030        6.5374517633
  H        11.2176808518       15.0934036894        5.5326694265
  H        11.4012871898       16.3761232045        6.7720999535
  H         9.8340493985       15.5406488846        6.5798066297
  P         7.6546173541       14.2459545280       11.3344117476
  C         6.5393225596       15.3319062545       10.4363134183
  H         5.5030015603       15.0953660980       10.7065264497
  H         6.6730056321       15.1801816434        9.3586383110
  H         6.7557696808       16.3764575793       10.6885909205
 Hf        10.9910786448       10.9796692157       13.4783951027
  O        11.9843948523       12.0513922142        9.9447958437
  O        13.0233000359       10.9147788951       14.5077485779
  O        14.5849272271       11.0857023737       12.8676400927
  C        14.2236101324       10.9748115436       14.0916718612
  C        15.3338465595       10.8971922067       15.1187400897
  H        14.9452267552       11.0602234794       16.1288994781
  H        15.7917914976        9.8981287620       15.0681582033
  H        16.1210039195       11.6233378363       14.8807693570
  O         9.9305321169        9.9287738049        9.9496306422
  O         9.0369017047       11.0886634622       14.5796129539
  O         7.4235371597       11.0816513880       12.9631379003
  C         7.8195073197       11.1443426199       14.1708734923
  C         6.7416812645       11.3170861690       15.2216128243
  H         7.1529096788       11.2494001973       16.2334745941
  H         6.2597404926       12.2952079534       15.0736454500
  H         5.9606188812       10.5586079134       15.0771802333
  O         9.5945908440       12.3890462748        9.6148538920
  O        11.0855895894       12.7866371105       14.7492390006
  O        11.0057950452       14.6691220102       12.9466143794
  P        10.7924110687       14.2367183264       14.3802684729
  C        11.6722649840       15.3495938821       15.4825159936
  H        11.4827329074       15.0749907460       16.5268600407
  H        12.7480267098       15.2797982358       15.2785318438
  H        11.3396566499       16.3793030571       15.3034888507
  O        12.3684475322        9.5984695617        9.6101086158
  O        10.9970486695        9.1531260089       14.6799482638
  O        10.9988087553        7.3286329446       12.8620438436
  P        11.4200214644        7.7406318276       14.2638008862
  C        13.1834698726        7.4912223830       14.4982198680
  H        13.4644853930        7.7665425845       15.5213569215
  H        13.4294699580        6.4389504210       14.3117083585
  H        13.7146560160        8.1321645808       13.7842675427
  H         9.0552015083        9.0251385944       12.9333073722
  H        12.9552522287        9.1004124233        9.0186414907
  O        10.7543357771        6.6902829422       15.3166737659
  O        13.0433069772       14.1737190183        7.6522429597
  O        12.7073508396        7.4081381451        7.1693157246
  O         9.2021998562       14.4976927001       14.7551001311
  O         7.2513894445       14.5064190077       12.8663360204
  O        14.5892596839        7.5774475114        9.1355499773
  O         6.6048538993        6.6898701181       11.2469565769
  H         9.0221294821       12.9522853419        9.0698975490
  H        12.9144398228       12.9356447156       12.9301447230
  H         6.9887235113        6.2901472530       12.0479630101
  H         8.0394988417       14.5863406826       13.4645856825
  H         8.8903385230       13.7146814588       15.2520136476
  H        10.2002500580        7.1744957654       15.9538950936
  H        13.3107289310        7.2318215374        7.9308529704
  H        13.3047663078       13.2380952252        7.5139725896
  H        15.2069965211        8.2893176246        8.8746488154
