# Supplementary material for: Atomically precise surface chemistry of zirconium and hafnium metal oxo clusters beyond carboxylate ligands
Source: Chem Sci. 2024 Oct 7;15(42):17380–96. doi: 10.1039/d4sc03859b (PMC11457152; doi:10.1039/d4sc03859b)
Supplement: SC-015-D4SC03859B-s001 [file SC-015-D4SC03859B-s001.zip › DFT/Hf6_MethPOH_exchange/Hf6_MethPOH_8eq.xyz]

118
 i =      158, E =     -1111.3854783555
 Hf         8.5013852387       11.0228867395       10.9994398405
 Hf        10.9913153298       11.0317856815        8.5143386362
  O         9.6127015256        9.6161942494       12.3817096244
  O         9.0659688403        7.3908972272       10.9915284387
  O         9.0519486507       10.9935519043        7.4131278409
  O         7.4805787027       10.9208821117        9.0408410334
  O         7.2527837431        9.2142973599       11.0054007340
  C         7.8458794249       10.9411092366        7.8210342918
  C         6.7527545628       10.8885075912        6.7733670196
  H         7.1462376714       11.1434873152        5.7842822722
  H         5.9319936138       11.5607492829        7.0531665980
  H         6.3377195850        9.8704072827        6.7402001848
  P         7.6589239533        7.8026227926       10.5781167288
  C         7.4132965336        7.5335011382        8.8213627416
  H         7.6153748754        6.4832565653        8.5796373876
  H         8.1183786398        8.1767689191        8.2833115437
  H         6.3846284317        7.7931408457        8.5463871601
 Hf        13.4792359536       10.9982261252       11.0356617652
  O        12.3811841087       12.3925881077       12.3864060853
  O        12.8777295204       14.6600025241       10.9213278538
  O        13.0357333972       11.2509891435        7.4934590633
  O        14.5912683730       10.9228157587        9.1202333598
  O        14.6670175311       12.7984017167       11.0728808617
  C        14.2363308689       11.1912092538        7.9191670482
  C        15.3496971819       11.4757187983        6.9333418941
  H        14.9925215640       11.4121845737        5.9004315386
  H        16.1888811962       10.7871846174        7.0921262924
  H        15.7309481732       12.4895147130        7.1336961480
  P        14.3319812415       14.2422623246       10.6695192276
  C        15.4457850434       15.3302190117       11.5699329899
  H        15.2241951117       16.3746687403       11.3215300569
  H        16.4825101283       15.1000268371       11.2957613894
  H        15.3177488038       15.1746538567       12.6477208675
 Hf        10.9606529868        8.4735896576       10.9735196581
  O        12.0430147571        9.9257458201       12.0531923646
  O        14.6714074691        9.1242925559       11.1609348608
  O        11.0774324459        9.2907711145        7.2576633831
  O        10.9173527417        7.4128607321        9.0363062924
  O        12.8541006803        7.2549089058       11.0067051732
  P        11.2209356546        7.7964660901        7.5850871791
  C        10.2197670921        6.8569798624        6.4267113876
  H        10.6081170688        7.0198027273        5.4138140110
  H         9.1790695767        7.1952354221        6.4690914600
  H        10.2746163954        5.7900477576        6.6724633164
  P        14.2896110614        7.6946332962       10.8213342173
  C        15.4125940621        6.5363921903       11.6110619844
  H        16.4496062201        6.7951765398       11.3655651278
  H        15.1912044911        5.5197690597       11.2646883637
  H        15.2785604788        6.5879168059       12.6981005938
 Hf        10.9871673942       13.5493789966       10.9917651456
  O         9.9520859857       12.0739567352       12.0540846799
  O         7.2654341413       12.7896700218       10.9165487488
  O        10.9092200549       12.8478469750        7.2570025570
  O        10.9935303238       14.7391223667        9.0573576402
  O         9.0623364576       14.6560645285       11.0698540321
  P        11.2141901281       14.2944743421        7.6267120025
  C        10.3647198624       15.4212874124        6.5152008074
  H        10.5519451121       15.1354684838        5.4735413318
  H        10.7200361778       16.4442991651        6.6892391477
  H         9.2872097046       15.3784913225        6.7169413865
  P         7.6042375356       14.2404585838       11.2891972306
  C         6.5092149250       15.3150312870       10.3502687139
  H         5.4668027636       15.0893167109       10.6062337953
  H         6.6587464555       15.1428597778        9.2777518496
  H         6.7268628243       16.3632517739       10.5855751469
 Hf        11.0137620799       11.0050245279       13.4866246017
  O        12.0498998862       12.0758813512        9.9505313125
  O        12.9639028410       10.9200717009       14.5783775340
  O        14.5762861111       10.9245698344       12.9702205661
  C        14.1788224814       10.9028556814       14.1843587576
  C        15.2561794702       10.8391813350       15.2478006132
  H        14.8290235233       10.9597558812       16.2480944042
  H        15.7687594038        9.8686463696       15.1828270198
  H        16.0129892326       11.6110590690       15.0563310350
  O         9.9444837057        9.9508382099        9.9388292475
  O         9.0544411195       11.1742885074       14.5866110402
  O         7.4803951562       11.0793604396       12.9534395333
  C         7.8431459610       11.1719522499       14.1666645292
  C         6.7443214949       11.3202735433       15.1982869605
  H         7.1343194839       11.2110563416       16.2150955409
  H         6.2815233261       12.3118032486       15.0784784892
  H         5.9548407983       10.5814091893       15.0096394089
  O         9.6194857919       12.4522373362        9.6161849117
  O        11.1582734859       12.8635170442       14.7427216823
  O        10.9976320546       14.6726487464       12.8835395184
  P        10.7513837510       14.2719204722       14.3276373316
  C        11.5015262146       15.4963876551       15.4053290805
  H        11.3112715889       15.2405963159       16.4541662838
  H        12.5832601160       15.5176926253       15.2240730341
  H        11.0819373598       16.4851072597       15.1828629509
  O        12.3854145043        9.6141226461        9.6176115276
  O        10.9933719174        9.2046703967       14.6685984726
  O        10.9297504165        7.3377989825       12.8718750535
  P        11.3667384880        7.7764971189       14.2698155730
  C        13.1183902812        7.5128327528       14.5660875458
  H        13.3495914831        7.7485619963       15.6120353119
  H        13.3757722950        6.4695347358       14.3508073223
  H        13.6816630943        8.1857719910       13.9086753482
  H         9.0619047788        9.0276388983       12.9221117280
  H        12.9881240389        9.1521955091        9.0134158493
  O        10.6697553752        6.7582817810       15.3217483049
  O        12.8082623442       14.5014648377        7.2460646492
  O        12.7108495177        7.3281996017        7.1725449500
  O         9.1339480126       14.4121766618       14.6689664467
  O         7.1671283414       14.5145257035       12.8038093124
  O        14.5942852902        7.4967444361        9.1972609559
  O         6.5999242237        6.7655330495       11.2476580439
  O        14.7463886085       14.5044969817        9.1371375341
  H         9.0318353977       13.0016960786        9.0749391868
  H        12.9605261339       12.9435264339       12.9360714656
  H         7.9463344106       14.5816510875       13.4160665235
  H         6.0283544887        7.2439012351       11.8738148117
  H        10.0118526007        6.2106370960       14.8572436800
  H         8.8709721223       13.5572558814       15.0718524020
  H        13.3130919723        7.1955174225        7.9439407440
  H        13.0984099062       13.6595172943        6.8355143350
  H        13.9608123385       14.6130957213        8.5378448213
  H        15.2662082678        8.1469338789        8.9143613659
