# Supplementary material for: Atomically precise surface chemistry of zirconium and hafnium metal oxo clusters beyond carboxylate ligands
Source: Chem Sci. 2024 Oct 7;15(42):17380–96. doi: 10.1039/d4sc03859b (PMC11457152; doi:10.1039/d4sc03859b)
Supplement: SC-015-D4SC03859B-s001 [file SC-015-D4SC03859B-s001.zip › DFT/Hf6_MethPOH_exchange/Hf6_MethPOH_9eq.xyz]

120
 i =      104, E =     -1128.9989738172
 Hf         8.4954135117       11.0128654157       10.9961226269
 Hf        10.9514909908       11.0081770692        8.5021848484
  O         9.6193822873        9.6140208827       12.3931257101
  O         9.1051896260        7.3338673002       10.9952751064
  O         8.9752711731       10.9124432839        7.4180555785
  O         7.4091794838       10.9935348335        9.0536113274
  O         7.3288447148        9.1982067480       11.0006537968
  C         7.7709079869       10.9459263281        7.8321014978
  C         6.6706783028       10.9089764029        6.7909653091
  H         7.0518811912       11.2092798363        5.8094483010
  H         5.8342246842       11.5468045192        7.1007316943
  H         6.2860810824        9.8806057833        6.7181958461
  P         7.6367487183        7.7124437727       11.2252812421
  C         6.5125512252        6.7292112435       10.2265017710
  H         6.7658200680        5.6670225324       10.3238885327
  H         6.5713888628        7.0334707776        9.1768624980
  H         5.4907190987        6.8943680756       10.5901784396
 Hf        13.5147842195       10.9929820918       11.0134537561
  O        12.3781843789       12.3932723314       12.3847139456
  O        12.8778953282       14.6596910413       11.0052414666
  O        12.8837493114       11.2558272174        7.2565644927
  O        14.6719463577       11.0747199636        9.1344198120
  O        14.6662493042       12.8083517044       11.1541757878
  P        14.2927773228       10.8149785994        7.6920828132
  C        15.5272943566       11.5680917855        6.6250897305
  H        15.2812399953       11.3933711509        5.5709388385
  H        16.5072427546       11.1302851162        6.8519097979
  H        15.5707685009       12.6468088740        6.8259010940
  P        14.3328331122       14.2470846629       10.7314058705
  C        15.4494847739       15.3518437122       11.6058271386
  H        15.2294249142       16.3910256937       11.3355029238
  H        16.4857099320       15.1131253789       11.3373685968
  H        15.3200599235       15.2197547612       12.6865507859
 Hf        10.9738416557        8.4757057695       11.0002207436
  O        12.0520525040        9.9326032105       12.0566378635
  O        14.6613512790        9.1287382953       11.0745719350
  O        11.0071640387        9.2002666238        7.3170443056
  O        10.9889279269        7.3324306184        9.1007883866
  O        12.7989033441        7.3359268703       11.0067235952
  P        10.5448193469        7.7962198965        7.7157384979
  C         8.7741379101        7.6414005270        7.4722696040
  H         8.5226220169        7.9258658751        6.4435538830
  H         8.2727220343        8.3167455429        8.1745539249
  H         8.4674152198        6.6068100166        7.6634254445
  P        14.2162263715        7.7136062261       11.4403307326
  C        14.4642574098        7.3695326399       13.1841317799
  H        15.5088570955        7.5655981103       13.4520298036
  H        14.2103079793        6.3238937241       13.3947630574
  H        13.8048965392        8.0350596540       13.7540347846
 Hf        11.0125835289       13.5306321250       10.9806682748
  O         9.9510875441       12.0697313854       12.0577758420
  O         7.3343537193       12.7989106324       10.9926522990
  O        10.7458965825       12.7993955371        7.2595523306
  O        11.1518623531       14.6570146144        9.0381905458
  O         9.1300945951       14.6603438946       10.9231610332
  P        11.3048300016       14.1827644379        7.6010944049
  C        10.6446499374       15.4334801583        6.4962072529
  H        10.7391387623       15.1007396759        5.4562138235
  H        11.1978697004       16.3702330973        6.6372154560
  H         9.5884810796       15.6050234801        6.7370914724
  P         7.6898241833       14.2639713944       11.2793485113
  C         6.5393337165       15.3035231491       10.3703280509
  H         5.5145775435       15.0828969499       10.6929179925
  H         6.6297773171       15.0928855145        9.2980622521
  H         6.7649777032       16.3598990341       10.5563169669
 Hf        11.0344362120       11.0091765601       13.4716497922
  O        12.0550815566       12.0592728744        9.9361389058
  O        12.9759393509       10.9962336039       14.5781883695
  O        14.5789180128       10.9167779633       12.9652655540
  C        14.1878211907       10.9348123177       14.1804957725
  C        15.2701015347       10.8876443770       15.2402817546
  H        14.8387052117       10.9218598325       16.2452552924
  H        15.8616323558        9.9698647169       15.1173534716
  H        15.9606594532       11.7298698112       15.0958758481
  O         9.9408579064        9.9365940163        9.9417701402
  O         9.0357995453       11.0117866254       14.5849658906
  O         7.4251236440       11.0783023938       12.9659719120
  C         7.8182690834       11.1171927673       14.1723471230
  C         6.7411076092       11.3028584894       15.2238938859
  H         7.1551176177       11.2796961178       16.2368246074
  H         6.2334212232       12.2622567144       15.0450617760
  H         5.9778622834       10.5206008263       15.1092641274
  O         9.6188427727       12.3917623137        9.6140696857
  O        11.0799428171       12.7917226428       14.7491180168
  O        10.9157422975       14.6656345738       12.9510715824
  P        10.7291047177       14.2317615658       14.3894046805
  C        11.5786493522       15.3836639846       15.4743758891
  H        11.4209476147       15.1029873329       16.5221488935
  H        12.6515095830       15.3614590127       15.2463892247
  H        11.1973801272       16.3971941866       15.2997541863
  O        12.3864926372        9.6149326090        9.6082330012
  O        11.1543424405        9.2085109484       14.7502729897
  O        11.0001700372        7.3285050879       12.9576844922
  P        10.7708661406        7.7822856172       14.3804948620
  C        11.4837793188        6.6133578563       15.5424309842
  H        11.2230681272        6.8999119522       16.5682545696
  H        11.0999811026        5.6085847847       15.3282338927
  H        12.5749980489        6.6161215527       15.4335787550
  H         9.0113846363        9.1373231937       12.9802061852
  H        12.9297391492        8.9843025615        9.1031977878
  O         9.1273821622        7.6592914862       14.6661932482
  O        12.8878258785       14.0898941511        7.1794304206
  O        11.1702831361        6.7692076149        6.6116966715
  O         9.1343160206       14.4203543712       14.8232438258
  O         7.3292375289       14.6011614339       12.7986607916
  O        15.2480103336        6.6768639521       10.7489156617
  O         7.1728978280        7.2532806187       12.7066891299
  O        14.7436700749       14.5081174647        9.2046315845
  O        14.4135230594        9.2040792041        7.4131643002
  H         9.0609668247       12.9545201379        9.0539117455
  H        12.9760912189       12.9457980517       12.9123167356
  H        13.0312674388       13.1122479251        7.0276609919
  H        13.6981353299        8.9300202171        6.8047047419
  H        14.0014943350       14.4033763375        8.5517724280
  H        15.6172001783        7.0660291288        9.9350604200
  H         8.8621988112        8.3760031602       15.2758895653
  H         8.8539646183       13.5770579235       15.2325713726
  H         8.0895526110       14.5875813267       13.4356643132
  H         7.9073746960        7.2367407056       13.3662632618
  H        11.5576016405        6.0024146753        7.0704573268
