# Supplementary material for: Atomically precise surface chemistry of zirconium and hafnium metal oxo clusters beyond carboxylate ligands
Source: Chem Sci. 2024 Oct 7;15(42):17380–96. doi: 10.1039/d4sc03859b (PMC11457152; doi:10.1039/d4sc03859b)
Supplement: SC-015-D4SC03859B-s001 [file SC-015-D4SC03859B-s001.zip › DFT/ReadMe.txt]

Zr6/Hf6 indicates clusters with Zr6O8H4/Hf6O8H4 core.
The naming of ligands are as follows:
MethPH: Methylphosphinic acid
EthPH: Ethylphosphinic acid
MethPOH: Methylphosphonic acid
EthPOH: Ethylphosphonic acid
diMethPH: Dimethylphosphinic acid
diEthPH: Diethylphosphinic acid
