# Supplementary material for: Atomically precise surface chemistry of zirconium and hafnium metal oxo clusters beyond carboxylate ligands
Source: Chem Sci. 2024 Oct 7;15(42):17380–96. doi: 10.1039/d4sc03859b (PMC11457152; doi:10.1039/d4sc03859b)
Supplement: SC-015-D4SC03859B-s001 [file SC-015-D4SC03859B-s001.zip › DFT/Zr12_diMethPH_exchange/Zr12_diMethPH_1eq_belt_bridging.xyz]

256
 i =       35, E =     -2198.8894474286
 Zr        17.2157852714       21.1852445046       20.7930717922
 Zr        15.6154111483       11.8869070998       12.1905125114
 Zr        14.7893494834       17.3405784516       18.6294072791
 Zr        18.0607477783       15.7149751821       14.3083139194
 Zr        18.2394047534       17.9890420734       19.5740771782
 Zr        14.6166039409       15.0542807456       13.3599965932
 Zr        15.5580504273       18.2237859951       21.8927501765
 Zr        17.2764954536       14.7999198059       11.0310027282
 Zr        13.8816264254       20.5112938850       19.7567260129
 Zr        18.9580311140       12.5258895493       13.2189910086
 Zr        16.5575818051       20.2813330588       17.4540274516
 Zr        16.2996103996       12.7904428402       15.5420385132
  O        16.2490890543       17.4865649186       20.1171744064
  O        16.5955165578       15.5839175772       12.8068683977
  O        14.8478466967       19.3949993203       18.3107692508
  O        18.0053469866       13.6762882245       14.6695328162
  O        17.6457475190       19.9574729960       19.1984577859
  O        15.2568962525       13.1215076654       13.7745432124
  O        15.3599974302       20.2187393137       21.2122724483
  O        17.4761891208       12.7898762735       11.7195218899
  O        15.6886429505       21.6877224459       19.2271866159
  O        17.1538552060       11.3788649388       13.7666539694
  O        16.8312898168       17.9926562154       17.7426350870
  O        16.0093734448       15.0898881486       15.1858956417
  O        17.5763378999       19.1364276320       21.6218564113
  O        15.2612060532       13.9275043073       11.3078162257
  O        13.8530961447       18.3934930285       20.4662732942
  O        18.9897236629       14.6141744800       12.4537757917
  O        16.2577542330       23.0988724786       21.7777585895
  O        16.4161422651        9.9061682125       11.2186321673
  C        16.7059253729       22.7805477189       22.9222338161
  C        15.9720428608       10.2463509906       10.0779863238
  O        17.4069275451       21.6971412388       23.0231081859
  O        15.3446757973       11.3771728520        9.9746598460
  C        16.4378609947       23.6147662458       24.1438302269
  C        16.1528466266        9.3803898335        8.8632982017
  H        15.8715623978       24.5138238643       23.8810488555
  H        16.7512356995        8.4965435876        9.1056218606
  H        17.3894697408       23.8932467813       24.6174187416
  H        15.1676216800        9.0702599530        8.4864452993
  H        15.8768094675       23.0160161939       24.8753516061
  H        16.6354489801        9.9617163815        8.0655941458
  O        15.8333905619       19.1364431723       24.0112103305
  O        16.9954248977       13.9427134256        8.9081193253
  C        14.5865706808       19.1217296770       24.2561955361
  C        18.2438822174       13.9239962073        8.6605971020
  O        13.7891256126       18.6445072747       23.3527208639
  O        19.0543988284       14.3578345735        9.5692253888
  C        14.0260298243       19.6476857197       25.5476813459
  C        18.7766658058       13.4203145756        7.3487024029
  H        14.8312312763       19.9843863880       26.2082872848
  H        17.9826367750       12.9341647514        6.7724734756
  H        13.4360506275       18.8631965693       26.0417472883
  H        19.1758481041       14.2684192650        6.7732465788
  H        13.3408215717       20.4800315517       25.3327939672
  H        19.6085983437       12.7258377482        7.5244378638
  O        13.3678133862       22.5391873083       20.6997319873
  O        19.5480828993       10.4747220765       12.2971576916
  C        12.5338726236       22.0338561430       21.5496751291
  C        20.3565196182       11.0256598598       11.4510425745
  O        12.3697576104       20.7778846967       21.5349735572
  O        20.4627459750       12.2914619657       11.4666095316
  C        11.8036000545       22.9287906327       22.5103906341
  C        21.1408591573       10.1742530269       10.4934657232
  H        11.2021925883       23.6564805199       21.9472126608
  H        21.8098359105        9.5119128602       11.0615237133
  H        12.5316888614       23.5011068959       23.1019365450
  H        20.4556361504        9.5312692215        9.9243577167
  H        11.1563304897       22.3411307305       23.1689832625
  H        21.7292426511       10.7998273871        9.8147355175
  O        19.3826257038       21.1365916460       21.2133239692
  O        13.3782395285       12.0417056820       11.8058022005
  P        20.5057908550       20.2416686734       20.6766023015
  C        12.5353644555       12.9777377313       12.0032634790
  O        20.0554772834       18.8004789560       20.3783412049
  O        12.7940664113       14.1103437570       12.5394666468
  O        18.1434653901       22.7756915218       19.5449223760
  O        14.6847574724       10.3151863782       13.4483631906
  C        18.1476599639       22.9824230115       18.2842399194
  C        14.6676991386       10.1147163039       14.7114906726
  O        17.6558057059       22.1950081988       17.4061155578
  O        15.1802621412       10.8868542741       15.5902252614
  C        18.7697459352       24.2639433842       17.7855037193
  C        14.0186674018        8.8440548909       15.2030329106
  H        17.9526415518       24.9855521536       17.6361870022
  H        14.8068017163        8.0785855105       15.2679350067
  H        19.2610121065       24.1021596690       16.8193652787
  H        13.5970471198        8.9880427738       16.2037251215
  H        19.4700462387       24.6707966231       18.5220769008
  H        13.2553344171        8.5003038339       14.4971701796
  O        14.4439148282       17.0741806053       16.4155272367
  O        18.4012490913       16.0005756705       16.5071833158
  C        18.9785078412       15.5505220370       17.5526643119
  C        13.8974258880       17.5240716868       15.3567219602
  O        18.8075028111       16.0770707981       18.7101442768
  O        14.0999959659       16.9950449947       14.2036149261
  C        19.9051704737       14.3661394826       17.4947555146
  C        12.9752079889       18.7128694952       15.3894566027
  H        19.6662739358       13.7127688777       16.6512778527
  H        13.2100325659       19.3732140881       16.2288807525
  H        19.8606565999       13.8189603418       18.4422274596
  H        13.0326503911       19.2493920233       14.4367770242
  H        20.9300626724       14.7465648594       17.3717863524
  H        11.9476790923       18.3383576185       15.5075934555
  O        15.7586381638       15.4184819747       18.0596523106
  O        17.1579432087       17.6559296168       14.9325075682
  C        16.5685209651       18.7278313778       14.5740605997
  C        16.3084273531       14.3281730702       18.4191770179
  O        16.0952447197       19.5586552568       15.4260100468
  O        16.7419520995       13.4615959260       17.5760877706
  C        16.3986011829       19.0753895319       13.1193550289
  C        16.4904943843       13.9868561978       19.8741224660
  H        17.2811505240       19.6538907141       12.8079710250
  H        15.6500628384       13.3445719022       20.1765610441
  H        15.5147965350       19.7077867877       12.9876591731
  H        17.4138804091       13.4130210599       20.0067063914
  H        16.3326621074       18.1740496533       12.5024925201
  H        16.4962288542       14.8856861085       20.4963681188
  O        12.6094955762       17.5755994057       18.2368961626
  O        20.2830462240       15.5250256110       14.6138715695
  C        11.7321412655       18.4749291324       18.4757295110
  C        21.1411511869       14.5993335848       14.4291172298
  O        11.9691390211       19.6286954285       18.9721180888
  O        20.8649850271       13.4247421850       14.0168851166
  C        10.2951698538       18.1358459448       18.1572023754
  C        22.5904349164       14.9296681895       14.6937848784
  H        10.2368735577       17.4477827156       17.3062845830
  H        22.6798435926       15.6791678542       15.4880486460
  H         9.7126727769       19.0441605217       17.9707897840
  H        23.1563080297       14.0248915761       14.9393368910
  H         9.8777877330       17.6225086016       19.0364175403
  H        22.9977289591       15.3609806067       13.7667109646
  O        18.6418164732       16.5835322579       21.2888086503
  O        14.1785643410       16.4165305310       11.6401079042
  C        18.0717432074       16.3113197918       22.3937919622
  C        14.7261865055       16.6913188348       10.5242326340
  O        16.9268339017       16.7504109844       22.7731641184
  O        15.8622478331       16.2526431512       10.1369613050
  C        18.8113769145       15.4102123284       23.3533647091
  C        13.9628611829       17.5826477448        9.5744864382
  H        18.1121404188       14.8810145754       24.0091458585
  H        14.6450337198       18.0997165183        8.8916003883
  H        19.4539406176       16.0543047953       23.9729717635
  H        13.2988773164       16.9336226999        8.9833804191
  H        19.4525866642       14.7088301378       22.8085662937
  H        13.3417028934       18.2944742812       10.1289440007
  O        19.6314807033       18.4000372392       17.8191329351
  O        13.2117035052       14.6014697412       15.0925256259
  C        19.5391552159       19.1341697758       16.7849660691
  C        13.3156728144       13.8885707901       16.1437577422
  O        18.5467726814       19.8870980628       16.4986148914
  O        14.3437275953       13.2065277403       16.4893824065
  C        20.6901698783       19.1146990743       15.8042038587
  C        12.1363087853       13.8642116469       17.0886021881
  H        20.8006753411       20.0945084890       15.3259932639
  H        12.0516085396       12.8813389846       17.5659148919
  H        20.4695972868       18.3744492707       15.0188744006
  H        12.3090676434       14.6121258272       17.8789610435
  H        21.6179062993       18.8172145609       16.3044365360
  H        11.2136285919       14.1226994870       16.5588652036
  O        13.8612375604       15.7578320183       19.8870824565
  O        18.9766376531       17.2513793629       13.0201709309
  C        13.8481019420       15.5408582796       21.1494915692
  C        19.0049789031       17.4542511242       11.7564812660
  O        14.4365522044       16.2548041284       22.0258502690
  O        18.3980614949       16.7453916643       10.8881102084
  C        13.0561111574       14.3462496643       21.6286019922
  C        19.8433456453       18.6092215062       11.2642821580
  H        12.0043127843       14.6554012264       21.7171108343
  H        20.8773980850       18.2462925387       11.1622011900
  H        13.4094985887       14.0139333307       22.6102236456
  H        19.4940538830       18.9536561313       10.2853926023
  H        13.1040820022       13.5316046991       20.8967746745
  H        19.8446031119       19.4273501856       11.9935391675
  O        13.2806828750       21.7822559466       18.0453877961
  O        19.5546794168       11.2966471169       14.9488640794
  C        13.8721977611       22.1027244546       16.9549489233
  C        18.9599302843       10.9615008962       16.0328621340
  O        15.0177406471       21.6903291548       16.5824230026
  O        17.8215894653       11.3869098982       16.4149253145
  C        13.1469023475       23.0411028086       16.0164917080
  C        19.6638354351        9.9839747768       16.9456226927
  H        13.8111655141       23.8753451316       15.7560185189
  H        19.0151652872        9.1099090738       17.0931691802
  H        12.2213074753       23.4121453171       16.4668333002
  H        20.6261758181        9.6751717531       16.5267072358
  H        12.9155528835       22.5065733777       15.0843135752
  H        19.8129224703       10.4481578133       17.9300232871
  C        21.8391701294       20.1555143711       21.8904103773
  C        11.1135970740       12.7562189950       11.5426588530
  H        22.6890194107       19.6036717081       21.4701023242
  H        22.1584457750       21.1650282606       22.1759806165
  H        21.4604804224       19.6211562875       22.7702432891
  H        10.9796362981       13.2911273971       10.5906803094
  H        10.9151550499       11.6914572783       11.3848127940
  H        10.4096523332       13.1838472856       12.2662213239
  H        12.9873059755       18.0136416577       20.7834074073
  H        15.5726410721       22.6428933478       18.9742287057
  H        17.1852171203       17.5078953153       16.9603242018
  H        18.2298101899       19.0739969890       22.3632772064
  H        17.2820562508       10.4218413633       13.9967568796
  H        19.8612540736       14.9586637267       12.1439714554
  H        14.6261036907       13.9767866759       10.5492171917
  H        15.6488244605       15.6060619752       15.9442828689
  C        21.2185524445       21.0002438487       19.1966123551
  H        21.6344751837       21.9826369632       19.4529275769
  H        20.4248960561       21.1324616836       18.4513623594
  H        22.0035951251       20.3578470152       18.7797517334
  O        15.4253921102       24.3371552528       18.4820412418
  C        14.6669540278       25.2093172987       18.9168730984
  O        13.6923198569       25.0017086115       19.8037609702
  H        13.6535850322       24.0401916939       20.1242443452
  C        14.7599567621       26.6536966202       18.4927484198
  H        15.3747270008       26.7405528892       17.5915470285
  H        15.2264257936       27.2337917404       19.3028896147
  H        13.7612050060       27.0743825556       18.3218444197
  O        17.4926985930        8.6630443193       14.4336186965
  C        18.1676389213        7.7549299797       13.9407564444
  O        19.1385334843        7.9247327119       13.0338034963
  H        19.2340609888        8.8984693903       12.7759742763
  C        17.9752413955        6.3030602628       14.3002117924
  H        17.3579232810        6.2186551569       15.1998320567
  H        17.4695915086        5.7930381055       13.4668409320
  H        18.9432341010        5.8077945116       14.4476935448
  O        19.3824668510       18.8914644040       23.8415517865
  C        19.3989827487       19.5296587185       24.8970889148
  O        18.8055279175       20.7123580342       25.0813171464
  H        18.2894509400       21.0068516866       24.2616121259
  C        20.1031224456       19.0454236548       26.1404267110
  H        20.6406122418       19.8665527053       26.6307810761
  H        20.7884115613       18.2297556848       25.8898862270
  H        19.3502410627       18.6739415763       26.8516501278
  O        13.4492008262       14.1132959556        9.0844009175
  C        13.3783118241       13.4742005515        8.0337740999
  O        13.9508113346       12.2814279323        7.8391514602
  H        14.4726966537       12.0044436700        8.6603924462
  C        12.6399782279       13.9645795280        6.8141712733
  H        12.0962977361       13.1451334490        6.3282472345
  H        11.9559669330       14.7729650506        7.0907747017
  H        13.3729030828       14.3504622644        6.0897368178
  O        11.4582166827       17.3353298359       21.3027954383
  C        10.7669839592       17.5954621119       22.2973643360
  O        11.2192798263       18.1485496829       23.4238881229
  C         9.2851247824       17.3187327608       22.3439549736
  H         9.0231109640       16.5494257270       21.6102737624
  H         8.7504211085       18.2455607062       22.0855144723
  H         8.9679870379       17.0211200246       23.3503412916
  H        12.2138398644       18.3605611131       23.3542463067
  O        21.6894218351       15.5867166869       11.4611854134
  C        22.2778873418       15.2848109291       10.4194639517
  O        21.6932855222       14.7672543846        9.3288566389
  C        23.7666038206       15.4515058399       10.2377942927
  H        24.1613731268       16.1412293096       10.9904690602
  H        24.2495994908       14.4712188771       10.3667623404
  H        24.0028672746       15.8047715866        9.2266188614
  H        20.7050764840       14.6138586802        9.4910002319
