# Supplementary material for: Atomically precise surface chemistry of zirconium and hafnium metal oxo clusters beyond carboxylate ligands
Source: Chem Sci. 2024 Oct 7;15(42):17380–96. doi: 10.1039/d4sc03859b (PMC11457152; doi:10.1039/d4sc03859b)
Supplement: SC-015-D4SC03859B-s001 [file SC-015-D4SC03859B-s001.zip › DFT/Zr12_diMethPH_exchange/Zr12_diMethPH_1eq_chelating.xyz]

256
 i =       62, E =     -2198.8853073575
 Zr        17.2142005644       21.1818104605       20.7925556770
 Zr        15.6110732548       11.8737844574       12.1946156084
 Zr        14.8088127739       17.3512748562       18.6561859154
 Zr        18.0572813365       15.7205497851       14.3090856274
 Zr        18.2408815564       18.0273993220       19.5928224456
 Zr        14.6230195298       15.0516602431       13.3617194828
 Zr        15.5770213155       18.2441414651       21.9465633691
 Zr        17.2721964182       14.7926626195       11.0342105983
 Zr        13.9039222533       20.5326026790       19.7799891712
 Zr        18.9485397865       12.5177053061       13.2147753988
 Zr        16.5487216948       20.3012846693       17.4467426444
 Zr        16.3046063913       12.7913166488       15.5415527548
  O        16.2551702407       17.4952255899       20.1309939555
  O        16.5923228877       15.5842796637       12.8014300228
  O        14.8400861959       19.4039053370       18.3201133093
  O        18.0039555628       13.6794746579       14.6677476216
  O        17.5811134221       19.9603988176       19.2118338838
  O        15.2600055770       13.1197644733       13.7760583688
  O        15.3570544363       20.2786156915       21.2793186080
  O        17.4765675609       12.7857196922       11.7179737049
  O        15.6863031570       21.6967858529       19.2298079601
  O        17.1513443284       11.3776539857       13.7686920387
  O        16.8347325515       18.0459439557       17.7433342862
  O        16.0135507106       15.0911641099       15.1853999396
  O        17.5796451453       19.1397041406       21.6223795792
  O        15.2621932328       13.8708558784       11.3012809726
  O        13.8671906549       18.4054990173       20.5366772793
  O        18.9850524607       14.6129524779       12.4518191029
  O        16.3382222718       23.1048163184       21.7801574323
  O        16.4191049541        9.9016828938       11.2219589515
  C        16.8526376222       22.8216969572       22.9058811650
  C        15.9288910504       10.1954589605       10.0887472298
  O        17.4933922393       21.7021888581       23.0182887481
  O        15.2631390345       11.3018641461        9.9794756858
  C        16.7573875295       23.7600058897       24.0767505787
  C        16.1018398399        9.3048692887        8.8908175395
  H        15.9068250178       24.4392283615       23.9545991123
  H        16.6909850237        8.4197590740        9.1505781165
  H        17.6790848909       24.3603105099       24.1170651116
  H        15.1154527274        9.0009208892        8.5129626889
  H        16.6841215701       23.2019374706       25.0178354185
  H        16.5967173130        9.8665413950        8.0860937739
  O        16.0864935040       19.1346932539       24.0079668874
  O        16.9943369998       13.9410443786        8.9059409830
  P        14.6578729995       19.1657965532       24.5572893529
  C        18.2414603834       13.9170191097        8.6599563672
  O        13.7787924205       18.5614404318       23.4294903037
  O        19.0491192336       14.3559466246        9.5698439572
  C        14.1207755520       20.8434941323       24.9486708800
  C        18.7839208359       13.3932895332        7.3601878326
  H        14.7545439018       21.2698546281       25.7365883167
  H        17.9709428109       13.0495880491        6.7128697958
  H        13.0740388605       20.8444178890       25.2788343522
  H        19.3563450202       14.1846107467        6.8558201101
  H        14.2154417951       21.4426677605       24.0338821703
  H        19.4823869350       12.5693438240        7.5628081265
  O        13.3592054791       22.5983638788       20.7085148253
  O        19.4713952891       10.4161624796       12.2945251791
  C        12.5020654868       22.0683294437       21.5215255929
  C        20.2984610800       10.9437124218       11.4509134704
  O        12.3753464915       20.8026585715       21.5287398577
  O        20.4590053925       12.2054686478       11.4705997108
  C        11.6782685062       22.9492551683       22.4197436189
  C        21.0404007025       10.0687840357       10.4798798499
  H        10.9691682000       23.5229924466       21.8049271508
  H        21.6717368085        9.3611544669       11.0360658009
  H        12.3246460303       23.6749838806       22.9306912188
  H        20.3223520449        9.4734449183        9.8992314376
  H        11.1228454166       22.3477393344       23.1464157353
  H        21.6616269726       10.6737946125        9.8119428284
  O        19.4519967732       21.0489154184       21.1239066948
  O        13.3744585747       12.0334509101       11.8792375350
  C        20.2997438568       20.1117267695       20.9625615769
  C        12.5312774637       12.9727666546       12.0420609231
  O        20.0449073533       18.9679826437       20.4553273587
  O        12.7933452687       14.1190738213       12.5425153818
  O        18.1484281359       22.7699163455       19.5509965602
  O        14.6848776720       10.3121803784       13.4515005727
  C        18.1756029312       22.9665278938       18.2882878031
  C        14.6619240412       10.1166793906       14.7156304706
  O        17.6578719908       22.1971498661       17.4092447400
  O        15.1803200727       10.8872550213       15.5912985102
  C        18.8463056750       24.2233667824       17.7906676952
  C        13.9959771053        8.8567521439       15.2118137592
  H        18.0595341319       24.9776117895       17.6396767898
  H        14.7786709297        8.0889536761       15.3062809804
  H        19.3324935770       24.0414617638       16.8256363990
  H        13.5541858442        9.0189973688       16.2010661694
  H        19.5617445022       24.6011620454       18.5281525927
  H        13.2453511074        8.5061957609       14.4958590005
  O        14.5147446829       17.0774436817       16.4161728306
  O        18.4009120003       16.0040909023       16.5089795216
  C        18.9809483872       15.5634990424       17.5582863993
  C        13.9374571709       17.5261544184       15.3704422949
  O        18.8062922004       16.0885400186       18.7152337070
  O        14.1034989717       16.9965134332       14.2120689299
  C        19.9173229574       14.3857478076       17.4985404123
  C        13.0226542041       18.7203490038       15.4261188767
  H        19.6741307208       13.7251134828       16.6615963960
  H        13.2621830868       19.3674681074       16.2743238696
  H        19.8891215063       13.8431347228       18.4491746998
  H        13.0820896769       19.2717552298       14.4818154403
  H        20.9375117155       14.7737964571       17.3608765422
  H        11.9924926325       18.3507443374       15.5363775113
  O        15.7599943723       15.4218955669       18.0625456848
  O        17.1541562792       17.6675126803       14.9326277051
  C        16.6033573155       18.7585375550       14.5686766685
  C        16.3185405363       14.3351535802       18.4203676415
  O        16.1715071460       19.6242693425       15.4118517952
  O        16.7429717048       13.4643751657       17.5771566714
  C        16.4235180928       19.0957854075       13.1124752385
  C        16.5200965708       14.0019246896       19.8751551427
  H        17.3067165709       19.6657837162       12.7878260425
  H        15.6870393169       13.3564876921       20.1910227049
  H        15.5440328430       19.7354159204       12.9853106111
  H        17.4478388258       13.4330811980       19.9987599968
  H        16.3427809953       18.1906884216       12.5031096191
  H        16.5290048971       14.9034201954       20.4938173057
  O        12.6224967735       17.5632101553       18.3049807999
  O        20.2885042872       15.5811584381       14.6088467017
  C        11.7672382978       18.4873220365       18.5039261981
  C        21.1110061089       14.6205403946       14.4260567817
  O        12.0399246232       19.6412029467       18.9749604107
  O        20.7959836906       13.4485367970       14.0241611126
  C        10.3254966707       18.1835598147       18.1750251767
  C        22.5719320091       14.9015432464       14.6806884175
  H        10.2584555303       17.4889437019       17.3300002848
  H        22.6919440794       15.6650898285       15.4572660179
  H         9.7696225459       19.1050701412       17.9732475985
  H        23.1037551938       13.9815992796       14.9453748550
  H         9.8869212429       17.6889222144       19.0545060108
  H        22.9932329031       15.2954296342       13.7432488043
  O        18.7235519345       16.6642326575       21.2883743143
  O        14.1778749929       16.4135440398       11.6414616267
  C        18.1506014543       16.3437427115       22.3832559375
  C        14.7272259177       16.6924717477       10.5279450230
  O        17.0003925026       16.7483461111       22.7700996555
  O        15.8594446511       16.2477117027       10.1378603921
  C        18.9091465517       15.4255747917       23.3119732214
  C        13.9730447500       17.6005368458        9.5863939788
  H        18.2220049401       14.8684553583       23.9572887827
  H        14.6621158151       18.1297773015        8.9198274580
  H        19.5495048484       16.0598170801       23.9437335521
  H        13.3160423606       16.9626640991        8.9757650639
  H        19.5542188339       14.7477032861       22.7424041681
  H        13.3461387860       18.3023138092       10.1470768371
  O        19.6343385373       18.4785225592       17.9075449571
  O        13.2757460643       14.6074535511       15.0912182620
  C        19.5625199721       19.1919118871       16.8524761300
  C        13.3430361593       13.8975429985       16.1456420883
  O        18.5559318066       19.8901688517       16.5037765390
  O        14.3524292540       13.1991176502       16.4973247183
  C        20.7576048547       19.1793794635       15.9270187618
  C        12.1510066899       13.9010842597       17.0733277888
  H        20.8138252021       20.1146708081       15.3597702145
  H        12.0424060994       12.9226160671       17.5548364644
  H        20.6360783075       18.3482078805       15.2140229167
  H        12.3252366167       14.6504646330       17.8619873116
  H        21.6789198855       19.0104578652       16.4951970880
  H        11.2406900882       14.1721346432       16.5286090677
  O        13.8671449981       15.7600585345       19.9014324316
  O        18.9736962273       17.2526371750       13.0189205389
  C        13.8982979759       15.5420373904       21.1636094545
  C        19.0001811274       17.4551631358       11.7554204236
  O        14.5154471534       16.2511963058       22.0256828081
  O        18.3967164571       16.7438270506       10.8869488913
  C        13.1205655467       14.3475494894       21.6668779504
  C        19.8325201509       18.6148371392       11.2633171414
  H        12.0717741556       14.6574508593       21.7848239835
  H        20.8687941675       18.2581953321       11.1631127631
  H        13.5016415961       14.0156204237       22.6380566659
  H        19.4821991096       18.9566029068       10.2838820813
  H        13.1470185940       13.5321005875       20.9347421262
  H        19.8284689461       19.4332399247       11.9922840492
  O        13.2846090267       21.8555874042       18.0604533160
  O        19.5540059653       11.2951308198       14.9470755126
  C        13.8811399773       22.1472183320       16.9666674547
  C        18.9608347720       10.9610993180       16.0323616748
  O        15.0113518740       21.6927425103       16.5845613426
  O        17.8226972083       11.3869166937       16.4149826899
  C        13.1913725521       23.1118529753       16.0271407710
  C        19.6600196573        9.9726447188       16.9365370491
  H        13.8806166143       23.9319602979       15.7866877159
  H        19.1005294233        9.0265127211       16.9081347783
  H        12.2699261239       23.5029191985       16.4690133212
  H        20.6901304848        9.7996850672       16.6106878081
  H        12.9608100804       22.5950181431       15.0851179517
  H        19.6365276269       10.3343861368       17.9722289652
  C        21.7172894884       20.3496399781       21.4283996935
  C        11.1101786524       12.7375858216       11.5852732230
  H        22.4280972700       19.9317944090       20.7055118060
  H        21.9028647452       21.4164313212       21.5874063232
  H        21.8557024258       19.8133364451       22.3788169208
  H        10.9731940936       13.2521540631       10.6225723991
  H        10.9151912872       11.6691323165       11.4498539383
  H        10.4047384908       13.1777800476       12.2999179481
  H        12.9990155240       18.0219211608       20.8409682633
  H        15.5640180674       22.6546452926       18.9892513124
  H        17.1839892824       17.5510257870       16.9651448764
  H        18.2061688552       19.0740312236       22.3889128688
  H        17.2695398953       10.4186932086       14.0016485993
  H        19.8546374257       14.9618173862       12.1344067190
  H        14.6316700234       13.9313873700       10.5372115877
  H        15.6479017611       15.6225323034       15.9325393750
  C        14.4983183987       18.1934615001       26.0694328434
  H        15.1385650910       18.6104403745       26.8573471920
  H        14.8189400683       17.1670597334       25.8475390614
  H        13.4556601504       18.1824945854       26.4126952165
  O        15.4196611018       24.3425592690       18.4878899356
  C        14.6890111737       25.2427652040       18.9150774847
  O        13.6984139429       25.0785164425       19.7996855338
  H        13.6303053838       24.1191832229       20.1180479668
  C        14.8353679141       26.6810301750       18.4861878022
  H        15.4735711736       26.7445694277       17.5995156295
  H        15.2983026423       27.2518969675       19.3048475571
  H        13.8536594086       27.1298342946       18.2892474070
  O        17.4121586692        8.6635840930       14.4338212170
  C        18.0854281691        7.7532576306       13.9399103725
  O        19.0553159249        7.9192282680       13.0348701775
  H        19.1554523538        8.8931584791       12.7664717795
  C        17.8847570937        6.3025244774       14.3014634945
  H        17.2758710641        6.2224649855       15.2072804255
  H        17.3654784204        5.7974657073       13.4734376583
  H        18.8497615756        5.7985979092       14.4383273179
  O        19.3850311156       18.8932797230       23.8367210648
  C        19.4060312042       19.5286139160       24.8930952599
  O        18.8098537489       20.7095143750       25.0844282897
  H        18.3056351551       21.0095604234       24.2586639315
  C        20.1157669966       19.0390033874       26.1317530531
  H        20.6488866880       19.8593361471       26.6280764369
  H        20.8067212049       18.2308170787       25.8723057510
  H        19.3679198082       18.6547432477       26.8412622654
  O        13.5319839322       14.1004300407        9.0725109626
  C        13.4436378849       13.4474162062        8.0281179681
  O        13.9446860362       12.2170904728        7.8457842739
  H        14.4433485674       11.9139286979        8.6760633759
  C        12.7584195497       13.9734412564        6.7920569675
  H        12.2152050905       13.1757290019        6.2712832909
  H        12.0836820508       14.7928704785        7.0592740977
  H        13.5260070160       14.3582994174        6.1037333022
  O        11.4573580115       17.3348851984       21.3035628744
  C        10.7599663155       17.6178886589       22.2881860469
  O        11.2195440916       18.1473993819       23.4219832968
  C         9.2673553374       17.4011272618       22.3067293849
  H         8.9923553188       16.6221764487       21.5878836537
  H         8.7768007148       18.3400597259       22.0075788914
  H         8.9139316852       17.1448184546       23.3122163735
  H        12.2294202408       18.3105281926       23.3592122621
  O        21.6084442745       15.5858497436       11.4614671012
  C        22.1972475973       15.2991734525       10.4135065205
  O        21.6203043750       14.7693992017        9.3286015902
  C        23.6810674109       15.5054614279       10.2294799691
  H        24.0553801819       16.2203412219       10.9691291008
  H        24.1914716650       14.5421055207       10.3796124481
  H        23.9093256113       15.8447063467        9.2118371827
  H        20.6295356910       14.6017959985        9.4885852318
