# Supplementary material for: Atomically precise surface chemistry of zirconium and hafnium metal oxo clusters beyond carboxylate ligands
Source: Chem Sci. 2024 Oct 7;15(42):17380–96. doi: 10.1039/d4sc03859b (PMC11457152; doi:10.1039/d4sc03859b)
Supplement: SC-015-D4SC03859B-s001 [file SC-015-D4SC03859B-s001.zip › DFT/Zr12_diMethPH_exchange/Zr12_diMethPH_1eq_H_bonding.xyz]

256
 i =       53, E =     -2198.8848683929
 Zr        17.2080129985       21.1815911882       20.7873737046
 Zr        15.6167916311       11.8764122332       12.1976651897
 Zr        14.7936547217       17.3490387368       18.6309097480
 Zr        18.0904556209       15.6886773404       14.3296632326
 Zr        18.2456367066       18.0283695901       19.5869297425
 Zr        14.6282760061       15.0410027928       13.3750157667
 Zr        15.5748628621       18.2163377270       21.8923937027
 Zr        17.2869927164       14.7812040351       11.0436458931
 Zr        13.8845852656       20.5121685064       19.7502954715
 Zr        18.9678869740       12.5087434853       13.2156365860
 Zr        16.5509403165       20.3022227451       17.4432230506
 Zr        16.3224912020       12.7765552046       15.5432403848
  O        16.2586607563       17.4873254945       20.1135680528
  O        16.6067860262       15.5163270940       12.8576327803
  O        14.8404698393       19.4035400981       18.3076120337
  O        18.0626295116       13.6320107568       14.6804806409
  O        17.5830070020       19.9597111473       19.2097373747
  O        15.2622668481       13.1171123120       13.7803845576
  O        15.3590187334       20.2192205637       21.2163862111
  O        17.4827947496       12.7843764607       11.7208177315
  O        15.6837865137       21.6944831507       19.2277746657
  O        17.1545018460       11.3719576250       13.7667343494
  O        16.8353505491       18.0476340053       17.7386856868
  O        16.0813515693       15.0263553171       15.2513343040
  O        17.5785779955       19.1400179389       21.6251006284
  O        15.2647662176       13.8749178212       11.3062170906
  O        13.8543395730       18.3948065953       20.4693160337
  O        19.0074508035       14.6099784738       12.4552282645
  O        16.2685192157       23.0913952356       21.7905484223
  O        16.4168250749        9.9044102142       11.2180212050
  C        16.7551047830       22.7793276863       22.9223916942
  C        15.9728739481       10.2446415945       10.0772202398
  O        17.4836597062       21.7074991756       23.0111653866
  O        15.3423956516       11.3735355438        9.9747925428
  C        16.5017316529       23.6054777986       24.1521495112
  C        16.1629370464        9.3824642611        8.8609945711
  H        15.9284094927       24.5038143269       23.9025808606
  H        16.7284679806        8.4797776256        9.1126105010
  H        17.4585077327       23.8831715966       24.6155262177
  H        15.1816411292        9.1063760145        8.4496834576
  H        15.9513830623       23.0003828145       24.8868636493
  H        16.6886221749        9.9559576307        8.0847853709
  O        15.9173669020       19.1363366009       24.0093181940
  O        16.9961117331       13.9424305287        8.9087597509
  C        14.6833723811       19.0898750277       24.3015283897
  C        18.2435767755       13.9247284164        8.6602823727
  O        13.8682418526       18.5687829095       23.4361660021
  O        19.0547294153       14.3569837377        9.5697353768
  C        14.1538982630       19.6200697388       25.6038216026
  C        18.7805787491       13.4096139443        7.3544657112
  H        14.9693302912       20.0171874370       26.2165336940
  H        17.9631667939       13.0867041025        6.7020154759
  H        13.6337533284       18.8165559222       26.1440552076
  H        19.3675761790       14.1963419706        6.8602982668
  H        13.4110214460       20.4051930044       25.4038668612
  H        19.4635645755       12.5706614156        7.5483915919
  O        13.3702065290       22.5425123453       20.7015154074
  O        19.5502071308       10.4719255549       12.2955161410
  C        12.5517077165       22.0379029501       21.5624062481
  C        20.3516937787       11.0234855651       11.4413736278
  O        12.3721433771       20.7825187414       21.5351991126
  O        20.4649944051       12.2883910938       11.4639171997
  C        11.8509560983       22.9281692429       22.5490409658
  C        21.1154028370       10.1722246765       10.4675011878
  H        11.1946505297       23.6253515252       22.0084537746
  H        21.7925602566        9.5057202169       11.0207011256
  H        12.5929420347       23.5346108430       23.0863006597
  H        20.4167094030        9.5334995468        9.9100276159
  H        11.2603968590       22.3346192256       23.2542779409
  H        21.6929479499       10.7979619252        9.7796562319
  O        19.4469750735       21.0491233446       21.1231680302
  O        13.3773101429       12.0329017952       11.8784047722
  C        20.2965548423       20.1140618646       20.9622833178
  C        12.5343737700       12.9724991945       12.0428082780
  O        20.0448107700       18.9686315176       20.4553989569
  O        12.7959791958       14.1193673737       12.5433999016
  O        18.1468758295       22.7694486027       19.5519655331
  O        14.6853115239       10.3117835184       13.4512693946
  C        18.1731224613       22.9685346619       18.2892277537
  C        14.6653968864       10.1134163104       14.7147317432
  O        17.6585939572       22.1977946147       17.4094646285
  O        15.1802424468       10.8856896436       15.5910834385
  C        18.8384852685       24.2291982010       17.7953440117
  C        14.0092121806        8.8472111697       15.2084279150
  H        18.0506491855       24.9871173596       17.6701338496
  H        14.7938722757        8.0789585524       15.2814929563
  H        19.3064625027       24.0591294664       16.8193499988
  H        13.5831130960        8.9976670545       16.2063100467
  H        19.5677510376       24.5955804914       18.5251079379
  H        13.2479975523        8.5029148092       14.5005435852
  O        14.5158523777       17.0780584757       16.4140461140
  O        18.4766033436       16.0045321044       16.5054207917
  C        19.0161827872       15.5583153858       17.5722308154
  C        13.9441949508       17.5271148277       15.3667847383
  O        18.8090114960       16.0880144635       18.7205773993
  O        14.1088572055       16.9917855440       14.2106632217
  C        19.9457596163       14.3740174052       17.5388840021
  C        13.0387301799       18.7293739964       15.4102426736
  H        19.6992412920       13.7001498039       16.7130168676
  H        13.2680698148       19.3726487192       16.2636659620
  H        19.9144512209       13.8496544629       18.4993809956
  H        13.1209123149       19.2823706039       14.4685103741
  H        20.9679887942       14.7531126664       17.3912593611
  H        12.0035395109       18.3689858027       15.4998688228
  O        15.7612012633       15.4191653937       18.0593534038
  O        17.1567203102       17.6584334568       14.9359071011
  C        16.6070486734       18.7480849304       14.5695175114
  C        16.3182541956       14.3306127212       18.4219273990
  O        16.1738091916       19.6198634490       15.4088914065
  O        16.7445322784       13.4594273072       17.5821489283
  C        16.4265358892       19.0802075237       13.1120456974
  C        16.5096025316       14.0027701758       19.8786150163
  H        17.3028083043       19.6607152029       12.7872760354
  H        15.6691678914       13.3662521040       20.1932612327
  H        15.5394350094       19.7086489054       12.9818413970
  H        17.4318221434       13.4266819861       20.0094673992
  H        16.3574373619       18.1733520501       12.5042305041
  H        16.5219085280       14.9068927891       20.4932511557
  O        12.6156045130       17.5764382744       18.2338801476
  O        20.2997403643       15.5019080614       14.6068046739
  C        11.7371160688       18.4746771062       18.4739484983
  C        21.1474217142       14.5590731538       14.4308560171
  O        11.9708360778       19.6308193563       18.9679681910
  O        20.8696866019       13.3799366504       14.0225785796
  C        10.3041757603       18.1268772006       18.1476316775
  C        22.5970777490       14.8790824516       14.7042897310
  H        10.2507900974       17.5447341561       17.2199843206
  H        22.6872594111       15.6282719886       15.4987082980
  H         9.6865086577       19.0279079839       18.0790516620
  H        23.1557870411       13.9708813446       14.9527182104
  H         9.9308073290       17.4900082875       18.9629049174
  H        23.0124867766       15.3088138451       13.7799805508
  O        18.7229396416       16.6642421256       21.2895175831
  O        14.1923510922       16.4125510286       11.6341083082
  C        18.1526162603       16.3489911773       22.3871416723
  C        14.7629860297       16.6851582224       10.5277669172
  O        16.9991476975       16.7519215857       22.7703822897
  O        15.9098922753       16.2517344867       10.1509503815
  C        18.9129139282       15.4394505783       23.3223520568
  C        14.0172553678       17.5789439775        9.5664527836
  H        18.2264947532       14.8885043576       23.9736971972
  H        14.7096509048       18.0797848855        8.8821549118
  H        19.5546769838       16.0788374191       23.9474660854
  H        13.3450056809       16.9347910406        8.9793706953
  H        19.5569936098       14.7568549525       22.7573071565
  H        13.4032768476       18.3046502093       10.1110862269
  O        19.6351749570       18.4786207402       17.9069286314
  O        13.2793684690       14.6070778210       15.0927579464
  C        19.5628473102       19.1904754895       16.8505028884
  C        13.3454921030       13.8912148894       16.1455102950
  O        18.5570980441       19.8901263779       16.5031890773
  O        14.3545544157       13.1967670758       16.4981736568
  C        20.7557366141       19.1733670029       15.9228658247
  C        12.1476861461       13.8882890338       17.0659860765
  H        20.8166093533       20.1104227994       15.3589536865
  H        12.0404485983       12.9084476776       17.5449491136
  H        20.6265357138       18.3465443068       15.2062049377
  H        12.3140974935       14.6371698019       17.8567531510
  H        21.6773243358       18.9960166187       16.4879051785
  H        11.2395667740       14.1569747902       16.5165006527
  O        13.8642632032       15.7608085492       19.8930003892
  O        18.9752329886       17.2453747020       13.0282495089
  C        13.8703452294       15.5562857738       21.1571219878
  C        19.0078095229       17.4472866465       11.7644534570
  O        14.5092541856       16.2501207418       22.0185388431
  O        18.3993559333       16.7430417184       10.8929900927
  C        13.0432756140       14.3971612362       21.6603628822
  C        19.8521089804       18.6001743867       11.2758876960
  H        11.9932676274       14.7251558112       21.6657348679
  H        20.8855956196       18.2345089456       11.1786455681
  H        13.3397154090       14.1152956153       22.6755272209
  H        19.5083957098       18.9464826675       10.2956267202
  H        13.1214359523       13.5425184756       20.9777291644
  H        19.8525682844       19.4176168977       12.0058394836
  O        13.2825673088       21.8532123291       18.0544632163
  O        19.5589012161       11.2824316739       14.9577332416
  C        13.8821350269       22.1485950799       16.9622380672
  C        18.9668950069       10.9609590770       16.0444181952
  O        15.0117873999       21.6931021198       16.5831287506
  O        17.8231488903       11.3842178605       16.4172436753
  C        13.1961777223       23.1186481882       16.0263273795
  C        19.6676577023        9.9922118926       16.9684522182
  H        13.8841590994       23.9438881526       15.8000857709
  H        19.1208942863        9.0385886081       16.9427216384
  H        12.2694900583       23.5017670468       16.4640784869
  H        20.7037736486        9.8291291180       16.6568415715
  H        12.9765904204       22.6098884886       15.0774248603
  H        19.6259254287       10.3647035346       17.9996513066
  C        21.7133691772       20.3551599676       21.4282898807
  C        11.1117462700       12.7369363082       11.5917822051
  H        22.4251637004       19.9449049294       20.7019981084
  H        21.8941760404       21.4217938693       21.5935428855
  H        21.8552937633       19.8133731277       22.3750415457
  H        10.9658818148       13.2680672796       10.6395986649
  H        10.9213722649       11.6698512320       11.4404648635
  H        10.4089876261       13.1611567867       12.3187404542
  H        12.9592893395       18.0420790700       20.7708678914
  H        15.5660413064       22.6516637535       18.9819116564
  H        17.1750762581       17.5750840321       16.9429177737
  H        18.2152193940       19.0682753057       22.3821233725
  H        17.2802647434       10.4147961205       13.9983381567
  H        19.8776297246       14.9557495610       12.1426310140
  H        14.6217593770       13.9356454929       10.5532438819
  H        15.7384653292       15.5206551738       16.0320405628
  O        15.4263304262       24.3381518528       18.4825373684
  C        14.6688093256       25.2109925819       18.9176306858
  O        13.6927471926       25.0027173492       19.8033457872
  H        13.6541660829       24.0413138517       20.1212739306
  C        14.7634313199       26.6558889523       18.4961408066
  H        15.3872547359       26.7454137560       17.6014781996
  H        15.2197727642       27.2361269796       19.3119470069
  H        13.7654818246       27.0745931751       18.3156574398
  O        17.4927342475        8.6625728908       14.4335303501
  C        18.1641945540        7.7538919807       13.9367641375
  O        19.1384281971        7.9242875813       13.0337872611
  H        19.2366271951        8.8981056908       12.7779496671
  C        17.9629717277        6.3007054766       14.2862511684
  H        17.3452671052        6.2139634154       15.1853722496
  H        17.4529549392        5.8006177168       13.4494665233
  H        18.9274496326        5.7973813223       14.4292330703
  O        19.3836826180       18.8931261357       23.8369732573
  C        19.4081227521       19.5312197386       24.8922746925
  O        18.8089919806       20.7104133063       25.0835599057
  H        18.3019267016       21.0114113726       24.2608375501
  C        20.1234029133       19.0462690604       26.1289532989
  H        20.6566964130       19.8691790876       26.6207649437
  H        20.8146264314       18.2384787337       25.8691930804
  H        19.3781686484       18.6634315753       26.8421108764
  O        13.4507127174       14.1026862094        9.1535912377
  C        13.3745966887       13.4853279889        8.0872229684
  O        13.9472337809       12.2962926427        7.8481647711
  H        14.4777551258       11.9987377391        8.6579033145
  C        12.6226926432       14.0075532916        6.8892462110
  H        12.0738862874       13.2010306716        6.3876235618
  H        11.9415517548       14.8077861533        7.1950666886
  H        13.3474961006       14.4128202083        6.1672058767
  O        11.4662894324       17.4833736386       21.2812716666
  P        10.5580557056       17.9268478102       22.3944985312
  O        11.2977212640       18.4818008125       23.6883068457
  C         9.4074443909       19.2279823364       21.8967575614
  H         8.7360591969       18.8536574519       21.1139637372
  H        10.0045689566       20.0579616348       21.4976770064
  H         8.8149203106       19.5714346067       22.7536764445
  H        12.3113361485       18.5370383622       23.5757182527
  C         9.5377752495       16.5661056987       23.0180723378
  H        10.1996860076       15.7683420544       23.3790112281
  H         8.9052938146       16.1719193519       22.2128994011
  H         8.9040850100       16.9048252531       23.8473666934
  O        21.6897092808       15.5861127452       11.4615733977
  C        22.2775879521       15.2881390160       10.4183544790
  O        21.6935208073       14.7673170680        9.3289287233
  C        23.7651505290       15.4630278346       10.2350321289
  H        24.1536931663       16.1679290891       10.9768687510
  H        24.2549181336       14.4886544406       10.3825507860
  H        24.0008520008       15.8004253448        9.2184395846
  H        20.7058851057       14.6117941242        9.4924794545
