# Supplementary material for: Atomically precise surface chemistry of zirconium and hafnium metal oxo clusters beyond carboxylate ligands
Source: Chem Sci. 2024 Oct 7;15(42):17380–96. doi: 10.1039/d4sc03859b (PMC11457152; doi:10.1039/d4sc03859b)
Supplement: SC-015-D4SC03859B-s001 [file SC-015-D4SC03859B-s001.zip › DFT/Zr12_diMethPH_exchange/Zr12_diMethPH_1eq_innerface_bridging.xyz]

256
 i =       53, E =     -2198.8844718189
 Zr        17.1880369943       21.1739347730       20.7716829251
 Zr        15.6157032546       11.8862557837       12.1898471642
 Zr        14.7881846707       17.3579833908       18.6214864681
 Zr        18.0716740639       15.6886367665       14.3236501684
 Zr        18.2444059722       18.0058845919       19.5720808273
 Zr        14.6141568630       15.0476085480       13.3689303527
 Zr        15.5610741556       18.2150000856       21.8882953311
 Zr        17.2776649333       14.7994260572       11.0420896089
 Zr        13.8606041438       20.5302614879       19.7516005036
 Zr        18.9624420878       12.5105864689       13.2156623859
 Zr        16.5213242350       20.3190421991       17.4145288396
 Zr        16.3098235862       12.7772144463       15.5406156615
  O        16.2516969881       17.4867739961       20.1125399703
  O        16.5998333709       15.5707852910       12.8445299071
  O        14.7999105006       19.4152396348       18.3003327674
  O        18.0498243907       13.6368337537       14.6786113166
  O        17.5884796960       19.9604088288       19.1586235897
  O        15.2575841447       13.1168568492       13.7736773377
  O        15.3515790721       20.2177548035       21.2081320896
  O        17.4757663402       12.7889249856       11.7192123968
  O        15.6723162335       21.6973267076       19.2242075815
  O        17.1529445847       11.3728347586       13.7649222893
  O        16.8283959603       18.0562456542       17.7345366237
  O        16.0163589781       15.0301978468       15.2002662946
  O        17.5715663579       19.1391964542       21.6180903049
  O        15.2622348725       13.9293778323       11.3094047660
  O        13.8538235909       18.3961008796       20.4657853008
  O        18.9913947604       14.6108702671       12.4558121247
  O        16.2572724570       23.0973875425       21.7762880582
  O        16.4162237511        9.9057753375       11.2184344007
  C        16.7072487520       22.7759978074       22.9184310153
  C        15.9697460170       10.2446901779       10.0783210968
  O        17.4127956337       21.6944796656       23.0170324842
  O        15.3445587630       11.3766558872        9.9742166394
  C        16.4336068853       23.6023142189       24.1441498393
  C        16.1449720375        9.3749747421        8.8653489217
  H        15.8657046642       24.5013025743       23.8847191963
  H        16.7404185848        8.4894550799        9.1089015786
  H        17.3825809259       23.8801448686       24.6234076872
  H        15.1578851974        9.0675728405        8.4912038832
  H        15.8709311178       22.9977382982       24.8697037606
  H        16.6283755556        9.9522443061        8.0652025530
  O        15.8350990480       19.1348212981       24.0091240528
  O        16.9955003894       13.9434028322        8.9095403981
  C        14.5873664858       19.1242583947       24.2524890380
  C        18.2430820848       13.9307538106        8.6599697947
  O        13.7902807087       18.6441041230       23.3514448218
  O        19.0541001574       14.3581096367        9.5709480585
  C        14.0272229034       19.6593670262       25.5402021926
  C        18.7759415031       13.4460050787        7.3401344019
  H        14.8323051251       19.9996102402       26.1991512366
  H        17.9876025734       12.9445197269        6.7692802743
  H        13.4367023975       18.8782813650       26.0390695100
  H        19.1464558082       14.3073026825        6.7649717691
  H        13.3423818472       20.4905305867       25.3196748598
  H        19.6268840447       12.7716839016        7.5024663216
  O        13.2909361506       22.5963292740       20.7016844356
  O        19.5493046663       10.4726130550       12.2954784801
  C        12.4936223272       22.0484574736       21.5574975060
  C        20.3487604819       11.0248678107       11.4400779686
  O        12.3723508712       20.7848820285       21.5333188823
  O        20.4636477796       12.2895054951       11.4643924853
  C        11.7487332741       22.9004392984       22.5457243125
  C        21.1083084263       10.1743981027       10.4621510689
  H        11.1328613988       23.6339931704       22.0067988452
  H        21.7957746918        9.5152902521       11.0115654287
  H        12.4689874193       23.4672981679       23.1522024766
  H        20.4085023671        9.5284749424        9.9145713280
  H        11.1161943793       22.2815366904       23.1897635634
  H        21.6749867569       10.8006857975        9.7658054667
  O        19.3898821715       21.0424592308       21.1245858208
  O        13.3778664102       12.0416678852       11.8054535395
  C        20.2540895096       20.1067247384       21.0136478021
  C        12.5352501589       12.9776547083       12.0027877123
  O        20.0442046739       18.9746707824       20.4677605137
  O        12.7940286155       14.1102060552       12.5394529999
  O        18.1441079587       22.7710016596       19.5492411187
  O        14.6842877373       10.3146157410       13.4483809073
  C        18.1036944868       23.0251081305       18.2940333000
  C        14.6651178261       10.1144820980       14.7112106401
  O        17.5745429829       22.2764899918       17.4073549947
  O        15.1795881486       10.8854254990       15.5901541840
  C        18.7233803988       24.3197736478       17.8262509651
  C        14.0111518016        8.8465695324       15.2033616414
  H        17.9159960321       25.0648736356       17.7690891227
  H        14.7982230670        8.0810098700       15.2791356485
  H        19.1489857016       24.2022390958       16.8234634860
  H        13.5818543276        8.9960681814       16.2000408249
  H        19.4781847504       24.6704590787       18.5376228837
  H        13.2530024801        8.4995864500       14.4935485517
  O        14.4437561586       17.0751430090       16.4167550382
  O        18.3972269132       15.9271087790       16.5027464783
  C        18.9249438952       15.5017507766       17.5830116595
  C        13.9008040437       17.5252095198       15.3567228801
  O        18.6502351230       16.0083399994       18.7263096374
  O        14.1024604757       16.9927727201       14.2048468372
  C        19.9133831155       14.3659443787       17.5664812068
  C        12.9832913202       18.7180234740       15.3837009278
  H        19.7189476859       13.6842408653       16.7329828309
  H        13.2171430595       19.3783056166       16.2233898227
  H        19.8894513236       13.8370893995       18.5247300441
  H        13.0491053826       19.2542131328       14.4313506712
  H        20.9170205499       14.7992098136       17.4405571837
  H        11.9533381534       18.3483898247       15.4955133438
  O        15.7561109812       15.4201735783       18.0569655635
  O        17.1570971387       17.6521943030       14.9361398866
  C        16.5724449786       18.7241592585       14.5735126879
  C        16.2947836987       14.3240504774       18.4184684330
  O        16.0844635896       19.5555035230       15.4195091480
  O        16.7395805818       13.4609192162       17.5769983948
  C        16.4201741188       19.0774195343       13.1182488901
  C        16.4502235492       13.9693251345       19.8734126909
  H        17.3074379032       19.6555833031       12.8200473562
  H        15.5917927864       13.3448856679       20.1620302433
  H        15.5392462951       19.7122044517       12.9789935621
  H        17.3586104798       13.3735048096       20.0115232185
  H        16.3595285946       18.1787916974       12.4969879366
  H        16.4702288519       14.8639065818       20.5018705344
  O        12.6068769057       17.5759524451       18.2373645602
  O        20.2938091213       15.5035908562       14.6078270898
  C        11.7315040298       18.4773901024       18.4713073041
  C        21.1421102393       14.5620091040       14.4329626198
  O        11.9678068198       19.6303650075       18.9722435966
  O        20.8675360143       13.3831914968       14.0216311612
  C        10.2954750548       18.1459498935       18.1426060729
  C        22.5917473976       14.8836112472       14.7084308780
  H        10.2403674152       17.4488044710       17.2990290463
  H        22.6800896725       15.6242136208       15.5112257292
  H         9.7231070979       19.0572823188       17.9397489494
  H        23.1537426719       13.9748788966       14.9474447429
  H         9.8642787962       17.6473286759       19.0235699518
  H        23.0051064244       15.3243792375       13.7884143506
  O        18.7221690931       16.6654144215       21.2886669991
  O        14.1829023731       16.4155956764       11.6394481990
  C        18.1478403385       16.3475577792       22.3841849453
  C        14.7352032951       16.6902647413       10.5260132954
  O        16.9948300724       16.7517054706       22.7683149782
  O        15.8755205954       16.2544482912       10.1419451728
  C        18.9066042643       15.4342192004       23.3168008655
  C        13.9731083897       17.5792335725        9.5724886321
  H        18.2194526508       14.8860241333       23.9696236688
  H        14.6564198482       18.1005950621        8.8940833290
  H        19.5534362026       16.0698742008       23.9404702563
  H        13.3149591697       16.9284867995        8.9766962569
  H        19.5456452655       14.7489975496       22.7491585953
  H        13.3455128819       18.2875586170       10.1243261607
  O        19.7107047764       18.3199193726       17.9812038528
  O        13.2121851690       14.6002707990       15.0931408020
  P        19.8247009689       19.4757378786       16.9675228389
  C        13.3169976605       13.8849438814       16.1444878370
  O        18.4771200839       19.9708990741       16.4208834620
  O        14.3437360491       13.2036294524       16.4898193161
  C        20.8578051403       18.9286406506       15.5937354734
  C        12.1355640640       13.8611420320       17.0872859382
  H        20.9869573782       19.7533667336       14.8817765637
  H        12.0523680478       12.8793584500       17.5670815187
  H        20.3986873740       18.0776893008       15.0769978200
  H        12.3046783509       14.6120238530       17.8755118089
  H        21.8396908600       18.6251546184       15.9784221168
  H        11.2131574242       14.1154705319       16.5549637275
  O        13.8615908852       15.7600554468       19.8865495424
  O        18.9759480902       17.2456629951       13.0268804175
  C        13.8498174639       15.5428294954       21.1468929164
  C        19.0048113701       17.4503840756       11.7643050282
  O        14.4409756064       16.2560624424       22.0258947913
  O        18.3981719444       16.7450212448       10.8914662368
  C        13.0562721852       14.3509205972       21.6295168633
  C        19.8422233506       18.6074700893       11.2739559239
  H        12.0080475117       14.6672980556       21.7337680439
  H        20.8792526574       18.2500532695       11.1841945497
  H        13.4197474119       14.0104675718       22.6046241938
  H        19.5002005041       18.9463893788       10.2906024935
  H        13.0888871551       13.5404740966       20.8922789302
  H        19.8312272688       19.4287877850       11.9995750144
  O        13.2110167348       21.8549060603       18.0590597274
  O        19.5566381722       11.2866881190       14.9538233911
  C        13.8073363097       22.1459304984       16.9631665051
  C        18.9649269382       10.9626515191       16.0408960184
  O        14.9363786195       21.6912037506       16.5826837074
  O        17.8222283451       11.3849253996       16.4161975828
  C        13.1144344365       23.1080886118       16.0239931347
  C        19.6772222392       10.0093051229       16.9731015434
  H        13.8025080313       23.9285029377       15.7810349850
  H        19.0156402843        9.1594852909       17.1872791243
  H        12.1936400867       23.4988415485       16.4675150716
  H        20.6181406528        9.6604505363       16.5371520851
  H        12.8825767135       22.5895601683       15.0832368562
  H        19.8739339229       10.5173635960       17.9274318048
  C        21.6345876269       20.3544395740       21.5756897008
  C        11.1130801531       12.7565698040       11.5430824918
  H        22.3974438833       19.9249942823       20.9155746747
  H        21.8082830173       21.4237190446       21.7320332298
  H        21.7014484723       19.8338594102       22.5424542753
  H        10.9739604647       13.3035840400       10.5988189713
  H        10.9180829179       11.6931363389       11.3727528193
  H        10.4098432828       13.1722181827       12.2743937260
  H        12.9896615572       18.0124080092       20.7816312837
  H        15.5563063072       22.6559004067       18.9767865265
  H        17.1609369086       17.5884046530       16.9323914484
  H        18.2072545837       19.0705348307       22.3748919968
  H        17.2784577098       10.4149820798       13.9941630164
  H        19.8616682524       14.9588172023       12.1465783173
  H        14.6281316960       13.9816668479       10.5502476587
  H        15.6878280686       15.5253173398       15.9869648609
  C        20.7358017702       20.8549212833       17.7117325210
  H        21.7101918900       20.5036316162       18.0733526694
  H        20.1649958583       21.2615570370       18.5546416859
  H        20.8841813831       21.6444979398       16.9645633929
  O        15.4237040065       24.3374950514       18.4835750319
  C        14.6686496136       25.2122736432       18.9219967537
  O        13.6911690670       25.0100126996       19.8031419286
  H        13.6247946694       24.0504643000       20.1263516187
  C        14.7733124408       26.6583276291       18.5047802933
  H        15.3985595047       26.7475316765       17.6111290385
  H        15.2313991706       27.2333347407       19.3232874723
  H        13.7780492899       27.0833205160       18.3241468590
  O        17.4925094154        8.6627884495       14.4335284594
  C        18.1648241851        7.7542539148       13.9379907016
  O        19.1384769635        7.9242585686       13.0339265065
  H        19.2357246658        8.8977796649       12.7771740635
  C        17.9647856789        6.3013067616       14.2888554466
  H        17.3478455031        6.2149859650       15.1885563158
  H        17.4547446071        5.7999900660       13.4528297198
  H        18.9298197474        5.7991084502       14.4318656591
  O        19.3827417919       18.8932305752       23.8372815479
  C        19.4080165030       19.5340052994       24.8910601820
  O        18.8062624566       20.7121014790       25.0814668847
  H        18.2819299537       21.0042238175       24.2661678064
  C        20.1291611254       19.0554915220       26.1264822230
  H        20.6626732154       19.8815308012       26.6128136778
  H        20.8207416153       18.2477737861       25.8675380066
  H        19.3872174500       18.6746813002       26.8441926495
  O        13.4494544871       14.1133967020        9.0851228468
  C        13.3764472309       13.4730202560        8.0354924963
  O        13.9508415195       12.2814299497        7.8394460166
  H        14.4744597865       12.0047192248        8.6598451554
  C        12.6325753111       13.9609506996        6.8184768027
  H        12.0914607722       13.1395633853        6.3331250100
  H        11.9457483241       14.7658983940        7.0981138812
  H        13.3619157197       14.3512770191        6.0928233254
  O        11.4581290522       17.3352370626       21.3026344668
  C        10.7669441579       17.5936801057       22.2975087053
  O        11.2191038321       18.1485832690       23.4236151910
  C         9.2860073953       17.3126940187       22.3457830568
  H         9.0256823846       16.5429129647       21.6119867326
  H         8.7478112520       18.2378509312       22.0886662068
  H         8.9711353889       17.0133949310       23.3524022518
  H        12.2128594900       18.3617064669       23.3526264694
  O        21.6895218971       15.5867709090       11.4616983360
  C        22.2766487125       15.2914211622       10.4173433379
  O        21.6930994115       14.7676650321        9.3291940321
  C        23.7626916868       15.4754477380       10.2294540377
  H        24.1544772937       16.1589108390       10.9892172969
  H        24.2570591121       14.4987037116       10.3408328905
  H        23.9888446000       15.8455013257        9.2218677676
  H        20.7053764379       14.6114316005        9.4933745668
