# Supplementary material for: Atomically precise surface chemistry of zirconium and hafnium metal oxo clusters beyond carboxylate ligands
Source: Chem Sci. 2024 Oct 7;15(42):17380–96. doi: 10.1039/d4sc03859b (PMC11457152; doi:10.1039/d4sc03859b)
Supplement: SC-015-D4SC03859B-s001 [file SC-015-D4SC03859B-s001.zip › DFT/Zr12_diMethPH_exchange/Zr12_diMethPH_1eq_inter_cluster_bridging.xyz]

256
 i =       40, E =     -2198.8845176869
 Zr        17.2739064023       21.1884219970       20.7906357738
 Zr        15.6958600494       11.8557468960       12.1975946649
 Zr        14.8155804756       17.3826765005       18.6144386368
 Zr        18.1529398786       15.6942542283       14.3070903388
 Zr        18.2826919204       18.0046160864       19.5918533671
 Zr        14.6968405179       15.0579203324       13.2997451629
 Zr        15.6299913506       18.2261206773       21.8835239129
 Zr        17.3660991088       14.7717439748       11.0157704190
 Zr        13.9591929674       20.5426065346       19.7398100293
 Zr        19.0447166856       12.4962586515       13.2122164655
 Zr        16.6648735057       20.3214787175       17.4546652778
 Zr        16.3964616653       12.7796477228       15.5082239615
  O        16.3123348074       17.4841095694       20.0974116148
  O        16.6806432420       15.5210182266       12.7976220135
  O        14.9230053547       19.4453664286       18.3107004516
  O        18.1374276969       13.6381728932       14.6748742780
  O        17.6603732517       19.9597502455       19.2182129385
  O        15.3397111518       13.1158685204       13.7653474276
  O        15.4323815921       20.2231414375       21.2104087592
  O        17.5597493464       12.7786174097       11.7176595095
  O        15.7640698995       21.7066289948       19.2272358218
  O        17.2324526189       11.3683687092       13.7648772330
  O        16.9094662663       18.0587837830       17.7323673853
  O        16.0948365634       15.0930612929       15.1753782489
  O        17.6451173746       19.1364483989       21.6293918493
  O        15.3437300258       13.8670984248       11.2963956425
  O        13.9286610105       18.4021409135       20.4661407662
  O        19.0695778819       14.6045494758       12.4523037997
  O        16.3376717387       23.1001966965       21.7804954971
  O        16.5062619867        9.8957666579       11.2281902350
  C        16.7894739000       22.7802174921       22.9227539225
  C        16.0530458924       10.2009844762       10.0833436950
  O        17.4945966928       21.6971676132       23.0201605538
  O        15.4120871757       11.3180582901        9.9662237775
  C        16.5224413569       23.6089112392       24.1477195451
  C        16.2426766222        9.3107595497        8.8878577271
  H        15.9346252835       24.4963729471       23.8930150215
  H        16.8185414597        8.4202551687        9.1587355369
  H        17.4757938698       23.9076223567       24.6056255384
  H        15.2610290806        9.0145469604        8.4917010019
  H        15.9861789111       22.9993197463       24.8887088400
  H        16.7572888927        9.8685255653        8.0930890978
  O        15.9164237083       19.1360026055       24.0095523786
  O        17.0842986784       13.9417318581        8.8340614723
  C        14.6702666886       19.1236047074       24.2553409589
  C        18.3346544775       13.9420725473        8.6165518855
  O        13.8708113171       18.6450719917       23.3539029630
  O        19.1259397522       14.3529504545        9.5608523359
  C        14.1112062386       19.6565103014       25.5445469916
  C        18.9119539431       13.4868794145        7.3059580471
  H        14.9185433834       19.9760272603       26.2110782422
  H        18.1219430167       13.1112659304        6.6480461965
  H        13.5012550530       18.8838653588       26.0327638669
  H        19.4282939221       14.3287932088        6.8226314805
  H        13.4455077694       20.5037911776       25.3261520561
  H        19.6642189787       12.7063747365        7.4847748191
  O        13.3634602642       22.5892416997       20.6287285125
  O        19.5571661437       10.4092186442       12.2909139396
  C        12.5810972522       22.0591248375       21.5190177585
  C        20.3925016751       10.9379510862       11.4547256577
  O        12.4591379777       20.7970020261       21.5338661110
  O        20.5425728363       12.2018029316       11.4688139311
  C        11.8600873178       22.9443544995       22.4957093792
  C        21.1584876089       10.0627221287       10.5035093131
  H        11.2460589048       23.6735439747       21.9488058667
  H        21.8034972261        9.3813227060       11.0768464785
  H        12.5963848657       23.5158523125       23.0784110510
  H        20.4580338990        9.4395023408        9.9309844042
  H        11.2298461676       22.3491458165       23.1639546904
  H        21.7701520994       10.6692234992        9.8281312531
  O        19.4711478960       21.0478317273       21.1272981152
  O        13.4552600502       11.9757181562       11.8817130391
  C        20.3191364333       20.1099558935       20.9630089962
  C        12.6198469749       12.9339810089       12.0033758947
  O        20.0571980719       18.9677175986       20.4614646916
  O        12.8778789808       14.1030698886       12.4588868417
  O        18.2291998259       22.7722107098       19.5594083859
  O        14.7734213087       10.2453405805       13.4553022422
  C        18.2565756055       23.0096508456       18.3039971160
  C        14.7538446285       10.0845574571       14.7247098606
  O        17.7369604543       22.2682254034       17.4063345632
  O        15.2624449033       10.8817483118       15.5857874722
  C        18.9294904485       24.2804140635       17.8451009576
  C        14.1012912030        8.8299589540       15.2535061324
  H        18.1442394363       25.0400216363       17.7154346072
  H        14.8885241869        8.0665720662       15.3453872712
  H        19.4169971765       24.1262092849       16.8759210932
  H        13.6756489200        9.0054184224       16.2474301303
  H        19.6446058213       24.6350825148       18.5943056811
  H        13.3402502380        8.4645422417       14.5560482393
  O        14.3491264060       17.2412040522       16.5175136288
  O        18.4831639445       16.0010479895       16.5026809517
  C        19.0287666040       15.5282501405       17.5590482187
  P        13.4655697522       17.5658589986       15.2987185364
  O        18.8078461714       16.0164816544       18.7219663758
  O        14.1038989592       16.9866567362       14.0197572983
  C        19.9754442067       14.3590165191       17.4949381294
  C        11.7478981061       16.9842646036       15.4557880678
  H        19.7376803398       13.6992383112       16.6557876118
  H        11.0987228904       17.8385923934       15.6772950842
  H        19.9530592413       13.8133538805       18.4436893327
  H        11.4444250169       16.5267680905       14.5073326227
  H        20.9913167922       14.7571641980       17.3545774054
  H        11.6574437028       16.2521316750       16.2597742700
  O        15.7590776077       15.4366878750       17.9769764629
  O        17.2414084348       17.6617578477       14.9326509313
  C        16.7563816428       18.7716316396       14.5362370545
  C        16.3513025391       14.3714079482       18.3464040039
  O        16.4192163283       19.7075792437       15.3478439576
  O        16.8256324312       13.5310775163       17.5005865300
  C        16.5414070215       19.0584270413       13.0728139727
  C        16.5305293473       14.0271321445       19.7997762459
  H        17.4011940439       19.6407148600       12.7105898558
  H        15.6884890886       13.3857336111       20.0992875035
  H        15.6463364347       19.6764589704       12.9439518763
  H        17.4541904848       13.4536507093       19.9290340049
  H        16.4584216164       18.1358447974       12.4921411766
  H        16.5362444908       14.9239987557       20.4248064134
  O        12.5381634159       17.5772548534       18.3945114447
  O        20.3756018575       15.5019044237       14.6073924192
  C        11.7210517008       18.5287349639       18.6140537883
  C        21.2208820974       14.5592527919       14.4269741816
  O        12.0471100917       19.7133655357       18.9764767410
  O        20.9466883712       13.3768719796       14.0211324877
  C        10.2418346138       18.2696003584       18.4299450117
  C        22.6726481333       14.8793134333       14.6954267795
  H        10.0522677892       17.2319582070       18.1409334873
  H        22.7663434377       15.6154149450       15.5018759889
  H         9.8386547216       18.9538392802       17.6709088420
  H        23.2361916006       13.9690453076       14.9250985882
  H         9.7284950532       18.4931422419       19.3741683695
  H        23.0825709831       15.3272767441       13.7775644158
  O        18.7290147486       16.6578872972       21.2934476548
  O        14.2738938485       16.4079013790       11.5392083032
  C        18.1618513158       16.3434878655       22.3919964814
  C        14.8535066732       16.6814533175       10.4390380669
  O        17.0080603579       16.7496227439       22.7722375199
  O        16.0012096854       16.2447887640       10.0702032900
  C        18.9220818292       15.4377134204       23.3295186617
  C        14.1198368441       17.5851170776        9.4757867286
  H        18.2370718023       14.8985725008       23.9920221998
  H        14.8215301032       18.0990796648        8.8105388114
  H        19.5743591506       16.0786042716       23.9423329899
  H        13.4602921799       16.9482446289        8.8671631068
  H        19.5565021326       14.7451827205       22.7655957407
  H        13.4947390316       18.3013349668       10.0201564135
  O        19.7167490923       18.4013457537       17.9703913472
  O        13.2932021945       14.5814229389       15.0194801639
  C        19.6929352556       19.1914897023       16.9655203119
  C        13.3885371267       13.8341542403       16.0500696800
  O        18.7278168111       19.9619045172       16.6586884887
  O        14.4314196239       13.2003670178       16.4172862233
  C        20.9022209128       19.1833085220       16.0596094145
  C        12.1779655206       13.7002043391       16.9488334571
  H        20.9660015805       20.1174584772       15.4920944691
  H        12.1420130166       12.6912952044       17.3758144985
  H        20.7958072539       18.3473211973       15.3496415263
  H        12.2823703311       14.4121941644       17.7836116144
  H        21.8146633461       19.0165306398       16.6434297719
  H        11.2545245913       13.9203322748       16.4033744021
  O        13.9423176003       15.7602811523       19.8847505115
  O        19.0565502953       17.2451340347       13.0258984458
  C        13.9297946923       15.5434822609       21.1458444969
  C        19.0827420027       17.4497054025       11.7612888460
  O        14.5187410919       16.2561925431       22.0247175569
  O        18.4805276351       16.7423528614       10.8899598171
  C        13.1400359309       14.3472051336       21.6253046864
  C        19.9094893131       18.6162162346       11.2748732595
  H        12.0828265064       14.6455021779       21.6803020677
  H        20.9469780341       18.2654105356       11.1698258837
  H        13.4722150298       14.0335531257       22.6202428831
  H        19.5553726025       18.9626439982       10.2983737627
  H        13.2159575342       13.5214239687       20.9082341699
  H        19.9034427080       19.4301727860       12.0087831034
  O        13.3696084735       21.7866980665       17.9753030519
  O        19.6337934853       11.2204600958       14.9407280819
  C        14.0099796443       22.1245526557       16.9221816463
  C        19.0390730162       10.9339198003       16.0388725019
  O        15.1636856838       21.6971733306       16.5791919604
  O        17.9068281891       11.3855550522       16.4138768093
  C        13.3505655880       23.1086780612       15.9824312308
  C        19.7294326567        9.9692385305       16.9763611358
  H        14.0250284758       23.9628408134       15.8354177783
  H        19.1431279870        9.0398656097       17.0098076954
  H        12.3874340762       23.4465396585       16.3766495882
  H        20.7473944591        9.7509852766       16.6397332254
  H        13.2084683046       22.6355879254       15.0009923224
  H        19.7396809432       10.3838740968       17.9924742727
  C        21.7391252494       20.3519974846       21.4174647299
  C        11.1988822212       12.6878984611       11.5512000969
  H        22.4449826489       19.9172716684       20.6998492370
  H        21.9286612798       21.4212333219       21.5545202815
  H        21.8800674000       19.8349709742       22.3781445043
  H        11.0471214204       13.2213036986       10.6013663960
  H        11.0151283446       11.6197678417       11.3997518653
  H        10.4931392653       13.1051546209       12.2797168183
  H        13.0695258340       18.0246417368       20.7989744103
  H        15.6577819887       22.6664102960       18.9806429930
  H        17.2494998038       17.5761330055       16.9422247728
  H        18.2833489441       19.0586285992       22.3826812638
  H        17.3504064139       10.4087978474       13.9989588397
  H        19.9352236006       14.9585256212       12.1180178337
  H        14.6997653897       13.9281468802       10.5428474731
  H        15.8013372399       15.5271554491       16.0086780967
  C        13.2649747403       19.3431742175       15.0741859006
  H        14.2298451955       19.8382718537       14.9269620831
  H        12.7863895196       19.7595809188       15.9706024019
  H        12.6162415551       19.5062220674       14.2038125023
  O        15.5073986521       24.3382735422       18.4829381823
  C        14.7561314018       25.2157192291       18.9225432389
  O        13.7752228485       25.0139491766       19.8011512463
  H        13.7019810967       24.0483963897       20.1075412219
  C        14.8688639815       26.6618402871       18.5081663828
  H        15.5016994320       26.7489447965       17.6195580036
  H        15.3227713932       27.2349277957       19.3302548186
  H        13.8765085996       27.0903421196       18.3197809872
  O        17.4979249690        8.6614731563       14.4318881376
  C        18.2086540242        7.7551732045       13.9846477365
  O        19.2164422154        7.9206230817       13.1190109555
  H        19.2970568625        8.8878719099       12.8248806418
  C        18.0130020922        6.3076009628       14.3610831268
  H        17.4048140180        6.2347706970       15.2681243230
  H        17.4891738018        5.7966069291       13.5392683622
  H        18.9778785898        5.8043869074       14.4990778221
  O        19.4655034172       18.8927655230       23.8372584321
  C        19.4956265115       19.5355445819       24.8893201142
  O        18.8894210035       20.7115806993       25.0818830215
  H        18.3638225852       21.0018439096       24.2677164451
  C        20.2262007274       19.0622691043       26.1212929733
  H        20.7567392101       19.8917855665       26.6050215691
  H        20.9219631675       18.2593638450       25.8585847172
  H        19.4906408059       18.6762771032       26.8428096813
  O        13.5337245278       14.1013655615        9.1535449501
  C        13.4606769402       13.4853230890        8.0860426529
  O        14.0291095712       12.2947728427        7.8468983446
  H        14.5529510717       11.9837364044        8.6549911325
  C        12.7146256004       14.0109997255        6.8860000828
  H        12.1526986656       13.2089871538        6.3915497081
  H        12.0456674018       14.8230685663        7.1874656122
  H        13.4437833965       14.3995301692        6.1592148986
  O        11.5394155859       17.3362976794       21.3848074724
  C        10.8515070436       17.5831573692       22.3841349206
  O        11.3040936943       18.1488573079       23.5055428130
  C         9.3767033372       17.2739401583       22.4540494846
  H         9.0892593378       16.6131859000       21.6306357988
  H         8.8128540596       18.2155823604       22.3751454660
  H         9.1200375235       16.8227056785       23.4208859416
  H        12.2965444419       18.3665027726       23.4153458182
  O        21.5351942434       15.5859742166       11.4606867976
  C        22.1968727164       15.3088194244       10.4527274589
  O        21.6979725600       14.7699610609        9.3349747875
  C        23.6850652960       15.5405835556       10.3698803792
  H        23.9873023828       16.3017414521       11.0965719468
  H        24.1986194131       14.5986153643       10.6158098816
  H        23.9865373368       15.8292432478        9.3560186889
  H        20.7004159370       14.5929685701        9.4558789175
