# Supplementary material for: Atomically precise surface chemistry of zirconium and hafnium metal oxo clusters beyond carboxylate ligands
Source: Chem Sci. 2024 Oct 7;15(42):17380–96. doi: 10.1039/d4sc03859b (PMC11457152; doi:10.1039/d4sc03859b)
Supplement: SC-015-D4SC03859B-s001 [file SC-015-D4SC03859B-s001.zip › DFT/Zr12_MethPH_exchange/Zr12_MethPH_1eq_belt_bridging.xyz]

253
 i =       39, E =     -2191.9904889032
 Zr        17.2105644429       21.1900682074       20.7927440323
 Zr        15.6156916060       11.8869449168       12.1902459025
 Zr        14.7944721496       17.3436791423       18.6331816940
 Zr        18.0605422696       15.7155720527       14.3066184751
 Zr        18.2310697055       17.9822117036       19.5869453640
 Zr        14.6175015214       15.0531175255       13.3591521133
 Zr        15.5709549919       18.2313750130       21.9028734070
 Zr        17.2767052641       14.8003825529       11.0302031231
 Zr        13.8798041737       20.5220630473       19.7604722377
 Zr        18.9574371284       12.5261239170       13.2184863774
 Zr        16.5580912887       20.2817279925       17.4571897312
 Zr        16.2995833837       12.7906574628       15.5416897342
  O        16.2506625275       17.4859429764       20.1225148632
  O        16.5954518458       15.5845089110       12.8055953416
  O        14.8470692723       19.3970555056       18.3136134538
  O        18.0057330593       13.6762556822       14.6693358514
  O        17.6452658457       19.9584402845       19.2064474966
  O        15.2566290301       13.1214590556       13.7743533473
  O        15.3595325359       20.2214161527       21.2129681098
  O        17.4764873518       12.7903490508       11.7189809655
  O        15.6861708188       21.6904202385       19.2276878995
  O        17.1534253424       11.3798110989       13.7655351885
  O        16.8335362655       17.9941891587       17.7457510737
  O        16.0103811190       15.0888995210       15.1848380266
  O        17.5770675767       19.1404888319       21.6217538992
  O        15.2612635634       13.9275430272       11.3077897149
  O        13.8556273867       18.3950803724       20.4678511705
  O        18.9897659515       14.6147050599       12.4535756385
  O        16.2574994946       23.0997465979       21.7779775517
  O        16.4162976831        9.9061692267       11.2182842391
  C        16.7086936361       22.7826535077       22.9217262570
  C        15.9707150455       10.2456963546       10.0780822777
  O        17.4074210050       21.6974116543       23.0221904480
  O        15.3445654761       11.3771730872        9.9746516243
  C        16.4468390390       23.6196066403       24.1423778091
  C        16.1476516762        9.3778611051        8.8640534083
  H        15.8864308308       24.5220890559       23.8788182840
  H        16.7496862999        8.4960753353        9.1047726099
  H        17.4004972674       23.8916797921       24.6155557725
  H        15.1610931787        9.0640599258        8.4937355948
  H        15.8817554678       23.0253485219       24.8745165264
  H        16.6238402039        9.9589264454        8.0623746355
  O        15.8316100563       19.1395754802       24.0136605624
  O        16.9950974910       13.9427753660        8.9083003350
  C        14.5847786965       19.1209017300       24.2584203223
  C        18.2434618285       13.9227311729        8.6604769542
  O        13.7898112069       18.6437449591       23.3523012268
  O        19.0544905358       14.3572785405        9.5681400859
  C        14.0226361965       19.6406532040       25.5514287494
  C        18.7718744266       13.4180928076        7.3471868255
  H        14.8272113218       19.9740828847       26.2144290261
  H        17.9805659867       12.9083343686        6.7878403506
  H        13.4318278001       18.8540084337       26.0410114343
  H        19.1397063088       14.2701184956        6.7566567782
  H        13.3380206729       20.4742528031       25.3394370633
  H        19.6232588941       12.7460444943        7.5162808330
  O        13.3599912438       22.5940992019       20.7057148236
  O        19.5479966348       10.4744740341       12.2967149926
  C        12.5355868180       22.0609008210       21.5491088400
  C        20.3544969133       11.0259026731       11.4489726801
  O        12.3779238879       20.7983403237       21.5286774270
  O        20.4626505423       12.2914256762       11.4666345701
  C        11.7965445303       22.9330622473       22.5253432659
  C        21.1341191288       10.1750796714       10.4869761393
  H        11.1865436579       23.6634170378       21.9751971050
  H        21.8091279075        9.5156325677       11.0512459198
  H        12.5197700724       23.5031803413       23.1249269178
  H        20.4465784587        9.5294633241        9.9237513044
  H        11.1566265648       22.3289219066       23.1761651290
  H        21.7160985324       10.8012557737        9.8032794832
  O        19.3876964960       21.1272294607       21.2081902261
  O        13.3780081482       12.0417071522       11.8058255307
  P        20.4657331221       20.2013322572       20.6411122717
  C        12.5351674545       12.9776879244       12.0034055431
  O        20.0550785716       18.7324654116       20.4622465695
  O        12.7940689189       14.1103141179       12.5395028616
  O        18.1448325609       22.7736897724       19.5460570541
  O        14.6844646321       10.3157430877       13.4482528817
  C        18.1607018764       22.9734972825       18.2837487615
  C        14.6655618977       10.1160889551       14.7113365137
  O        17.6555866090       22.1943143619       17.4064665479
  O        15.1801149855       10.8869471611       15.5903018831
  C        18.8075540043       24.2426249623       17.7844521326
  C        14.0113602964        8.8481248483       15.2026885460
  H        18.0063856210       24.9835513594       17.6434967100
  H        14.7955225881        8.0780667006       15.2597399716
  H        19.2881482351       24.0728019768       16.8144865772
  H        13.5954769418        8.9912444408       16.2058261757
  H        19.5220534190       24.6310426218       18.5173907781
  H        13.2426356442        8.5109709648       14.4994401108
  O        14.5135063646       17.0765003923       16.4116004704
  O        18.4021771374       16.0022777943       16.5072174598
  C        18.9798578659       15.5528248773       17.5522917712
  C        13.9294858919       17.5218005798       15.3677147938
  O        18.8091549259       16.0808134650       18.7094752940
  O        14.1021502335       16.9940861429       14.2097035209
  C        19.9049479362       14.3671391457       17.4954877418
  C        13.0033508624       18.7064948382       15.4192582698
  H        19.6648001664       13.7140136410       16.6521722533
  H        13.2382178241       19.3609140502       16.2627126437
  H        19.8598207148       13.8206058636       18.4433390479
  H        13.0567956618       19.2510137363       14.4707162582
  H        20.9305488256       14.7456479567       17.3723085749
  H        11.9774273375       18.3270442400       15.5342934451
  O        15.7588528526       15.4171737286       18.0622557594
  O        17.1583471063       17.6564673604       14.9324967257
  C        16.5720607439       18.7299982093       14.5744241177
  C        16.3111818267       14.3277928519       18.4200499172
  O        16.0969120228       19.5599114916       15.4266714777
  O        16.7421898238       13.4611131821       17.5756205106
  C        16.4041970528       19.0797696509       13.1198972152
  C        16.5004503670       13.9857005247       19.8741399725
  H        17.2873896749       19.6582923947       12.8103924125
  H        15.6568661425       13.3505168922       20.1826939003
  H        15.5209210950       19.7129105010       12.9880985938
  H        17.4198353244       13.4042936827       20.0008207680
  H        16.3384230748       18.1794357610       12.5014870463
  H        16.5191341639       14.8844680591       20.4963243473
  O        12.6153293350       17.5748015330       18.2346092255
  O        20.2831376053       15.5255645541       14.6141885621
  C        11.7361336311       18.4733673280       18.4752686431
  C        21.1411165843       14.5995325873       14.4295679117
  O        11.9702401702       19.6272684640       18.9719812456
  O        20.8648369133       13.4251102631       14.0170494837
  C        10.2998077627       18.1310049885       18.1578087896
  C        22.5903326486       14.9293288446       14.6949019023
  H        10.2421616607       17.4459792309       17.3043923726
  H        22.6802438321       15.6794885547       15.4884870143
  H         9.7140578728       19.0381760675       17.9762204049
  H        23.1554078128       14.0243452887       14.9415462048
  H         9.8861698566       17.6126270233       19.0358822059
  H        22.9985566248       15.3593045927       13.7676037430
  O        18.6381298070       16.5792462673       21.2933755111
  O        14.1781393763       16.4167426378       11.6411215763
  C        18.1041968191       16.3403583275       22.4249704803
  C        14.7247895276       16.6910641889       10.5245430936
  O        16.9956342785       16.8276553875       22.8480706639
  O        15.8607717077       16.2527909465       10.1369848968
  C        18.8510096938       15.4230819988       23.3645546112
  C        13.9603199038       17.5811889813        9.5744373161
  H        18.1562987856       14.8962026556       24.0273693388
  H        14.6422570628       18.1011223949        8.8935057115
  H        19.5100828625       16.0534437960       23.9805324481
  H        13.2999012797       16.9305819809        8.9810557086
  H        19.4735322789       14.7186707368       22.8027115379
  H        13.3356087877       18.2904411983       10.1281574199
  O        19.6349163846       18.4774500769       17.8967985940
  O        13.2116962995       14.6019135829       15.0930681182
  C        19.5513743802       19.1805468352       16.8382367882
  C        13.3156493136       13.8877669072       16.1435938396
  O        18.5440477457       19.8870057156       16.4995973447
  O        14.3438866179       13.2063590253       16.4892239966
  C        20.7313737409       19.1620743698       15.8933937904
  C        12.1348315084       13.8613728361       17.0868006274
  H        20.8061136726       20.1123271428       15.3533575544
  H        12.0514792364       12.8783078600       17.5639485836
  H        20.5723965582       18.3594389574       15.1554246350
  H        12.3043024615       14.6094062654       17.8777048653
  H        21.6570570516       18.9471446441       16.4380878163
  H        11.2123688334       14.1176792393       16.5555481004
  O        13.8641034126       15.7588854597       19.8985945002
  O        18.9767523995       17.2514461040       13.0201062388
  C        13.8913036678       15.5424172777       21.1607114416
  C        19.0053782804       17.4540905186       11.7565630576
  O        14.5125728324       16.2517804639       22.0225435634
  O        18.3981227172       16.7454834075       10.8878652439
  C        13.1101456141       14.3521653986       21.6668442457
  C        19.8446512196       18.6083608131       11.2643885886
  H        12.0599648849       14.6620887272       21.7718721839
  H        20.8786253798       18.2449293349       11.1632810003
  H        13.4823585936       14.0290367009       22.6443960923
  H        19.4961545943       18.9528959170       10.2852759187
  H        13.1433382627       13.5307624159       20.9416358230
  H        19.8458583248       19.4263238548       11.9938035536
  O        13.2809284786       21.7823143289       18.0479136969
  O        19.5544835381       11.2960048002       14.9483227508
  C        13.8707479724       22.1006890922       16.9551640079
  C        18.9586184663       10.9593180850       16.0311195902
  O        15.0169411713       21.6904919993       16.5829984583
  O        17.8215934998       11.3865286875       16.4148276099
  C        13.1404233800       23.0327735581       16.0145636323
  C        19.6625135362        9.9801994249       16.9425638309
  H        13.8000035710       23.8702474501       15.7525391803
  H        18.9943949953        9.1307660626       17.1374658927
  H        12.2125159824       23.3996836067       16.4635349728
  H        20.6012763041        9.6338679245       16.5000665817
  H        12.9128185591       22.4948398614       15.0834448824
  H        19.8615539943       10.4648733416       17.9084658078
  C        21.9310797695       20.2641740869       21.6837990677
  C        11.1129999232       12.7565023209       11.5436756214
  H        22.7352924967       19.6774651863       21.2224034156
  H        22.2542163064       21.3043621775       21.8124934015
  H        21.6785558114       19.8295381814       22.6597806609
  H        10.9781543836       13.2925536599       10.5924794387
  H        10.9145072329       11.6919181490       11.3848031118
  H        10.4096740531       13.1831764897       12.2684051830
  H        12.9903332463       18.0148478923       20.7837426534
  H        15.5687269267       22.6461656358       18.9785441837
  H        17.1828387257       17.5116060572       16.9600704682
  H        18.2284260589       19.0730427436       22.3654454551
  H        17.2718560016       10.4168160498       13.9796132384
  H        19.8614888147       14.9588126417       12.1439431118
  H        14.6259347080       13.9765456506       10.5493945029
  H        15.6476474718       15.6176230871       15.9346631667
  H        20.8783795729       20.7040632902       19.3876821311
  O        15.4184015149       24.3419721335       18.4867259161
  C        14.6811351954       25.2402257903       18.9068134629
  O        13.6983726789       25.0777047064       19.8000990428
  H        13.6420099516       24.1215997796       20.1302518447
  C        14.8079060309       26.6740330995       18.4570927626
  H        15.4348547927       26.7316952576       17.5620263968
  H        15.2746455699       27.2609390496       19.2621186215
  H        13.8194448484       27.1101980951       18.2655374866
  O        17.4161557684        8.6609483141       14.3515404741
  C        18.1269281801        7.7568690662       13.9021327760
  O        19.1356041873        7.9263446203       13.0359004915
  H        19.2298342764        8.8980222769       12.7690571886
  C        17.9378230894        6.3079479817       14.2751448434
  H        17.3085997265        6.2304419552       15.1672190751
  H        17.4439762685        5.7865760022       13.4416454489
  H        18.9058743823        5.8188774726       14.4406243845
  O        19.3848506614       18.8928944454       23.8393952931
  C        19.4073781572       19.5326550454       24.8930385819
  O        18.8064068255       20.7120834841       25.0816253430
  H        18.2877179401       21.0037829003       24.2635356734
  C        20.1242145083       19.0548997029       26.1319772747
  H        20.6638085785       19.8793344076       26.6144730115
  H        20.8098382480       18.2406246268       25.8777775796
  H        19.3792111109       18.6837158583       26.8515087042
  O        13.4492299539       14.1132788057        9.0842123273
  C        13.3786486919       13.4741936650        8.0335417552
  O        13.9509257429       12.2813019767        7.8392084114
  H        14.4724266709       12.0040605817        8.6606642732
  C        12.6411560906       13.9643898091        6.8132756457
  H        12.0979778104       13.1447907519        6.3270679518
  H        11.9568271530       14.7727709428        7.0890750718
  H        13.3746107652       14.3501684439        6.0893173720
  O        11.4590587356       17.3339900266       21.3037976675
  C        10.7671960330       17.5940484804       22.2978843225
  O        11.2192778509       18.1485457004       23.4240807968
  C         9.2857810890       17.3156249630       22.3447294241
  H         9.0251226586       16.5446945177       21.6122739544
  H         8.7496082276       18.2411927440       22.0848882203
  H         8.9691111746       17.0190391360       23.3515665944
  H        12.2135047408       18.3614290292       23.3536670399
  O        21.6893182754       15.5866368767       11.4612503856
  C        22.2780052351       15.2844806242       10.4196948488
  O        21.6934580651       14.7672640468        9.3289284599
  C        23.7667137604       15.4506678524       10.2379527128
  H        24.1632110752       16.1330410114       10.9963199064
  H        24.2487809474       14.4686527199       10.3566612190
  H        24.0020803196       15.8131712364        9.2297594959
  H        20.7051981695       14.6144689472        9.4910760256
