# Supplementary material for: Atomically precise surface chemistry of zirconium and hafnium metal oxo clusters beyond carboxylate ligands
Source: Chem Sci. 2024 Oct 7;15(42):17380–96. doi: 10.1039/d4sc03859b (PMC11457152; doi:10.1039/d4sc03859b)
Supplement: SC-015-D4SC03859B-s001 [file SC-015-D4SC03859B-s001.zip › DFT/Zr12_MethPH_exchange/Zr12_MethPH_1eq_chelating.xyz]

253
 i =       57, E =     -2191.9828245174
 Zr        17.2135308317       21.1733963683       20.7929584347
 Zr        15.6075898637       11.8727400028       12.1927439818
 Zr        14.8071201967       17.3448271623       18.6627714088
 Zr        18.0822883104       15.6892193627       14.3321548827
 Zr        18.2395161806       18.0229709799       19.5922918609
 Zr        14.6246940550       15.0468004910       13.4018991894
 Zr        15.5810403063       18.2246665256       21.9537137610
 Zr        17.2623087902       14.7940976368       11.0597202111
 Zr        13.9033634254       20.5131327191       19.7785680655
 Zr        18.9508682322       12.4886508419       13.2108678660
 Zr        16.5492151655       20.2929259468       17.4429609485
 Zr        16.3240401633       12.7705730407       15.5435510760
  O        16.2561486895       17.4936864466       20.1361272863
  O        16.5958541538       15.5716652447       12.8593722203
  O        14.8443927154       19.3978354181       18.3183550281
  O        18.0586558585       13.6258887234       14.6790039059
  O        17.5812761965       19.9554695546       19.2087732167
  O        15.2628735470       13.1175825814       13.7799761316
  O        15.3615151892       20.2278938780       21.2781471497
  O        17.4739323510       12.7846451402       11.7201610562
  O        15.6863663972       21.6909175171       19.2349891299
  O        17.1475479510       11.3665532662       13.7656058198
  O        16.8342228121       17.9976980748       17.7494354235
  O        16.0789365636       15.0250594997       15.2531375745
  O        17.5817170422       19.1375824501       21.6282008786
  O        15.2628091512       13.8723200475       11.3051079328
  O        13.8632258518       18.3994242655       20.5406378548
  O        18.9869822097       14.6085678680       12.4600521779
  O        16.3370064177       23.1025418412       21.7793680375
  O        16.4182959877        9.9021707546       11.2212238747
  C        16.8413428406       22.8145982459       22.9079862573
  C        15.9271272587       10.1969807544       10.0878503700
  O        17.4917176690       21.6999076355       23.0180647363
  O        15.2624232610       11.3034203251        9.9783707722
  C        16.7123587902       23.7284490012       24.0944222276
  C        16.0981962292        9.3049109384        8.8908381364
  H        16.0701926094       24.5820669096       23.8555577241
  H        16.6813821000        8.4164111670        9.1523910731
  H        17.7111135752       24.0865653259       24.3832611577
  H        15.1109478570        9.0069606203        8.5105712422
  H        16.3095809596       23.1730530033       24.9521897423
  H        16.5988841307        9.8632123221        8.0873762698
  O        16.0915819108       19.0568298282       24.0841313428
  O        16.9996555166       13.9443535475        8.9104508125
  P        14.6738435217       19.0215929369       24.6398992078
  C        18.2522525508       13.9307296942        8.6942544285
  O        13.7776853789       18.4804061937       23.5053796724
  O        19.0406317733       14.3533866784        9.6324212234
  C        14.0985268410       20.6122226319       25.2548038333
  C        18.8254539423       13.4471735289        7.3923000489
  H        14.7641021790       20.9577150690       26.0569184099
  H        18.0401902272       13.0163125224        6.7631369355
  H        13.0770724163       20.5114647935       25.6457707306
  H        19.2944541127       14.2923071338        6.8674985319
  H        14.1047374866       21.3346900718       24.4281306034
  H        19.6147361657       12.7081201046        7.5849388989
  O        13.3686737808       22.5415238801       20.7039505114
  O        19.4733881046       10.4089824400       12.2899138680
  C        12.5182969959       22.0378966120       21.5384270477
  C        20.2991169736       10.9395092455       11.4446031714
  O        12.3691317717       20.7800427056       21.5365943338
  O        20.4596195782       12.2012354945       11.4685875687
  C        11.7477878606       22.9377567174       22.4627463000
  C        21.0396982819       10.0662175230       10.4720111901
  H        11.1015652727       23.5999707712       21.8685505119
  H        21.7053760293        9.3891769068       11.0265872483
  H        12.4435310077       23.5814176696       23.0182633154
  H        20.3252941992        9.4386787748        9.9219851005
  H        11.1363651855       22.3484654993       23.1533913609
  H        21.6283143623       10.6745961667        9.7780645658
  O        19.4480680842       21.0483810229       21.1234276362
  O        13.3738489880       12.0351251172       11.8806682844
  C        20.2973342926       20.1114406216       20.9637513874
  C        12.5317188502       12.9749197876       12.0510731484
  O        20.0446486426       18.9681454341       20.4551942134
  O        12.7967838960       14.1223629272       12.5463489862
  O        18.1476136183       22.7681085022       19.5516708187
  O        14.6838363605       10.3117172295       13.4514952693
  C        18.1732656373       22.9645625878       18.2888257792
  C        14.6576711813       10.1166320246       14.7153681306
  O        17.6567040864       22.1947776495       17.4091637237
  O        15.1792300344       10.8850924317       15.5912358951
  C        18.8412943768       24.2232322570       17.7921335292
  C        13.9843001819        8.8604049138       15.2103600011
  H        18.0549852887       24.9819520386       17.6623489398
  H        14.7603900515        8.0846214336       15.2936128591
  H        19.3114304724       24.0493665320       16.8178304261
  H        13.5519776360        9.0210690323       16.2039874993
  H        19.5695235166       24.5910340856       18.5222165904
  H        13.2248825070        8.5209515063       14.4982975093
  O        14.5107891727       17.0775319512       16.4720515975
  O        18.4050088763       16.0013807989       16.5160400075
  C        18.9774365618       15.5535732234       17.5682882963
  C        13.9419932720       17.5293031049       15.4240947574
  O        18.8081681261       16.0874017194       18.7200024959
  O        14.1086912792       16.9916918174       14.2729904732
  C        19.8924896599       14.3590280126       17.5200590429
  C        13.0378875890       18.7326907938       15.4646489108
  H        19.6374392115       13.6933080646       16.6909245954
  H        13.2683440144       19.3789136475       16.3156673701
  H        19.8527262597       13.8287484987       18.4771896273
  H        13.1217491940       19.2828858720       14.5213679767
  H        20.9194482314       14.7270665589       17.3792931749
  H        12.0020164344       18.3740808339       15.5543280013
  O        15.7615861470       15.4120814725       18.0624055987
  O        17.1564579202       17.6591162012       14.9346844103
  C        16.6051956657       18.7473492283       14.5705115139
  C        16.3180409791       14.3240087495       18.4237214832
  O        16.1724678818       19.6181710143       15.4119312763
  O        16.7447781388       13.4555120333       17.5808968666
  C        16.4232663569       19.0835665008       13.1141882317
  C        16.5147431510       13.9924266975       19.8792781213
  H        17.3007272426       19.6628879861       12.7904164309
  H        15.6793228363       13.3499894123       20.1948999926
  H        15.5376540983       19.7145397228       12.9858957331
  H        17.4405149179       13.4209178142       20.0053077785
  H        16.3523992513       18.1777241218       12.5051789541
  H        16.5256397746       14.8946656279       20.4969722563
  O        12.6190585865       17.5626156641       18.3074644735
  O        20.2934004801       15.4992818629       14.6786130481
  C        11.7644024582       18.4859342178       18.5049171167
  C        21.1144522249       14.5419167370       14.4630963205
  O        12.0394905464       19.6408008537       18.9748170117
  O        20.8015425592       13.3813922784       14.0256014634
  C        10.3223817765       18.1865561218       18.1744036462
  C        22.5750639005       14.8134089448       14.7291315779
  H        10.2546468000       17.4918021867       17.3295488426
  H        22.6950541542       15.5603903180       15.5216161776
  H         9.7697350595       19.1096642942       17.9710496290
  H        23.1039220446       13.8866350605       14.9755413599
  H         9.8806029770       17.6937874005       19.0532929032
  H        23.0009942147       15.2257679233       13.8015671296
  O        18.7250069424       16.6635414964       21.2884727455
  O        14.1886770133       16.4156836675       11.7060111000
  C        18.1564381205       16.3439387076       22.3853799878
  C        14.7164066747       16.6922701713       10.5768512089
  O        17.0038556438       16.7449811803       22.7697365009
  O        15.8402963093       16.2508337581       10.1519408097
  C        18.9198354473       15.4357362874       23.3189884348
  C        13.9350071813       17.6003888997        9.6577229226
  H        18.2358115518       14.8808384771       23.9694693722
  H        14.6035820104       18.1346995593        8.9746886230
  H        19.5576344267       16.0780550666       23.9452970864
  H        13.2631932605       16.9624412644        9.0633371725
  H        19.5676426528       14.7570425683       22.7535538052
  H        13.3203203811       18.2975294223       10.2374207499
  O        19.6341331812       18.4777140533       17.9076121829
  O        13.2774099226       14.6054706538       15.0968497380
  C        19.5632318718       19.1927341653       16.8541547841
  C        13.3448433516       13.8902228394       16.1510834775
  O        18.5551896377       19.8884625993       16.5039606078
  O        14.3542544055       13.1959683722       16.4989574147
  C        20.7604497504       19.1876001768       15.9312509143
  C        12.1492107045       13.8908567825       17.0736285861
  H        20.8217716702       20.1305130236       15.3771451684
  H        12.0479047291       12.9158900922       17.5634664346
  H        20.6362161102       18.3679596867       15.2056141145
  H        12.3129911876       14.6497599870       17.8554537103
  H        21.6797976066       19.0065113889       16.4986819897
  H        11.2384879577       14.1488475959       16.5230813185
  O        13.8661563435       15.7571893403       19.9031338932
  O        18.9766696174       17.2437437832       13.0293765150
  C        13.8966595181       15.5377741046       21.1648461510
  C        19.0013107021       17.4496736815       11.7660089822
  O        14.5155319187       16.2479649772       22.0248912525
  O        18.3945610509       16.7445586300       10.8927453281
  C        13.1191609712       14.3452727509       21.6713431781
  C        19.8352687000       18.6101790606       11.2783040003
  H        12.0738261903       14.6606658485       21.8048797919
  H        20.8710201876       18.2526198492       11.1758939078
  H        13.5106259589       14.0074860084       22.6364464030
  H        19.4851291933       18.9578988942       10.3008858068
  H        13.1321268343       13.5334143370       20.9349798828
  H        19.8327427699       19.4248316875       12.0115471711
  O        13.2854224362       21.8538708906       18.0606965290
  O        19.5517689446       11.2173296555       14.9415310654
  C        13.8859040950       22.1515639341       16.9712438389
  C        18.9575301083       10.9248157209       16.0356270804
  O        15.0129938925       21.6914858458       16.5850936260
  O        17.8274431864       11.3825156502       16.4149878216
  C        13.2053151974       23.1313404125       16.0405023935
  C        19.6425359521        9.9555318506       16.9717012989
  H        13.9077378823       23.9382426996       15.7940082640
  H        18.9998581593        9.0725989414       17.0934264779
  H        12.2960183299       23.5386067114       16.4928523780
  H        20.6209203982        9.6569522777       16.5837212234
  H        12.9539628369       22.6207319344       15.1003532582
  H        19.7506737024       10.4172520599       17.9621988775
  C        21.7127425747       20.3509812413       21.4346041223
  C        11.1057896145       12.7369219500       11.6112740907
  H        22.4266882294       19.9352247162       20.7136221061
  H        21.8960615165       21.4178098516       21.5959115738
  H        21.8483724178       19.8134242421       22.3847415264
  H        10.9522783006       13.2638151667       10.6579452552
  H        10.9147516695       11.6691640479       11.4656191877
  H        10.4084437734       13.1637375638       12.3419456149
  H        12.9946677187       18.0101919199       20.8380337645
  H        15.5681320634       22.6491434067       18.9921801923
  H        17.1851482130       17.5104172313       16.9679950226
  H        18.2164016888       19.0704567999       22.3884426261
  H        17.2624936087       10.4058319780       13.9960144750
  H        19.8534795787       14.9569770961       12.1342380127
  H        14.6155079898       13.9410170497       10.5559116992
  H        15.7467152950       15.5120258697       16.0438439036
  H        14.5853167113       18.1678596098       25.7629861791
  O        15.4263496970       24.3373289705       18.4832799603
  C        14.6700406037       25.2106126920       18.9193949908
  O        13.6923030395       25.0023271494       19.8033895087
  H        13.6473512385       24.0391456371       20.1158783158
  C        14.7669457960       26.6564157436       18.5016785885
  H        15.3986163372       26.7483759787       17.6128309784
  H        15.2144604436       27.2360487589       19.3227453569
  H        13.7699103078       27.0737071819       18.3126818116
  O        17.4113111060        8.6632087308       14.4336658827
  C        18.0849252244        7.7528301280       13.9401443027
  O        19.0550402137        7.9181560199       13.0354233851
  H        19.1568211002        8.8914140168       12.7671875435
  C        17.8841045102        6.3023338023       14.3020633115
  H        17.2659375760        6.2222006208       15.2015160473
  H        17.3757321556        5.7941559241       13.4692267288
  H        18.8491062293        5.8016027367       14.4504148244
  O        19.3851764903       18.8932486775       23.8364100234
  C        19.4034538973       19.5270908359       24.8940532615
  O        18.8100319474       20.7092851834       25.0844876574
  H        18.3059714910       21.0099718079       24.2592531406
  C        20.1062362630       19.0331169352       26.1344649444
  H        20.6326011393       19.8523054123       26.6396727386
  H        20.8017886431       18.2287779910       25.8753518447
  H        19.3538716642       18.6417850972       26.8354000106
  O        13.4506742256       14.1025970328        9.1541855711
  C        13.3869669180       13.4919625746        8.0829477628
  O        13.9453082894       12.2960829612        7.8463193269
  H        14.4465895920       11.9727415406        8.6649185748
  C        12.6658211986       14.0326749672        6.8740802218
  H        12.1093368947       13.2386230313        6.3611447933
  H        11.9954373529       14.8452417452        7.1711216900
  H        13.4101445207       14.4256687668        6.1653155725
  O        11.4570608789       17.3350064582       21.3038257986
  C        10.7554620461       17.6404140293       22.2792391090
  O        11.2154767563       18.1469233203       23.4223385887
  C         9.2555921596       17.4802619805       22.2737011681
  H         8.9623033742       16.7159461720       21.5464230398
  H         8.8062561682       18.4388598642       21.9721834009
  H         8.8771866486       17.2324351551       23.2721773300
  H        12.2297243838       18.2736294738       23.3851987162
  O        21.6095775598       15.5855806931       11.4628201191
  C        22.1990804984       15.2944420828       10.4166747505
  O        21.6174012759       14.7692040442        9.3307676485
  C        23.6844888136       15.4870736996       10.2346113774
  H        24.0659643086       16.1921787177       10.9798878833
  H        24.1842312991       14.5169355014       10.3770680782
  H        23.9164548851       15.8314275400        9.2195107960
  H        20.6282666788       14.6063139824        9.5059817704
