# Supplementary material for: Atomically precise surface chemistry of zirconium and hafnium metal oxo clusters beyond carboxylate ligands
Source: Chem Sci. 2024 Oct 7;15(42):17380–96. doi: 10.1039/d4sc03859b (PMC11457152; doi:10.1039/d4sc03859b)
Supplement: SC-015-D4SC03859B-s001 [file SC-015-D4SC03859B-s001.zip › DFT/Zr12_MethPH_exchange/Zr12_MethPH_1eq_H_bonding.xyz]

253
 i =      110, E =     -2191.9827985868
 Zr        17.3491865293       21.1837509459       20.7861654507
 Zr        15.7806604897       11.8767672085       12.1922828711
 Zr        14.9224336889       17.3471994606       18.6419681616
 Zr        18.2097857927       15.6947465548       14.3285288390
 Zr        18.3726527616       18.0280468723       19.5823015607
 Zr        14.7652387181       15.0391134096       13.4043247342
 Zr        15.7154912794       18.2213601104       21.8907946999
 Zr        17.4271337898       14.7822482849       11.0423404467
 Zr        14.0205714169       20.5134574157       19.7480151344
 Zr        19.1229080632       12.5186616019       13.2187788855
 Zr        16.6745373706       20.3016680834       17.4471130797
 Zr        16.4571722290       12.7757779169       15.5501116102
  O        16.4057874736       17.4874570392       20.1153627448
  O        16.7506284659       15.5129775605       12.8621325463
  O        14.9470649661       19.4022944327       18.3026037865
  O        18.1722772259       13.6409224365       14.6744887150
  O        17.7352623699       19.9632002440       19.2039140634
  O        15.4196911392       13.1151221446       13.7788037726
  O        15.5118238369       20.2183960972       21.2102212457
  O        17.6441233444       12.7838994498       11.7200277958
  O        15.8370774690       21.6956514310       19.2229918376
  O        17.3166696398       11.3725813311       13.7654812860
  O        16.9834773770       18.0543436451       17.7427768352
  O        16.1731720017       15.0229523504       15.2560406544
  O        17.7300415442       19.1388052618       21.6252672682
  O        15.4262966667       13.8728339595       11.3024688843
  O        14.0029504812       18.3924351221       20.4701261112
  O        19.1485287332       14.6112817174       12.4541138381
  O        16.4208178782       23.0996726005       21.7787356636
  O        16.5813347939        9.9041927115       11.2179135935
  C        16.8776637478       22.7827528426       22.9201413648
  C        16.1390594698       10.2443613255       10.0759395159
  O        17.5773730694       21.6971057249       23.0189274555
  O        15.5097074712       11.3733136436        9.9734065543
  C        16.6220235104       23.6197760473       24.1419523765
  C        16.3326948450        9.3844599125        8.8587884417
  H        16.0374744070       24.5088365924       23.8853812216
  H        16.8546846670        8.4583351643        9.1190332023
  H        17.5795134312       23.9158840581       24.5928646080
  H        15.3561753731        9.1538602724        8.4104600051
  H        16.0863606089       23.0176764026       24.8894754036
  H        16.9084031768        9.9436682865        8.1076504496
  O        16.0799156138       19.1364327171       24.0095007016
  O        17.1605434614       13.9436205599        8.9084624598
  C        14.8513541983       19.0702887914       24.3164303613
  C        18.4093588160       13.9331668413        8.6598953872
  O        14.0285677307       18.5692440868       23.4439802004
  O        19.2183975078       14.3591398444        9.5719307699
  C        14.3361188354       19.5483061438       25.6442416665
  C        18.9475274626       13.4307459591        7.3492901080
  H        15.1493437860       19.9766443599       26.2387505146
  H        18.1298918266       13.1513877691        6.6772227251
  H        13.8824771434       18.7053929435       26.1851063594
  H        19.5722318382       14.2055608272        6.8836132393
  H        13.5438753341       20.2934598553       25.4869459467
  H        19.5954441088       12.5619690235        7.5339613877
  O        13.4505537512       22.5275766700       20.7066342771
  O        19.7127377895       10.4729746276       12.2982017067
  C        12.6693616781       21.9773924737       21.5750575065
  C        20.5104165939       11.0250760596       11.4424421568
  O        12.5369640120       20.7129180548       21.5374156789
  O        20.6280340560       12.2899732417       11.4663821811
  C        11.9493681358       22.8265850254       22.5839757815
  C        21.2617545145       10.1748334260       10.4575776995
  H        11.2443302884       23.4900393320       22.0624762460
  H        21.9074081117        9.4701167473       11.0005094404
  H        12.6721532994       23.4692935636       23.1047996256
  H        20.5490629374        9.5758867448        9.8736758877
  H        11.4073874335       22.2021392244       23.3014987011
  H        21.8675291394       10.7985607917        9.7926469146
  O        19.5533383070       21.0471401059       21.1253102566
  O        13.5401425692       12.0387657479       11.8071912295
  C        20.4029287052       20.1124838399       20.9591993530
  C        12.6998128286       12.9764999694       12.0019389254
  O        20.1408718618       18.9689083797       20.4561136870
  O        12.9586814718       14.1090076362       12.5402708038
  O        18.3089363600       22.7694269267       19.5503717403
  O        14.8477018761       10.3132225441       13.4502727983
  C        18.3358800272       22.9632617382       18.2867444732
  C        14.8232075911       10.1148654125       14.7129352398
  O        17.8168004787       22.1944853594       17.4079087840
  O        15.3424141437       10.8843634170       15.5910271276
  C        19.0125424638       24.2169703217       17.7881824572
  C        14.1589413334        8.8543994400       15.2086722769
  H        18.2302322097       24.9778616293       17.6473870807
  H        14.9446776993        8.0911106621       15.3141726808
  H        19.4895257736       24.0362264303       16.8183927517
  H        13.7075648668        9.0189963222       16.1932879016
  H        19.7364820393       24.5865861759       18.5215574859
  H        13.4167194884        8.4968546516       14.4875501316
  O        14.6033329221       17.0753920717       16.4805322930
  O        18.5620054002       16.0042470577       16.5071658599
  C        19.1121826564       15.5619033886       17.5693851990
  C        14.0615619336       17.5258046977       15.4164519233
  O        18.8985017808       16.0875507612       18.7186955107
  O        14.2691580153       16.9911052064       14.2726421349
  C        20.0539177321       14.3879961667       17.5331006787
  C        13.1442288205       18.7184355038       15.4369293939
  H        19.8207297219       13.7173390026       16.7009891570
  H        13.3661350715       19.3786596413       16.2796016910
  H        20.0207382969       13.8562435772       18.4895047271
  H        13.2213651671       19.2547537601       14.4854646690
  H        21.0731376864       14.7793976053       17.3969541831
  H        12.1134783753       18.3472571188       15.5353640140
  O        15.9230530380       15.4201763621       18.0599066250
  O        17.2517565421       17.6412401404       14.9325471333
  C        16.7042987034       18.7311159305       14.5717202258
  C        16.4664991325       14.3274521724       18.4232541565
  O        16.2504220516       19.5703411660       15.4256772321
  O        16.9005783532       13.4589670955       17.5808109100
  C        16.5544570322       19.0926860427       13.1184803801
  C        16.6423623408       13.9878069032       19.8789661867
  H        17.4399967261       19.6752890465       12.8238533180
  H        15.7957650061       13.3534509887       20.1812008315
  H        15.6724465406       19.7270751245       12.9826178503
  H        17.5607831368       13.4068198584       20.0150924957
  H        16.4945012637       18.1979316273       12.4918087767
  H        16.6529520239       14.8883999196       20.4987723266
  O        12.7088611022       17.5689231250       18.2390083891
  O        20.3907993934       15.5181357706       14.6174518294
  C        11.8567063274       18.4844941422       18.4839705304
  C        21.2753732954       14.6128244662       14.4379518155
  O        12.1274514066       19.6354309268       18.9726628373
  O        21.0308932768       13.4352365689       14.0192643175
  C        10.4108484841       18.1760431788       18.1722893633
  C        22.7110991703       14.9826634773       14.7180462448
  H        10.3335755468       17.5875713497       17.2503113244
  H        22.7714858805       15.7387215550       15.5088128765
  H         9.8185857371       19.0937371680       18.0998963949
  H        23.2974805994       14.0942150154       14.9750287481
  H        10.0243296227       17.5563385921       18.9946861336
  H        23.1179084889       15.4190821835       13.7929730102
  O        18.8122721048       16.6606329538       21.2916881448
  O        14.3530961960       16.4151505531       11.7071260249
  C        18.2461916055       16.3433831487       22.3881717728
  C        14.8784114300       16.6879807345       10.5751500440
  O        17.0920812997       16.7493378771       22.7722154352
  O        16.0023838311       16.2487589574       10.1514652399
  C        19.0035445096       15.4320170317       23.3232018778
  C        14.0948373499       17.5900149198        9.6523815524
  H        18.3166480397       14.8902294847       23.9816702268
  H        14.7630260317       18.1237643084        8.9684087534
  H        19.6551732869       16.0690337751       23.9406732305
  H        13.4278225347       16.9464123718        9.0585762078
  H        19.6383376862       14.7412074044       22.7575324350
  H        13.4764439081       18.2874505670       10.2276787046
  O        19.7906292967       18.4855733800       17.8977068192
  O        13.3676947373       14.6045628043       15.0923774068
  C        19.6799133452       19.1987817667       16.8438078136
  C        13.4423964262       13.8914560261       16.1487824470
  O        18.6529716731       19.8808861011       16.5054403658
  O        14.4505376438       13.1940971034       16.4967632260
  C        20.8555037793       19.2153459400       15.8934996486
  C        12.2478861863       13.9003657736       17.0740968008
  H        20.9185232253       20.1819426680       15.3813901692
  H        12.2019164643       12.9697316855       17.6497757484
  H        20.6980434711       18.4344684211       15.1322593392
  H        12.3610744658       14.7386258469       17.7800338427
  H        21.7855451769       18.9946731241       16.4279985818
  H        11.3249318550       14.0547571410       16.5045190291
  O        14.0247673331       15.7589417537       19.8862111425
  O        19.1322579287       17.2471731379       13.0198221875
  C        14.0020523420       15.5468793236       21.1502492551
  C        19.1246468859       17.4496340579       11.7562738419
  O        14.6015372096       16.2535118397       22.0243911724
  O        18.4893552661       16.7466362571       10.8979834263
  C        13.1903009781       14.3676679697       21.6288925491
  C        19.9535219297       18.6008431482       11.2387250685
  H        12.1578763814       14.7199419878       21.7722345227
  H        20.9784452947       18.2287300961       11.0887008970
  H        13.5712815819       13.9955473321       22.5858168353
  H        19.5666227935       18.9571956491       10.2783402040
  H        13.1755516901       13.5737816219       20.8736334816
  H        19.9943649525       19.4122973427       11.9741192778
  O        13.3756420526       21.8544679974       18.0583771538
  O        19.7211604326       11.2938290631       14.9509168908
  C        13.9743698318       22.1449667323       16.9634022616
  C        19.1285901763       10.9647478712       16.0375652742
  O        15.1040959717       21.6908247437       16.5845089229
  O        17.9872266924       11.3853555405       16.4162411263
  C        13.2821181486       23.1061173858       16.0221792244
  C        19.8328415280        9.9867124693       16.9497742196
  H        13.9660990491       23.9324075430       15.7875400212
  H        19.2773684136        9.0380182959       16.9310876225
  H        12.3552178720       23.4891004892       16.4596153685
  H        20.8634318597        9.8149904617       16.6245949041
  H        13.0616854347       22.5896811239       15.0775742820
  H        19.8086874460       10.3573666280       17.9823426487
  C        21.8244019689       20.3522563219       21.4080052014
  C        11.2772131506       12.7604199878       11.5405633516
  H        22.5243102363       19.9871730269       20.6463362438
  H        21.9951337558       21.4126197277       21.6174999054
  H        21.9963441715       19.7667027315       22.3230151932
  H        11.1155402229       13.3667748819       10.6373308157
  H        11.0975369939       11.7066599578       11.3061216101
  H        10.5757307535       13.1146200669       12.3057724988
  H        13.1155838986       18.0274534985       20.7704836574
  H        15.7228761672       22.6514059875       18.9674592878
  H        17.3105854418       17.5754497713       16.9457403358
  H        18.3674630070       19.0647581912       22.3797670900
  H        17.4321057095       10.4135616321       13.9948404194
  H        20.0182765641       14.9602827723       12.1457301692
  H        14.7907303072       13.9335271988       10.5451083315
  H        15.8489633335       15.5075395910       16.0505999361
  O        15.5907441394       24.3373155339       18.4828808995
  C        14.8473728565       25.2128201439       18.9350072671
  O        13.8565936462       25.0018776117       19.8048219451
  H        13.7934144109       24.0406110236       20.1061298744
  C        14.9751992661       26.6671624133       18.5587680271
  H        15.6062125610       26.7705877318       17.6707098283
  H        15.4397257558       27.2108797288       19.3949134709
  H        13.9876663239       27.1131372265       18.3866439453
  O        17.5807363661        8.6612375530       14.4315321263
  C        18.2877212896        7.7567898696       13.9775190869
  O        19.3011552974        7.9267499800       13.1165406362
  H        19.3931045782        8.8933120041       12.8376410249
  C        18.0873676066        6.3056970789       14.3356562630
  H        17.4794554098        6.2243941135       15.2421405539
  H        17.5609056057        5.8072493096       13.5078159248
  H        19.0504977107        5.7973282505       14.4664897179
  O        19.5481972090       18.8929069375       23.8366844234
  C        19.5767984968       19.5343736430       24.8894378165
  O        18.9721406081       20.7114417851       25.0818011019
  H        18.4466222246       21.0009575448       24.2676362470
  C        20.3020164480       19.0563727653       26.1227599842
  H        20.8026324296       19.8884712015       26.6326563205
  H        21.0219924251       18.2769075253       25.8542826816
  H        19.5658299658       18.6338076720       26.8229906812
  O        13.6142708879       14.1127406237        9.0857290624
  C        13.5371538721       13.4711420600        8.0371582829
  O        14.1154645292       12.2816834968        7.8389730870
  H        14.6418471790       12.0057530615        8.6575596391
  C        12.7831092661       13.9539601416        6.8244423840
  H        12.2198974819       13.1341169516        6.3616664461
  H        12.1139211255       14.7740529887        7.1025912286
  H        13.5060525950       14.3192571046        6.0797889660
  O        11.6287072293       17.4066770617       21.2886912821
  P        10.7486311439       17.8302255520       22.4297798861
  O        11.4695462654       18.3149250831       23.7598762859
  C         9.5568332330       19.1127585978       22.0050501754
  H         8.8818112975       18.7411446987       21.2235265205
  H        10.1119761790       19.9808218712       21.6255811983
  H         8.9731762759       19.3954166910       22.8902593143
  H        12.4817576069       18.4315058756       23.6436181398
  H         9.9551402889       16.7574264414       22.8911895529
  O        21.8542921524       15.5871280020       11.4611545904
  C        22.4436363874       15.2808985490       10.4212208398
  O        21.8578540045       14.7671917628        9.3291651902
  C        23.9340569144       15.4358581652       10.2438813255
  H        24.3286068072       16.1408613430       10.9825233397
  H        24.4098771029       14.4561340885       10.4015659521
  H        24.1792826788       15.7623143733        9.2260327397
  H        20.8692475167       14.6151102857        9.4923816450
