# Supplementary material for: Atomically precise surface chemistry of zirconium and hafnium metal oxo clusters beyond carboxylate ligands
Source: Chem Sci. 2024 Oct 7;15(42):17380–96. doi: 10.1039/d4sc03859b (PMC11457152; doi:10.1039/d4sc03859b)
Supplement: SC-015-D4SC03859B-s001 [file SC-015-D4SC03859B-s001.zip › DFT/Zr12_MethPH_exchange/Zr12_MethPH_1eq_innerface_bridging.xyz]

253
 i =       40, E =     -2191.9864577223
 Zr        17.1927642896       21.1754592025       20.7694418685
 Zr        15.6157187630       11.8868912798       12.1906930868
 Zr        14.7933262984       17.3482106537       18.6213723976
 Zr        18.0597825333       15.7203134037       14.3148155738
 Zr        18.2379593360       18.0051451808       19.5833192021
 Zr        14.6178835648       15.0541564720       13.3593469740
 Zr        15.5614788570       18.2161038669       21.8916858103
 Zr        17.2768941989       14.7999236611       11.0328017797
 Zr        13.8656290921       20.5072516447       19.7539177787
 Zr        18.9580393693       12.5277170310       13.2198878639
 Zr        16.5155779346       20.3191937249       17.4147353183
 Zr        16.3004478759       12.7913759178       15.5418606181
  O        16.2519088517       17.4854242776       20.1162687904
  O        16.5957340229       15.5842501379       12.8083224087
  O        14.8349000480       19.4008196177       18.3091225562
  O        18.0050189754       13.6786697822       14.6702602950
  O        17.5950340749       19.9608375798       19.1570323129
  O        15.2569339045       13.1214349938       13.7746194624
  O        15.3551189776       20.2156528573       21.2103067064
  O        17.4762794854       12.7898314025       11.7196735813
  O        15.6723453630       21.6948896168       19.2238328897
  O        17.1540781774       11.3793230555       13.7668020706
  O        16.8324001471       18.0529655272       17.7357696536
  O        16.0089587723       15.0901996289       15.1860039274
  O        17.5723712840       19.1386278206       21.6184098754
  O        15.2613458725       13.9275603334       11.3079872135
  O        13.8548324636       18.3919125031       20.4656909706
  O        18.9896911596       14.6146045384       12.4542426780
  O        16.2570483672       23.0974148695       21.7761006516
  O        16.4162181082        9.9060737579       11.2186496396
  C        16.7063398750       22.7751364468       22.9182844386
  C        15.9710951503       10.2456939868       10.0782839348
  O        17.4129455276       21.6944408234       23.0165705763
  O        15.3446414052       11.3770107510        9.9747078859
  C        16.4309449110       23.6004341271       24.1444143045
  C        16.1488511629        9.3774910528        8.8646769450
  H        15.8611426459       24.4983953663       23.8855655132
  H        16.7555781155        8.4987826930        9.1050491632
  H        17.3795964952       23.8800793144       24.6232263328
  H        15.1627508164        9.0582786166        8.4976999902
  H        15.8700403369       22.9944855953       24.8701633308
  H        16.6199706789        9.9596744927        8.0608711959
  O        15.8353253148       19.1347740554       24.0098387968
  O        16.9953939420       13.9430306156        8.9082792952
  C        14.5877692786       19.1219943518       24.2543746528
  C        18.2436759633       13.9278528221        8.6592852244
  O        13.7907395813       18.6436857185       23.3523574329
  O        19.0547114608       14.3576555905        9.5690721987
  C        14.0282793859       19.6526322083       25.5441626053
  C        18.7750359685       13.4379666415        7.3415631694
  H        14.8339896193       19.9867718689       26.2054602164
  H        17.9922681951       12.9143176052        6.7830351304
  H        13.4339617109       18.8715695307       26.0384826937
  H        19.1211913774       14.3003723695        6.7527942669
  H        13.3471167143       20.4877559147       25.3270810943
  H        19.6413692329       12.7838001760        7.5037136667
  O        13.2856112809       22.5259678452       20.7044621943
  O        19.5478997563       10.4748223562       12.2971825129
  C        12.4914926548       21.9724986695       21.5630652550
  C        20.3541057704       11.0260589653       11.4492765423
  O        12.3726573460       20.7088225617       21.5343109282
  O        20.4625881635       12.2915995213       11.4667287117
  C        11.7492230122       22.8197639864       22.5570645127
  C        21.1333257167       10.1748395067       10.4872124700
  H        11.1277528615       23.5528654983       22.0239968286
  H        21.8129552960        9.5201067023       11.0515020361
  H        12.4706664033       23.3870771852       23.1617305223
  H        20.4462483991        9.5244965667        9.9289527811
  H        11.1221219252       22.1963946452       23.2023579598
  H        21.7107332477       10.8006493791        9.7993126291
  O        19.3894793368       21.0432739711       21.1237575723
  O        13.3782924419       12.0416488998       11.8058026871
  C        20.2598473051       20.1182785731       20.9866479807
  C        12.5354114340       12.9776408691       12.0034763444
  O        20.0439163666       18.9755098491       20.4637752232
  O        12.7941869910       14.1102533225       12.5394771078
  O        18.1447625613       22.7705100053       19.5500291418
  O        14.6848560651       10.3151939169       13.4484457549
  C        18.1231233786       23.0124112312       18.2931402282
  C        14.6676281756       10.1151359043       14.7116691382
  O        17.5765190350       22.2740061488       17.4072275058
  O        15.1803631330       10.8870866663       15.5903467824
  C        18.7769067648       24.2878296740       17.8181942826
  C        14.0174931448        8.8450094290       15.2033297811
  H        17.9832991322       25.0424339130       17.7125455714
  H        14.8053551241        8.0794255092       15.2701061757
  H        19.2365299171       24.1403848619       16.8343769208
  H        13.5945568402        8.9899651595       16.2033407133
  H        19.5110043904       24.6453311263       18.5473719462
  H        13.2549863524        8.5007877960       14.4968117756
  O        14.4431217990       17.0745526850       16.4154100848
  O        18.3972084108       16.0026281016       16.5023077215
  C        18.9148159574       15.5307777953       17.5690988621
  C        13.8895912775       17.5189114943       15.3570857769
  O        18.6502747286       16.0102381952       18.7270502466
  O        14.0996155540       16.9944466361       14.2038478489
  C        19.8793387107       14.3755864443       17.5233297934
  C        12.9501357046       18.6937969135       15.3909263615
  H        19.6707937018       13.7165101177       16.6755711236
  H        13.1784519017       19.3597842451       16.2274927593
  H        19.8448635470       13.8250684948       18.4688774312
  H        12.9973866523       19.2288306194       14.4368983192
  H        20.8913002895       14.7911876026       17.4057188831
  H        11.9286897460       18.3043028761       15.5130665553
  O        15.7564758764       15.4210389307       18.0595313846
  O        17.1476921851       17.6681751425       14.9330414995
  C        16.5383236631       18.7295853251       14.5741006611
  C        16.2988971103       14.3270228228       18.4196393851
  O        16.0232433300       19.5501932219       15.4179649322
  O        16.7398949434       13.4638384694       17.5763425416
  C        16.3891336257       19.0818382573       13.1177294563
  C        16.4634237369       13.9744818833       19.8739941387
  H        17.2736296853       19.6663069417       12.8232355884
  H        15.6101342114       13.3451302771       20.1672583418
  H        15.5034188426       19.7084994183       12.9727563673
  H        17.3762508321       13.3846981072       20.0086956398
  H        16.3397692387       18.1822010878       12.4966004458
  H        16.4808428223       14.8699414811       20.5012137865
  O        12.6105437605       17.5737144409       18.2369216961
  O        20.2836936702       15.5269233377       14.6147757908
  C        11.7307412048       18.4693953664       18.4772069774
  C        21.1409164877       14.5999948013       14.4320865001
  O        11.9663588322       19.6245161153       18.9717047599
  O        20.8650334764       13.4263308530       14.0175396805
  C        10.2940838228       18.1266864762       18.1627649714
  C        22.5901522559       14.9275753991       14.7012602045
  H        10.2355632098       17.4310892974       17.3180790553
  H        22.6791527201       15.6684707675       15.5036392142
  H         9.7110416752       19.0331166558       17.9689409144
  H        23.1552815251       14.0202771780       14.9391085936
  H         9.8778457545       17.6213044069       19.0471171375
  H        22.9990890075       15.3676958963       13.7790965371
  O        18.7218152089       16.6646146436       21.2905240139
  O        14.1785078875       16.4166017933       11.6400823058
  C        18.1487301884       16.3488198027       22.3876478913
  C        14.7262470117       16.6911680289       10.5241652723
  O        16.9947529166       16.7517889177       22.7691647474
  O        15.8623415401       16.2527509176       10.1369507099
  C        18.9088494208       15.4413406854       23.3243764517
  C        13.9623391021       17.5820004978        9.5741969253
  H        18.2219763628       14.8931569245       23.9775526075
  H        14.6441249911       18.0993531661        8.8911419736
  H        19.5511771194       16.0822409685       23.9474268126
  H        13.2986007118       16.9325814296        8.9832418984
  H        19.5521491076       14.7565574987       22.7610446721
  H        13.3408248947       18.2936946776       10.1284454234
  O        19.7124650391       18.3168613778       17.9824028931
  O        13.2116155620       14.6015522407       15.0923974427
  P        19.7948669319       19.5140785361       17.0281280369
  C        13.3154681500       13.8880727146       16.1431709260
  O        18.4691977136       19.9711443069       16.4158700896
  O        14.3435031092       13.2065135234       16.4892760155
  C        20.9693412129       19.1452992676       15.7165986045
  C        12.1351365209       13.8631672535       17.0870631447
  H        21.0825813772       20.0251414811       15.0707547320
  H        12.0570479999       12.8841974600       17.5732786744
  H        20.6068291222       18.2971530432       15.1186829870
  H        12.3009704403       14.6201209296       17.8702207922
  H        21.9393824735       18.8882668296       16.1608179014
  H        11.2112398086       14.1098171932       16.5536657100
  O        13.8618969475       15.7587234856       19.8875611943
  O        18.9763286820       17.2516425394       13.0215389865
  C        13.8504365067       15.5418361278       21.1481218554
  C        19.0028287929       17.4551542893       11.7580215800
  O        14.4411403452       16.2559569685       22.0264040837
  O        18.3981788537       16.7455174947       10.8886293319
  C        13.0583742442       14.3493679800       21.6318377120
  C        19.8375014856       18.6131920639       11.2659725220
  H        12.0103327663       14.6653597427       21.7391152207
  H        20.8749287530       18.2574389405       11.1738481133
  H        13.4243191087       14.0088891886       22.6060530060
  H        19.4930178626       18.9508320847       10.2830211809
  H        13.0894436044       13.5390207670       20.8944549652
  H        19.8265220672       19.4348957210       11.9911360641
  O        13.2074531944       21.7830322990       18.0539048996
  O        19.5546854364       11.2969522234       14.9489850872
  C        13.7925830590       22.1042769770       16.9612511003
  C        18.9602984869       10.9624013889       16.0332493531
  O        14.9370857061       21.6913314780       16.5822412540
  O        17.8215451979       11.3871399424       16.4150182117
  C        13.0643196190       23.0430621208       16.0257605741
  C        19.6685061325        9.9917435019       16.9501326138
  H        13.7251217949       23.8821339476       15.7715326008
  H        18.9939236328        9.1549336654       17.1738830761
  H        12.1358853579       23.4074056749       16.4757374692
  H        20.5953575619        9.6264424961       16.4978313611
  H        12.8389810509       22.5127213102       15.0897792075
  H        19.8923784689       10.4937097802       17.9018260827
  C        21.6566488840       20.3837491005       21.4989885270
  C        11.1134003612       12.7556299211       11.5434980862
  H        22.3995972995       19.9688757816       20.8075067571
  H        21.8206793894       21.4547487085       21.6538353292
  H        21.7686525180       19.8595379605       22.4595829301
  H        10.9773213304       13.2941212825       10.5938683021
  H        10.9163555022       11.6911605641       11.3820385941
  H        10.4097828224       13.1793954712       12.2696876983
  H        12.9899151413       18.0105283079       20.7829861231
  H        15.5585800964       22.6520317681       18.9741663018
  H        17.1855104122       17.5686970328       16.9521264727
  H        18.2120545609       19.0715013476       22.3723153856
  H        17.2826033829       10.4225001997       13.9975194669
  H        19.8613542315       14.9585796742       12.1444785629
  H        14.6261991259       13.9768509462       10.5495266088
  H        15.6513645495       15.6071191215       15.9452422953
  H        20.3621295475       20.6020122234       17.7311966465
  O        15.4241304901       24.3371081638       18.4828196362
  C        14.6683522584       25.2090828948       18.9213879456
  O        13.6903224203       25.0013385786       19.8051629343
  H        13.6343827464       24.0422792385       20.1186561289
  C        14.7659330124       26.6555721132       18.5065232371
  H        15.3876208272       26.7464442203       17.6105063868
  H        15.2261597333       27.2310191520       19.3235004708
  H        13.7687876070       27.0778428581       18.3300384757
  O        17.4927007130        8.6631412590       14.4335776276
  C        18.1670995552        7.7549363378       13.9402645010
  O        19.1385746003        7.9247801077       13.0338583027
  H        19.2342614021        8.8985472483       12.7761999162
  C        17.9734815712        6.3027619851       14.2979764198
  H        17.3541958449        6.2177380135       15.1961843568
  H        17.4696688935        5.7936495636       13.4629432243
  H        18.9410108367        5.8070928583       14.4472107893
  O        19.3829289379       18.8933612739       23.8367988679
  C        19.4105945238       19.5352381859       24.8896987496
  O        18.8063473483       20.7120878658       25.0812976383
  H        18.2811558936       21.0037193288       24.2665522332
  C        20.1368929801       19.0598655975       26.1233208566
  H        20.6754829125       19.8867043519       26.6028573177
  H        20.8250850330       18.2494256411       25.8639854093
  H        19.3980430098       18.6847153542       26.8471410453
  O        13.4492285859       14.1132580175        9.0842037515
  C        13.3792994634       13.4747228312        8.0331855270
  O        13.9508396319       12.2813910898        7.8390921757
  H        14.4720166161       12.0040823573        8.6607388623
  C        12.6437292111       13.9660499735        6.8121965431
  H        12.1010991981       13.1470098532        6.3244083477
  H        11.9591011922       14.7743404233        7.0876002447
  H        13.3783381435       14.3523984945        6.0896979829
  O        11.4583502295       17.3348037987       21.3030624118
  C        10.7668547159       17.5948401488       22.2973185110
  O        11.2191483941       18.1485516789       23.4237935742
  C         9.2852900516       17.3171300165       22.3443594960
  H         9.0240483945       16.5457147906       21.6126084426
  H         8.7497244897       18.2427540871       22.0833931437
  H         8.9682658622       17.0217749240       23.3514438118
  H        12.2126507282       18.3619010603       23.3522589515
  O        21.6894616841       15.5870548707       11.4613979438
  C        22.2772077073       15.2892165546       10.4181217237
  O        21.6933940425       14.7674594113        9.3290706899
  C        23.7641197017       15.4673989824       10.2320342661
  H        24.1584714915       16.1481871354       10.9929249198
  H        24.2541375271       14.4883748636       10.3424975980
  H        23.9926747487       15.8378578812        9.2251450684
  H        20.7055096376       14.6120494138        9.4922904715
