# Supplementary material for: Atomically precise surface chemistry of zirconium and hafnium metal oxo clusters beyond carboxylate ligands
Source: Chem Sci. 2024 Oct 7;15(42):17380–96. doi: 10.1039/d4sc03859b (PMC11457152; doi:10.1039/d4sc03859b)
Supplement: SC-015-D4SC03859B-s001 [file SC-015-D4SC03859B-s001.zip › DFT/Zr12_MethPH_exchange/Zr12_MethPH_1eq_inter_cluster_bridging.xyz]

253
 i =       52, E =     -2191.9907341250
 Zr        17.2800634121       21.1708576769       20.7916323856
 Zr        15.7133449102       11.8426375866       12.1745873850
 Zr        14.8358795746       17.3474877590       18.6606763346
 Zr        18.1492625029       15.6855613926       14.2954903448
 Zr        18.3041576732       17.9789013036       19.6084230253
 Zr        14.6961362781       15.0239724501       13.2950292672
 Zr        15.6502026959       18.2281394475       21.9199109998
 Zr        17.3701066308       14.7743759302       11.0136915631
 Zr        13.9592812467       20.5172407792       19.7492718302
 Zr        19.0403581104       12.4787610141       13.2005569012
 Zr        16.6542491025       20.2698087910       17.4553449677
 Zr        16.3676887658       12.7741733687       15.5249146863
  O        16.3279335490       17.4869097820       20.1296834866
  O        16.6776248419       15.5183338848       12.7948106805
  O        14.9226673787       19.3907622304       18.3157211987
  O        18.0730901336       13.6214724503       14.6158345208
  O        17.6561461484       19.9051851302       19.2260096917
  O        15.3415167077       13.1018631203       13.7622789846
  O        15.4418735702       20.2178513993       21.2170137860
  O        17.5629836127       12.7796430721       11.7105505212
  O        15.7638289805       21.6917842678       19.2267464780
  O        17.2403364316       11.3075587075       13.6982979704
  O        16.9114771598       17.9920040412       17.7412017140
  O        16.0920508140       15.0845932417       15.1826144719
  O        17.6522871371       19.1377738566       21.6916361671
  O        15.3480738941       13.8644882155       11.2929399856
  O        13.9333720206       18.3989403446       20.5235343485
  O        19.0706551466       14.6034651471       12.4507438409
  O        16.3390637769       23.0982308017       21.7780803784
  O        16.5003483498        9.8986997421       11.2163453227
  C        16.7868385136       22.7781418937       22.9208607906
  C        16.0618538959       10.1880750270       10.0561032272
  O        17.4950769385       21.6967682613       23.0194804779
  O        15.4298737551       11.3045306926        9.9037886445
  C        16.5105469734       23.6017117756       24.1473161098
  C        16.2633110075        9.2676821764        8.8853153490
  H        15.9308186697       24.4938934665       23.8905775948
  H        16.8657496126        8.4007800006        9.1746409693
  H        17.4594504308       23.8914896352       24.6197312868
  H        15.2847788092        8.9323524925        8.5129499566
  H        15.9604094776       22.9909886279       24.8772418269
  H        16.7504186104        9.8150836677        8.0666835400
  O        15.9111467133       19.1320398724       24.0844044166
  O        17.0844878906       13.9417682868        8.8345359442
  C        14.6587995155       19.1170006308       24.2933015455
  C        18.3350228822       13.9349468977        8.6183782279
  O        13.8816359582       18.6448786438       23.3668608107
  O        19.1266171125       14.3527719708        9.5596267344
  C        14.0611569320       19.6403575053       25.5696485634
  C        18.9102661907       13.4678390057        7.3110380140
  H        14.8474257259       19.9722445004       26.2550756115
  H        18.1325625633       13.0078648627        6.6929780136
  H        13.4542265149       18.8564860475       26.0438448783
  H        19.3393868804       14.3285105016        6.7771870371
  H        13.3853633352       20.4759167173       25.3379844633
  H        19.7283983683       12.7586090292        7.4941872349
  O        13.3679486794       22.5266248285       20.6998752794
  O        19.6310868828       10.4001264731       12.2947191153
  C        12.5677433627       21.9744683068       21.5559777431
  C        20.4387739821       10.9475407982       11.4472207191
  O        12.4564650896       20.7114320622       21.5360555413
  O        20.5471012926       12.2133355209       11.4640506204
  C        11.8118395928       22.8309997385       22.5321099826
  C        21.2172087819       10.0961061382       10.4852299536
  H        11.1890920545       23.5509752130       21.9827869904
  H        21.8865711601        9.4306455399       11.0491224413
  H        12.5242811880       23.4132206747       23.1332262832
  H        20.5270875328        9.4561609933        9.9185198037
  H        11.1842855567       22.2132340374       23.1822322592
  H        21.8039803756       10.7209354448        9.8045019556
  O        19.4735056766       21.0388735662       21.1234367471
  O        13.5251267958       11.9606674068       11.8011568935
  C        20.3441127313       20.1168945701       20.9662132162
  C        12.6523950677       12.8802708792       11.9597640603
  O        20.1210261454       18.9663206454       20.4633568465
  O        12.8769898626       14.0321343207       12.4611147789
  O        18.2277839933       22.7668554373       19.5524270653
  O        14.7708122706       10.2425802042       13.4546333822
  C        18.2482462430       22.9673463011       18.2897644917
  C        14.7555673837       10.0820550109       14.7213985612
  O        17.7350896123       22.1960074258       17.4107092519
  O        15.2627012359       10.8826433027       15.5842351174
  C        18.9065035313       24.2317020063       17.7941097285
  C        14.1138050630        8.8250217905       15.2574725443
  H        18.1142454006       24.9831757442       17.6595319259
  H        14.9099270745        8.0733349860       15.3690189767
  H        19.3821866493       24.0599086402       16.8220952027
  H        13.6744241936        9.0065227833       16.2444322955
  H        19.6288038377       24.6070401003       18.5261901581
  H        13.3660590880        8.4412710861       14.5556879675
  O        14.3524887948       17.0775358437       16.5792130018
  O        18.4825883622       15.9970594412       16.5025531496
  C        19.0232782111       15.5183144584       17.5582677751
  P        13.6697599131       17.6243787529       15.3179084495
  O        18.8120109898       16.0110434416       18.7208665163
  O        14.1933480431       16.9907843262       14.0222078859
  C        19.9559543011       14.3374861641       17.4933379270
  C        11.8722002564       17.5107530586       15.3142339707
  H        19.7197055453       13.6862058969       16.6470890178
  H        11.4428455857       18.2376967462       16.0097337878
  H        19.9180182284       13.7845897313       18.4375202971
  H        11.5372526351       17.7343962475       14.2928701547
  H        20.9779144236       14.7243397582       17.3659884018
  H        11.5605871581       16.4956737613       15.5828941505
  O        15.8355809609       15.4275576360       18.0592014557
  O        17.2473342000       17.6374769427       14.9269868065
  C        16.7593046686       18.7433845283       14.5314051049
  C        16.3479672783       14.3225568959       18.4186780715
  O        16.4072019296       19.6515338653       15.3596226812
  O        16.7482396536       13.4480336503       17.5681628085
  C        16.5527662570       19.0540183886       13.0723377377
  C        16.5330055505       13.9683723299       19.8702884878
  H        17.4161279977       19.6381319743       12.7220416555
  H        15.6965683300       13.3209498083       20.1716414595
  H        15.6604882115       19.6786684831       12.9562435935
  H        17.4581995429       13.3945231835       19.9910694900
  H        16.4676083236       18.1411160249       12.4767108757
  H        16.5450190263       14.8615743829       20.5004449544
  O        12.5426777146       17.5737265421       18.3989020215
  O        20.3726889581       15.4985761912       14.6086788946
  C        11.7251520048       18.5226410140       18.6173256719
  C        21.2184995873       14.5561817310       14.4245432859
  O        12.0480286383       19.7093451731       18.9786027988
  O        20.9433177289       13.3740248297       14.0215769796
  C        10.2464012975       18.2469314531       18.4517129760
  C        22.6713379116       14.8776672294       14.6866059843
  H        10.0747660590       17.3384980381       17.8660188294
  H        22.7690095795       15.6072803120       15.4984815075
  H         9.7431963515       19.1085808894       17.9973810090
  H        23.2380428142       13.9667752010       14.9054533189
  H         9.8252363640       18.0989980188       19.4561167487
  H        23.0746365879       15.3341335846       13.7700527169
  O        18.7388050656       16.5880197628       21.2836370625
  O        14.2682907481       16.3355104576       11.5386475499
  C        18.1931903281       16.3121063145       22.4016031571
  C        14.8433221566       16.6501377187       10.4457024852
  O        17.0579469925       16.7513784091       22.7869322604
  O        15.9999727330       16.2457655349       10.0709234698
  C        18.9548882310       15.4147974408       23.3462228502
  C        14.0912865227       17.5599149110        9.5038851802
  H        18.2701038560       14.8789692236       24.0119542167
  H        14.7806486642       18.0853556373        8.8349759745
  H        19.6028002889       16.0622209203       23.9567740052
  H        13.4260848162       16.9251939908        8.8990533247
  H        19.5918602069       14.7195687259       22.7887872746
  H        13.4702175410       18.2663342641       10.0656246463
  O        19.7170174496       18.3974243502       17.9749443987
  O        13.2841861513       14.6058335526       15.0081859957
  C        19.6912988591       19.1823540632       16.9660917553
  C        13.3536624723       13.8883660941       16.0620853386
  O        18.7261800274       19.9516234819       16.6570798873
  O        14.3611987454       13.1978718989       16.4180181752
  C        20.8993837918       19.1704051380       16.0585375461
  C        12.1541349239       13.8831869563       16.9827702263
  H        20.9791596801       20.1147811472       15.5099958994
  H        12.1124710074       12.9475493193       17.5508349796
  H        20.7752065795       18.3525821356       15.3304383869
  H        12.2622704494       14.7148082892       17.6979830874
  H        21.8097044393       18.9745220177       16.6362537978
  H        11.2293037051       14.0310647114       16.4140057868
  O        13.9420405197       15.7556559652       19.8950890886
  O        19.0570496067       17.2446648010       13.0247419883
  C        13.9318913063       15.5396794566       21.1583845273
  C        19.0843783991       17.4494398937       11.7606357746
  O        14.5237039261       16.2545521110       22.0304903947
  O        18.4804199445       16.7425915749       10.8895933545
  C        13.1401123740       14.3461225870       21.6390288056
  C        19.9119664589       18.6148420872       11.2734713271
  H        12.0872813098       14.6542160815       21.7187557190
  H        20.9436142730       18.2558631697       11.1418178930
  H        13.4884392800       14.0187593314       22.6240145490
  H        19.5418031241       18.9769540693       10.3085911466
  H        13.1937542692       13.5282968233       20.9110825398
  H        19.9280235437       19.4191046521       12.0176531703
  O        13.3593470881       21.7819500679       17.9944504958
  O        19.6320908976       11.2217282149       14.9398504990
  C        13.9678764843       22.0617126307       16.9102790069
  C        19.0335455038       10.9321535956       16.0342814920
  O        15.1095379655       21.6103755890       16.5699990067
  O        17.9031717252       11.3879626627       16.4100511849
  C        13.2909660354       23.0028948376       15.9384756253
  C        19.7226813440        9.9714139935       16.9765588138
  H        13.9445885488       23.8704570595       15.7742470093
  H        19.0669383302        9.1048826914       17.1374822942
  H        12.3178250827       23.3286450918       16.3179235838
  H        20.6865051788        9.6459157644       16.5739885562
  H        13.1696430172       22.5022483780       14.9683401191
  H        19.8651527667       10.4567535762       17.9515627621
  C        21.7543074540       20.3969960707       21.4319558360
  C        11.2434145533       12.5992209909       11.4933832500
  H        22.4763985350       19.9910609320       20.7135120615
  H        21.9118281283       21.4697477563       21.5808996503
  H        21.9062447124       19.8737170055       22.3874728180
  H        11.0852450510       13.1374694386       10.5473212716
  H        11.0922246012       11.5279997506       11.3282088039
  H        10.5211399843       12.9881759865       12.2209518274
  H        13.0707970375       18.0232343326       20.8496346747
  H        15.6571550100       22.6472560304       18.9696558966
  H        17.2692437233       17.4871654759       16.9741636192
  H        18.2957834199       19.0688883646       22.4435740579
  H        17.3670726038       10.3524142279       13.9471019682
  H        19.9363112859       14.9564612599       12.1158097014
  H        14.7074528314       13.9272148024       10.5385892071
  H        15.7794314610       15.5459334253       15.9924404323
  H        13.9375754591       19.0045481216       15.2408944459
  O        15.5077485859       24.3364455796       18.4817643839
  C        14.7520376760       25.2082115083       18.9204584335
  O        13.7736546748       25.0010865148       19.8045295316
  H        13.7165474030       24.0413942493       20.1161380245
  C        14.8495214426       26.6550647981       18.5063951706
  H        15.4740724241       26.7472150000       17.6125237039
  H        15.3064719576       27.2305917627       19.3251496533
  H        13.8523361418       27.0760875149       18.3271318694
  O        17.5751508444        8.6605805055       14.4336343761
  C        18.2515976976        7.7508484613       13.9418786289
  O        19.2199013868        7.9171132317       13.0360619481
  H        19.3233387546        8.8909942079       12.7682010377
  C        18.0550256649        6.3010126275       14.3085811355
  H        17.4441427900        6.2220712086       15.2131154610
  H        17.5388375708        5.7919402667       13.4810024658
  H        19.0211620331        5.8003353139       14.4489991297
  O        19.4665099655       18.8927157285       23.8389793427
  C        19.4952133128       19.5370675243       24.8909242204
  O        18.8890804524       20.7121359523       25.0817234477
  H        18.3624480720       21.0036979217       24.2680054194
  C        20.2246661066       19.0632993031       26.1229677014
  H        20.7552539311       19.8924154077       26.6072427241
  H        20.9199819968       18.2599012028       25.8606589848
  H        19.4878475475       18.6778160670       26.8434970594
  O        13.5332144324       14.1110349748        9.0862857933
  C        13.4615072922       13.4713716616        8.0352583465
  O        14.0310036811       12.2803252515        7.8345065949
  H        14.5608156860       11.9809917224        8.6430721444
  C        12.7182726083       13.9650073191        6.8195769848
  H        12.1718647681       13.1469066241        6.3344698026
  H        12.0359638417       14.7733032685        7.1006766046
  H        13.4482987640       14.3515716844        6.0926234342
  O        11.5395386537       17.3339331491       21.3902897648
  C        10.8522686519       17.5783160802       22.3905435854
  O        11.3051109807       18.1493641949       23.5079959288
  C         9.3786821831       17.2626684885       22.4566377524
  H         9.1250885871       16.4966541156       21.7166864176
  H         8.8140822000       18.1783020639       22.2228712803
  H         9.0866582849       16.9430810405       23.4640548170
  H        12.2964644773       18.3711227533       23.4137716606
  O        21.5352995785       15.5857236459       11.4606381334
  C        22.1982002384       15.3025906570       10.4551646245
  O        21.6982914265       14.7696912131        9.3350096242
  C        23.6887079225       15.5199653590       10.3768264121
  H        24.0032068057       16.2455579386       11.1338003890
  H        24.1927133900       14.5619777517       10.5757813065
  H        23.9882578389       15.8495933220        9.3746845156
  H        20.6999765589       14.5961207395        9.4539571872
