# Supplementary material for: Atomically precise surface chemistry of zirconium and hafnium metal oxo clusters beyond carboxylate ligands
Source: Chem Sci. 2024 Oct 7;15(42):17380–96. doi: 10.1039/d4sc03859b (PMC11457152; doi:10.1039/d4sc03859b)
Supplement: SC-015-D4SC03859B-s001 [file SC-015-D4SC03859B-s001.zip › DFT/Zr12_MethPOH_exchange/Zr12_MethPOH_1eq_belt_bridging.xyz]

254
 i =       60, E =     -2208.0615363935
 Zr        17.2056296483       21.1866162619       20.8046966268
 Zr        15.6165006293       11.8866642656       12.1893361554
 Zr        14.7961074482       17.3417114470       18.6343338382
 Zr        18.0607470702       15.7189409757       14.2995747897
 Zr        18.2397215588       17.9803959105       19.5781891805
 Zr        14.6173406702       15.0531671493       13.3579823224
 Zr        15.5709063987       18.2314270106       21.9013771755
 Zr        17.2776117643       14.7995701370       11.0295221684
 Zr        13.8763644466       20.5236598688       19.7425847902
 Zr        18.9618637940       12.5237084526       13.2092667652
 Zr        16.5698358259       20.2824093007       17.4588369112
 Zr        16.3009483817       12.7909106079       15.5355445290
  O        16.2528428430       17.4869993996       20.1211477188
  O        16.5942992250       15.5863274029       12.8029547681
  O        14.8489861137       19.3974248171       18.3110215354
  O        17.9931266925       13.6794330203       14.6216491487
  O        17.6543297407       19.9614567502       19.2082121405
  O        15.2553802350       13.1213502759       13.7735550091
  O        15.3555782956       20.2225879157       21.2098000811
  O        17.4767997120       12.7898191176       11.7166620760
  O        15.6843993847       21.6920246291       19.2289076751
  O        17.1532377454       11.3787784192       13.7640784181
  O        16.8335624290       17.9947305753       17.7449839295
  O        16.0114364616       15.0889048647       15.1846238508
  O        17.5765406595       19.1403060854       21.6219567829
  O        15.2612754783       13.9274604367       11.3077243140
  O        13.8561731627       18.3962015381       20.4662660637
  O        18.9941948948       14.6173026919       12.4488384179
  O        16.2560970704       23.0991414232       21.7780883648
  O        16.4162203861        9.9059920447       11.2182645941
  C        16.7069543727       22.7843144152       22.9234754231
  C        15.9701932201       10.2451749748       10.0779861093
  O        17.4041085176       21.6985987337       23.0245487283
  O        15.3447910480       11.3770102460        9.9743395455
  C        16.4481019463       23.6246742528       24.1418341362
  C        16.1495236391        9.3785324127        8.8635431993
  H        15.8814017024       24.5231641592       23.8781356100
  H        16.7106326402        8.4731701668        9.1152746969
  H        17.4037170513       23.9038914448       24.6069987954
  H        15.1644852093        9.1074973608        8.4577954678
  H        15.8915703693       23.0302860259       24.8803479362
  H        16.6747793140        9.9464768258        8.0829885698
  O        15.8318166370       19.1394713085       24.0128651320
  O        16.9961282303       13.9428224269        8.9071590379
  C        14.5847470786       19.1222197270       24.2571910302
  C        18.2446601822       13.9260060517        8.6590686732
  O        13.7898845950       18.6435363616       23.3518953890
  O        19.0546998206       14.3578931018        9.5688724307
  C        14.0222282695       19.6442705486       25.5489248184
  C        18.7826035091       13.4183508679        7.3508256635
  H        14.8256772057       19.9902750876       26.2068486254
  H        17.9690144873       13.0606666640        6.7119685637
  H        13.4425643284       18.8539228309       26.0459793097
  H        19.3299961926       14.2247307320        6.8424247468
  H        13.3270961612       20.4684515127       25.3346297045
  H        19.5020060574       12.6096386869        7.5403173197
  O        13.2816501254       22.5937034264       20.6254881285
  O        19.5489624368       10.4737420696       12.2953797151
  C        12.5041444851       22.0613326635       21.5154099301
  C        20.3485026041       11.0252019750       11.4408466018
  O        12.3785604684       20.7968013508       21.5290898478
  O        20.4635056186       12.2905077009       11.4648632332
  C        11.7880290663       22.9399403280       22.5021906204
  C        21.1073577746       10.1766205952       10.4606415964
  H        11.1771863790       23.6780756495       21.9639546908
  H        21.7747692047        9.4954949434       11.0076309219
  H        12.5278154613       23.5008867268       23.0906274510
  H        20.4029414579        9.5529124602        9.8932296824
  H        11.1552852249       22.3409646990       23.1646979438
  H        21.6935183092       10.8035054647        9.7811446971
  O        19.3830315848       21.1239438188       21.2804051746
  O        13.3781375636       12.0416270757       11.8057869091
  P        20.4652599383       20.2725983727       20.6155038697
  C        12.5351121844       12.9770870086       12.0042652539
  O        20.0528588865       18.8120827037       20.3826564062
  O        12.7941847444       14.1102789905       12.5395282627
  O        18.1448792830       22.7720805742       19.5498900429
  O        14.6843269551       10.3157448871       13.4482591520
  C        18.1474379764       22.9877199897       18.2899522071
  C        14.6614206783       10.1192523061       14.7116615218
  O        17.6624300800       22.1977683815       17.4090961981
  O        15.1804136958       10.8878564868       15.5901781409
  C        18.7622254572       24.2755460492       17.8013270794
  C        13.9952356390        8.8582781416       15.2050091718
  H        17.9481277418       25.0103884603       17.7124632154
  H        14.7705452563        8.0792500328       15.2608674169
  H        19.2086177375       24.1381752483       16.8102855601
  H        13.5829163474        9.0064731099       16.2088731134
  H        19.4993960907       24.6499202742       18.5191575240
  H        13.2212759545        8.5293572949       14.5035416631
  O        14.5145287699       17.0774145406       16.4117920285
  O        18.4007371955       16.0002054020       16.5061088461
  C        18.9795881475       15.5506676747       17.5504484971
  C        13.9394443712       17.5290436954       15.3653172647
  O        18.8069181297       16.0759950811       18.7092335243
  O        14.1026778483       16.9950472692       14.2093954379
  C        19.9093029459       14.3687223191       17.4928790527
  C        13.0356059073       18.7314376938       15.4137557021
  H        19.6749749219       13.7153388748       16.6481017322
  H        13.2619962790       19.3699740445       16.2714213252
  H        19.8643221985       13.8197960971       18.4393425275
  H        13.1217818372       19.2884448768       14.4746845770
  H        20.9336013957       14.7521287234       17.3733572565
  H        11.9997006014       18.3712853573       15.4970623980
  O        15.7590195558       15.4169581725       18.0621714143
  O        17.1557826152       17.6652445092       14.9324257328
  C        16.6057530109       18.7575412187       14.5707364799
  C        16.3126002448       14.3271255655       18.4189379829
  O        16.1733097831       19.6215553885       15.4150004486
  O        16.7428322895       13.4609848642       17.5742560035
  C        16.4288949846       19.0980551585       13.1148047415
  C        16.5034514311       13.9856213584       19.8730417131
  H        17.3169992259       19.6611038572       12.7913999901
  H        15.6594847072       13.3519392072       20.1835991404
  H        15.5549565941       19.7450242542       12.9870383711
  H        17.4222605403       13.4030647527       19.9988232191
  H        16.3419836184       18.1942839914       12.5042060898
  H        16.5246299076       14.8849106708       20.4944681715
  O        12.6153045441       17.5753763325       18.2341877748
  O        20.2824437213       15.5256246041       14.6140131518
  C        11.7367877580       18.4745270893       18.4710604538
  C        21.1415502684       14.5999701539       14.4289945127
  O        11.9710754490       19.6286046122       18.9702501658
  O        20.8651401610       13.4258853412       14.0167780838
  C        10.3012470263       18.1363063850       18.1477810725
  C        22.5903086260       14.9306681455       14.6947812726
  H        10.2462167024       17.4494093160       17.2957054666
  H        22.6798628912       15.6812419175       15.4880650346
  H         9.7198791780       19.0451599598       17.9604868690
  H        23.1557317584       14.0261070767       14.9422552710
  H         9.8807841574       17.6219532827       19.0249700486
  H        22.9989134599       15.3603355548       13.7674901729
  O        18.6414933757       16.5846873687       21.2908535783
  O        14.1783533312       16.4167711843       11.6410474783
  C        18.1126797244       16.3521385220       22.4280369216
  C        14.7274119258       16.6943334447       10.5262395060
  O        16.9975200951       16.8270468405       22.8467606592
  O        15.8612721467       16.2525908324       10.1368048089
  C        18.8770463010       15.4593363864       23.3759871467
  C        13.9678968186       17.5934318147        9.5807227518
  H        18.1949917239       14.9405282978       24.0579364874
  H        14.6534705896       18.1187131969        8.9075206463
  H        19.5376794511       16.1092085679       23.9699800753
  H        13.3091968625       16.9495092791        8.9782331693
  H        19.4997688984       14.7494279770       22.8213323615
  H        13.3417544652       18.2984546664       10.1382273123
  O        19.6308107123       18.3969361237       17.8230838786
  O        13.2121247308       14.6020051843       15.0928482346
  C        19.5464696475       19.1235319996       16.7834611549
  C        13.3166783962       13.8876941510       16.1431570936
  O        18.5604697718       19.8885525823       16.5014014984
  O        14.3450808949       13.2062796233       16.4886131460
  C        20.7048946018       19.0822075933       15.8138986897
  C        12.1369011716       13.8597517156       17.0878304061
  H        20.6617116261       19.9259885143       15.1181167404
  H        12.0394112568       12.8675785859       17.5433053824
  H        20.6523777874       18.1439000168       15.2400067123
  H        12.3198005033       14.5865535147       17.8952694162
  H        21.6511996837       19.0841530215       16.3684475722
  H        11.2174083993       14.1413547350       16.5645256976
  O        13.8643001878       15.7590780864       19.8985440976
  O        18.9762160014       17.2521370841       13.0187583954
  C        13.8929762536       15.5413156277       21.1606116512
  C        19.0063943631       17.4539751598       11.7547731412
  O        14.5129560877       16.2519903854       22.0222402806
  O        18.3980309282       16.7457732974       10.8872298823
  C        13.1161275026       14.3480828640       21.6661194639
  C        19.8482520668       18.6060812886       11.2624116675
  H        12.0655352419       14.6548966263       21.7759881798
  H        20.8802276156       18.2384594410       11.1560177897
  H        13.4928307654       14.0230584205       22.6413598178
  H        19.4972676594       18.9543283109       10.2854987790
  H        13.1489453878       13.5288320375       20.9384387419
  H        19.8563312499       19.4221986103       11.9937613092
  O        13.2863863914       21.7777133971       17.9798302806
  O        19.5543248614       11.2972824485       14.9467097798
  C        13.9221823151       22.1080467315       16.9191293388
  C        18.9581981755       10.9590326479       16.0284703801
  O        15.0816839940       21.6940722428       16.5830828477
  O        17.8220107789       11.3884251142       16.4138346033
  C        13.2467403165       23.0672789357       15.9653822781
  C        19.6518431283        9.9629422388       16.9288342447
  H        13.9189165684       23.9146088473       15.7763188251
  H        19.0607058935        9.0361496493       16.9398954883
  H        12.2917874082       23.4180508526       16.3679760833
  H        20.6657211093        9.7509185526       16.5764590667
  H        13.0824219964       22.5625197646       15.0031624616
  H        19.6736586442       10.3462483220       17.9571207943
  C        21.9719354217       20.3124142602       21.5825688204
  C        11.1120908120       12.7542734994       11.5479892221
  H        22.7612223950       19.7573015403       21.0626672109
  H        22.2865562864       21.3499837704       21.7423844785
  H        21.7596560392       19.8336315729       22.5462866565
  H        10.9704909690       13.2991209755       10.6028345029
  H        10.9173094809       11.6903855282       11.3802667374
  H        10.4100809581       13.1710439395       12.2798361139
  H        12.9903633495       18.0170080417       20.7821285758
  H        15.5670331399       22.6473324869       18.9775596758
  H        17.1862958923       17.5069696418       16.9635461377
  H        18.2304134014       19.0815210880       22.3650789998
  H        17.2702689623       10.4159305191       13.9785961633
  H        19.8637907176       14.9622614200       12.1338301375
  H        14.6261978346       13.9768784797       10.5489550272
  H        15.6482457910       15.6145482427       15.9362469766
  O        20.9552052222       20.9544642444       19.2257753624
  H        20.2102008544       21.0044233931       18.5959188684
  O        15.4179908532       24.3424407504       18.4873534132
  C        14.6959315244       25.2453568079       18.9253256904
  O        13.6979303112       25.0794066590       19.7994406193
  H        13.6091593143       24.1151336022       20.0988693991
  C        14.8638068092       26.6886658023       18.5215924102
  H        15.4966033802       26.7586216415       17.6314151947
  H        15.3436190612       27.2354813448       19.3470415759
  H        13.8889045670       27.1584753450       18.3409637097
  O        17.4156958740        8.6603831301       14.3509496989
  C        18.1153447887        7.7543368348       13.8881297626
  O        19.1349861084        7.9259655943       13.0352117558
  H        19.2365409566        8.8989190077       12.7768646214
  C        17.8981317890        6.3006188607       14.2253469428
  H        17.2560875120        6.2122422904       15.1072040434
  H        17.4064548102        5.8079868388       13.3732140868
  H        18.8557135098        5.7913156491       14.3906025120
  O        19.3848574443       18.8926834230       23.8381586663
  C        19.4184711558       19.5377466620       24.8879790646
  O        18.8074089685       20.7114571536       25.0818378245
  H        18.2853912213       20.9999116442       24.2660960552
  C        20.1602140103       19.0727627685       26.1169151612
  H        20.7085078038       19.9028752397       26.5796479403
  H        20.8425016103       18.2577097790       25.8564004528
  H        19.4313197715       18.7078671005       26.8557627911
  O        13.4491993252       14.1132725179        9.0850857338
  C        13.3726248285       13.4713104839        8.0366476567
  O        13.9504213360       12.2815188736        7.8392478224
  H        14.4764519506       12.0067567627        8.6584326273
  C        12.6194114002       13.9543149820        6.8233619823
  H        12.0779107330       13.1300303711        6.3432722433
  H        11.9313784231       14.7572723342        7.1057821866
  H        13.3421907839       14.3457670871        6.0918087293
  O        11.4592691906       17.3341223052       21.3032760702
  C        10.7674584887       17.5932650899       22.2977205036
  O        11.2192099271       18.1485098698       23.4237730819
  C         9.2864924849       17.3127820291       22.3451546523
  H         9.0261213213       16.5435489755       21.6108301673
  H         8.7486532453       18.2383415108       22.0887592188
  H         8.9712731995       17.0129124959       23.3514996214
  H        12.2132188176       18.3620486910       23.3531990946
  O        21.6894877801       15.5865835439       11.4610754841
  C        22.2785192807       15.2823390416       10.4202016500
  O        21.6932420661       14.7671477204        9.3289195460
  C        23.7683116800       15.4415208446       10.2418331815
  H        24.1617700799       16.1439667791       10.9834013873
  H        24.2469821890       14.4623055447       10.3937359902
  H        24.0112970057       15.7738351119        9.2252914291
  H        20.7046394257       14.6154965324        9.4909205374
