# Supplementary material for: Atomically precise surface chemistry of zirconium and hafnium metal oxo clusters beyond carboxylate ligands
Source: Chem Sci. 2024 Oct 7;15(42):17380–96. doi: 10.1039/d4sc03859b (PMC11457152; doi:10.1039/d4sc03859b)
Supplement: SC-015-D4SC03859B-s001 [file SC-015-D4SC03859B-s001.zip › DFT/Zr12_MethPOH_exchange/Zr12_MethPOH_1eq_chelating.xyz]

254
 i =       31, E =     -2208.0520719003
 Zr        17.2016677984       21.1969081322       20.7503410963
 Zr        15.6131343717       11.8861208235       12.1793203772
 Zr        14.7778312067       17.3426488985       18.6387781621
 Zr        18.0404108331       15.7248172202       14.3015340173
 Zr        18.2009303225       18.0273045715       19.5772641924
 Zr        14.6135255430       15.0536677342       13.3594748793
 Zr        15.5454349678       18.2672687054       21.9124932205
 Zr        17.2690102944       14.7965156651       11.0268529602
 Zr        13.8569944486       20.5391665960       19.7576152180
 Zr        18.9583337703       12.5262276920       13.2083916290
 Zr        16.5015074570       20.2944849080       17.4167064097
 Zr        16.3005391398       12.7896224073       15.5341275454
  O        16.2358219670       17.4969258227       20.1263347491
  O        16.5875390007       15.5847942002       12.8021507270
  O        14.7841418956       19.4020487443       18.3097311623
  O        17.9895341088       13.6806521190       14.6199335749
  O        17.5699832876       19.9628600908       19.1528328819
  O        15.2560082369       13.1195250770       13.7710581693
  O        15.3498511773       20.2734675070       21.2136993066
  O        17.4725372588       12.7884512731       11.7163985988
  O        15.6728225867       21.7033238038       19.2164543019
  O        17.1525004581       11.3777855274       13.7631903259
  O        16.8090974932       18.0018603646       17.7389644166
  O        16.0080402984       15.0882773666       15.1869986567
  O        17.5670203137       19.1469146177       21.6146071376
  O        15.2582830699       13.9237656702       11.3049793283
  O        13.8421448616       18.4066718230       20.5274429319
  O        18.9875637176       14.6178086324       12.4455720213
  O        16.3369700340       23.1026650518       21.7758875061
  O        16.4094542158        9.9153576077       11.2100545210
  C        16.8038792820       22.7872255431       22.9150748480
  C        15.9750738980       10.2370320259       10.0567935221
  O        17.4915561597       21.6971836220       23.0120630633
  O        15.3528068280       11.3661154452        9.9173332836
  C        16.5680250944       23.6378385215       24.1318131819
  C        16.1664758322        9.3393564194        8.8661411526
  H        16.0005867187       24.5366526112       23.8709702104
  H        16.7695604126        8.4660918065        9.1339220699
  H        17.5319611967       23.9165577450       24.5798188772
  H        15.1843582361        9.0120589055        8.4956362137
  H        16.0215247315       23.0517084238       24.8842756530
  H        16.6471032013        9.9017342138        8.0539435643
  O        16.0157357181       19.1365839666       24.0052635839
  O        16.9954774892       13.9426017511        8.9071904164
  P        14.6610102803       18.8258036597       24.6259871899
  C        18.2445037336       13.9238381590        8.6602923507
  O        13.7712963127       18.4008256585       23.4374679089
  O        19.0543193863       14.3584834158        9.5686903889
  C        13.9461377481       20.1556707693       25.5891452674
  C        18.7753171136       13.4211717972        7.3474860797
  H        14.6359951146       20.4449594200       26.3912563702
  H        17.9878514635       12.9051065027        6.7886004369
  H        12.9910637061       19.8343886854       26.0231187704
  H        19.1365523337       14.2757027782        6.7564359552
  H        13.7755140373       21.0056806162       24.9171978452
  H        19.6316628257       12.7559196250        7.5176098175
  O        13.2896902501       22.6000125308       20.7012018267
  O        19.5486784140       10.4739543704       12.2956930973
  C        12.4892948900       22.0527649971       21.5536892326
  C        20.3560578358       11.0249131219       11.4485031290
  O        12.3724763075       20.7874504462       21.5341328216
  O        20.4635701423       12.2909889296       11.4655860916
  C        11.7315438443       22.9057478382       22.5317396453
  C        21.1361865075       10.1744161775       10.4868888266
  H        11.0890900630       23.6081748972       21.9820403128
  H        21.8077545131        9.5118048925       11.0515385259
  H        12.4399838961       23.5086278068       23.1167534059
  H        20.4483539826        9.5318679999        9.9204621687
  H        11.1217761532       22.2843617117       23.1951297508
  H        21.7214911986       10.8005414737        9.8060157823
  O        19.3985055340       21.0977645162       21.0445265484
  O        13.3801399054       12.0411224544       11.8037902482
  C        20.2375533474       20.1409138681       20.9220623362
  C        12.5359334497       12.9769838715       12.0008354897
  O        19.9718645634       18.9805157542       20.4579632115
  O        12.7932051369       14.1088074356       12.5387442977
  O        18.1423073270       22.7698974162       19.4709351536
  O        14.6849687675       10.3156531079       13.4471612306
  C        18.1620416173       22.9635741634       18.2079838055
  C        14.6670397148       10.1161789559       14.7101688516
  O        17.6445095150       22.1918470203       17.3300245056
  O        15.1804556010       10.8872261032       15.5898269881
  C        18.8286482510       24.2214371157       17.7062581303
  C        14.0155659769        8.8467980707       15.2021780409
  H        18.0432416007       24.9836409176       17.5921710855
  H        14.8021304427        8.0798574250       15.2685358968
  H        19.2832418159       24.0504825160       16.7242024916
  H        13.5930605462        8.9920620484       16.2023313639
  H        19.5688817291       24.5838466302       18.4269655504
  H        13.2522341596        8.5037682189       14.4959447826
  O        14.4426123949       17.0748579416       16.4171011560
  O        18.3953413228       16.0058090708       16.5032773213
  C        18.9456910194       15.5638445922       17.5649997651
  C        13.8944072918       17.5224442334       15.3578279077
  O        18.7340650651       16.0874140424       18.7172039640
  O        14.0986678084       16.9943872642       14.2048364936
  C        19.8873668995       14.3896677169       17.5273222532
  C        12.9682218347       18.7086023094       15.3889809377
  H        19.6587088260       13.7230366252       16.6908259779
  H        13.1983732148       19.3703380452       16.2285784518
  H        19.8486739771       13.8529751870       18.4808253116
  H        13.0261946329       19.2454295686       14.4365157861
  H        20.9075512099       14.7811323408       17.3988773983
  H        11.9417263734       18.3303214077       15.5040959410
  O        15.7569011967       15.4204763993       18.0596229696
  O        17.0814139895       17.6621787720       14.9291194681
  C        16.5442878380       18.7496378981       14.5344982047
  C        16.3058114249       14.3291855064       18.4175206473
  O        16.0930821047       19.6296350500       15.3530273056
  O        16.7415616416       13.4631077478       17.5745425647
  C        16.3973296591       19.0676439922       13.0702879240
  C        16.4865864679       13.9863474414       19.8727868018
  H        17.2783913047       19.6495432602       12.7615750243
  H        15.6480954493       13.3409089194       20.1737841110
  H        15.5112971087       19.6920708699       12.9150839895
  H        17.4115883020       13.4150640439       20.0053373911
  H        16.3438357417       18.1558859222       12.4685681978
  H        16.4887674125       14.8848263508       20.4957761735
  O        12.6060045878       17.5758280191       18.2424403216
  O        20.2231002289       15.5206522123       14.6149121980
  C        11.7302953916       18.4780640871       18.4739461139
  C        21.1073345850       14.6159597450       14.4358332132
  O        11.9673724597       19.6304812962       18.9742479430
  O        20.8644506310       13.4365855587       14.0188139509
  C        10.2956714372       18.1459484758       18.1406789865
  C        22.5437444311       14.9856813421       14.7141478182
  H        10.2435161380       17.4527662527       17.2936046465
  H        22.6054206232       15.7426897472       15.5038577118
  H         9.7208252907       19.0565345389       17.9418770512
  H        23.1305596712       14.0975821128       14.9713215909
  H         9.8661941714       17.6407534974       19.0187782968
  H        22.9493799349       15.4208316669       13.7879794651
  O        18.6456632696       16.6625787407       21.2911444416
  O        14.1732562130       16.4155712821       11.6428413832
  C        18.0761898996       16.3434874011       22.3852300749
  C        14.7167901706       16.6892315218       10.5243913676
  O        16.9226331861       16.7488539166       22.7723406779
  O        15.8510482611       16.2506810164       10.1353677759
  C        18.8347275096       15.4295068556       23.3181939575
  C        13.9500682162       17.5795576376        9.5763981547
  H        18.1482498008       14.8484669791       23.9430380134
  H        14.6306336201       18.0999307905        8.8943789274
  H        19.4483326421       16.0693241622       23.9708528177
  H        13.2886250787       16.9291779049        8.9839425504
  H        19.5048891350       14.7718369586       22.7541316691
  H        13.3265242280       18.2885630632       10.1317367133
  O        19.6247046986       18.4838270393       17.8983063758
  O        13.2112722020       14.6011923814       15.0928309321
  C        19.5156563533       19.1990188441       16.8456290759
  C        13.3161627358       13.8872241551       16.1435719381
  O        18.4871997070       19.8756959456       16.5024833184
  O        14.3447365275       13.2060511533       16.4884520897
  C        20.6980342437       19.2234898332       15.9040105057
  C        12.1370978220       13.8614204599       17.0888047096
  H        20.7421409581       20.1784456609       15.3689847947
  H        12.0519677963       12.8771769408       17.5633471150
  H        20.5667702623       18.4196840455       15.1618606532
  H        12.3107475021       14.6065915173       17.8815267655
  H        21.6284776758       19.0378697263       16.4512694985
  H        11.2141896825       14.1217801603       16.5604096346
  O        13.8603184794       15.7605372609       19.8847820332
  O        18.9702826697       17.2545101672       13.0085024226
  C        13.8539126242       15.5387802952       21.1487497052
  C        18.9686246565       17.4553520201       11.7439944563
  O        14.4423361114       16.2484724913       22.0235135616
  O        18.3339427357       16.7501219839       10.8904874007
  C        13.0583079894       14.3433365314       21.6210838941
  C        19.8029544906       18.6029072814       11.2292104312
  H        12.0066886081       14.6548182842       21.7053763051
  H        20.8353551962       18.2371265698       11.1202525815
  H        13.4056521860       14.0068749169       22.6032927363
  H        19.4430486890       18.9375790137       10.2508882361
  H        13.1081114959       13.5300401860       20.8877510170
  H        19.8144946046       19.4285127904       11.9500219057
  O        13.2097766417       21.8546250975       18.0601990087
  O        19.5544586227       11.2988611920       14.9455728106
  C        13.8026772512       22.1391259271       16.9600665169
  C        18.9601248635       10.9619929870       16.0287415086
  O        14.9350020017       21.6905879300       16.5832521305
  O        17.8224100155       11.3886554137       16.4133122926
  C        13.0989084452       23.0836063850       16.0114744295
  C        19.6649351741        9.9844955690       16.9407824618
  H        13.7767911447       23.9098069950       15.7599440536
  H        18.9986351608        9.1326596157       17.1311961425
  H        12.1724808870       23.4668532167       16.4496769743
  H        20.6059246978        9.6418780278       16.5001482064
  H        12.8750854131       22.5517850067       15.0760878210
  H        19.8596380768       10.4682258199       17.9079855045
  C        21.6546164745       20.3841007472       21.3824017135
  C        11.1154010539       12.7541527817       11.5380295524
  H        22.3635265393       19.9700748345       20.6551134990
  H        21.8362405168       21.4515768524       21.5407204655
  H        21.8001482589       19.8457442422       22.3306162116
  H        10.9831687376       13.2890122360       10.5857283129
  H        10.9181920670       11.6892801400       11.3795139809
  H        10.4096915704       13.1812418323       12.2601717573
  H        12.9765776407       18.0218431298       20.8323639800
  H        15.5648965725       22.6549397344       18.9415421801
  H        17.1524328222       17.5131859212       16.9546454318
  H        18.1991358701       19.0796965257       22.3753351190
  H        17.2794505285       10.4205069249       13.9919202565
  H        19.8570522065       14.9637834353       12.1326587007
  H        14.6225220066       13.9748307133       10.5460153580
  H        15.6461800597       15.6035312041       15.9457246248
  O        14.7642881788       17.6575932543       25.7416345153
  H        15.2150570739       16.8774563344       25.3624830948
  O        15.4256145643       24.3355065581       18.4021468712
  C        14.6716910556       25.2102839502       18.8394222755
  O        13.6913505257       25.0087055210       19.7211552938
  H        13.6301608363       24.0561741403       20.0545294062
  C        14.7768678677       26.6562873409       18.4238468968
  H        15.4026476971       26.7448524728       17.5304829785
  H        15.2370270664       27.2289784870       19.2429021671
  H        13.7824025896       27.0834982525       18.2445327256
  O        17.4927865661        8.6629548214       14.4333769249
  C        18.1657871486        7.7543687713       13.9389043570
  O        19.1385307897        7.9244514315       13.0336924835
  H        19.2351607818        8.8981256350       12.7769327462
  C        17.9686529472        6.3018761134       14.2928141920
  H        17.3485181255        6.2160977028       15.1903637818
  H        17.4642337320        5.7958079413       13.4562876545
  H        18.9349703219        5.8036677135       14.4414287170
  O        19.3838412414       18.8931375278       23.8359135951
  C        19.4078871769       19.5313489229       24.8914751994
  O        18.8090247348       20.7098319311       25.0833357214
  H        18.2950803944       21.0069372593       24.2618201863
  C        20.1274299606       19.0495922170       26.1273558729
  H        20.7067057197       19.8637692639       26.5811574557
  H        20.7797917129       18.2073068809       25.8774957765
  H        19.3839036954       18.7239750967       26.8697991473
  O        13.4497772804       14.1129930886        9.0860633887
  C        13.3772747355       13.4740386570        8.0347940134
  O        13.9483561981       12.2831280481        7.8353960398
  H        14.4801910717       11.9963406901        8.6483582072
  C        12.6346466495       13.9677838605        6.8187905377
  H        12.0900353724       13.1496332154        6.3317693373
  H        11.9511492792       14.7751488862        7.0995841187
  H        13.3653963205       14.3561861051        6.0934895589
  O        11.3795093515       17.3349506254       21.2992967889
  C        10.6775280809       17.6435091403       22.2715094310
  O        11.1426551241       18.1460224900       23.4190375158
  C         9.1765653845       17.4970641746       22.2694300255
  H         8.8734844500       16.7539906094       21.5245731875
  H         8.7328251877       18.4668052093       21.9968430912
  H         8.8022502693       17.2259091134       23.2635420145
  H        12.1555094164       18.2385494738       23.3705514086
  O        21.6888192828       15.5872836627       11.4609198414
  C        22.2774650537       15.2889012662       10.4182891293
  O        21.6935445275       14.7674172759        9.3289614847
  C        23.7644518511       15.4658708932       10.2338199029
  H        24.1577256019       16.1500297595       10.9922695032
  H        24.2538669600       14.4871782268       10.3497658442
  H        23.9944658304       15.8315308569        9.2255464958
  H        20.7060885847       14.6107989049        9.4924726268
