# Supplementary material for: Atomically precise surface chemistry of zirconium and hafnium metal oxo clusters beyond carboxylate ligands
Source: Chem Sci. 2024 Oct 7;15(42):17380–96. doi: 10.1039/d4sc03859b (PMC11457152; doi:10.1039/d4sc03859b)
Supplement: SC-015-D4SC03859B-s001 [file SC-015-D4SC03859B-s001.zip › DFT/Zr12_MethPOH_exchange/Zr12_MethPOH_1eq_H_bonding.xyz]

254
 i =       29, E =     -2208.0513901342
 Zr        17.2595984037       21.1848401890       20.7873139012
 Zr        15.6754331666       11.8790482888       12.1862569850
 Zr        14.8038020420       17.3794151103       18.6208394744
 Zr        18.1161178613       15.7231627725       14.3313535528
 Zr        18.2521856951       18.0258462901       19.5885661240
 Zr        14.6784956678       15.0541824369       13.3790502156
 Zr        15.5794118975       18.2292995274       21.8891350758
 Zr        17.3281327923       14.8060966970       11.0470266582
 Zr        13.9150081480       20.5464742842       19.7609565663
 Zr        19.0073782287       12.5297752024       13.2167188921
 Zr        16.5788946204       20.3217853257       17.4501691967
 Zr        16.3618425484       12.7939498004       15.5480996628
  O        16.2610158023       17.4885354892       20.1170196390
  O        16.6604176622       15.5826536954       12.8549107770
  O        14.8517155374       19.4484052654       18.3075227476
  O        18.0716076937       13.6809004012       14.6767446607
  O        17.6481428781       19.9633266900       19.2049528110
  O        15.3336164084       13.1237825147       13.7766918441
  O        15.4155620347       20.2211046490       21.2093683137
  O        17.5045286615       12.7923158719       11.7212620944
  O        15.7538489106       21.7020115452       19.2250790997
  O        17.2273445227       11.3783050487       13.7675470381
  O        16.8338785568       18.0567169859       17.7398973195
  O        16.0845165269       15.0820970941       15.2429128193
  O        17.5895413850       19.1373103774       21.6285836294
  O        15.3313700962       13.9283366420       11.3075877242
  O        13.8678211677       18.4038062244       20.4665705631
  O        19.0549772861       14.6125868066       12.4539912800
  O        16.3378436658       23.0997632820       21.7790322521
  O        16.5004676316        9.9037414987       11.2220779363
  C        16.7881571136       22.7797106115       22.9219870870
  C        16.0250541506       10.2061667185       10.0843762296
  O        17.4937602147       21.6971825695       23.0195008165
  O        15.3470063936       11.3050546481        9.9772501077
  C        16.5153986579       23.6065237924       24.1468146934
  C        16.2296522053        9.3317938996        8.8793639306
  H        15.9419018068       24.5021330328       23.8880165901
  H        16.8378015671        8.4586299543        9.1356786644
  H        17.4652658339       23.8900599610       24.6210324829
  H        15.2538859053        9.0075347988        8.4909296914
  H        15.9593976199       23.0003200833       24.8761436727
  H        16.7168156973        9.9133316761        8.0842442552
  O        15.9179803003       19.1360380672       24.0094053744
  O        17.0851686125       13.9441508777        8.9108545165
  C        14.6818299024       19.1076418981       24.2934584812
  C        18.3415251514       13.9227121559        8.7030461009
  O        13.8644875646       18.5738241549       23.4369052838
  O        19.1290155109       14.3558258808        9.6351716904
  C        14.1505082136       19.6868442529       25.5744825272
  C        18.9133863620       13.4179655333        7.4078944148
  H        14.9737332276       19.9734596431       26.2367463540
  H        18.1454450234       12.8977774676        6.8261663389
  H        13.4935009182       18.9608890051       26.0722022504
  H        19.2900239133       14.2717355402        6.8252318581
  H        13.5384223110       20.5708010529       25.3420460306
  H        19.7666484277       12.7561715759        7.6055381149
  O        13.3695479531       22.6053260509       20.7029038003
  O        19.5573854041       10.4801868746       12.2904394737
  C        12.5713251503       22.0563144451       21.5580998791
  C        20.3987754513       11.0135496570       11.4607612354
  O        12.4547013576       20.7907837911       21.5359740032
  O        20.5387374396       12.2774646210       11.4714839885
  C        11.8148004433       22.9050902361       22.5401366097
  C        21.1832984002       10.1378609590       10.5249722546
  H        11.1922912430       23.6285793514       21.9951090040
  H        21.8398120912        9.4785180738       11.1110249364
  H        12.5259553374       23.4837076403       23.1461595460
  H        20.4973383390        9.4920986195        9.9600349836
  H        11.1863782394       22.2812851677       23.1838418190
  H        21.7861289258       10.7452709375        9.8424454858
  O        19.4655177715       21.0442227404       21.1259244257
  O        13.4530609466       12.0423279214       11.8066630197
  C        20.3131814436       20.1078268095       20.9551198863
  C        12.6108339520       12.9788660344       12.0044854112
  O        20.0489848835       18.9639703127       20.4560647485
  O        12.8734169404       14.1098492582       12.5401223623
  O        18.2262707452       22.7694608600       19.5512401619
  O        14.7650281718       10.3137429661       13.4510055202
  C        18.2476744250       22.9693928448       18.2890865920
  C        14.7468002121       10.1137691290       14.7143084086
  O        17.7343172736       22.1974334909       17.4086847262
  O        15.2607682949       10.8866218272       15.5912328016
  C        18.9081609145       24.2323944852       17.7934975639
  C        14.0958034091        8.8452912288       15.2080014154
  H        18.1168894018       24.9872390854       17.6708785947
  H        14.8822116908        8.0783494804       15.2759254357
  H        19.3738381835       24.0652444316       16.8159445912
  H        13.6732912565        8.9932480426       16.2077818415
  H        19.6377470544       24.6019269514       18.5213432314
  H        13.3322994542        8.5014352741       14.5023595548
  O        14.5163173983       17.0803081894       16.4132916355
  O        18.4773332704       16.0066189946       16.5092110636
  C        19.0241505025       15.5641207532       17.5719908251
  C        13.9422054936       17.5278381338       15.3642032433
  O        18.8102385914       16.0885434273       18.7220122618
  O        14.1094880033       16.9941028097       14.2091976889
  C        19.9650299554       14.3891408716       17.5350923706
  C        13.0284477965       18.7228733181       15.4120746019
  H        19.7224953650       13.7136339247       16.7093406280
  H        13.2782299220       19.3831252143       16.2470084490
  H        19.9425508936       13.8633822249       18.4951312455
  H        13.0761018904       19.2584537135       14.4582020255
  H        20.9830550440       14.7783832111       17.3847648335
  H        12.0003360040       18.3545998075       15.5431359130
  O        15.7660611291       15.4227904029       18.0579830765
  O        17.1611871508       17.6685216546       14.9357709538
  C        16.6149171208       18.7628662952       14.5738626344
  C        16.3447146249       14.3490503418       18.4183983335
  O        16.1738951413       19.6259383853       15.4162333440
  O        16.7477737168       13.4615387593       17.5804868702
  C        16.4493517287       19.1035876774       13.1166742690
  C        16.6106798423       14.0400680418       19.8689873793
  H        17.3323281868       19.6803166117       12.8032262470
  H        15.8906887174       13.2754870850       20.1939434874
  H        15.5671453914       19.7377975360       12.9807069081
  H        17.6131455897       13.6085937459       19.9684409699
  H        16.3814556512       18.1995341663       12.5040045764
  H        16.5160768657       14.9300768240       20.4953299090
  O        12.6220779396       17.5738680184       18.2331469772
  O        20.3075470651       15.5339440864       14.6231803372
  C        11.7694293882       18.4981746452       18.4710015545
  C        21.1633866137       14.6060456111       14.4355673849
  O        12.0447842484       19.6403951921       18.9683573784
  O        20.8779704538       13.4355178385       14.0213047621
  C        10.3244234614       18.2093482816       18.1475942415
  C        22.6134251568       14.9296873580       14.6961968402
  H        10.2425238979       17.4708011909       17.3427166103
  H        22.7093749347       15.6794483732       15.4893764934
  H         9.7933963023       19.1327269479       17.8924957858
  H        23.1755226449       14.0220880056       14.9400567690
  H         9.8721394662       17.7836987964       19.0554709534
  H        23.0192212056       15.3579486805       13.7668627580
  O        18.7229212327       16.6632503733       21.2925384443
  O        14.1975206913       16.4139622888       11.6339616395
  C        18.1506107827       16.3493626430       22.3890760306
  C        14.7704662041       16.6865696492       10.5272552538
  O        16.9943037647       16.7508027966       22.7686778425
  O        15.9171337223       16.2541999488       10.1495964022
  C        18.9108442205       15.4461773182       23.3302657112
  C        14.0231168500       17.5770440740        9.5631590724
  H        18.2248081007       14.8883902889       23.9761723962
  H        14.7171117855       18.0901388197        8.8892304228
  H        19.5401746752       16.0923951637       23.9611183498
  H        13.3666123137       16.9282749323        8.9635291101
  H        19.5669859969       14.7704204623       22.7709780546
  H        13.3952872032       18.2924818759       10.1053144494
  O        19.6373230995       18.4766687023       17.9056977974
  O        13.2857535657       14.6071310041       15.0864297515
  C        19.5697033691       19.1936481877       16.8532301399
  C        13.3544549363       13.8917597532       16.1393824358
  O        18.5607269044       19.8870933609       16.5011791148
  O        14.3617335700       13.1948369341       16.4933216815
  C        20.7696108764       19.1937110866       15.9346448565
  C        12.1562673855       13.8951781299       17.0608524483
  H        20.8378581092       20.1440590512       15.3941092114
  H        12.0649386613       12.9303416950       17.5718864137
  H        20.6428145016       18.3856218217       15.1964578335
  H        12.3079855019       14.6743297512       17.8247376526
  H        21.6860413998       18.9994517749       16.5023229199
  H        11.2436526148       14.1306417378       16.5031543265
  O        13.9391071317       15.7587166172       19.8764068663
  O        19.0503113388       17.2511589465       13.0184446224
  C        13.9398689725       15.4993168651       21.1222611325
  C        19.0447444337       17.4538294958       11.7545392217
  O        14.4346012376       16.2487206350       22.0328646531
  O        18.4089063296       16.7514076864       10.8972442646
  C        13.2950098461       14.1935320931       21.5364025259
  C        19.8804516977       18.6007637447       11.2391647017
  H        12.2026535933       14.3057182642       21.4844982194
  H        20.9123291869       18.2337887661       11.1294222492
  H        13.5845454649       13.9116821865       22.5546445550
  H        19.5204245259       18.9365430428       10.2612452596
  H        13.5724783631       13.4007894115       20.8309890614
  H        19.8934935917       19.4260563552       11.9602932757
  O        13.2901606159       21.8588867645       18.0591117727
  O        19.6338750353       11.2974436726       14.9447511541
  C        13.8842914771       22.1439509365       16.9606982717
  C        19.0403135480       10.9647962134       16.0300156048
  O        15.0176728418       21.6958463225       16.5846416527
  O        17.9024721769       11.3902740355       16.4154642166
  C        13.1805751019       23.0872941737       16.0105611610
  C        19.7477250435        9.9892130419       16.9429675221
  H        13.8547260025       23.9183405894       15.7647199180
  H        19.0940848317        9.1223124265       17.1087424203
  H        12.2499582506       23.4644319619       16.4452206762
  H        20.7017580726        9.6684521235       16.5139738736
  H        12.9643871361       22.5573738376       15.0723401917
  H        19.9156928865       10.4618612851       17.9203497532
  C        21.7369166317       20.3509253607       21.3966252682
  C        11.1885744915       12.7606770735       11.5449876079
  H        22.4360255168       19.9374499677       20.6598655334
  H        21.9202303493       21.4184185495       21.5537592181
  H        21.8960692996       19.8136824439       22.3432343954
  H        11.0553173696       13.2959489804       10.5931003100
  H        10.9872965874       11.6964184990       11.3875095930
  H        10.4866017456       13.1904760648       12.2692029393
  H        12.9689244645       18.0443079012       20.7404750859
  H        15.6389947482       22.6618822716       18.9846509016
  H        17.1692727072       17.5876792797       16.9398126873
  H        18.2266956796       19.0590306356       22.3843117388
  H        17.3619810873       10.4224493869       13.9976057663
  H        19.9243399127       14.9537527535       12.1380723515
  H        14.6909486139       13.9897652182       10.5540402577
  H        15.7204856487       15.5791930355       16.0115942571
  O        15.5005837708       24.3419000824       18.4874364391
  C        14.7613161056       25.2394761860       18.9058117962
  O        13.7797346739       25.0791243186       19.7997807460
  H        13.7052683429       24.1242164217       20.1262085681
  C        14.8845077508       26.6718015638       18.4505438267
  H        15.5156354940       26.7278864102       17.5584188096
  H        15.3435676692       27.2649842953       19.2552545042
  H        13.8946155096       27.1014546811       18.2517135932
  O        17.5747273446        8.6622303913       14.4340072766
  C        18.2493833596        7.7537027145       13.9413596511
  O        19.2199103162        7.9257115826       13.0340409737
  H        19.2986882768        8.9010668257       12.7727742014
  C        18.0569334055        6.3015109367       14.2995886029
  H        17.4395037759        6.2158732840       15.1990456113
  H        17.5511036937        5.7930273661       13.4653120788
  H        19.0246615036        5.8054581674       14.4462168649
  O        19.3856854280       18.8883896668       23.8324314968
  C        19.4619335823       19.5300180818       24.8817772432
  O        18.8871839429       20.7182052115       25.0836576694
  H        18.3535437715       21.0127593680       24.2757886209
  C        20.2161996711       19.0417613982       26.0929029922
  H        20.7712313366       19.8612989715       26.5658488988
  H        20.8927928814       18.2294055489       25.8096945762
  H        19.4937648082       18.6632459846       26.8314804868
  O        13.5312013044       14.1127906643        9.0850828608
  C        13.4617199309       13.4737609393        8.0340542636
  O        14.0313195199       12.2807964922        7.8379157301
  H        14.5340911256       11.9829152486        8.6641648783
  C        12.7239162713       13.9666388061        6.8148477084
  H        12.1787668690       13.1481292333        6.3289579602
  H        12.0406083735       14.7750157174        7.0933322194
  H        13.4559998078       14.3529481196        6.0899344914
  O        11.4606885940       17.4843619068       21.1489559303
  P        10.8497716987       17.3922140922       22.5123790208
  O        11.2214604486       18.5661680877       23.5141127480
  C         9.0596690070       17.3501564844       22.5382004759
  H         8.7122825159       16.5015322603       21.9372565995
  H         8.6853486845       18.2837467063       22.1010392190
  H         8.6919671656       17.2507784086       23.5660753591
  H        12.2231239337       18.7228247360       23.4973889730
  O        11.2211990346       16.0030214568       23.2681494369
  H        12.1922202976       15.8768333883       23.2702714013
  O        21.7727286846       15.5873789211       11.4616314238
  C        22.3611222640       15.2883036074       10.4192662834
  O        21.7728391796       14.7671109388        9.3312452616
  C        23.8480472701       15.4615406200       10.2323478510
  H        24.2432301106       16.1493907928       10.9864707104
  H        24.3354369062       14.4824941057       10.3542132380
  H        24.0785455731       15.8204575007        9.2217659474
  H        20.7877822734       14.6116979317        9.5111287482
