# Supplementary material for: Atomically precise surface chemistry of zirconium and hafnium metal oxo clusters beyond carboxylate ligands
Source: Chem Sci. 2024 Oct 7;15(42):17380–96. doi: 10.1039/d4sc03859b (PMC11457152; doi:10.1039/d4sc03859b)
Supplement: SC-015-D4SC03859B-s001 [file SC-015-D4SC03859B-s001.zip › DFT/Zr12_MethPOH_exchange/Zr12_MethPOH_1eq_innerface_bridging.xyz]

254
 i =       28, E =     -2208.0589983110
 Zr        17.2147281458       21.1636200388       20.7696915878
 Zr        15.6145339505       11.8856927751       12.1966648270
 Zr        14.7947115538       17.3526623297       18.6301368944
 Zr        18.0682396748       15.7169722822       14.3292856108
 Zr        18.2542869336       17.9924382621       19.5815162961
 Zr        14.6173720212       15.0522049953       13.3886973329
 Zr        15.5694725603       18.2193637663       21.8937811037
 Zr        17.2658306858       14.8039891746       11.0537725748
 Zr        13.8709452762       20.5312167423       19.7531606805
 Zr        18.9574176794       12.5270234854       13.2188113196
 Zr        16.5282246351       20.3150288934       17.4158051359
 Zr        16.3035514202       12.7902298525       15.5458809553
  O        16.2578827686       17.4884405224       20.1142835022
  O        16.5942364740       15.5808918342       12.8555671774
  O        14.8351427575       19.4090994670       18.3121178344
  O        18.0089301294       13.6742937190       14.6723188206
  O        17.6543400307       19.9672455155       19.1510992951
  O        15.2592402629       13.1220995603       13.7799539702
  O        15.3645660741       20.2216476580       21.2085650307
  O        17.4746576772       12.7902839817       11.7219524254
  O        15.6793544840       21.6932104775       19.2254221425
  O        17.1541728042       11.3784973518       13.7671587965
  O        16.8339300040       18.0536817836       17.7384242770
  O        16.0138959528       15.0778751069       15.2357603769
  O        17.5758051277       19.1398984221       21.6208739363
  O        15.2611501541       13.9256855253       11.3145564011
  O        13.8584504646       18.3974635098       20.4720379906
  O        18.9868742923       14.6149747696       12.4581719651
  O        16.3361933500       23.0986193359       21.7771114067
  O        16.4161910905        9.9063272534       11.2188042505
  C        16.7853503851       22.7761277315       22.9189359378
  C        15.9720888105       10.2471774135       10.0787982127
  O        17.4914094496       21.6941845452       23.0130218013
  O        15.3426680750       11.3773286831        9.9759880581
  C        16.5083261600       23.5985997394       24.1456693415
  C        16.1571852985        9.3832752141        8.8631034170
  H        15.9236963517       24.4875102554       23.8888426114
  H        16.7479204759        8.4950729926        9.1084146111
  H        17.4557120885       23.8932831312       24.6180986354
  H        15.1735751719        9.0806064749        8.4762961525
  H        15.9613138889       22.9849847749       24.8756050759
  H        16.6514344358        9.9634696875        8.0716546297
  O        15.8355694015       19.1358012730       24.0100042746
  O        17.0038111799       13.9449131962        8.9114847626
  C        14.5877731975       19.1207807818       24.2550453863
  C        18.2592726340       13.9221103806        8.7015680952
  O        13.7912138649       18.6435244727       23.3519703013
  O        19.0484911732       14.3557016583        9.6323407608
  C        14.0285560990       19.6469981419       25.5465972119
  C        18.8332798974       13.4111366802        7.4098218748
  H        14.8344591031       19.9774347229       26.2095032786
  H        18.0520581019       12.9525503950        6.7952418235
  H        13.4327319921       18.8650040310       26.0376345556
  H        19.2871145283       14.2482285423        6.8593684324
  H        13.3487159039       20.4839777385       25.3323618374
  H        19.6340063451       12.6891635643        7.6189261349
  O        13.3610418350       22.5948130095       20.7082927123
  O        19.5479945477       10.4745105503       12.2971335914
  C        12.5374880200       22.0607480356       21.5526234533
  C        20.3603151031       11.0252699083       11.4545757657
  O        12.3785155232       20.7982889087       21.5290872883
  O        20.4631186318       12.2912616109       11.4670047270
  C        11.7990962498       22.9315706138       22.5292250839
  C        21.1525621303       10.1725410003       10.5045572915
  H        11.1784125013       23.6529128989       21.9790337496
  H        21.8084590814        9.5028466615       11.0790581825
  H        12.5219510321       23.5118442237       23.1193791779
  H        20.4709280957        9.5368916200        9.9229143689
  H        11.1693766946       22.3256719616       23.1882682399
  H        21.7545078331       10.7965896520        9.8363882833
  O        19.4651639230       21.0327195774       21.1156375786
  O        13.3802472408       12.0351373927       11.8769353959
  C        20.2934389177       20.0563755948       21.0435154807
  C        12.5359331119       12.9759485147       12.0347006547
  O        20.0441177359       18.9086874373       20.5418633277
  O        12.7939161998       14.1188031051       12.5431379034
  O        18.1503238392       22.7685841001       19.5471536632
  O        14.6865101799       10.3129812907       13.4503839713
  C        18.1072615706       23.0255004525       18.2899593066
  C        14.6690148026       10.1134117203       14.7134479952
  O        17.5738734716       22.2761211039       17.4074472699
  O        15.1804468530       10.8870802461       15.5912354835
  C        18.7433696090       24.3068226152       17.8116852816
  C        14.0209689011        8.8425025968       15.2058282469
  H        17.9413459962       24.9685671297       17.4557831676
  H        14.8093042985        8.0772216282       15.2703481067
  H        19.4063485149       24.0952383555       16.9631909980
  H        13.5999983985        8.9865797808       16.2067974245
  H        19.2947718211       24.7966744370       18.6198111944
  H        13.2571824430        8.4983585232       14.5006566093
  O        14.4424552766       17.0764826738       16.4293105758
  O        18.4012108331       16.0012902391       16.5099012581
  C        18.9470304601       15.5262267760       17.5617666854
  C        13.8888895593       17.5237155250       15.3732960108
  O        18.7254118559       16.0108713828       18.7270082143
  O        14.0966435715       16.9962192266       14.2238740618
  C        19.8940851126       14.3581348404       17.4951158497
  C        12.9527391280       18.7012186639       15.4115443908
  H        19.6736816084       13.7133857089       16.6398858572
  H        13.1899331176       19.3694117459       16.2441969103
  H        19.8536723313       13.7951279127       18.4331449098
  H        12.9908823531       19.2337475009       14.4556993438
  H        20.9122555745       14.7597369870       17.3829783163
  H        11.9316827222       18.3140728066       15.5448112414
  O        15.7576159956       15.4216606089       18.0615550634
  O        17.1551595588       17.6588990672       14.9341576242
  C        16.5673227127       18.7282455512       14.5726544375
  C        16.3064187998       14.3294261983       18.4220604140
  O        16.0838423944       19.5588419183       15.4218992296
  O        16.7407672113       13.4631085335       17.5800153424
  C        16.4053787536       19.0790130690       13.1182468181
  C        16.4835570732       13.9849189212       19.8768014400
  H        17.2888201578       19.6593774879       12.8129818053
  H        15.6347454148       13.3534535359       20.1786992889
  H        15.5211154856       19.7100083949       12.9828706311
  H        17.3992622050       13.3986470003       20.0072671010
  H        16.3441619348       18.1784278921       12.4999259224
  H        16.5020887389       14.8825285180       20.5007169572
  O        12.6087743056       17.5682973030       18.3040769609
  O        20.2859515777       15.5256660961       14.6153244065
  C        11.7301443043       18.4715435240       18.5077834803
  C        21.1435946262       14.5989705660       14.4305635857
  O        11.9686245577       19.6365721312       18.9746460043
  O        20.8657765298       13.4257918726       14.0170124719
  C        10.2948531285       18.1280383441       18.1885592269
  C        22.5921701556       14.9283348569       14.6992095881
  H        10.2416064333       17.4164280958       17.3568844214
  H        22.6799292860       15.6650662487       15.5056772455
  H         9.7184343600       19.0332848137       17.9706614839
  H        23.1604020355       14.0215049493       14.9310552509
  H         9.8671393920       17.6418420058       19.0780801051
  H        22.9984075228       15.3759363777       13.7794762571
  O        18.7203238583       16.6600894990       21.2905890168
  O        14.1839559052       16.4192687806       11.6867902447
  C        18.1504090235       16.3479140055       22.3899354316
  C        14.7152503001       16.6906979711       10.5596324677
  O        16.9981014650       16.7538979548       22.7713136252
  O        15.8451015742       16.2532339958       10.1482344020
  C        18.9132487746       15.4433881068       23.3268090590
  C        13.9375869270       17.5822041994        9.6214185031
  H        18.2282084326       14.8877970191       23.9756358309
  H        14.6110061600       18.1074624015        8.9359121397
  H        19.5477063507       16.0875043188       23.9546364231
  H        13.2741985806       16.9322008651        9.0306323400
  H        19.5642204980       14.7657623904       22.7637552032
  H        13.3151156092       18.2867143830       10.1834539676
  O        19.7122861467       18.3370354496       17.9809266908
  O        13.2095296220       14.6004497166       15.0971385352
  P        19.8130642585       19.5293208248       17.0198822526
  C        13.3151240399       13.8874110984       16.1498175932
  O        18.4758422653       19.9673834111       16.4207824574
  O        14.3421078786       13.2048607625       16.4915498782
  C        20.9792186628       19.1580731159       15.7120525943
  C        12.1376341531       13.8672500608       17.0969588791
  H        21.0881936526       20.0334571700       15.0611257270
  H        12.0527481855       12.8856621114       17.5768162511
  H        20.6036130224       18.3087570202       15.1265478667
  H        12.3130182293       14.6166865625       17.8853060246
  H        21.9510034906       18.9014389724       16.1496986657
  H        11.2138831834       14.1255483830       16.5689551207
  O        13.8652043336       15.7592888179       19.8984029370
  O        18.9765560752       17.2504622242       13.0237265550
  C        13.8862592572       15.5438582209       21.1592678569
  C        19.0045619203       17.4529981765       11.7605179358
  O        14.5101346141       16.2525089003       22.0218389522
  O        18.3955112090       16.7460776537       10.8908748130
  C        13.0952101243       14.3612741688       21.6667608088
  C        19.8459982294       18.6057643293       11.2676784764
  H        12.0501612129       14.6851995065       21.7807653617
  H        20.8806842164       18.2426813506       11.1732850664
  H        13.4698908369       14.0299200446       22.6406426750
  H        19.5021665200       18.9468521037       10.2856975870
  H        13.1129815488       13.5425760066       20.9381311879
  H        19.8426633483       19.4266520838       11.9938560904
  O        13.2131469797       21.8525297740       18.0606523112
  O        19.5549246164       11.2964179303       14.9494728744
  C        13.8068244102       22.1405077475       16.9620129514
  C        18.9612900798       10.9622031375       16.0339983828
  O        14.9375431147       21.6897890573       16.5831397584
  O        17.8222153489       11.3869009736       16.4155573982
  C        13.1065906326       23.0924827509       16.0180078439
  C        19.6639100128        9.9836948018       16.9465801816
  H        13.7829786404       23.9243811432       15.7813267355
  H        19.0361913333        9.0875024231       17.0469370996
  H        12.1756845394       23.4677864866       16.4536347297
  H        20.6475729915        9.7115747975       16.5525082828
  H        12.8921267251       22.5708762662       15.0748250084
  H        19.7639132502       10.4241186661       17.9476089022
  C        21.6833969591       20.2692259588       21.5956573034
  C        11.1202035931       12.7442207703       11.5607674121
  H        22.4291213126       19.9063630180       20.8773637377
  H        21.8550953552       21.3235202196       21.8329320688
  H        21.7815773782       19.6656845094       22.5094142552
  H        10.9942603747       13.2729869918       10.6043510491
  H        10.9281522132       11.6775822725       11.4083359203
  H        10.4063505796       13.1735681550       12.2736779141
  H        12.9980592473       18.0138309065       20.7937239591
  H        15.5628933635       22.6514908537       18.9819016687
  H        17.1867011335       17.5778927913       16.9492658189
  H        18.2156262362       19.0683132932       22.3754354047
  H        17.2825428849       10.4214104364       13.9972348013
  H        19.8556109945       14.9589394456       12.1413591284
  H        14.6208301781       13.9772194212       10.5587769323
  H        15.6663272108       15.5759952073       16.0104844603
  O        20.5435441292       20.7887699594       17.7420228761
  H        20.0348973932       21.0823632278       18.5249355310
  O        15.4172224530       24.3419789406       18.4879211523
  C        14.6813196484       25.2409711386       18.9093448219
  O        13.6974168944       25.0777099868       19.8005487669
  H        13.6365569022       24.1208964771       20.1270299421
  C        14.8104628159       26.6753747772       18.4644480243
  H        15.4416454304       26.7368041915       17.5726763071
  H        15.2728138434       27.2594084906       19.2740871320
  H        13.8222873363       27.1109480451       18.2702298569
  O        17.4928235242        8.6629605106       14.4339212464
  C        18.1695131967        7.7550524248       13.9428768746
  O        19.1385877935        7.9245905825       13.0341544499
  H        19.2328807767        8.8981598763       12.7748567465
  C        17.9819225821        6.3040721358       14.3087340289
  H        17.3663172694        6.2218636436       15.2097658514
  H        17.4764392473        5.7884707171       13.4786866597
  H        18.9516757538        5.8124920122       14.4570810455
  O        19.3822831631       18.8929339227       23.8374824543
  C        19.4065565629       19.5310736720       24.8936763112
  O        18.8087816723       20.7101377837       25.0840970228
  H        18.3001869773       21.0124069833       24.2604152351
  C        20.1207404455       19.0439042997       26.1297317329
  H        20.6495912333       19.8669178822       26.6261053028
  H        20.8154173923       18.2393571605       25.8689568829
  H        19.3749751557       18.6555610605       26.8394647586
  O        13.4503930518       14.1033611810        9.1532106483
  C        13.3774366596       13.4874841955        8.0857640877
  O        13.9473141825       12.2967001535        7.8485333381
  H        14.4753142120       11.9990085860        8.6598794956
  C        12.6334359365       14.0125299000        6.8840693314
  H        12.0740398800       13.2099444853        6.3877300764
  H        11.9626941763       14.8239483369        7.1832396519
  H        13.3643208123       14.4020035361        6.1594799684
  O        11.4647451442       17.3264887393       21.3606882554
  C        10.7619222802       17.5965829153       22.3405019803
  O        11.2180297754       18.1566397293       23.4573933569
  C         9.2790198187       17.3283051032       22.3782843348
  H         9.0183284659       16.5603146110       21.6427753375
  H         8.7506061530       18.2580030246       22.1174437233
  H         8.9542872608       17.0316207654       23.3825901897
  H        12.2127739766       18.3611532223       23.3778991224
  O        21.6908403940       15.5872119712       11.4618780793
  C        22.2792162173       15.2841921960       10.4205971952
  O        21.6903165592       14.7668667605        9.3313047748
  C        23.7679222878       15.4464009265       10.2375341158
  H        24.1639401727       16.1431858594       10.9830505988
  H        24.2485426929       14.4664918688       10.3783125885
  H        24.0057846370       15.7877464259        9.2226990111
  H        20.7044654204       14.6139741669        9.5095979818
