# Supplementary material for: Atomically precise surface chemistry of zirconium and hafnium metal oxo clusters beyond carboxylate ligands
Source: Chem Sci. 2024 Oct 7;15(42):17380–96. doi: 10.1039/d4sc03859b (PMC11457152; doi:10.1039/d4sc03859b)
Supplement: SC-015-D4SC03859B-s001 [file SC-015-D4SC03859B-s001.zip › DFT/Zr12_MethPOH_exchange/Zr12_MethPOH_1eq_inter_cluster_bridging.xyz]

254
 i =       52, E =     -2208.0680231583
 Zr        17.2686058393       21.1636076107       20.7951572394
 Zr        15.6598675187       11.8259923391       12.1770236896
 Zr        14.7349339219       17.3645144763       18.6189905621
 Zr        18.1049349807       15.6723599268       14.2942604810
 Zr        18.2301346079       17.9571820615       19.5931957596
 Zr        14.6519953599       15.0023709353       13.3084326198
 Zr        15.5993409711       18.2252834843       21.9108886121
 Zr        17.3392653412       14.7630578193       11.0195926038
 Zr        13.9295382960       20.5437670055       19.7688022752
 Zr        18.9977989650       12.4795859687       13.2102525956
 Zr        16.5890076895       20.2635194071       17.4727042139
 Zr        16.3335272878       12.7278809145       15.4974488751
  O        16.2517992912       17.4852084806       20.1149548545
  O        16.6551896351       15.5133039091       12.7997097747
  O        14.8502651268       19.4013298844       18.3198427816
  O        18.0556517456       13.6187050935       14.6189285179
  O        17.6445698578       19.9016637356       19.2176340363
  O        15.2636644578       13.0443573750       13.7636734605
  O        15.4243254513       20.2198795620       21.2098814232
  O        17.5099857077       12.7695686696       11.7260870926
  O        15.7595713278       21.6884553041       19.2293856084
  O        17.1724542792       11.3141478024       13.7583148166
  O        16.8266915760       17.9868378134       17.7369690479
  O        16.0152966458       15.0202505816       15.1718229047
  O        17.5843627886       19.1346281379       21.6923976992
  O        15.3326484185       13.8566357094       11.3007950057
  O        13.8638615091       18.4044777807       20.5266111665
  O        19.0580535129       14.6020391660       12.4510057038
  O        16.3399364276       23.0966992060       21.7775392319
  O        16.4983473600        9.8984711616       11.2183770994
  C        16.7913850298       22.7788332812       22.9202924363
  C        16.0683701180       10.1920026270       10.0561708592
  O        17.4975500268       21.6967492396       23.0221265345
  O        15.4257989403       11.3027523198        9.9040750755
  C        16.5199975898       23.6097703850       24.1431707578
  C        16.2884209754        9.2830520973        8.8799419562
  H        15.9391448202       24.5004278289       23.8835453231
  H        16.9017424225        8.4222515555        9.1646618586
  H        17.4708808247       23.9032406867       24.6093557800
  H        15.3155312480        8.9365610178        8.5027526828
  H        15.9731303843       23.0035824363       24.8792800968
  H        16.7692211390        9.8436562056        8.0666798896
  O        15.8567567446       19.1362825240       24.0889665535
  O        17.0818993389       13.8601351204        8.9058721834
  C        14.6085954097       19.1189935253       24.2902154831
  C        18.3273173151       13.8895406185        8.6554072431
  O        13.8523941637       18.6413819861       23.3514305903
  O        19.1247528708       14.3539625671        9.5661303834
  C        13.9900550908       19.6382802395       25.5573797697
  C        18.8829185746       13.4113978698        7.3438462463
  H        14.7653970314       19.9664277354       26.2567815477
  H        18.0903402845       12.9782063264        6.7256021669
  H        13.3731743384       18.8540554899       26.0178948324
  H        19.3436124869       14.2581020146        6.8146109952
  H        13.3199225423       20.4759362134       25.3168137192
  H        19.6760585046       12.6730042427        7.5241577217
  O        13.3699109026       22.5987771496       20.7035223712
  O        19.5502055599       10.3998586192       12.2922623364
  C        12.5662784108       22.0548563786       21.5574931878
  C        20.4076093256       10.9435906273       11.4927570560
  O        12.4521661785       20.7902911544       21.5392867130
  O        20.5474374047       12.2074275860       11.5415413751
  C        11.8063368243       22.9126208431       22.5286154428
  C        21.2060095282       10.0934550942       10.5465923747
  H        11.1748976985       23.6208955988       21.9737358674
  H        21.8365396877        9.4016208483       11.1233353117
  H        12.5146978097       23.5080940517       23.1213678093
  H        20.5256447626        9.4809582258        9.9391999186
  H        11.1859098166       22.2954523913       23.1860714036
  H        21.8339702670       10.7179496378        9.9033556691
  O        19.4670423516       20.9697033900       21.1234855967
  O        13.4553099931       11.9535931931       11.7960583183
  C        20.3104941421       20.0280591089       20.9562385007
  C        12.6067941990       12.8899882435       11.9616152384
  O        20.0453991181       18.8846521253       20.4569698430
  O        12.8683441061       14.0350003429       12.4603743736
  O        18.2262598114       22.7597265137       19.5473208316
  O        14.6932046542       10.2378756213       13.4517813371
  C        18.2175318243       22.9548688780       18.2818705438
  C        14.7094064538       10.0422560487       14.7151681334
  O        17.6660972277       22.1939291758       17.4142896684
  O        15.2584614625       10.8043069680       15.5858890260
  C        18.8855727024       24.2059670935       17.7655465292
  C        14.0506639978        8.7858037032       15.2328921646
  H        18.0992736332       24.9620250909       17.6218783163
  H        14.8387315728        8.0274021022       15.3537204959
  H        19.3553092932       24.0154919938       16.7939918121
  H        13.5992885132        8.9655119215       16.2150323214
  H        19.6148154817       24.5852711154       18.4885213152
  H        13.3085688267        8.4129942886       14.5195700266
  O        14.1960484727       17.2375800899       16.5130402380
  O        18.3955842740       15.9269941134       16.5025744899
  C        18.9528605577       15.4905276109       17.5636340553
  P        13.4318493350       17.6251659422       15.2454575552
  O        18.7311674640       16.0086254988       18.7164706235
  O        14.0305844682       16.9118884663       14.0227220796
  C        19.9075819632       14.3279926341       17.5274104643
  C        11.6666416359       17.3124002625       15.2653535293
  H        19.6967409724       13.6668445457       16.6823730169
  H        11.1692923388       17.9256731902       16.0197948463
  H        19.8608167323       13.7824306836       18.4755643692
  H        11.2795743847       17.5617822966       14.2694558735
  H        20.9249896324       14.7320274026       17.4182024455
  H        11.5024664697       16.2477061696       15.4590340541
  O        15.6736535268       15.4329291573       17.9039932364
  O        17.1701592043       17.6290970111       14.8637971292
  C        16.6035955114       18.7004028614       14.4978626736
  C        16.2667711660       14.3781134128       18.3111120213
  O        16.1649696146       19.5617271779       15.3518106791
  O        16.7463416802       13.5204796279       17.4909411477
  C        16.4044522567       19.0293775880       13.0430966401
  C        16.4501053516       14.0679801626       19.7716511281
  H        17.2348432867       19.6803389984       12.7306719420
  H        15.6072826407       13.4365509748       20.0887265267
  H        15.4711788587       19.5864315954       12.9058933463
  H        17.3715103939       13.4922215146       19.9056300949
  H        16.4056569277       18.1239293836       12.4298117587
  H        16.4663196412       14.9756650583       20.3798575103
  O        12.4611202281       17.5718281134       18.4027192980
  O        20.2922764222       15.5128306225       14.6844390520
  C        11.6766179018       18.5484324380       18.6213701544
  C        21.1494262734       14.5887557954       14.4694395974
  O        12.0440893698       19.7208340647       18.9791989530
  O        20.8733302063       13.4284314524       14.0239532835
  C        10.1889602786       18.3332383810       18.4520483986
  C        22.5978803091       14.9124120109       14.7463720373
  H         9.9724402827       17.3270927719       18.0809433304
  H        22.6856462972       15.6535150563       15.5485945240
  H         9.7765224235       19.0923300058       17.7743523771
  H        23.1596872359       14.0032602392       14.9853454631
  H         9.7100704211       18.4722575204       19.4305654191
  H        23.0135795530       15.3513780581       13.8265404445
  O        18.7184350977       16.5867924173       21.2916790744
  O        14.1961259118       16.3306292254       11.5394409035
  C        18.1442938232       16.3097714407       22.3980600111
  C        14.7747207758       16.6072816354       10.4399112357
  O        17.0015990204       16.7483112003       22.7736023753
  O        15.9230580334       16.1708162258       10.0684397240
  C        18.8851853236       15.4036176393       23.3514399058
  C        14.0385611462       17.5127334860        9.4806446747
  H        18.1863259684       14.8732473892       24.0067805255
  H        14.7348629051       18.0030175939        8.7925194069
  H        19.5319450443       16.0420560465       23.9723641878
  H        13.3495317175       16.8828397697        8.8984775415
  H        19.5223434178       14.7026660009       22.8013540434
  H        13.4432136076       18.2494654979       10.0315009374
  O        19.6338223545       18.3943552148       17.9044167699
  O        13.2128119172       14.5138427143       15.0193063091
  C        19.5650653787       19.1502778247       16.8817930814
  C        13.3204615607       13.7925820348       16.0666710345
  O        18.5631865544       19.8804767868       16.5745418528
  O        14.3500489928       13.1204661615       16.4145570305
  C        20.7473251039       19.1654267764       15.9424728959
  C        12.1353412141       13.7523934292       17.0069560204
  H        20.8238763345       20.1353001222       15.4390048697
  H        12.1272279177       12.8146800039       17.5730710385
  H        20.5909665048       18.3899030613       15.1753943666
  H        12.2310625295       14.5850858456       17.7223797175
  H        21.6698239101       18.9309314432       16.4844856193
  H        11.1976526229       13.8773984050       16.4540503341
  O        13.9345810787       15.7580159907       19.8916056423
  O        19.0504577803       17.2415272411       13.0179690096
  C        13.9160542376       15.5432411176       21.1550029000
  C        19.0353476918       17.4480803572       11.7535500982
  O        14.5139028501       16.2513100417       22.0283456699
  O        18.4036875710       16.7452340654       10.8945744832
  C        13.1146958536       14.3550194656       21.6311499675
  C        19.8498743680       18.6133940245       11.2429663006
  H        12.0593151790       14.6624205479       21.6741055452
  H        20.8850373416       18.2630863067       11.1141050552
  H        13.4354688763       14.0423769931       22.6300445401
  H        19.4723480906       18.9571727845       10.2744055168
  H        13.1894186622       13.5267307718       20.9167944740
  H        19.8606871764       19.4295371105       11.9744662504
  O        13.3663452010       21.8594016721       18.0548899797
  O        19.6283299103       11.2218129193       14.9387039721
  C        13.9415985222       22.0789697987       16.9369946824
  C        19.0334987528       10.9355440849       16.0377517292
  O        15.0800309148       21.6138220822       16.5795409717
  O        17.9022247552       11.3875384893       16.4130136902
  C        13.2155227738       22.9406966176       15.9316660824
  C        19.7267602769        9.9742782237       16.9765147625
  H        13.9268743779       23.5947696451       15.4140094264
  H        19.1324989866        9.0507992238       17.0265742673
  H        12.4255628740       23.5233699753       16.4160022866
  H        20.7390285401        9.7442641028       16.6307766294
  H        12.7587129002       22.2785424752       15.1805055788
  H        19.7529316868       10.3990319372       17.9882400436
  C        21.7321419944       20.2658179371       21.4082737832
  C        11.1847936950       12.6471642207       11.5153357105
  H        22.4356124873       19.8105299552       20.7013392894
  H        21.9307750607       21.3357521926       21.5257257504
  H        21.8659859816       19.7674180974       22.3798493432
  H        11.0167061380       13.2154044571       10.5887670911
  H        11.0103437625       11.5837267986       11.3252115398
  H        10.4844075133       13.0291981941       12.2680055551
  H        12.9982110386       18.0341170852       20.8500489113
  H        15.6533865954       22.6437773097       18.9670202941
  H        17.1721031786       17.4897077370       16.9607684886
  H        18.2286562434       19.0604802385       22.4424653706
  H        17.3044733507       10.3555999745       13.9937072751
  H        19.9276834878       14.9478581359       12.1272063625
  H        14.6882142573       13.9237744219       10.5480048868
  H        15.7180536407       15.4415660360       16.0128059851
  O        13.4531542874       19.2162102950       15.0169155601
  H        14.3696728845       19.5801579866       15.1521676362
  O        15.5080615521       24.3356872144       18.4825433669
  C        14.7540062979       25.2114980572       18.9184257886
  O        13.7751040608       25.0119623708       19.8012250551
  H        13.7095643662       24.0536537496       20.1225467420
  C        14.8600168414       26.6566248962       18.4987595415
  H        15.4905207578       26.7429729251       17.6085535121
  H        15.3134451395       27.2336298352       19.3184089332
  H        13.8657624806       27.0810112647       18.3112166360
  O        17.4938988429        8.6603208589       14.4342020336
  C        18.1712691574        7.7508087505       13.9432278529
  O        19.1375828471        7.9169518216       13.0356857072
  H        19.2377930287        8.8900688569       12.7650611022
  C        17.9765863058        6.3017303009       14.3134090532
  H        17.3802810372        6.2252270654       15.2279001922
  H        17.4441097208        5.7946047030       13.4949618769
  H        18.9430806092        5.7976476594       14.4376396432
  O        19.3850475546       18.8974255287       23.8464729199
  C        19.4568323285       19.5145769558       24.9129678101
  O        18.8871081985       20.7053543451       25.1512290055
  H        18.3616420887       21.0132816251       24.3445653661
  C        20.2016413380       18.9906381534       26.1147127975
  H        20.7492260716       19.7959394326       26.6196149681
  H        20.8829870064       18.1893854946       25.8121305029
  H        19.4724452411       18.5862098709       26.8328010146
  O        13.5331051311       14.0998532620        9.1531551218
  C        13.4572487185       13.4820871662        8.0864408345
  O        14.0274239976       12.2950539475        7.8422416621
  H        14.5630567178       11.9766178158        8.6406345081
  C        12.7032481128       14.0079917161        6.8909021286
  H        12.1528361232       13.2031178880        6.3884827895
  H        12.0231396325       14.8079677378        7.1996767851
  H        13.4267776890       14.4143714671        6.1682695095
  O        11.4621333161       17.3329275687       21.3840803118
  C        10.8100115611       17.5752846304       22.4085667880
  O        11.2998434001       18.1485464929       23.5085480807
  C         9.3421520838       17.2488855050       22.5298292004
  H         9.0406341579       16.5686928268       21.7273080277
  H         8.7631491482       18.1809069670       22.4471188091
  H         9.1189256969       16.8132846989       23.5117997349
  H        12.2914629542       18.3672839112       23.3932608290
  O        21.6120128480       15.5864065588       11.4620371594
  C        22.2398128760       15.2984122656       10.4369830406
  O        21.7004807883       14.7696391784        9.3315910942
  C        23.7295779806       15.5012594948       10.3095590176
  H        24.0738210972       16.2289824184       11.0513901156
  H        24.2315402988       14.5404792759       10.4998185348
  H        24.0002958639       15.8214647995        9.2962919472
  H        20.7048672470       14.6054964926        9.4691878930
