# Supplementary material for: Atomically precise surface chemistry of zirconium and hafnium metal oxo clusters beyond carboxylate ligands
Source: Chem Sci. 2024 Oct 7;15(42):17380–96. doi: 10.1039/d4sc03859b (PMC11457152; doi:10.1039/d4sc03859b)
Supplement: SC-015-D4SC03859B-s001 [file SC-015-D4SC03859B-s001.zip › DFT/Zr6_diEthPH_exchange/Zr6_diEthPH_10eq.xyz]

202
 i =      291, E =     -1179.5713617070
 Zr         9.9348979518       12.4915692986       12.4513956730
 Zr        12.4510076229       12.3076939442        9.8664523023
  O        11.0759562983       11.0869223440       13.9036234889
  O        10.3914975133        8.7505019962       12.5753131773
  O        10.3981583334       12.1810148286        8.8339790528
  O         8.8295905383       12.4244299302       10.4655385789
  O         8.6739051859       10.6941894027       12.4293007684
  C         9.1968953182       12.2516977781        9.2565698285
  C         8.0920132294       12.1016453720        8.2251509040
  H         8.4583072927       12.3419431803        7.2213355510
  H         7.2322818950       12.7280462617        8.4899658351
  H         7.7499430007       11.0557787333        8.2261220854
  P         8.9230942622        9.1891535279       12.6086025679
  C         7.9429955318        8.3251929822       11.3391218468
  H         8.1413855919        7.2481689282       11.4249116862
  H         8.3616321304        8.6463756355       10.3789581702
  C         6.4392975595        8.6389539685       11.3931230512
 Zr        15.0130603839       12.3603518055       12.3691167701
  O        13.9106246732       13.8253704290       13.7458860872
  O        14.4647069961       16.0952296958       12.2697832542
  O        14.3699951645       12.3510513922        8.6018382727
  O        16.1751991781       12.4947887921       10.4645684773
  O        16.2491230134       14.2200293873       12.5005472569
  P        15.8471471361       12.2261837708        8.9889109963
  C        16.8632097705       13.3835072158        7.9983439570
  C        16.6120580104       13.4104417629        6.4828366034
  H        17.9125592092       13.1523594901        8.2335294293
  H        16.6772721344       14.3734887930        8.4332401321
  P        15.9462161063       15.6937585121       12.1885676415
  C        16.9161705958       16.7022809895       13.3595115657
  H        16.6809272671       17.7589665470       13.1699934219
  C        18.4279019152       16.4323570958       13.3009123086
  H        16.5231068593       16.4730515717       14.3584727933
 Zr        12.3926898942        9.8444666754       12.5227026270
  O        13.5238899128       11.3315253474       13.5025301110
  O        16.1695855199       10.4754360018       12.3427429018
  O        12.4972604722       10.3954018703        8.7422396925
  O        12.2640010821        8.6562287234       10.6307238378
  O        14.3069241269        8.6673899236       12.5053733171
  P        12.0825673535        8.9692148368        9.1406331351
  C        10.3641287458        8.7257893276        8.5849019906
  H        10.3190935354        9.1155057767        7.5574771275
  H         9.7802573343        9.4268727426        9.1977796362
  C         9.8241385129        7.2911426838        8.6727823884
  P        15.7905515190        9.0268604418       12.6911341877
  C        16.3689297241        8.6965342645       14.3867312530
  H        17.3539444189        9.1771077976       14.4713036494
  C        16.4317099554        7.2109736629       14.7707603358
  H        15.6935923726        9.2691619735       15.0376130508
 Zr        12.5353633251       14.9770241213       12.3114598993
  O        11.4767509799       13.5260655087       13.4451053584
  O         8.7548169696       14.3784822172       12.4218308418
  O        12.2676115762       14.0797450015        8.5905476506
  O        12.5851415029       16.0165239282       10.3000201673
  O        10.6306189381       16.1736408052       12.2660675377
  P        12.4788303120       15.5865763624        8.8308051991
  C        11.0794833947       16.4926722738        8.0653906751
  H        11.4692304839       17.4626647291        7.7218258763
  H        10.4027304402       16.7280349720        8.8957345457
  C        10.3378703144       15.7515789905        6.9421182108
  P         9.1279422671       15.8589671742       12.2525065265
  C         8.3575481654       16.3964656950       10.6818933744
  H         7.3073129629       16.0743682826       10.7442611220
  H         8.8038118709       15.7764195656        9.8898651624
  C         8.4666124718       17.8915860253       10.3510134391
 Zr        12.5268000570       12.4826966763       14.9700341714
  O        13.5732029402       13.4371024028       11.2634163187
  O        14.5373337299       12.5013861499       16.0143819860
  O        16.0941407723       12.2642692704       14.3727050336
  C        15.7321884001       12.3502009768       15.5914267252
  C        16.8285563771       12.2515320474       16.6368678431
  H        16.4927096705       12.6584887872       17.5963784813
  H        17.0852745177       11.1911909520       16.7795366838
  H        17.7336684154       12.7630743330       16.2885376157
  O        11.3939120453       11.3286384290       11.4120779625
  O        10.6205881973       12.4249413064       16.2441869706
  O         8.8241857265       12.5759697179       14.3813710936
  P         9.1729198307       12.7627046827       15.8625719863
  C         8.0300718412       11.6924104651       16.8139547168
  C         8.4016160888       11.4165391440       18.2785885270
  H         7.0285171741       12.1388090976       16.7223024079
  H         7.9824066946       10.7542161074       16.2422443321
  O        11.0917755549       13.8071324037       11.0017076618
  O        12.4990681495       14.3810209908       16.0970500815
  O        12.5685980160       16.1772372690       14.2180326392
  P        12.7491361538       15.8463004052       15.7030369040
  C        14.4288655768       16.3034274151       16.2666935785
  H        14.4967412721       16.0127102719       17.3249340079
  H        15.1351858441       15.6441872964       15.7406482245
  C        14.7814022384       17.7830673357       16.0557934187
  O        13.8312679803       10.9368229886       11.0217833106
  O        12.6600069870       10.6874369108       16.2457270982
  O        12.4202038821        8.7514864795       14.5269062685
  P        12.4545140866        9.1845636140       15.9994476184
  C        13.7580141547        8.2460757099       16.8780194037
  C        14.4393405307        8.9886428396       18.0374776996
  H        13.3064226188        7.3000877037       17.2119595689
  H        14.4846058373        7.9689428064       16.1086381041
  H        10.4878958127       10.6103771652       14.5083981051
  H        14.3240998103       10.2906324375       10.4937767683
  C        10.8918185592        8.6772644819       16.8091731056
  C        13.9624677102       16.1121385953        7.9137135164
  C        13.0421759763        7.7405157186        8.1773999702
  C        11.6524437304       16.9371642911       16.6705620911
  C         8.3055245602       16.8610903294       13.5450656423
  C        16.7806805612        7.9212742313       11.6294955427
  C         8.1839178105        8.6443759469       14.1886530854
  C        16.5783398308       16.1299650088       10.5439515731
  C        16.4612585491       10.5554504852        8.5531636528
  C         8.7763016756       14.4792883815       16.3172450034
  H        14.1586239179       18.4366259114       16.6804513244
  H        15.8289496322       17.9837988636       16.3192251170
  H        14.6294780857       18.0770925437       15.0090550176
  H        10.0305781379       14.7504214787        7.2710305962
  H         9.4427537124       16.3084105726        6.6330976894
  H        10.9684751819       15.6143287637        6.0554120327
  H        10.0078755043        6.8545282764        9.6631935850
  H         8.7409436403        7.2649983615        8.4901997979
  H        10.2887139676        6.6368138215        7.9242878504
  H        13.7521341059        9.1635421078       18.8743258244
  H        15.2920539284        8.4115417706       18.4208220073
  H        14.7992723582        9.9721531333       17.7098002129
  H        15.5383293371       13.4635826123        6.2628907197
  H        17.0970270876       14.2838852629        6.0255419336
  H        17.0115872924       12.5207282620        5.9820758835
  H         8.2709229626       12.3007852473       18.9126249155
  H         7.7742962052       10.6170932746       18.6962009660
  H         9.4508720325       11.1087922112       18.3621634506
  H        18.8576781696       16.7311442721       12.3358777774
  H        18.9574616179       16.9941975662       14.0823643675
  H        18.6389281121       15.3645639485       13.4434282869
  H        17.2093640912        6.6833840680       14.2032056156
  H        16.6685172294        7.0864394541       15.8367372981
  H        15.4776939041        6.7028584690       14.5750994141
  H         6.2668110645        9.7227238051       11.3597624882
  H         5.9164198388        8.1833630998       10.5410388038
  H         5.9705094832        8.2512920905       12.3068264475
  H         9.5071335345       18.2387894829       10.4001150062
  H         8.0859377747       18.1002494144        9.3415714900
  H         7.8810511223       18.5008819309       11.0513250426
  H        10.5480421053       14.3166582575       10.3831231519
  H        14.5825519885       14.3464705625       14.2104056718
  C         9.0180780223       18.1777552608       13.8932624795
  C         8.2783328236        7.1315227807       14.4362828276
  C        11.8550129748       16.8626628412       18.1915464928
  C        10.9294081802        8.6517314138       18.3450637355
  C         8.8628972334       14.8414281154       17.8052813979
  C        13.8387470086       16.0286696888        6.3846574404
  C        14.3271055101        7.2491254620        8.8521544940
  C        16.4856200565       17.6238774070       10.2044147199
  C        15.9827398094       10.0021894553        7.2026917406
  C        18.2914912158        8.1929140224       11.6823833617
  H         7.1451721709        9.0026810874       14.2107904800
  H         8.7130622273        9.1949810314       14.9774664172
  H         8.2367436053       16.2102326326       14.4245815304
  H         7.2702470447       17.0319562890       13.2146952823
  H        14.7597791013       15.4443897392        8.2635054349
  H        14.2144278186       17.1287073807        8.2462758083
  H        15.9566424346       15.5323232255        9.8669978835
  H        17.6034988618       15.7441530346       10.4599546235
  H        16.3952917802        8.0529029551       10.6099354975
  H        16.5383937680        6.8867117157       11.9111215876
  H        10.6128013713        7.6972755342       16.3976741078
  H        10.1349424402        9.3997551025       16.4726465013
  H        16.1412108688        9.9075435498        9.3825871883
  H        17.5587079205       10.5867780889        8.6219854588
  H        13.2393373103        8.1874263495        7.1926528514
  H        12.3704043861        6.8880393788        8.0076544229
  H        10.6268619412       16.6622249374       16.3924685516
  H        11.8081021648       17.9573110057       16.2916215651
  H         7.7759172286       14.6837699732       15.9098146940
  H         9.4916849117       15.0652478275       15.7233751432
  H        18.7070736561        7.9984338875       12.6799124082
  H        18.8308813423        7.5514724721       10.9722571047
  H        18.5075641724        9.2400938824       11.4335243241
  H        14.1240690951        6.9075842867        9.8745443272
  H        14.7747423469        6.4213973074        8.2854624353
  H        15.0761939341        8.0462496217        8.9103039415
  H        16.4140064638       10.5514913407        6.3580105369
  H        16.2695680970        8.9485207394        7.0846930171
  H        14.8902159779       10.0780513567        7.1240232684
  H        13.1003560315       16.7403981775        5.9942793472
  H        14.7999493303       16.2588892267        5.9050533563
  H        13.5386430144       15.0211934949        6.0680055586
  H         9.0048440063       18.8876927843       13.0573779992
  H         8.5357391756       18.6651741484       14.7514453731
  H        10.0708700830       17.9906793732       14.1398767010
  H        17.1611707797       18.2255346137       10.8267698356
  H        16.7598138754       17.8067750700        9.1563001487
  H        15.4640612473       17.9957813220       10.3597088283
  H         9.3156239811        6.7847597222       14.3383838885
  H         7.9227753933        6.8723306845       15.4429028134
  H         7.6686611888        6.5655445283       13.7196341357
  H         9.8108393849       14.5012081487       18.2408968329
  H         8.7982215200       15.9291702289       17.9481772773
  H         8.0431315143       14.3927372706       18.3796763217
  H        12.8273573826       17.2742460911       18.4914900942
  H        11.0808207068       17.4362235757       18.7191532892
  H        11.8078154913       15.8254474755       18.5474827987
  H        11.2581756686        9.6172091540       18.7511831493
  H         9.9331701446        8.4379147394       18.7557719993
  H        11.6109733409        7.8789470711       18.7221790031
