# Supplementary material for: Atomically precise surface chemistry of zirconium and hafnium metal oxo clusters beyond carboxylate ligands
Source: Chem Sci. 2024 Oct 7;15(42):17380–96. doi: 10.1039/d4sc03859b (PMC11457152; doi:10.1039/d4sc03859b)
Supplement: SC-015-D4SC03859B-s001 [file SC-015-D4SC03859B-s001.zip › DFT/Zr6_diEthPH_exchange/Zr6_diEthPH_11eq.xyz]

212
 i =      343, E =     -1201.7519748624
 Zr         9.9049116508       12.6187381678       12.5372061936
 Zr        12.4090107000       12.3899184516        9.9414785815
  O        11.0331521685       11.1743263470       13.9816076056
  O        10.3913611685        8.8277419435       12.6498507636
  O        10.4555164408       12.1102516149        8.8345557094
  O         8.6783196178       12.7296163334       10.6338818599
  O         8.6697331066       10.7743661878       12.5729426263
  P         8.9970080277       12.4725224811        9.1550999934
  C         7.8526617954       11.1634652950        8.5945747736
  C         7.9110532044       10.7525086977        7.1165811072
  H         6.8495091579       11.5189836701        8.8732660272
  H         8.0515047724       10.3095445770        9.2542255465
  P         8.9196582147        9.2620590787       12.6732344222
  C         7.9703296518        8.4731087206       11.3257532572
  C         7.6780778493        6.9708108995       11.4476964979
  H         8.5458298544        8.6749159085       10.4147617359
  H         7.0380732545        9.0509778701       11.2481731218
 Zr        15.0010552154       12.4323689099       12.4690483705
  O        13.9083103614       13.9099090809       13.8336184344
  O        14.5281617763       16.1773648022       12.3470207407
  O        14.3051044346       12.5772492898        8.7486762604
  O        16.1707297062       12.5032875921       10.5543288202
  O        16.2575914568       14.2823002490       12.6476020080
  P        15.7784176444       12.3074837231        9.0851697526
  C        16.8317140220       13.3832342662        8.0508097319
  H        16.6015198234       13.1536101050        7.0008433216
  C        18.3341973131       13.2579360319        8.3445163229
  H        16.4872037097       14.4121473113        8.2143885039
  P        16.0063318031       15.7648972443       12.3385497560
  C        16.9309655261       16.7073904823       13.6034382474
  C        16.8812675856       18.2402981003       13.5087288911
  H        17.9644049129       16.3326686546       13.5695136075
  H        16.5207503289       16.3683622749       14.5651387771
 Zr        12.3706048965        9.9323207928       12.5980048929
  O        13.5128416077       11.4076978871       13.5870419127
  O        16.1669598275       10.5533107620       12.4923298830
  O        12.5800243643       10.4577984144        8.8265691525
  O        12.3391249878        8.6787863094       10.7052281861
  O        14.2955668664        8.7519199220       12.5892351086
  P        12.2411292269        9.0052689507        9.2071206166
  C        10.5832832750        8.6248034450        8.5649367368
  H        10.6018509564        8.8660148615        7.4919736503
  H         9.9338627550        9.3759317521        9.0308394440
  C        10.0944618314        7.1933538285        8.8186773229
  P        15.7544207978        9.1281100918       12.9000674457
  C        16.0952653680        8.9020320041       14.6701411545
  C        17.5442702891        9.1743642185       15.0987222277
  H        15.7884352111        7.8770893403       14.9210615843
  H        15.3985630038        9.5850441968       15.1766612895
 Zr        12.5720367875       15.0722557711       12.4043539238
  O        11.4757294579       13.6113822652       13.5244381279
  O         8.8331915922       14.6144828312       12.5812514790
  O        12.1825220292       14.2239375070        8.6665732546
  O        12.6630196732       16.0944494456       10.3919633355
  O        10.7756681721       16.3280891737       12.3446742667
  P        12.5495800123       15.6973930520        8.9161251607
  C        11.2732128186       16.8103636185        8.2052506040
  C        11.2743778213       17.0700374680        6.6919126764
  H        11.3871120287       17.7523405862        8.7609454703
  H        10.3077754113       16.3881325640        8.5169971986
  P         9.2635606859       16.0796325674       12.4798437950
  C         8.4347208846       16.8404876639       11.0397528651
  C         6.9290030909       16.5536744965       10.9561470207
  H         8.9566559304       16.4536606318       10.1534956573
  H         8.6501021952       17.9184824828       11.0632893864
 Zr        12.5149461059       12.5689423670       15.0499494440
  O        13.5274514420       13.5006790228       11.3907146458
  O        14.5349464163       12.6598990352       16.0931626271
  O        16.0915744994       12.3429628647       14.4649691116
  C        15.7310673155       12.5017826160       15.6776549949
  C        16.8210536621       12.5013448148       16.7346298968
  H        17.8037951708       12.6732779820       16.2837552005
  H        16.6052655688       13.2570410593       17.4995199718
  O        11.3351743647       11.4078980734       11.4862591123
  O        10.6220010849       12.4904628704       16.3237270956
  O         8.8223043570       12.7335066161       14.4674433418
  P         9.1676188217       12.8207769723       15.9597566208
  C         8.0543308224       11.6935896862       16.8712190662
  H         8.2734647835       11.8089717385       17.9420691289
  C         6.5661943440       11.9166727386       16.5632331716
  H         8.3545119641       10.6692481536       16.6123823633
  O        11.0877853184       13.9010112691       11.0848979497
  O        12.4228588827       14.4596219048       16.1751156742
  O        12.5829625000       16.3184108329       14.3626393496
  P        12.7161528660       15.9319675027       15.8369850018
  C        14.3821160901       16.3115213002       16.4942479032
  H        14.4004865701       15.9327200236       17.5264159911
  H        15.0920333233       15.6776686666       15.9432828020
  C        14.7809607502       17.7914626957       16.4222578015
  O        13.8194337482       11.0214658226       11.1118259525
  O        12.7971280326       10.7592498992       16.3083269168
  O        12.3480424712        8.8318781741       14.6107314534
  P        12.4249567600        9.2840333788       16.0779223111
  C        13.6015464457        8.2092518535       16.9956022163
  C        14.4563573242        8.9226521349       18.0535261593
  H        13.0037966963        7.4057963476       17.4499700578
  H        14.2285710378        7.7259179167       16.2375271575
  H        10.4461880680       10.6767579511       14.5691714113
  H        14.3118463673       10.3490304434       10.6179491227
  C        10.8273410463        8.9586458924       16.9047631228
  C        14.0971469238       16.0729110940        8.0281718004
  C        13.3205474735        7.8508122541        8.2650288802
  C        11.6134015693       17.0170316407       16.8077732383
  C         8.6509781443       17.0207030774       13.9149834314
  C        16.8328342438        7.9474169187       12.0049369542
  C         8.1428428202        8.6572913269       14.2196280431
  C        16.7647593187       16.1552180965       10.7296579156
  C        16.2399916960       10.6183047344        8.5621839866
  C         8.7574483604       14.4777248039       16.5897441741
  C         8.5188813710       13.9612668473        8.1982603283
  H         8.9421282527       10.5568829345        6.7959727707
  H         7.3240975141        9.8400301465        6.9429487698
  H         7.4999693335       11.5308382396        6.4620734396
  H        18.7177234458       12.2605292898        8.0927698289
  H        18.9098307830       13.9861785869        7.7571860873
  H        18.5400240682       13.4329785555        9.4084973575
  H         6.3749279383       11.8252507782       15.4861755370
  H         5.9399674813       11.1839053157       17.0898484186
  H         6.2332976773       12.9159136326       16.8742474614
  H        11.1929201373       16.1414502681        6.1144666831
  H        10.4244497099       17.7088846840        6.4133771632
  H        12.1870804941       17.5880450641        6.3716098479
  H        10.2055534867        6.9217501017        9.8761204593
  H         9.0355833293        7.0822299206        8.5466467483
  H        10.6550421600        6.4582216554        8.2264875783
  H        13.8420418360        9.3386000069       18.8617112115
  H        15.1804034482        8.2284949435       18.5015501894
  H        15.0062238559        9.7638485543       17.6133552716
  H        14.1696675095       18.4046138673       17.0971393828
  H        15.8304338588       17.9355597776       16.7138192578
  H        14.6542601682       18.1861681237       15.4063676031
  H         6.9903088482        6.7564763483       12.2750940078
  H         7.2069715902        6.5962643853       10.5283198048
  H         8.5945821710        6.3895973245       11.6107686095
  H        17.8602193489       10.1762298645       14.7811664391
  H        17.6412010936        9.1144948760       16.1916347705
  H        18.2415774686        8.4420511986       14.6722734695
  H        15.8545951794       18.5971440612       13.3558195218
  H        17.2636681456       18.6984608227       14.4309829633
  H        17.4936632374       18.6178519586       12.6815790172
  H         6.3838164838       16.9966647375       11.8001537826
  H         6.4983242783       16.9701856239       10.0354606447
  H         6.7415314003       15.4720113660       10.9696105766
  H        16.8303965756       11.5236515053       17.2385399434
  H        10.5440164736       14.4510062148       10.5015694957
  H        14.5762633500       14.4181660718       14.3176958249
  C        11.7033959339       16.8309556823       18.3295532580
  C         9.1131693435       18.4850695848       13.9500784196
  C         9.1264077521       14.0649134398        6.7918457702
  C        14.4829037305        7.2167699734        9.0385213338
  C        14.2533493875       15.3878407758        6.6618348250
  C        15.9219279739       10.2997957017        7.0946309574
  C        16.4531927471       17.5367317597       10.1353676995
  C        10.7703767167        9.4368489497       18.3625331319
  C         8.7427725040       14.6012339468       18.1201468691
  C         8.6254406355        7.2861533117       14.7181924254
  C        18.2183865835        8.4837359952       11.6120706757
  H        16.2633205253        7.6508675050       11.1142672335
  H        16.9094478742        7.0424699930       12.6257572965
  H        15.7066249020        9.9307198830        9.2322751099
  H        17.3075712422       10.4865790900        8.7904826678
  H        13.6684713222        8.3988447792        7.3787039539
  H        12.6564634295        7.0572073131        7.8951398464
  H        14.8854291219       15.7438482956        8.7162512829
  H        14.1864075639       17.1666935540        7.9579566469
  H        16.3982060855       15.3457358999       10.0838758592
  H        17.8462257446       15.9834811370       10.8348356246
  H         9.0155181248       16.4769872212       14.7942971017
  H         7.5550064224       16.9321732119       13.9292604451
  H         7.8036512641       14.7869014637       16.1418553252
  H         9.5432026383       15.1105304360       16.1585828269
  H        10.6277535563        7.8815097318       16.8181115841
  H        10.0548684733        9.4630794140       16.3102049731
  H         7.0531962153        8.6824439604       14.0673857467
  H         8.3459880020        9.4405321779       14.9636064928
  H        10.5950886555       16.8298441164       16.4424616262
  H        11.8523099546       18.0482445641       16.5102922964
  H         8.8274493468       14.8174787851        8.8145682120
  H         7.4193093445       13.9960347375        8.1795838259
  H        13.5261785280       15.7521793878        5.9280416326
  H        15.2550650582       15.5728841539        6.2499272797
  H        14.1149232837       14.3045767879        6.7672807065
  H        16.9863471603       18.3393423260       10.6571241061
  H        16.7505785412       17.5817310911        9.0787396409
  H        15.3789846495       17.7524371982       10.1977198088
  H        16.5416783834       10.8906840124        6.4076904641
  H        16.1111114606        9.2405549907        6.8719399059
  H        14.8686833704       10.5174461668        6.8734527185
  H         8.7621758662       13.2746225678        6.1254712126
  H         8.8742702422       15.0285489446        6.3285912040
  H        10.2189160675       13.9764933029        6.8470559200
  H         8.7017445559       19.0665690393       13.1147148411
  H         8.7892168607       18.9758818353       14.8779680933
  H        10.2079173929       18.5436294068       13.8921468954
  H         9.6670050469       14.2001940238       18.5565858949
  H         8.6550924443       15.6519222572       18.4290627889
  H         7.8968113757       14.0600316133       18.5632361580
  H         9.7215710222        7.2365956121       14.7017574666
  H         8.2826731103        7.1007940134       15.7453022418
  H         8.2513520266        6.4670943565       14.0940958846
  H        10.9844533566       10.5118118490       18.4197408381
  H         9.7768485282        9.2567811450       18.7955139803
  H        11.4989114773        8.9097948175       18.9920862159
  H        12.6809966269       17.1441713109       18.7185312863
  H        10.9403673970       17.4294515563       18.8457241273
  H        11.5565122431       15.7797413349       18.6081999954
  H        18.8420480715        8.6996967425       12.4877967048
  H        18.7552101077        7.7537643533       10.9909675457
  H        18.1250004495        9.4201260448       11.0476918314
  H        14.1466964773        6.8393712313       10.0125122623
  H        14.9212549288        6.3850951118        8.4702103163
  H        15.2870588789        7.9378774805        9.2257418759
