# Supplementary material for: Atomically precise surface chemistry of zirconium and hafnium metal oxo clusters beyond carboxylate ligands
Source: Chem Sci. 2024 Oct 7;15(42):17380–96. doi: 10.1039/d4sc03859b (PMC11457152; doi:10.1039/d4sc03859b)
Supplement: SC-015-D4SC03859B-s001 [file SC-015-D4SC03859B-s001.zip › DFT/Zr6_diEthPH_exchange/Zr6_diEthPH_12eq.xyz]

222
 i =      148, E =     -1223.9192666721
 Zr         9.9783762530       12.6697117931       12.5954162181
 Zr        12.4894580471       12.4655321732       10.0132536136
  O        11.1032966518       11.1675966656       13.9776479004
  O        10.3999864798        8.8436846865       12.5750882419
  O        10.4643462822       12.1792843361        8.9126731739
  O         8.7588538018       12.9787569017       10.6955458388
  O         8.7435427295       10.8447030717       12.4106806360
  P         9.0342021169       12.6467970082        9.2137592165
  C         7.7175766085       11.4442687853        8.7648600213
  C         7.2570156808       11.3277580421        7.3049797603
  H         6.8779528804       11.7510822442        9.4057252500
  H         8.0374407589       10.4698429150        9.1514672777
  P         8.9483017864        9.3322930568       12.5991722220
  C         7.9955154962        8.4350946518       11.3204879112
  C         8.3622340942        6.9522303054       11.1486938808
  H         8.1800034245        8.9777510574       10.3858756209
  H         6.9286281461        8.5725763323       11.5479466000
 Zr        15.1040610931       12.3861930513       12.5557609521
  O        13.9884934033       13.8952429029       13.9732871736
  O        14.6012743761       16.2334875125       12.6626734547
  O        14.3862497131       12.6692504997        8.8356189295
  O        16.2499073198       12.2671358335       10.6231210181
  O        16.3286668096       14.2990535886       12.5630807069
  P        15.8438684106       12.2871652146        9.1400370087
  C        16.9659198975       13.4160674105        8.2470538090
  H        16.6698675447       13.4069116754        7.1885303517
  C        18.4547428200       13.0801303330        8.4270668434
  H        16.7568616491       14.4240618632        8.6249317204
  P        16.0327444894       15.7835375494       12.3093114874
  C        17.2661852834       16.8036870804       13.2155767085
  H        16.8127257539       17.7918408352       13.3750220650
  H        18.0872336372       16.9516565139       12.4981827724
  C        17.8304969437       16.2219540374       14.5159056718
 Zr        12.4140746294        9.9360272652       12.5640937700
  O        13.5799747948       11.4041934496       13.6103495842
  O        16.1786038273       10.4099740267       12.7333746281
  O        12.6574807393       10.5502856339        8.8225856837
  O        12.3401385819        8.7507271083       10.6397851624
  O        14.2867620522        8.6672345399       12.5022851423
  P        12.1555293040        9.1351039605        9.1668517997
  C        10.4176875208        8.9590726528        8.6827665786
  C        10.1599967309        9.1406614361        7.1808106775
  H         9.9000045457        9.7270141492        9.2672333172
  H        10.0838937194        7.9755489882        9.0406030419
  P        15.7926845269        8.9339113730       12.6130035624
  C        16.4075711743        7.9535448725       14.0257881966
  C        17.8939215649        8.0995821934       14.3817077397
  H        16.1459819787        6.9094505280       13.7986557593
  H        15.7684609123        8.2382840322       14.8696764771
 Zr        12.6707301089       15.0823655748       12.5302623340
  O        11.5629648058       13.6020355390       13.6095538897
  O         8.9861998796       14.6880776229       12.8942297904
  O        12.1864228816       14.2986480682        8.7535989259
  O        12.9712416699       16.0921144446       10.4678697081
  O        10.8524683327       16.4057646671       12.3422428915
  P        12.6645079510       15.7444713461        9.0060266923
  C        11.3900887056       16.9058419400        8.4013098572
  H        11.1094437005       16.6091905137        7.3812255730
  C        11.8204042825       18.3796981332        8.4735360806
  H        10.5092175928       16.7461551470        9.0353979000
  P         9.3437172834       16.1155655158       12.4571016448
  C         8.5335410951       16.4473478861       10.8538412330
  C         7.0192642152       16.1913974776       10.8375065036
  H         9.0160953131       15.7785555738       10.1352708032
  H         8.7850824972       17.4750316285       10.5554378130
 Zr        12.5996739931       12.5191065676       15.1283407468
  O        13.6579621950       13.5139414746       11.4838357292
  O        14.5222459081       12.6626648490       16.3325556204
  O        16.2568580339       12.4165605072       14.4525579476
  P        15.9624564035       12.2878972084       15.9524543461
  C        17.1810149615       13.3884117808       16.7576237380
  C        17.3691517005       13.3217743918       18.2796357726
  H        18.1272251155       13.1783807771       16.2375635067
  H        16.8907769969       14.3998281276       16.4479707896
  O        11.4083422313       11.4777965668       11.4990301654
  O        10.7015112456       12.3466186807       16.3280647063
  O         8.8352885662       12.5726702112       14.5269470770
  P         9.2517777363       12.7522066163       15.9941149084
  C         8.1490983542       11.7280113281       17.0300120199
  H         8.4236798014       11.9106800995       18.0787387551
  C         6.6532502167       11.9700574980       16.7803590527
  H         8.4154380665       10.6809747865       16.8282174844
  O        11.1831402080       13.9760675116       11.1740249415
  O        12.4279215526       14.4490331446       16.3221784552
  O        12.4997266904       16.2483402803       14.4530968582
  P        12.7329906082       15.9048531748       15.9319973853
  C        14.4509956854       16.3700712590       16.3612361896
  C        14.9744672066       15.8766166294       17.7166267956
  H        15.0724921650       15.9961844713       15.5355240281
  H        14.4998619888       17.4663399937       16.2726577443
  O        13.8831798505       11.0206129489       11.1676091755
  O        12.8812758835       10.5543103574       16.2470643829
  O        12.3468002316        8.7529784582       14.4538759895
  P        12.4585851161        9.1116279426       15.9431976375
  C        13.6139542233        7.9348183419       16.7270985876
  H        13.5268006613        8.0595130289       17.8157139991
  C        13.3922927959        6.4757214195       16.3012596251
  H        14.6263891408        8.2659563926       16.4678622964
  H        10.5101448885       10.6804385956       14.5683619346
  H        14.3305658587       10.3735078683       10.6019876502
  C        10.8741080509        8.7737170098       16.7922180627
  C        14.0945933727       16.0255063038        7.9083320264
  C        12.9689000458        7.8729822244        8.1073437164
  C        11.6894403939       17.0251050395       16.9313403677
  C         8.5168712336       17.3943665525       13.4792508378
  C        16.6572803843        8.2334271624       11.1592679926
  C         8.1387760403        8.8981338912       14.1830394063
  C        16.3710523615       16.2207360290       10.5805053595
  C        16.1526340352       10.6539453430        8.3833574752
  C         8.9334302005       14.4691463036       16.4791851963
  C         8.7053521801       14.0867155839        8.1212380145
  C        16.3255845810       10.6067144779       16.5410134022
  H         8.0749792988       11.0519668097        6.6299569915
  H         6.4791928452       10.5564161010        7.2145005249
  H         6.8237312262       12.2673805250        6.9399843606
  H        18.7118842896       12.1087875806        7.9848019172
  H        19.0873034887       13.8365151332        7.9428697637
  H        18.7192181903       13.0435125044        9.4919235088
  H        17.8642412339       12.3926177459       18.5871317404
  H        18.0009856292       14.1532313290       18.6221193167
  H        16.4148458215       13.3889765890       18.8165277356
  H         6.4070139324       11.8265745031       15.7202505676
  H         6.0372667579       11.2812430429       17.3742163958
  H         6.3573602528       12.9917721849       17.0527711291
  H        10.6986578112        8.3985664720        6.5780814471
  H         9.0924063785        9.0266315731        6.9510763735
  H        10.4772075357       10.1403710905        6.8569296853
  H        12.6697352779       18.5909427430        7.8107284253
  H        10.9984398009       19.0435890319        8.1725054048
  H        12.1165897553       18.6466225171        9.4963867651
  H        14.7972722009       14.7993314559       17.8220798175
  H        16.0530869479       16.0629218908       17.8118689348
  H        14.4870212829       16.3810791756       18.5567580096
  H        13.4564172971        6.3769587196       15.2099885451
  H        14.1453759488        5.8177609160       16.7558550565
  H        12.4061545629        6.1042422219       16.6096871270
  H        18.1887610548        9.1559538231       14.4233564638
  H        18.1068255628        7.6475349755       15.3601454652
  H        18.5389053744        7.6011925733       13.6477944363
  H         8.0460031296        6.3439484663       12.0042104176
  H         7.8813245328        6.5347873958       10.2536260611
  H         9.4489672351        6.8336262597       11.0487197284
  H         6.4781676775       16.8827551287       11.4957279906
  H         6.6129883032       16.3205060830        9.8247232465
  H         6.8054323783       15.1658783017       11.1653409281
  H        18.1129341469       15.1702856469       14.3834250397
  H        18.7183415890       16.7831391042       14.8381087311
  H        17.1034277240       16.2755249995       15.3344730963
  H        10.6736149003       14.5254761084       10.5609310816
  H        14.6737982684       14.3619922410       14.4754914074
  C         8.2980682250        7.4505852846       14.6686507499
  C        10.8455528112        9.2229336882       18.2605899900
  C        14.2657695944        7.2394202698        8.6203755080
  C        15.8405774986       10.5890189578        6.8809549509
  C        18.0690488843        8.7867452016       10.9074470899
  C        15.8435413609       10.2825487576       17.9635328553
  C        16.2219180121       17.7174083617       10.2712876275
  C        13.7594710329       15.8780593448        6.4150424896
  C         9.3087578114       13.9719027605        6.7110819618
  C         9.1992029063       17.8516979449       14.7668328942
  C         9.1133546007       14.7594968412       17.9740618730
  C        11.9088455190       17.0613618900       18.4519046068
  H         7.4955390931       17.0329827328       13.6662251493
  H         8.4205869485       18.2469770310       12.7903077716
  H        14.8203843778       15.2551786975        8.1941791873
  H        14.5337793404       17.0056657786        8.1333800113
  H        15.6481675856       15.6309399453       10.0069015054
  H        17.3773756077       15.8480592594       10.3420280357
  H        16.0089294430        8.4499412103       10.3027045459
  H        16.6548867143        7.1383862387       11.2616794391
  H        15.4965884478        9.9567810718        8.9207625448
  H        17.1852996138       10.3543678108        8.6068693880
  H        13.1045554453        8.3235913693        7.1142988332
  H        12.2042867709        7.0905409763        7.9892626514
  H         7.0810246067        9.1803209291       14.0749512990
  H         8.5464029772        9.6114923237       14.9131171013
  H         9.1517436547       14.9599805170        8.6091975959
  H         7.6203399419       14.2655719777        8.1013424225
  H        10.6583129942        7.7014024229       16.6847896647
  H        10.0965873895        9.2970862724       16.2212359192
  H        17.4049510845       10.4379441235       16.4176733066
  H        15.8215881633        9.9684775087       15.8051107286
  H         7.9244737658       14.7200305712       16.1224626221
  H         9.6359971336       15.0434084539       15.8599216490
  H        10.6618644639       16.7180693539       16.7127900457
  H        11.8090686283       18.0258503823       16.4923349390
  H        11.0642721171       10.2958870808       18.3354371000
  H         9.8591167900        9.0380537670       18.7077728243
  H        11.5827513971        8.6825429479       18.8686282999
  H        10.1152138586       14.4600473457       18.3081305254
  H         8.9911883206       15.8304695223       18.1882684535
  H         8.3744019375       14.2242123439       18.5847405784
  H        12.8232243894       17.6025415342       18.7221722655
  H        11.0721419199       17.5781155742       18.9426074496
  H        11.9720150973       16.0524732181       18.8784436729
  H        16.9297202353       18.3295660317       10.8449308762
  H        16.4108835153       17.9194713485        9.2078144611
  H        15.2059999350       18.0570231656       10.5118412962
  H        13.0808741646       16.6656947064        6.0632641862
  H        14.6725399269       15.9389271154        5.8069184312
  H        13.2866912319       14.9072072096        6.2172246207
  H        16.5159258841       11.2251508625        6.2942145166
  H        15.9520953619        9.5629038692        6.5035509715
  H        14.8096097839       10.9141716939        6.6902857501
  H        14.1857071032        6.9871951586        9.6854541984
  H        14.4921469150        6.3193581149        8.0641944430
  H        15.1242636702        7.9082361819        8.4895584940
  H        18.7811052094        8.4794713771       11.6821506913
  H        18.4589953550        8.4301373179        9.9439497838
  H        18.0518614729        9.8843272824       10.8949658565
  H        14.7705586698       10.4931077718       18.0529007667
  H        16.0091400568        9.2215470681       18.1953648362
  H        16.3691592902       10.8660571774       18.7263759180
  H         9.3436627701        7.1247166742       14.5943683963
  H         7.9817791752        7.3510206818       15.7161238927
  H         7.6878400835        6.7550613268       14.0796254756
  H        10.2778612342       17.9761917176       14.6128869359
  H         8.7820598422       18.8084381895       15.1091769641
  H         9.0494587863       17.1249923679       15.5717148666
  H         8.8872502083       13.1409878404        6.1354505595
  H         9.1251083462       14.8935491528        6.1414126778
  H        10.3923950039       13.8171586804        6.7845703462
