# Supplementary material for: Atomically precise surface chemistry of zirconium and hafnium metal oxo clusters beyond carboxylate ligands
Source: Chem Sci. 2024 Oct 7;15(42):17380–96. doi: 10.1039/d4sc03859b (PMC11457152; doi:10.1039/d4sc03859b)
Supplement: SC-015-D4SC03859B-s001 [file SC-015-D4SC03859B-s001.zip › DFT/Zr6_diEthPH_exchange/Zr6_diEthPH_1eq.xyz]

112
 i =       74, E =      -979.8704017530
 Zr        10.0032980872       12.4848696924       12.3506801838
 Zr        12.4801136841       12.5027517929        9.8334080169
  O        11.1596937523       11.0857801747       13.7508959421
  O        10.5319815668        8.9132235847       12.2577746589
  O        10.4835463767       12.4885866942        8.7512418021
  O         8.9038118292       12.4923137767       10.3930545154
  O         8.9164071421       10.5286448182       12.3346254150
  C         9.2775461179       12.4266605085        9.1704083692
  C         8.1841967166       12.2689291955        8.1360975438
  H         8.5856214412       12.3593595258        7.1222260414
  H         7.3975011936       13.0147052028        8.3087122720
  H         7.7202182045       11.2799836128        8.2610228855
  C         9.3180767598        9.3153332756       12.2262198039
  C         8.2493753039        8.2608009444       12.0353522700
  H         8.5983569649        7.2853015736       12.3906292756
  H         8.0371105794        8.1760389818       10.9588054562
  H         7.3210527266        8.5566149908       12.5366167261
 Zr        15.0177246756       12.4954675959       12.3300519345
  O        13.9081116727       13.8981641954       13.7453534559
  O        14.4712274896       16.0861965701       12.3327311105
  O        14.4528057957       12.5806691500        8.7499200615
  O        16.0880248806       12.5809063634       10.3374580709
  O        16.0885512870       14.4723569589       12.3317431216
  C        15.6723408937       12.6489058060        9.1293295049
  C        16.7269313741       12.8285371457        8.0589166447
  H        16.3042442765       12.6798303680        7.0606010102
  H        17.5615269052       12.1383761773        8.2353188349
  H        17.1310959313       13.8487058118        8.1331081635
  C        15.6874854813       15.6884027411       12.2782379610
  C        16.7500331951       16.7620120522       12.1828395428
  H        16.3798754432       17.6096065141       11.5948373862
  H        17.6729509169       16.3571825648       11.7546479374
  H        16.9712088308       17.1316443499       13.1952714740
 Zr        12.5234905957        9.9724513426       12.3028539219
  O        13.5865073381       11.4203744895       13.3790946892
  O        16.1023826304       10.5469129915       12.3433648591
  O        12.4881697937       10.5497296431        8.7436988652
  O        12.4929877812        8.9060750808       10.3178054417
  O        14.5316807924        8.9032939143       12.2672088627
  C        12.4195085355        9.3261263402        9.1129314148
  C        12.2299346231        8.2908830182        8.0271663568
  H        12.7209942097        8.6099388844        7.1009494198
  H        11.1523572677        8.2035764041        7.8209585285
  H        12.5967849098        7.3122770837        8.3541401676
  C        15.7362792006        9.3200658864       12.3101500630
  C        16.8352752746        8.2797379883       12.3478879902
  H        17.7162631556        8.6332454174       11.7997377202
  H        16.4795857918        7.3238926867       11.9493042526
  H        17.1369103270        8.1287926455       13.3954420223
 Zr        12.5008815970       15.0055809583       12.3447401996
  O        11.4790475741       13.5212726755       13.3725524436
  O         8.9175247013       14.4660778553       12.4248417621
  O        12.5078043310       14.4738268784        8.7573895728
  O        12.5802748706       16.0852875657       10.3764479238
  O        10.5326806033       16.0845889713       12.3589039255
  C        12.5889062708       15.6880743136        9.1585080759
  C        12.6608838897       16.7549952511        8.0878323874
  H        13.2261791971       16.3895653096        7.2229054096
  H        13.0988026551       17.6762541594        8.4861165781
  H        11.6383739609       16.9774064772        7.7467695206
  C         9.3169104793       15.6818624107       12.4408396045
  C         8.2515498667       16.7539093327       12.5237896236
  H         7.3290682537       16.3503245713       12.9541662366
  H         8.0316518655       17.1098779543       11.5059394395
  H         8.6160246597       17.6106503682       13.1020995761
 Zr        12.5389121132       12.4962591032       14.8587129105
  O        13.5245262610       13.5235156957       11.3140788321
  O        14.5361658647       12.5711146018       15.9390451022
  O        16.0992557614       12.4234166647       14.2932568859
  C        15.7396843707       12.4981072856       15.5186978414
  C        16.8505547615       12.5108583447       16.5477280178
  H        16.4477370002       12.5260554378       17.5648932684
  H        17.4902757891       11.6295214039       16.4054077825
  H        17.4847655580       13.3932713020       16.3839735756
  O        11.4199235797       11.4159004507       11.2577712220
  O        10.5414076780       12.5792345375       15.9271546274
  O         8.9228603056       12.5070567515       14.3126292124
  C         9.3266599594       12.6042214806       15.5261935735
  C         8.2484927984       12.7542725475       16.5782254006
  H         8.6766718942       12.7531150173       17.5850881495
  H         7.7106010391       13.6969023348       16.4040573227
  H         7.5143687530       11.9443934206       16.4730883276
  O        11.0946172956       13.9037948015       10.9407139345
  O        12.4903269415       14.4692061766       15.9297142290
  O        12.4830525255       16.0858570314       14.3147133771
  C        12.4281426310       15.6849195495       15.5307003129
  C        12.3184439635       16.7465649272       16.6034679169
  H        11.6543630953       16.4031103053       17.4055732531
  H        13.3124312660       16.9069071855       17.0467877645
  H        11.9665952123       17.6926362461       16.1799100484
  O        13.9057128234       11.1007709731       10.9277725827
  O        12.6474551354       10.6313066518       16.0171249053
  O        12.5786170824        8.8164728293       14.1480823697
  P        12.9694172194        9.1827545410       15.5947041608
  C        14.7451759787        8.8811658999       15.8316505214
  C        15.2434144117        9.1311800394       17.2634178057
  H        14.9519748118        7.8562484678       15.4913936796
  H        15.2376100787        9.5587569529       15.1174364296
  H        10.6193417379       10.5031365953       14.3079163985
  H        14.4497423572       10.5503082520       10.3441548797
  C        12.0622583821        8.0627373024       16.7027453111
  H        14.8107174318        8.4190197627       17.9777404539
  H        16.3353814411        9.0257341065       17.3194665831
  H        14.9807658694       10.1441922398       17.5947721739
  H        10.5234685877       14.4485108397       10.3784746214
  H        14.4633022448       14.4593675981       14.3072018938
  C        10.5392088920        8.2354971922       16.5898759744
  H        10.1958563917        8.0328299302       15.5667038079
  H        10.0165009628        7.5425629389       17.2627603978
  H        10.2404164975        9.2567964138       16.8608850270
  H        12.4061777982        8.2610238217       17.7276856507
  H        12.3669621170        7.0379281137       16.4449879813
