# Supplementary material for: Atomically precise surface chemistry of zirconium and hafnium metal oxo clusters beyond carboxylate ligands
Source: Chem Sci. 2024 Oct 7;15(42):17380–96. doi: 10.1039/d4sc03859b (PMC11457152; doi:10.1039/d4sc03859b)
Supplement: SC-015-D4SC03859B-s001 [file SC-015-D4SC03859B-s001.zip › DFT/Zr6_diEthPH_exchange/Zr6_diEthPH_2eq.xyz]

122
 i =      168, E =     -1002.0695071124
 Zr        10.0116340452       12.4648595638       12.9585195184
 Zr        12.4718636832       12.5017334374       10.4006991027
  O        11.1584689553       11.0315900183       14.3569262176
  O        10.5535957201        8.9020326020       12.8104934992
  O        10.4701841962       12.3423993096        9.3752188967
  O         8.9033725261       12.4218876157       11.0210522437
  O         8.9136852487       10.4803635512       12.8920601572
  C         9.2681795693       12.3032309232        9.8003054426
  C         8.1707225097       12.0871446218        8.7813398929
  H         8.5259822569       12.3066637875        7.7694889639
  H         7.2941031791       12.6961241583        9.0321647628
  H         7.8592933395       11.0327155563        8.8259069120
  C         9.3315931166        9.2783023585       12.7836350308
  C         8.2884123250        8.1974370625       12.5935404367
  H         8.6013235316        7.2706647987       13.0879680255
  H         8.2018896966        7.9854465592       11.5172532784
  H         7.3115984122        8.5302091807       12.9597440130
 Zr        14.9939890189       12.5053496663       12.8926390041
  O        13.9067850622       13.9019333420       14.2991250978
  O        14.5162960972       16.0939565577       12.8894641571
  O        14.4655548534       12.5802286168        9.3064332971
  O        16.0835931322       12.5791392412       10.9227829384
  O        16.0969864497       14.4542659110       12.8858479695
  C        15.6819958360       12.5952479641        9.7056072889
  C        16.7608085037       12.6483738470        8.6437077760
  H        16.3551959374       12.3961290128        7.6589382548
  H        17.5844572797       11.9752228795        8.9114789696
  H        17.1732257814       13.6675137253        8.6089884874
  C        15.7222209037       15.6789203873       12.8599234402
  C        16.8126969682       16.7294921277       12.8205070143
  H        16.4807231903       17.6029276490       12.2476744709
  H        17.7374099731       16.3139881628       12.4062809132
  H        17.0152568538       17.0653524882       13.8486033273
 Zr        12.5365148455        9.9502817421       12.8939649560
  O        13.5893158486       11.4104399838       13.9776493837
  O        16.1009832798       10.5491952737       12.8926719464
  O        12.4950853696       10.5496284012        9.2968842821
  O        12.4937112525        8.9075415061       10.8757952065
  O        14.5330056634        8.9031815048       12.8157500988
  C        12.4350573668        9.3262462418        9.6708091135
  C        12.2716418695        8.2877796364        8.5823799990
  H        12.7926509100        8.6014495228        7.6706988162
  H        11.2008418772        8.2065676946        8.3418583311
  H        12.6237056293        7.3082224922        8.9224371780
  C        15.7379805532        9.3234745784       12.8707050413
  C        16.8321110474        8.2794192681       12.9342761711
  H        17.7548452755        8.6583715587       12.4812310785
  H        16.5076754542        7.3496470193       12.4544937757
  H        17.0415669992        8.0606942819       13.9924281771
 Zr        12.4843980959       15.0340689534       12.9440845674
  O        11.4781316989       13.5158261748       13.9817649731
  O         8.9071304279       14.4369681411       13.0462057981
  O        12.3531917283       14.3791384493        9.2280121651
  O        12.4239827336       16.2309566992       11.0923656017
  O        10.4789301484       16.0847629226       13.1252032796
  P        12.7033604460       15.8331320341        9.6236323751
  C        11.6854396506       16.9419690863        8.5910312194
  C        11.3979528903       16.4537757642        7.1628795902
  H        12.1670414313       17.9309266774        8.5999491793
  H        10.7500690516       17.0594653357        9.1588986170
  C         9.2761678221       15.6563608670       13.1583523021
  C         8.1748018594       16.6841759746       13.3180950997
  H         7.4408435167       16.3317153883       14.0534136147
  H         7.6455941072       16.7920034437       12.3601113346
  H         8.5847105378       17.6552384070       13.6124900052
 Zr        12.5356816673       12.4815573914       15.4416509237
  O        13.5249927347       13.5808061299       11.8590308138
  O        14.5379960774       12.5661512219       16.4902575316
  O        16.0989889126       12.4243307275       14.8422271751
  C        15.7417676002       12.4971822333       16.0674235116
  C        16.8511134782       12.4979002533       17.0981494238
  H        16.4683206221       12.7669962016       18.0873837809
  H        17.2941705031       11.4925165510       17.1441512843
  H        17.6474580517       13.1861730505       16.7883567287
  O        11.4714414297       11.4260079730       11.8812906296
  O        10.5479588530       12.5795791549       16.4909418512
  O         8.9112241435       12.4978964997       14.9134164027
  C         9.3280682134       12.6083721744       16.1179825420
  C         8.2760232017       12.8037332021       17.1882045558
  H         8.6566374286       12.5017313522       18.1694186491
  H         8.0202710322       13.8733020040       17.2298701208
  H         7.3622849270       12.2553270914       16.9320965930
  O        11.0859788634       13.9036802151       11.5562340546
  O        12.4949935956       14.4546004453       16.4928495786
  O        12.4976439426       16.0940441219       14.9173798524
  C        12.4412534729       15.6764042147       16.1250868013
  C        12.3058454341       16.7122681162       17.2187178790
  H        11.3327571240       16.5797065052       17.7127653894
  H        13.0770203750       16.5475357618       17.9823360635
  H        12.3772624073       17.7256235318       16.8125209379
  O        13.9035127519       11.1077650011       11.4877278897
  O        12.5805190831       10.6205765712       16.6312575659
  O        12.6488602968        8.7649065290       14.7648737909
  P        12.9422752047        9.1718232535       16.2253693972
  C        14.7072793976        8.8840771790       16.5557334959
  C        15.1456080181        9.1772317791       17.9983193696
  H        14.9248470198        7.8477917883       16.2585266919
  H        15.2325796092        9.5343806974       15.8393106130
  H        10.6176834820       10.4644096549       14.9286790030
  H        14.4638019666       10.5580062855       10.9194614362
  C        11.9899787732        8.0555963376       17.3022264160
  C        14.4655598244       16.1497929411        9.3010701531
  H        14.6688062159        8.4976777152       18.7165813762
  H        16.2318669449        9.0550816321       18.1084801331
  H        14.8860212789       10.2052827051       18.2824828320
  H        10.9742972306       15.4417375551        7.1771747001
  H        10.6826922700       17.1220640637        6.6645226719
  H        12.3044160743       16.4193869265        6.5465909238
  H        10.5116065341       14.4504288830       10.9976315133
  H        14.4697609593       14.4543512303       14.8621833876
  C        10.4731648955        8.2091844605       17.1059937975
  C        14.9333003618       15.9268548810        7.8561796427
  H        12.2755424981        8.2729351117       18.3409983366
  H        12.3175554320        7.0303181115       17.0763329985
  H        14.9900421340       15.4772961790        9.9966414663
  H        14.6664139619       17.1743412124        9.6468527782
  H        10.1863681782        7.9847300101       16.0698712603
  H         9.9215793095        7.5232608491       17.7629201165
  H        10.1495409830        9.2315798499       17.3428517607
  H        14.4774943743       16.6457883845        7.1635955610
  H        16.0225744511       16.0493962088        7.7796394637
  H        14.6797350848       14.9151971774        7.5141216002
