# Supplementary material for: Atomically precise surface chemistry of zirconium and hafnium metal oxo clusters beyond carboxylate ligands
Source: Chem Sci. 2024 Oct 7;15(42):17380–96. doi: 10.1039/d4sc03859b (PMC11457152; doi:10.1039/d4sc03859b)
Supplement: SC-015-D4SC03859B-s001 [file SC-015-D4SC03859B-s001.zip › DFT/Zr6_diEthPH_exchange/Zr6_diEthPH_3eq.xyz]

132
 i =      203, E =     -1024.2687078182
 Zr         9.9779964654       12.7335843982       12.9157729508
 Zr        12.3852198281       12.7690444513       10.3028284705
  O        11.1556854451       11.3142481492       14.2926600457
  O        10.4708237664        9.1386885608       12.8894688136
  O        10.3139576687       12.7358968333        9.2992954548
  O         8.8204579981       12.7346586313       11.0148246415
  O         8.9013110813       10.7813472364       12.8226750867
  C         9.1322675299       12.7231434023        9.7722540109
  C         7.9806524179       12.6704020505        8.7889413256
  H         8.3122709754       12.9463193985        7.7827658033
  H         7.1649011283       13.3216995573        9.1254646003
  H         7.5866182024       11.6435902218        8.7633911587
  C         9.2666434064        9.5567777708       12.8704459654
  C         8.1577672630        8.5248171051       12.9046514092
  H         8.5613621200        7.5138127967       13.0158408804
  H         7.5738702680        8.5906584309       11.9759453561
  H         7.4699670792        8.7541738920       13.7295494491
 Zr        14.9707304625       12.7353212837       12.7874207855
  O        13.9061316105       14.1360344410       14.2150643098
  O        14.5191780699       16.3279263159       12.8111430071
  O        14.3784627942       12.8128378716        9.2142425547
  O        16.0174423411       12.8115591031       10.7940742232
  O        16.0950831526       14.6829127463       12.8042089914
  C        15.5986963194       12.8303095642        9.5855079499
  C        16.6631121455       12.8761160858        8.5074128790
  H        16.2183782350       12.8125121329        7.5096632668
  H        17.3764342531       12.0553720762        8.6600721017
  H        17.2308666243       13.8124541603        8.6006559146
  C        15.7235054316       15.9087266079       12.7782520737
  C        16.8268708643       16.9455927310       12.7279181766
  H        16.4225681375       17.9389240369       12.5097449897
  H        17.5763070435       16.6566664098       11.9804454136
  H        17.3370700957       16.9708969739       13.7018904901
 Zr        12.4925367475       10.2012979350       12.8258275082
  O        13.5870407847       11.6520249097       13.8943079750
  O        16.0945636364       10.7915947485       12.8079148865
  O        12.2752796290       10.9350666366        9.1366538272
  O        12.3496940328        9.0615706921       10.9447393674
  O        14.5282529151        9.1406625190       12.7371585031
  P        11.9619178624        9.4726128038        9.5110830502
  C        10.1891898546        9.1695279287        9.2535556180
  H         9.9483439017        9.5015704196        8.2333286520
  H         9.6882214574        9.8699608944        9.9390973583
  C         9.7444939595        7.7227829297        9.5152926051
  C        15.7293619780        9.5641278218       12.7815211540
  C        16.8361418817        8.5299769525       12.8232276054
  H        17.6784615290        8.8492289585       12.1977130386
  H        16.4661669545        7.5479860611       12.5113881407
  H        17.2077545281        8.4559122820       13.8561133177
 Zr        12.4838402021       15.2617011788       12.8595940028
  O        11.4801487802       13.7588679288       13.9091007581
  O         8.9026829056       14.6858291511       13.0477634805
  O        12.3450633971       14.6420358409        9.1472023927
  O        12.4226533206       16.4752411924       11.0185212659
  O        10.4803336164       16.3251933988       13.0490476910
  P        12.7064024120       16.0900450994        9.5495136783
  C        11.7022306410       17.2163855021        8.5220507332
  C        11.3896490846       16.7286608791        7.0990042104
  H        12.2040259106       18.1953796593        8.5229692089
  H        10.7752999465       17.3541011991        9.0991484722
  C         9.2792220880       15.9055512902       13.1355056445
  C         8.1875963094       16.9330233738       13.3489650318
  H         7.6522710959       16.7012519775       14.2800527282
  H         7.4542166483       16.8621214003       12.5343716327
  H         8.6021826967       17.9444516589       13.3959669993
 Zr        12.5467435421       12.7256640504       15.3722949978
  O        13.5132205108       13.8243553352       11.7388893635
  O        14.5427564378       12.8066866357       16.4105162699
  O        16.0982114531       12.6595909122       14.7566611573
  C        15.7459061275       12.7379382952       15.9806658814
  C        16.8576380952       12.7431335514       17.0100432801
  H        16.4774546469       13.0166958984       17.9992881527
  H        17.3004032918       11.7378895690       17.0600881035
  H        17.6536539637       13.4297191151       16.6956003091
  O        11.4072936951       11.7025715576       11.8072205876
  O        10.5603904356       12.7453879331       16.4836478352
  O         8.9119804067       12.7337384917       14.9115185558
  C         9.3383733211       12.7915493498       16.1161171827
  C         8.2955608900       12.9386953015       17.2047441171
  H         8.6604032066       12.5236285940       18.1505273956
  H         8.1045591770       14.0118882317       17.3559224791
  H         7.3523610839       12.4696871043       16.9034641748
  O        11.0316610549       14.1576622238       11.4840584690
  O        12.4928074394       14.6905659295       16.4152571280
  O        12.4985977260       16.3287100460       14.8382012490
  C        12.4426867646       15.9130983698       16.0452186234
  C        12.3071942072       16.9499974889       17.1380829026
  H        11.3047703806       16.8641260350       17.5819545210
  H        13.0313175836       16.7465930249       17.9371201456
  H        12.4429074366       17.9601659659       16.7400916608
  O        13.8257795318       11.3337559557       11.3975370304
  O        12.6519627546       10.8635437557       16.5600653435
  O        12.6497954269        9.0552671902       14.6825177908
  P        13.0088062251        9.4251437099       16.1350847064
  C        14.7860020418        9.1431046093       16.3896836721
  C        15.2694572330        9.3840442396       17.8277819261
  H        15.0049656427        8.1225689574       16.0439402597
  H        15.2785293205        9.8289330949       15.6831321638
  H        10.6413928111       10.7378351145       14.8799086332
  H        14.3568066984       10.7649068347       10.8183332018
  C        12.1051800842        8.2813476066       17.2238718167
  C        14.4718326427       16.3878049885        9.2293691359
  C        12.8833397214        8.4086229577        8.3590953725
  H        14.8338245842        8.6633512896       18.5318109019
  H        16.3613666705        9.2823705493       17.8936862777
  H        14.9992777661       10.3927935793       18.1659759313
  H        10.0378078935        7.4026140068       10.5234514289
  H         8.6529962725        7.6302766569        9.4316347539
  H        10.1859318768        7.0220762110        8.7950034069
  H        10.9378045985       15.7290931901        7.1240283500
  H        10.6886280581       17.4135560325        6.6025788167
  H        12.2893932066       16.6651324157        6.4753548908
  H        10.4708780525       14.7367374049       10.9450985244
  H        14.4861907427       14.6902019655       14.7586004680
  C        10.5817934129        8.4082422635       17.0628315170
  C        14.4029835882        8.6042886327        8.4813982776
  C        14.9284313508       16.1827190364        7.7777065527
  H        12.4122435813        8.4933492277       18.2577105327
  H        12.4467398393        7.2650012588       16.9794157104
  H        12.5318523307        8.6481861494        7.3450083499
  H        12.6008084038        7.3674285908        8.5693915440
  H        14.9895557472       15.6942664957        9.9096439962
  H        14.6908236843       17.4026360754        9.5920197119
  H        14.4997190755       16.9352567258        7.1038911924
  H        16.0213720878       16.2641647996        7.7015230897
  H        14.6358968178       15.1900360393        7.4119120568
  H        14.7488097886        8.3523871363        9.4929075248
  H        14.9397655084        7.9597503033        7.7725348826
  H        14.6813162915        9.6449427820        8.2675439365
  H        10.2790872148        8.1980892728       16.0282312654
  H        10.0579719169        7.6991096954       17.7177658417
  H        10.2436020596        9.4195782456       17.3251597947
