# Supplementary material for: Atomically precise surface chemistry of zirconium and hafnium metal oxo clusters beyond carboxylate ligands
Source: Chem Sci. 2024 Oct 7;15(42):17380–96. doi: 10.1039/d4sc03859b (PMC11457152; doi:10.1039/d4sc03859b)
Supplement: SC-015-D4SC03859B-s001 [file SC-015-D4SC03859B-s001.zip › DFT/Zr6_diEthPH_exchange/Zr6_diEthPH_4eq.xyz]

142
 i =      195, E =     -1046.4679885133
 Zr        10.0163453852       12.4866759392       12.5360686028
 Zr        12.4042904467       12.5253385318        9.9281206074
  O        11.1743516214       11.0341966939       13.9094324254
  O        10.4699331024        8.9005976070       12.4975268449
  O        10.3216312491       12.4980305099        8.9123642141
  O         8.8266943322       12.4971637281       10.6288429008
  O         8.9024189898       10.5485812767       12.5016639350
  C         9.1397806259       12.4791928494        9.3873602381
  C         7.9899834104       12.4131094012        8.4014096310
  H         8.3174574110       12.7076655550        7.3990694406
  H         7.1585814083       13.0411785672        8.7431981212
  H         7.6209610529       11.3774621267        8.3612749002
  C         9.2670816848        9.3223934414       12.5012500121
  C         8.1569699684        8.2905149161       12.5012284999
  H         8.5532915945        7.2855584595       12.6761568072
  H         7.6471007234        8.3145843404       11.5273138033
  H         7.4082475177        8.5491644525       13.2609024378
 Zr        14.9859309201       12.5000903053       12.4008136025
  O        13.9147957166       13.9008169342       13.8376275634
  O        14.5258204888       16.0929974572       12.3453456100
  O        14.3822012712       12.5812724640        8.8249542953
  O        16.0198592378       12.5772319683       10.4036740330
  O        16.0981414824       14.4487128407       12.4101597306
  C        15.6027108316       12.5982679683        9.1954428077
  C        16.6662701485       12.6511706783        8.1172071773
  H        16.2266929039       12.5352240105        7.1216881574
  H        17.4171553668       11.8714616466        8.2996343197
  H        17.1880371561       13.6170646179        8.1767492947
  C        15.7284827517       15.6723568678       12.3392043258
  C        16.8353297775       16.7043376834       12.2543995685
  H        16.4258086923       17.7108215876       12.1251028571
  H        17.5072281734       16.4543848200       11.4225207786
  H        17.4377372219       16.6652279044       13.1729268233
 Zr        12.5032799661        9.9460134420       12.4423954832
  O        13.5950065840       11.4101220782       13.5023114249
  O        16.0973572608       10.5494910876       12.4140519679
  O        12.3444025148       10.6990710381        8.7460256624
  O        12.3516898610        8.8237879232       10.5539447856
  O        14.5288306317        8.9034114585       12.3467025161
  P        11.9964345859        9.2420639915        9.1144278496
  C        10.2242282638        8.9624834378        8.8283079233
  H         9.9998222256        9.3068727656        7.8085221321
  H         9.7226160752        9.6610629500        9.5151297229
  C         9.7613195995        7.5180368365        9.0716907703
  C        15.7320630736        9.3245698564       12.3827179014
  C        16.8339174785        8.2847253208       12.4126213640
  H        17.7027812306        8.6318869894       11.8413921045
  H        16.4727213254        7.3224945913       12.0349535297
  H        17.1582610167        8.1492614328       13.4553622384
 Zr        12.4956935192       15.0420183249       12.4862127631
  O        11.4840072280       13.5274285054       13.5719292324
  O         8.9033535867       14.4448439986       12.5865622788
  O        12.3471358142       14.3892603280        8.7593519351
  O        12.4206720053       16.2367945364       10.6252055122
  O        10.4729892507       16.0903896211       12.6538249291
  P        12.6926166281       15.8436937567        9.1560735154
  C        11.6654972635       16.9511496766        8.1288753739
  C        11.3420440081       16.4437225873        6.7150260912
  H        12.1593861897       17.9338861616        8.1117122464
  H        10.7438395221       17.0888120812        8.7141145007
  C         9.2700218336       15.6678210468       12.6612878358
  C         8.1638404637       16.7002919473       12.7468305985
  H         7.4245087182       16.3929019770       13.4974033324
  H         7.6405497366       16.7437794696       11.7806718504
  H         8.5673738571       17.6900024655       12.9824629880
 Zr        12.5962720046       12.4655774478       15.0074160708
  O        13.5144299972       13.5805523024       11.3905158317
  O        14.6813380179       12.4953054688       16.0125680510
  O        16.1725046870       12.4253403813       14.2957263506
  C        15.8623994478       12.4527483239       15.5375278716
  C        17.0190083521       12.4250057677       16.5172637173
  H        16.6780592941       12.6393997690       17.5349416064
  H        17.4821206517       11.4280177181       16.4935079658
  H        17.7884322904       13.1429972330       16.2065276435
  O        11.4048952375       11.4208205288       11.4137731477
  O        10.6157440024       12.4950776099       16.1010785340
  O         8.9787491036       12.5013524536       14.5236902382
  C         9.3953734969       12.4989423767       15.7322016719
  C         8.3337205779       12.5128618675       16.8136508230
  H         8.7621226057       12.2566940503       17.7878031995
  H         7.8971911981       13.5208206167       16.8700871574
  H         7.5217616254       11.8235759332       16.5510113921
  O        11.0813333625       13.9122514674       11.1024475693
  O        12.5826428635       14.3066835969       16.1812158208
  O        12.5775599630       16.1749017579       14.3693381978
  P        12.2501950618       15.7676284666       15.8195260247
  C        13.2300078426       16.8330382125       16.9207547394
  H        13.0082839086       16.5319252521       17.9543957220
  H        14.2767812620       16.5492344081       16.7349589563
  C        13.0155812588       18.3379713424       16.7004719231
  O        13.8299239197       11.0976053867       11.0099505545
  O        12.7262396181       10.6108547272       16.1641368333
  O        12.6521551357        8.7595341074       14.2995128043
  P        13.0322673687        9.1548369141       15.7425401582
  C        14.8042414868        8.8328687663       15.9890938339
  C        15.3095114235        9.0994137438       17.4151593882
  H        14.9939481326        7.7989548462       15.6664417641
  H        15.3061310120        9.4892040125       15.2616041475
  H        10.6469232173       10.4536615686       14.4796476236
  H        14.3557709259       10.5353648278       10.4196827879
  C        12.1053979572        8.0591073487       16.8621693574
  C        14.4515421225       16.1604365456        8.8151060027
  C        12.9231157430        8.1649741773        7.9785889828
  C        10.4903994988       16.0850526740       16.1470969170
  H        11.9883700086       18.6411560737       16.9422234973
  H        13.6894891701       18.9264151169       17.3378127709
  H        13.2071434822       18.6121175037       15.6550880663
  H        10.8998231730       15.4404564198        6.7563592000
  H        10.6306806622       17.1165735752        6.2171535609
  H        12.2363862494       16.3804956671        6.0834907837
  H        10.0325915262        7.1888358187       10.0831909974
  H         8.6708255582        7.4361121611        8.9667098240
  H        10.2097364741        6.8177424379        8.3552718982
  H        14.8614854853        8.4112618890       18.1434217881
  H        16.3988256673        8.9689808166       17.4727057601
  H        15.0715213485       10.1251210138       17.7255430573
  H        10.4981079654       14.4679541614       10.5627476381
  H        14.4822913205       14.4573249781       14.3931497041
  C        10.5851276408        8.2325702642       16.7142892898
  C        10.0686042493       15.8515810974       17.6051839791
  C        14.4428003033        8.3475930524        8.1211091831
  C        14.8964313982       15.9503517302        7.3609472404
  H        12.4296596093        8.2807400350       17.8886473542
  H        12.4110674855        7.0278494134       16.6334762191
  H         9.9542762347       15.4110523093       15.4625476126
  H        10.2749586402       17.1093501601       15.8109993850
  H        12.5873225808        8.4025625638        6.9587827334
  H        12.6288557370        7.1274274218        8.1903760557
  H        14.9815953137       15.4767083088        9.4953278013
  H        14.6632161313       17.1792004486        9.1703048445
  H        14.4397795457       16.6832068194        6.6836060628
  H        15.9858922176       16.0600347048        7.2697579153
  H        14.6255761087       14.9460442054        7.0102353269
  H        14.7708759563        8.1048004008        9.1407902447
  H        14.9841273391        7.6892603237        7.4285631440
  H        14.7346876547        9.3827400905        7.8991219994
  H        10.5620527179       16.5533601810       18.2902513973
  H         8.9851840415       15.9899056668       17.7245258307
  H        10.3199567601       14.8320163120       17.9251208805
  H        10.2634835883        8.0053237290       15.6890585024
  H        10.0450802401        7.5590849236       17.3932295094
  H        10.2841390391        9.2613906536       16.9535410996
