# Supplementary material for: Atomically precise surface chemistry of zirconium and hafnium metal oxo clusters beyond carboxylate ligands
Source: Chem Sci. 2024 Oct 7;15(42):17380–96. doi: 10.1039/d4sc03859b (PMC11457152; doi:10.1039/d4sc03859b)
Supplement: SC-015-D4SC03859B-s001 [file SC-015-D4SC03859B-s001.zip › DFT/Zr6_diEthPH_exchange/Zr6_diEthPH_5eq.xyz]

152
 i =      315, E =     -1068.6564354664
 Zr        10.2097429613       12.5546066137       12.6685425775
 Zr        12.6718650022       12.5441040880       10.0916573408
  O        11.3900848436       11.1594591967       14.0634058253
  O        10.6367204441        8.9813921028       12.7238452096
  O        10.6286505787       12.5723018244        9.0611545364
  O         9.0654317478       12.4247913887       10.7065635645
  O         9.0689760338       10.6304090123       12.6629120381
  C         9.4298374429       12.4649035209        9.4840065145
  C         8.3272582068       12.4103283576        8.4429225018
  H         8.7301611728       12.1450099617        7.4601364242
  H         7.8550275546       13.4016131859        8.3732239349
  H         7.5498744071       11.7012534957        8.7519993270
  C         9.4359062633        9.4035699969       12.7039517701
  C         8.3218854289        8.3753157839       12.7287189944
  H         8.7158719111        7.3719357137       12.9176315824
  H         7.8037557847        8.3863081617       11.7591230214
  H         7.5806619692        8.6489332579       13.4906035789
 Zr        15.2263463376       12.5549792533       12.5740014398
  O        14.1451999418       13.9755349183       13.9885878299
  O        14.7639616409       16.1681746479       12.5027425622
  O        14.7022082992       12.5761772928        8.9946797322
  O        16.3155318763       12.5787752158       10.6153304832
  O        16.3338816535       14.5225691636       12.5647510861
  C        15.9138335958       12.5623726102        9.3961716573
  C        17.0040108754       12.5127690274        8.3433485060
  H        16.5826143187       12.5423371498        7.3341402787
  H        17.5906022843       11.5929329982        8.4755635695
  H        17.6955851459       13.3531375840        8.4907016179
  C        15.9667538892       15.7459198270       12.5027151651
  C        17.0608801439       16.7904204924       12.4029239655
  H        16.7791009154       17.6934765957       12.9566913965
  H        17.1783770278       17.0737205063       11.3462531252
  H        18.0151276675       16.3905229580       12.7610688180
 Zr        12.7154133263       10.0181756517       12.6228135505
  O        13.8220912066       11.4835281178       13.6674190994
  O        16.3324802585       10.6174570454       12.6434479354
  O        12.5813572605       10.6897609366        8.9151852191
  O        12.5816970006        8.8355490126       10.7776417657
  O        14.7588302170        8.9773428322       12.5811512196
  P        12.2371746800        9.2406999931        9.3252835395
  C        10.4656008525        8.9534478024        9.0409888432
  H        10.2468500373        9.2619515054        8.0085637767
  H         9.9602197578        9.6750200540        9.7009764344
  C         9.9979126934        7.5192349024        9.3311760259
  C        15.9622140709        9.3934859818       12.6246405221
  C        17.0614972797        8.3513996859       12.6826807387
  H        17.9323603230        8.6824753964       12.1047153711
  H        16.6989020436        7.3812637100       12.3274499280
  H        17.3845827827        8.2411342427       13.7287359197
 Zr        12.7405500594       15.1238037189       12.6191153264
  O        11.7109172446       13.6079122503       13.6771977594
  O         8.9843301744       14.3736409880       12.6587088617
  O        12.6607883896       14.3826514224        8.9031325116
  O        12.8021618390       16.2487586266       10.7100854588
  O        10.7900693091       16.2513332568       12.7355537678
  P        13.0960768543       15.8203348345        9.2622310147
  C        12.1761825401       16.9606063631        8.1693382454
  C        11.8469175912       16.4187806393        6.7696631440
  H        12.7449775061       17.9011411105        8.1234889638
  H        11.2551059885       17.1941119562        8.7242720757
  P         9.3180666907       15.8714535693       12.5265786997
  C         8.8053142630       16.4434831575       10.8648071853
  C         7.3523179373       16.1183177601       10.4876453029
  H         9.5017799548       15.9877553939       10.1440263701
  H         9.0078144603       17.5242940019       10.8286885803
 Zr        12.7992509888       12.5590671940       15.1500457570
  O        13.7518442260       13.6004309331       11.5517369017
  O        14.9041122329       12.5686634870       16.1682970615
  O        16.4064012300       12.5071259744       14.4599798357
  C        16.0870209487       12.5293126409       15.7007357702
  C        17.2399538273       12.5053841205       16.6855403040
  H        16.8846638064       12.6410702545       17.7116029470
  H        17.7638373967       11.5426455463       16.6019809431
  H        17.9659332513       13.2864542956       16.4243991816
  O        11.6356415737       11.4845497877       11.5707270052
  O        10.7884784204       12.5815478890       16.2521327088
  O         9.1439834925       12.5781061290       14.6776167274
  C         9.5677465929       12.5896191704       15.8828701166
  C         8.5214619622       12.5863630066       16.9820929256
  H         8.8098684203       13.2795084457       17.7818376067
  H         7.5337301581       12.8414066069       16.5847405357
  H         8.4756009422       11.5806186137       17.4253526844
  O        11.3204425610       13.9811442915       11.2446385885
  O        12.8161515033       14.3789167464       16.3351299140
  O        12.8831371448       16.2532968451       14.5280598269
  P        12.6099503949       15.8671518708       15.9913286047
  C        13.7446769316       16.8308223953       17.0373186373
  H        13.5459834337       16.5552800548       18.0827837725
  H        14.7482679789       16.4442133554       16.8037816761
  C        13.6703094540       18.3489148713       16.8167047887
  O        14.0681255222       11.1133870885       11.1736622942
  O        12.8870297562       10.6990026738       16.3211079808
  O        12.8119519533        8.8401118267       14.4688382604
  P        13.1971265376        9.2416103477       15.9109676162
  C        14.9686752039        8.9223766677       16.1603956904
  C        15.4703576644        9.1996941726       17.5857413996
  H        15.1613231397        7.8872327349       15.8436025943
  H        15.4701056143        9.5765781435       15.4310617850
  H        10.8680270442       10.5836544369       14.6442965274
  H        14.5908605679       10.5308661018       10.6009821484
  C        12.2697030913        8.1498828451       17.0328967794
  C        14.8770281918       16.0353217642        8.9602927072
  C        13.1688032384        8.1357039652        8.2194509731
  C        10.9090740677       16.3126368371       16.4480895132
  C         8.2883937697       16.8005014658       13.7227788063
  H        12.6911579651       18.7535783018       17.1050348636
  H        14.4289208282       18.8692962311       17.4169031953
  H        13.8366375133       18.5991573711       15.7610621026
  H        11.3199482537       15.4589782082        6.8405046353
  H        11.2099361192       17.1258763677        6.2211376171
  H        12.7493120773       16.2495709578        6.1699418683
  H         6.6381344020       16.6486818950       11.1306735056
  H         7.1404671352       16.4162756367        9.4517324556
  H         7.1561883537       15.0423507649       10.5848563669
  H        10.2595966969        7.2261628306       10.3561652097
  H         8.9082071694        7.4362229974        9.2193344550
  H        10.4512736559        6.7930759357        8.6441340642
  H        15.0212869625        8.5169804604       18.3185767096
  H        16.5596744782        9.0707629684       17.6462451207
  H        15.2311902896       10.2278932375       17.8866760324
  H        10.8057872008       14.4966864047       10.6051116557
  H        14.7146042567       14.5335830564       14.5399008120
  C        10.7499951749        8.3297625343       16.8881103998
  C        10.5626113626       16.0471286618       17.9206564184
  C        15.3431652874       15.7894726742        7.5183076605
  C        14.6880433107        8.3168832803        8.3687833867
  C         7.0130858364       16.0768717017       14.1832147530
  H         8.0617985709       17.7771187149       13.2704844044
  H         8.9484046734       17.0093105504       14.5749997958
  H        12.5974011924        8.3705294242       18.0584253567
  H        12.5715193620        7.1177203237       16.8033281441
  H        10.2864475560       15.6995179787       15.7800627926
  H        10.7483135473       17.3627498657       16.1650884539
  H        12.8417546815        8.3527776266        7.1923104832
  H        12.8701193438        7.1037631184        8.4511490319
  H        15.3596324328       15.3370323195        9.6603925027
  H        15.1269538949       17.0488968390        9.3067717559
  H        14.9440791796       16.5418314712        6.8260846653
  H        16.4388053367       15.8362927785        7.4525464510
  H        15.0247961435       14.7990605012        7.1684088429
  H        15.0087040921        8.0931413999        9.3952104741
  H        15.2323027952        7.6436927581        7.6929677906
  H        14.9841357532        9.3467533034        8.1281048305
  H        11.1377455347       16.6912047882       18.5987912429
  H         9.4980996660       16.2402405053       18.1116004879
  H        10.7749478585       15.0026052013       18.1846147564
  H        10.4255895578        8.1060576177       15.8630013067
  H        10.2084986552        7.6580295330       17.5675393469
  H        10.4555932338        9.3602791876       17.1287662208
  H         7.2558803497       15.0865555641       14.5890172426
  H         6.4977386600       16.6584620370       14.9595796556
  H         6.3072870671       15.9208650772       13.3582487200
