# Supplementary material for: Atomically precise surface chemistry of zirconium and hafnium metal oxo clusters beyond carboxylate ligands
Source: Chem Sci. 2024 Oct 7;15(42):17380–96. doi: 10.1039/d4sc03859b (PMC11457152; doi:10.1039/d4sc03859b)
Supplement: SC-015-D4SC03859B-s001 [file SC-015-D4SC03859B-s001.zip › DFT/Zr6_diEthPH_exchange/Zr6_diEthPH_6eq.xyz]

162
 i =      215, E =     -1090.8441168558
 Zr        10.1096422341       12.3983423044       12.5088799049
 Zr        12.6217186462       12.4408147184       10.0039481519
  O        11.2507627987       11.0190826265       13.9145520798
  O        10.6969548565        8.8217898256       12.4270415330
  O        10.5566834162       12.4918476869        8.9102528942
  O         8.9919521531       12.2639300174       10.5504680047
  O         9.0596525177       10.3999803080       12.5003815136
  C         9.3624281141       12.3391312566        9.3275210043
  C         8.2623007905       12.2347695771        8.2877426182
  H         8.6394374459       12.4800540518        7.2900582437
  H         7.4260480869       12.8919110709        8.5586043023
  H         7.8730662332       11.2064550857        8.2849793768
  C         9.4761621590        9.1937376179       12.4707698581
 Zr        15.1432719383       12.4805168709       12.5157783200
  O        13.9873601177       13.8953997692       13.9119289520
  O        14.6073091015       16.0928543401       12.4969329486
  O        14.6706861830       12.4275422797        8.9086793623
  O        16.2501196462       12.5069294934       10.5468657282
  O        16.1804497671       14.4524094621       12.4218182208
  C        15.8749833847       12.4639746854        9.3252686650
  C        16.9801350844       12.4241889912        8.2856635880
  H        16.5751564027       12.5245301326        7.2740142019
  H        17.5162313867       11.4678928535        8.3697995621
  H        17.7104254764       13.2182214409        8.4878921826
  C        15.8098313402       15.6765109168       12.4408563410
  C        16.9098843896       16.7167441957       12.3726462662
  H        16.5283760195       17.7079968297       12.6371331747
  H        17.3032267536       16.7470153452       11.3458114959
  H        17.7413069665       16.4301657738       13.0283811078
 Zr        12.6808056747        9.8775599505       12.5346789015
  O        13.6923267756       11.4010097454       13.5833022277
  O        16.4021515490       10.6387670939       12.5789911435
  O        12.5106162278       10.6197355018        8.8224996670
  O        12.7201070755        8.7464709751       10.6166970797
  O        14.6125224395        8.7498548117       12.5821168340
  P        12.2481852441        9.1486401651        9.2079850177
  C        10.4743179963        8.8118346264        8.9940979669
  H        10.2003539778        9.1674344434        7.9903649560
  H         9.9719873433        9.4788590138        9.7103916754
  C        10.0781524218        7.3448794225        9.2149218688
  P        16.0834269735        9.1461838899       12.3959367770
  C        17.1039682996        8.1807185719       13.5714093288
  C        18.3960394946        8.8695311941       14.0382287108
  H        17.3082309907        7.2064403821       13.1035980089
  H        16.4426575726        7.9732503731       14.4232255251
 Zr        12.5944382487       15.0180576992       12.5317796095
  O        11.5486511406       13.5140135396       13.5807550667
  O         8.8329303713       14.2153617472       12.4972926725
  O        12.6565689121       14.2952008750        8.8246518145
  O        12.6541286525       16.1674166867       10.6307918253
  O        10.6314738187       16.0978112185       12.5813132696
  P        13.0472195324       15.7385455857        9.2045160550
  C        12.1814886238       16.8652632865        8.0550520257
  C        11.9489526428       16.3202359075        6.6373195293
  H        12.7368504688       17.8148711825        8.0451504997
  H        11.2229586429       17.0823339196        8.5495480408
  P         9.1653911473       15.7084440124       12.3462322430
  C         8.6594386981       16.2521914384       10.6733333205
  H         7.5996639319       15.9853705498       10.5507016164
  H         9.2064263229       15.6231703152        9.9539648212
  C         8.9145218323       17.7407812562       10.3937751843
 Zr        12.6173065094       12.4623083259       15.0427381072
  O        13.6682151919       13.5172269534       11.4729328907
  O        14.6788194044       12.4152242976       16.0933717972
  O        16.2515882050       12.5743236981       14.4555314017
  C        15.8797158242       12.4790085633       15.6774304817
  C        16.9864571543       12.4286526805       16.7134975123
  H        16.5976058171       12.6443577323       17.7138231973
  H        17.4232935956       11.4188735903       16.7143269035
  H        17.7876151495       13.1281246826       16.4461549282
  O        11.5803135166       11.3464773506       11.4661753585
  O        10.5581320670       12.5056874124       16.0941274309
  O         8.9852891130       12.4161137925       14.4520037273
  C         9.3558067257       12.4824988080       15.6743553222
  C         8.2546939957       12.5611772190       16.7146701472
  H         8.0173546961       13.6204217235       16.8949604715
  H         7.3451637165       12.0693492461       16.3527942903
  H         8.5871586347       12.1257693105       17.6635334486
  O        11.2342613309       13.8351969909       11.1058067734
  O        12.6562599024       14.2912178016       16.2518113435
  O        12.6527431750       16.1695409493       14.4439324989
  P        12.3705605855       15.7650730749       15.9003988041
  C        13.4252658250       16.7896858087       16.9725551756
  H        13.2224580259       16.4987235552       18.0130626197
  H        14.4545390613       16.4652004767       16.7573122921
  C        13.2645913486       18.3014248557       16.7544929678
  O        14.0482285886       11.0290369167       11.1124724887
  O        12.5782615987       10.6326261009       16.2519846287
  O        12.6530019322        8.7505297623       14.4500327645
  P        12.8750846157        9.1577286491       15.9160433271
  C        14.6012427194        8.8034005555       16.3633070153
  C        14.9972184744        9.1326664581       17.8097788524
  H        14.7909162537        7.7499992001       16.1110662051
  H        15.1794180135        9.4130516121       15.6528142380
  H        10.7087709459       10.4721214597       14.5033947381
  H        14.5477973446       10.4793855582       10.4908037302
  C        11.7626148927        8.1172911899       16.9260648013
  C        14.8411254562       15.9685075174        9.0082437442
  C        13.1518138090        8.1012207995        8.0236386414
  C        10.6368175444       16.1196829638       16.3105775198
  C         8.1154565386       16.6458127324       13.5033302036
  C        16.6092452661        8.6179087396       10.7223780438
  H        12.2570761887       18.6451755624       17.0234813039
  H        13.9782850920       18.8646779303       17.3708528367
  H        13.4370922588       18.5643894064       15.7029361624
  H         9.9669225642       17.9954432271       10.5765683971
  H         8.6724360991       17.9940678840        9.3524820686
  H         8.2988194827       18.3842545353       11.0358248041
  H        10.3919509631        7.0028739775       10.2095906785
  H         8.9896549804        7.2179482746        9.1377845206
  H        10.5351872856        6.6823842300        8.4681785192
  H        14.4915626598        8.4805205397       18.5329314908
  H        16.0783305180        9.0000579677       17.9538684046
  H        14.7467177263       10.1736848966       18.0513450246
  H        18.1785162142        9.8641159168       14.4479364028
  H        18.8951792175        8.2719595042       14.8132353114
  H        19.1083847385        9.0119078441       13.2163676850
  H        11.4369346422       15.3505593803        6.6757919261
  H        11.3322011886       17.0160396683        6.0523976900
  H        12.8887056680       16.1703344274        6.0925720851
  H        10.7317212813       14.3522495299       10.4574776132
  H        14.5260463351       14.4621054135       14.4849893232
  C         6.6113468069       16.3699151975       13.3568184293
  C        11.3992846505        8.6746670840       18.3109953056
  C        10.2623734551       15.8432801616       17.7736474941
  C        15.3865703717       15.7684457280        7.5869038541
  C        18.0673586560        8.9429330415       10.3664185997
  C        12.8108832966        8.3684319558        6.5503331575
  H        12.9704231708        7.0542163472        8.3052359242
  H        14.2164881904        8.2942034561        8.2240433407
  H        15.2871953134       15.2463574578        9.7085916066
  H        15.0707305808       16.9704632518        9.3990522725
  H        15.9228393008        9.0989065596       10.0083063558
  H        16.3981151745        7.5405973956       10.6521434945
  H         8.3533750941       17.7116696135       13.3776641153
  H         8.4666431027       16.3666902568       14.5059268190
  H        10.0720332470       15.4675166112       15.6281218049
  H        10.4250900010       17.1559202739       16.0117645178
  H        12.2148103046        7.1163994086       16.9896562932
  H        10.8618063000        7.9992833026       16.3049360180
  H        15.0269841819       16.5434341717        6.8981264198
  H        16.4842554813       15.8150700153        7.5842408428
  H        15.0888657449       14.7905150523        7.1870305352
  H        12.9625328722        9.4262214074        6.2993771528
  H        13.4434203059        7.7645634631        5.8856237579
  H        11.7661132847        8.1183993410        6.3243077342
  H        18.7722533407        8.3797011003       10.9913445036
  H        18.2829765943        8.6841309636        9.3206650688
  H        18.2735024974       10.0121974843       10.5073417530
  H         6.4024533009       15.2955149790       13.4408256205
  H         6.0409051489       16.8919136839       14.1371274065
  H         6.2249884402       16.7116010635       12.3877368491
  H        11.0057949775        9.6955318218       18.2249490508
  H        10.6363558577        8.0475297972       18.7920655663
  H        12.2663323436        8.7152125221       18.9812733249
  H        10.8014291237       16.5036095524       18.4656434201
  H         9.1886595726       16.0065556113       17.9402206009
  H        10.4958085880       14.8046545699       18.0419380021
  C         8.4135788593        8.1127724555       12.4751012189
  H         7.6432318633        8.3515329278       13.2187709310
  H         8.8516301757        7.1292259805       12.6717348662
  H         7.9189309142        8.0962815489       11.4932584271
