# Supplementary material for: Atomically precise surface chemistry of zirconium and hafnium metal oxo clusters beyond carboxylate ligands
Source: Chem Sci. 2024 Oct 7;15(42):17380–96. doi: 10.1039/d4sc03859b (PMC11457152; doi:10.1039/d4sc03859b)
Supplement: SC-015-D4SC03859B-s001 [file SC-015-D4SC03859B-s001.zip › DFT/Zr6_diEthPH_exchange/Zr6_diEthPH_7eq.xyz]

172
 i =      129, E =     -1113.0292204388
 Zr        10.0063315063       12.3234253269       12.5841991527
 Zr        12.5569206441       12.3291910595       10.0847935817
  O        11.1590025019       10.9230813873       13.9881534142
  O        10.6287727715        8.5971550488       12.5023898839
  O        10.5541903470       12.2624215611        8.9841374470
  O         8.9133860998       12.2611948055       10.5615553415
  O         8.8236607293       10.4700082859       12.5835739420
  C         9.3343912885       12.2162586688        9.3597455698
  C         8.2878221793       12.0810572606        8.2678896310
  H         8.6290247746       12.5610136932        7.3436803705
  H         7.3284336455       12.4954311954        8.5964093155
  H         8.1398567702       11.0116166682        8.0543623778
  P         9.1417204315        8.9642837823       12.6279509094
 Zr        15.0535851655       12.3577192471       12.5945822524
  O        13.9105740970       13.7463270147       13.9913975475
  O        14.5304583816       15.9426065407       12.5761442835
  O        14.6082477887       12.3555455089        8.9855069531
  O        16.1744392797       12.4234962465       10.6310926482
  O        16.1063989561       14.3076516979       12.5047785928
  C        15.8083988143       12.3952920462        9.4068139871
  C        16.9234703696       12.3873980325        8.3760832679
  H        16.5221384634       12.3817206836        7.3580994254
  H        17.5557276904       11.5022081054        8.5324084939
  H        17.5660079826       13.2658857983        8.5232712823
  C        15.7335573759       15.5308127290       12.5152634389
  C        16.8300259181       16.5732177308       12.4287839670
  H        16.4521557550       17.5626861472       12.7050859610
  H        17.1998966420       16.6093301692       11.3934156209
  H        17.6760232365       16.2853896427       13.0647710384
 Zr        12.5672800038        9.7429035648       12.5905597689
  O        13.6034430288       11.2493021215       13.6567843378
  O        16.3269478459       10.5475566239       12.6561810758
  O        12.6542728975       10.5420873331        8.8287785552
  O        12.6474658561        8.6628765910       10.6205989492
  O        14.5330166358        8.6659004701       12.6549989215
  P        12.4362523012        9.0521271655        9.1500888918
  C        10.7733568014        8.6055048475        8.5690371400
  H        10.6727009989        9.0203403670        7.5558710933
  H        10.0950883086        9.1885182854        9.2079622896
  C        10.4621834385        7.1040651713        8.6093953454
  P        16.0047809665        9.0564356234       12.4658670410
  C        17.0355794446        8.0733090853       13.6196326513
  C        18.2769698990        8.7984006608       14.1626706132
  H        17.3072863124        7.1425632100       13.1001428890
  H        16.3648980231        7.7789716821       14.4365233175
 Zr        12.5111717407       14.8985598390       12.6124132819
  O        11.4651591187       13.4142570699       13.6576697162
  O         8.7535703190       14.1374066561       12.5751918492
  O        12.5767186993       14.1548249505        8.8968848627
  O        12.5761671229       16.0220548141       10.7046613762
  O        10.5552606999       16.0179606262       12.6592365703
  P        12.9537617449       15.6032606115        9.2735579858
  C        12.0553294421       16.7171101033        8.1357346333
  C        11.8035262758       16.1656292615        6.7236609773
  H        12.5993557630       17.6730135958        8.1128684338
  H        11.1034316448       16.9252923051        8.6465956470
  P         9.0871886210       15.6331891890       12.4410637904
  C         8.5567214719       16.1948642316       10.7820348871
  H         7.4898924549       15.9487672139       10.6788744087
  H         9.0764705120       15.5557312776       10.0515658268
  C         8.8353319575       17.6792027681       10.5028262603
 Zr        12.5438212714       12.3254659595       15.1121195446
  O        13.5892192651       13.4231738145       11.5473509837
  O        14.6004722107       12.2616928612       16.1721830596
  O        16.1734731823       12.4222000896       14.5363571148
  C        15.8015477763       12.3404212313       15.7581308109
  C        16.9054820960       12.3223403685       16.7987615910
  H        16.5160692795       12.5915041247       17.7860896161
  H        17.3232533512       11.3059110717       16.8536811803
  H        17.7192637561       12.9942628393       16.5015837288
  O        11.4915605064       11.2490375383       11.5501471273
  O        10.5454099541       12.4217724926       16.1770049584
  O         8.9105991459       12.4197421823       14.5968098701
  C         9.3284477734       12.4803022173       15.7989539949
  C         8.2824911474       12.6483691419       16.8864600457
  H         8.2253591967       13.7123683152       17.1603805801
  H         7.2959217237       12.3311048118       16.5324344214
  H         8.5731569627       12.0930149640       17.7858978336
  O        11.1428492584       13.7434709123       11.1822122944
  O        12.5843212322       14.1454367791       16.3327612164
  O        12.5762491604       16.0204716008       14.5258588999
  P        12.3376066028       15.6263148296       15.9920790595
  C        13.4635435603       16.6195252500       17.0220668495
  H        13.2909193608       16.3371775444       18.0703299935
  H        14.4735909737       16.2625667569       16.7701962652
  C        13.3434757846       18.1352307645       16.8055288348
  O        13.9697715117       10.9378711504       11.1942072911
  O        12.4985461103       10.4793680314       16.3272252743
  O        12.5754902907        8.6013369830       14.5248217954
  P        12.8739111370        9.0265459982       15.9717163256
  C        14.6379378157        8.7715700255       16.3301473581
  C        15.0600335211        9.0724065993       17.7753093558
  H        14.8702693597        7.7355234925       16.0439865653
  H        15.1604391536        9.4290915491       15.6201808493
  H        10.6293696426       10.3992922748       14.6102248753
  H        14.4818357603       10.4130834152       10.5617994032
  C        11.9260072344        7.9070260926       17.0700398145
  C        14.7408192886       15.8586158368        9.0511154831
  C        13.6028510079        8.0828681062        8.1380358986
  C        10.6341426909       16.0468543957       16.4664914507
  C         8.0534506736       16.5513459254       13.6270856280
  C        16.5472315152        8.5546628913       10.7903971994
  H        12.3573042156       18.5112601516       17.1083581081
  H        14.0955891043       18.6769499529       17.3949668557
  H        13.4871547079       18.3906632328       15.7477768126
  H         9.8961673173       17.9124880458       10.6638136161
  H         8.5754254553       17.9420034320        9.4681614830
  H         8.2470486404       18.3321817870       11.1609081893
  H        10.6616816568        6.6873837036        9.6047904952
  H         9.4084900337        6.9099338669        8.3666218905
  H        11.0707261585        6.5480912852        7.8841683497
  H        14.5920673084        8.3838324632       18.4905562142
  H        16.1479054321        8.9692049263       17.8911300857
  H        14.7831516743       10.0975057456       18.0532045675
  H        17.9984310827        9.7528368192       14.6273129664
  H        18.7901375067        8.1794926531       14.9112321483
  H        18.9972252502        9.0311897602       13.3687256951
  H        11.3062346165       15.1887910389        6.7736358926
  H        11.1662798018       16.8513937691        6.1489949326
  H        12.7348752138       16.0271122908        6.1616493690
  H        10.6367389991       14.2694042286       10.5447679437
  H        14.4557340086       14.3066287910       14.5645347370
  C         6.5508246202       16.2509520167       13.5205003791
  C        11.4911631030        8.5109123627       18.4143831746
  C        10.3127251590       15.8016926124       17.9478023377
  C        15.2677044793       15.6555292568        7.6233508599
  C        18.0344013128        8.8046075372       10.4982260335
  C        13.5136779206        8.3659060509        6.6308454818
  H        13.4352498438        7.0210805234        8.3686229929
  H        14.6043232356        8.3241728060        8.5218664075
  H        15.2063186945       15.1484416854        9.7510084161
  H        14.9604101074       16.8669049496        9.4313058322
  H        15.9266491235        9.1157410089       10.0758645761
  H        16.2734835293        7.4967244872       10.6661466437
  H         8.2711498994       17.6211234678       13.4975983403
  H         8.4371723993       16.2756241737       14.6188721100
  H        10.0173354105       15.4094041610       15.8159567938
  H        10.4469952287       17.0868264518       16.1643951804
  H        12.5321618118        6.9997813496       17.2098548859
  H        11.0531552930        7.5950539097       16.4790565462
  H        14.8815915444       16.4164774815        6.9332699616
  H        16.3640086547       15.7243007339        7.6020040815
  H        14.9831009085       14.6677018603        7.2385923215
  H        13.6448414285        9.4366032044        6.4270194768
  H        14.2889498919        7.8145598732        6.0815769113
  H        12.5427787754        8.0640763237        6.2164839687
  H        18.6825289148        8.1911955282       11.1374189158
  H        18.2764565619        8.5554515830        9.4559804983
  H        18.2923210285        9.8582038127       10.6688703107
  H         6.3635071876       15.1727921585       13.6069654725
  H         5.9926708455       16.7613470348       14.3172107987
  H         6.1328236731       16.5878429871       12.5629196454
  H        10.9261355198        9.4386657219       18.2593337001
  H        10.8573976343        7.8059850021       18.9693989459
  H        12.3493846469        8.7615021925       19.0496200952
  H        10.8961005260       16.4586628147       18.6062348463
  H         9.2512803519       15.9948679604       18.1562200496
  H        10.5323151059       14.7621559091       18.2244837682
  C         8.4262895591        8.2304551570       14.1520794457
  C         8.1815931598        8.1510483902       11.3077673671
  C         8.5331717471        9.0706598286       15.4294520090
  C         8.1806792837        6.6152591324       11.3657989481
  H         8.5939875982        8.5130969790       10.3575115151
  H         7.1623487376        8.5580602802       11.3775961878
  H         8.8967046461        7.2447568944       14.2758580757
  H         7.3650398533        8.0497025212       13.9235394001
  H         7.6479475630        6.2430656536       12.2499910041
  H         7.6844080078        6.1906456913       10.4824745911
  H         9.2027056885        6.2168786168       11.4010292014
  H         8.1019847884       10.0667118236       15.2752450503
  H         7.9969277935        8.5861847806       16.2572549091
  H         9.5727107716        9.1935230668       15.7638186484
