# Supplementary material for: Atomically precise surface chemistry of zirconium and hafnium metal oxo clusters beyond carboxylate ligands
Source: Chem Sci. 2024 Oct 7;15(42):17380–96. doi: 10.1039/d4sc03859b (PMC11457152; doi:10.1039/d4sc03859b)
Supplement: SC-015-D4SC03859B-s001 [file SC-015-D4SC03859B-s001.zip › DFT/Zr6_diEthPH_exchange/Zr6_diEthPH_8eq.xyz]

182
 i =      303, E =     -1135.2206633315
 Zr         9.8179089858       12.5171804801       12.1172877666
 Zr        12.2905688138       12.5035769899        9.5633282062
  O        10.9542555452       11.1018628431       13.4976731076
  O        10.3933141379        8.8219791036       12.1076336139
  O        10.2385822421       12.3445820215        8.5174324187
  O         8.6727466607       12.4994181806       10.1592547249
  O         8.5878246425       10.6918673280       12.1155100672
  C         9.0388169641       12.3640904651        8.9432754424
  C         7.9324775751       12.1979223914        7.9166466869
  H         8.2940881899       12.4349888302        6.9106654939
  H         7.0695036508       12.8205939960        8.1805299282
  H         7.5943643781       11.1509419151        7.9293631191
  P         8.9032284772        9.1870098602       12.1695777809
  C         8.0041979219        8.3630923017       10.8147336716
  C         8.0303815726        6.8277431082       10.8784422535
  H         8.4538094973        8.7295418315        9.8832154317
  H         6.9762984520        8.7525739368       10.8419095834
 Zr        14.8708474080       12.5132639199       12.0625090115
  O        13.7554712938       13.9152548276       13.4478724824
  O        14.2962195057       16.2466918295       12.0271057600
  O        14.2995512092       12.7233442191        8.5049139312
  O        15.9389356276       12.5819320486       10.0736213292
  O        16.0953902956       14.3620514028       12.1043420823
  C        15.5195279923       12.6871873677        8.8738280604
  C        16.5796787005       12.7951360041        7.7919444238
  H        16.1671420150       12.5365598619        6.8112652369
  H        17.4375989980       12.1572674617        8.0360678887
  H        16.9450435573       13.8322473268        7.7537514915
  P        15.7750068295       15.8629864949       12.1705600213
  C        16.4045375504       16.4609903510       13.7823572306
  C        16.0883264204       17.9219025912       14.1334190539
  H        17.4849957755       16.2553092368       13.7990163918
  H        15.9667873745       15.7810356852       14.5306761854
 Zr        12.3430436386        9.9242755696       12.0586344205
  O        13.4267652907       11.4086739040       13.1170223781
  O        16.0904073150       10.6889604700       12.0353756769
  O        12.3588744808       10.7130596471        8.2872087872
  O        12.2643507097        8.8260273255       10.0788674650
  O        14.3048709289        8.7667915178       12.0279020234
  P        12.1220947121        9.2238912124        8.6037752876
  C        10.4818764718        8.7937987368        7.9455840360
  H        10.4391378752        9.2043591624        6.9266472986
  H         9.7781989509        9.3930004446        8.5399247336
  C        10.1446214433        7.2977421023        7.9749203394
  P        15.7659581462        9.1982136231       11.8227866177
  C        16.8454949525        8.2368910985       12.9305764669
  H        17.8682028394        8.6115606228       12.7833270329
  C        16.7611952208        6.7153798853       12.7384034969
  H        16.5574455301        8.5268782376       13.9495653769
 Zr        12.3705271034       15.1070946263       12.0559585677
  O        11.3182049202       13.5958095986       13.1262249798
  O         8.6599485514       14.3788226510       12.1848949986
  O        12.1133512163       14.3026925485        8.2881851874
  O        12.4159029007       16.1730958655       10.0788083831
  O        10.4627358771       16.2523971712       12.1087308611
  P        12.5411135220       15.7511343542        8.6076997653
  C        11.4862055380       16.8442778461        7.5991797603
  H        11.5572622110       16.4966960306        6.5587282767
  C        11.8140361901       18.3391738007        7.7260399322
  H        10.4552719865       16.6380158604        7.9220430095
  P         8.9852070727       15.8614666177       11.9512128139
  C         8.3963340230       16.3302490347       10.2829938292
  H         7.3426697296       16.0229775136       10.2169386281
  H         8.9321876100       15.6946786127        9.5617029939
  C         8.5838656617       17.8163795689        9.9443455561
 Zr        12.3700858049       12.5216250362       14.5844211672
  O        13.3763263382       13.5871934751       11.0153506115
  O        14.3701068236       12.4930925305       15.6985497133
  O        15.9431988056       12.4220036863       14.0605539589
  C        15.5731129589       12.4214692414       15.2798608804
  C        16.6617342180       12.3104167206       16.3317264660
  H        16.3558560251       12.8109516751       17.2572982801
  H        16.8190257602       11.2460519357       16.5620414199
  H        17.6068039191       12.7177470314       15.9561938567
  O        11.2555097804       11.4101182464       11.0242125984
  O        10.3922718587       12.5860275372       15.7055791044
  O         8.7502284461       12.5825416435       14.1351292681
  C         9.1721258926       12.6285814525       15.3366459791
  C         8.1305604182       12.7124336866       16.4380891844
  H         8.3950167435       13.5099160216       17.1439599506
  H         7.1329574904       12.8860930856       16.0225000980
  H         8.1303588960       11.7701313816       17.0042258156
  O        10.9323973321       13.9117803432       10.6935961900
  O        12.4251360430       14.3715590194       15.7848185251
  O        12.4169140868       16.2475086398       13.9873404680
  P        12.1269998441       15.8398891627       15.4390240873
  C        13.1567794926       16.8761540515       16.5292973145
  H        13.0122267729       16.5170107275       17.5580034435
  H        14.1965605770       16.6364645359       16.2617500005
  C        12.8904760463       18.3838575746       16.4079850251
  O        13.7320013678       11.0990920644       10.6356957057
  O        12.3434622506       10.6951076412       15.7875313423
  O        12.4212377460        8.8220069503       13.9876809762
  P        12.7013026489        9.2386352319       15.4392836219
  C        14.4488945570        8.9638173570       15.8655399138
  H        14.6183297078        9.4465455154       16.8383362620
  C        14.8785986162        7.4901484486       15.8735961948
  H        15.0084326784        9.5506792361       15.1221122755
  H        10.4415834019       10.5663544352       14.1218160193
  H        14.2422142822       10.5841406008        9.9939062350
  C        11.7249511852        8.1493275522       16.5265625142
  C        14.2492422426       16.0212219762        8.0443587069
  C        13.3163178633        8.2433047906        7.6325935325
  C        10.3930316793       16.1840432883       15.8657859695
  C         7.9831274599       16.8544403471       13.1031602509
  C        16.3105559180        8.7497624446       10.1317713450
  C         8.1379022143        8.4508934328       13.6697384234
  C        16.7404021286       16.6848640810       10.8558010131
  H        12.8060976372       18.5722074296        7.3175304495
  H        11.0832894457       18.9502203398        7.1790096641
  H        11.8042025699       18.6564749718        8.7770021975
  H        15.0181936227       18.1280668715       14.0025767452
  H        16.3552407880       18.1398845770       15.1767447980
  H        16.6465607547       18.6247310262       13.5028869901
  H         9.6307245497       18.1182482073       10.0781847951
  H         8.2973548759       18.0240886124        8.9042581185
  H         7.9652847183       18.4573934013       10.5860006282
  H        11.8809121348       18.6452563377       16.7514717225
  H        13.6024349024       18.9593681542       17.0151572184
  H        12.9838172513       18.7186221999       15.3667770334
  H        10.2960535864        6.8768496755        8.9769198482
  H         9.0986155158        7.1214443105        7.6889310541
  H        10.7729626851        6.7306471826        7.2755657556
  H        17.1578758292        6.4072581922       11.7620789065
  H        17.3418747427        6.1893251172       13.5082777465
  H        15.7221062164        6.3663681478       12.7997961265
  H        14.6384203134        7.0032273749       14.9195851300
  H        15.9607309623        7.3938188446       16.0386075310
  H        14.3789044449        6.9283957580       16.6736704354
  H         7.4738847934        6.4476636804       11.7444394332
  H         7.5758752814        6.3899574209        9.9793889588
  H         9.0589608717        6.4520075738       10.9532969341
  H        10.4073664271       14.4058666192       10.0455117463
  H        14.2821264945       14.4355263829       14.0737744393
  C         8.1447680604        9.3259303141       14.9276817143
  C         6.4701746057       16.6104878202       12.9936368261
  C        10.0610862385       15.9693204481       17.3499227156
  C        11.8740330809        8.4593735439       18.0234419868
  C        13.3043015703        8.5411563675        6.1259445186
  C        14.4889975971       15.6757456983        6.5679006791
  C        17.7862021006        9.0674565524        9.8444455485
  C        16.3186053467       18.1207919183       10.5096846593
  H        14.8601689567       15.3919842089        8.7056150434
  H        14.5085268046       17.0647698650        8.2719907738
  H        13.1174383293        7.1828626411        7.8439316828
  H        14.3032349202        8.4577028306        8.0654722923
  H        12.0050265161        7.1128515458       16.2910196516
  H        10.6810974786        8.2643810881       16.2014145939
  H         9.8203916458       15.4933283840       15.2296818756
  H        10.1582624290       17.2041614957       15.5317280995
  H         8.6412653306        7.4886864874       13.8401375044
  H         7.0978637214        8.2201285443       13.3945727255
  H         8.2437160160       17.9100531975       12.9416902327
  H         8.3462779215       16.5948292694       14.1058102540
  H        15.6680419118        9.3100747752        9.4362820136
  H        16.0749847464        7.6877621087        9.9734297980
  H        16.6260123691       16.0223854486        9.9855124068
  H        17.8000043626       16.6232665523       11.1435027315
  H         6.2390319435       15.5422218712       13.0962174487
  H         5.9300380944       17.1537168449       13.7808967500
  H         6.0691309753       16.9497413761       12.0298448499
  H         7.6747659596       10.2958267412       14.7277013193
  H         7.5994538995        8.8339187244       15.7449127232
  H         9.1607609511        9.5186581289       15.3002074319
  H        11.6213462261        9.5070621403       18.2316102623
  H        11.2137225704        7.8202054703       18.6249833281
  H        12.9010970723        8.2906822564       18.3732218239
  H        10.5845378191       16.6886767629       17.9934067015
  H         8.9847714578       16.0927326276       17.5330867170
  H        10.3500870340       14.9587586426       17.6679800006
  H        13.4576280924        9.6117487148        5.9382687295
  H        14.0982341302        7.9851674857        5.6091082159
  H        12.3508921218        8.2553778125        5.6625451627
  H        13.9063348713       16.3215249769        5.8978035175
  H        15.5473187266       15.8032862592        6.3022051012
  H        14.2083514145       14.6338813893        6.3670573365
  H        18.4602282491        8.4565711739       10.4589873154
  H        18.0339055198        8.8685624023        8.7928719723
  H        18.0012703179       10.1233541531       10.0555610300
  H        16.5678065484       18.8288130590       11.3093103615
  H        16.8240757463       18.4655295712        9.5971909988
  H        15.2342100527       18.1762317048       10.3488218678
