# Supplementary material for: Atomically precise surface chemistry of zirconium and hafnium metal oxo clusters beyond carboxylate ligands
Source: Chem Sci. 2024 Oct 7;15(42):17380–96. doi: 10.1039/d4sc03859b (PMC11457152; doi:10.1039/d4sc03859b)
Supplement: SC-015-D4SC03859B-s001 [file SC-015-D4SC03859B-s001.zip › DFT/Zr6_diEthPH_exchange/Zr6_diEthPH_9eq.xyz]

192
 i =      297, E =     -1157.3956160578
 Zr         9.9777032196       12.4805035658       12.4274180659
 Zr        12.5339854983       12.3869992918        9.8963818387
  O        11.1001099955       11.1018038826       13.8988740200
  O        10.3991629651        8.7565008792       12.6552924702
  O        10.5487132280       12.2637908083        8.8261620641
  O         8.9056182739       12.3440745585       10.3954467820
  O         8.6812259544       10.7136654268       12.5030923233
  C         9.3260265579       12.2582072126        9.1981860636
  C         8.2849375543       12.1216289511        8.1014553979
  H         8.5896314059       12.6872053478        7.2126324378
  H         7.3013858308       12.4480682461        8.4548110436
  H         8.2176567642       11.0635752113        7.8077019606
  P         8.9343818339        9.2047979411       12.6875403070
  C         7.9620444052        8.3313754594       11.4189396811
  H         8.1429235826        7.2536040206       11.5348119356
  H         8.4115480499        8.6226495497       10.4630662042
  C         6.4628223077        8.6680822070       11.4245107995
 Zr        15.0793767070       12.4704209082       12.4201822303
  O        13.9102696400       13.9104529888       13.7600256071
  O        14.4389905207       16.1801941566       12.2602100425
  O        14.4537326078       12.4283753692        8.6771364980
  O        16.2490216796       12.5758320599       10.5483984998
  O        16.2601575753       14.3627276614       12.5691583405
  P        15.9366388154       12.3606791294        9.0603631660
  C        16.9194650570       13.6113787387        8.1584256329
  C        17.0356718390       13.4566945129        6.6351478757
  H        17.9102253301       13.5996288312        8.6357715318
  H        16.4674038859       14.5783894932        8.4151843144
  P        15.9195156461       15.8527883992       12.4815724374
  C        16.4642807047       16.6572414425       14.0302036840
  H        16.2963959582       17.7386204281       13.9210011040
  C        17.9082817927       16.3355116485       14.4416412074
  H        15.7514198180       16.3251622877       14.8001944578
 Zr        12.4615270649        9.9031170307       12.5534725743
  O        13.5878447683       11.4074094698       13.5172605865
  O        16.2444574981       10.5607036292       12.4192491867
  O        12.5791417689       10.4623527676        8.7587542027
  O        12.3380212656        8.7362056543       10.6874417889
  O        14.3782030778        8.7451845415       12.5105273481
  P        12.1544083834        9.0470686621        9.1911906012
  C        10.4261704812        8.8079984549        8.6637614938
  H        10.3585065976        9.2225051517        7.6475785064
  H         9.8521540847        9.4870732181        9.3107859756
  C         9.8947662599        7.3688032422        8.7272659638
  P        15.8595182044        9.1065002241       12.7237253871
  C        16.3976415204        8.7284753798       14.4182615358
  H        17.4413979852        9.0650873876       14.4960855604
  C        16.2363019213        7.2593123478       14.8295586264
  H        15.8104382482        9.4095345533       15.0497541393
 Zr        12.5183445345       15.0512997543       12.3502113236
  O        11.4717092356       13.5837192261       13.4415093495
  O         8.7488703341       14.2937656037       12.3427270690
  O        12.4219685162       14.2150028507        8.6041534113
  O        12.4914947651       16.1015788001       10.3926535708
  O        10.5503510747       16.1726599258       12.4231805398
  P        12.6001938995       15.7098088270        8.9121205071
  C        11.3277935644       16.6337037931        7.9692648809
  C        10.8558487916       15.9609507303        6.6703650410
  H        11.7245453449       17.6430987802        7.7846572622
  H        10.4882647665       16.7694433688        8.6641700473
  P         9.0739730595       15.7945783025       12.2551225555
  C         8.4599994817       16.3982562174       10.6427508423
  H         7.4015230052       16.1096908198       10.5704286296
  H         8.9784932461       15.8058188214        9.8737341333
  C         8.6613799024       17.9034987411       10.4153804439
 Zr        12.5467020488       12.5527108985       14.9419987323
  O        13.5883273448       13.5128696278       11.3258453394
  O        14.6045789182       12.6480426995       16.0149564297
  O        16.1683683846       12.4137293827       14.3804581019
  C        15.7989144194       12.5046966499       15.6011793847
  C        16.9021823179       12.4364047011       16.6419398773
  H        16.5140898391       12.6591476249       17.6407477826
  H        17.3368471435       11.4265178250       16.6366984400
  H        17.7094242974       13.1322445049       16.3785662656
  O        11.4240319418       11.3390929263       11.4100671338
  O        10.5373559601       12.5870039998       16.0268276253
  O         8.9066177556       12.6570558925       14.4456401135
  C         9.3218157096       12.6842250730       15.6485397858
  C         8.2757818071       12.8312075215       16.7404728864
  H         8.3440876150       11.9838029041       17.4363396349
  H         8.4811368367       13.7385985486       17.3248859392
  H         7.2694573542       12.8825202042       16.3134754891
  O        11.1073166774       13.8287031697       10.9982315332
  O        12.5096360616       14.3859505217       16.1018965701
  O        12.5740812490       16.2439917429       14.2835353420
  P        12.2983346804       15.8683163193       15.7436191771
  C        13.4079780832       16.8475467031       16.8077979331
  H        13.1675425276       16.5971951822       17.8508210669
  H        14.4175328493       16.4488935689       16.6278261523
  C        13.3517113037       18.3602655277       16.5510848191
  O        13.9036909473       11.0180429389       11.0816224979
  O        12.6491085749       10.8528303396       16.3174340367
  O        12.5090109727        8.8956519464       14.6084216732
  P        12.4987403227        9.3368907422       16.0791344091
  C        13.8256900334        8.4936571856       16.9998947542
  C        13.8285760895        8.7428293859       18.5162810297
  H        13.7541316710        7.4224780747       16.7644996282
  H        14.7636503766        8.8518948600       16.5599786159
  H        10.5370986979       10.5898425311       14.4972796194
  H        14.4013666710       10.3815602131       10.5456289734
  C        10.9369273613        8.7664007019       16.8553355478
  C        14.2112782632       16.3015760269        8.3142094259
  C        13.1042152390        7.7995376953        8.2472371124
  C        10.5942208642       16.3064275099       16.2031393348
  C         8.0709897342       16.6683460572       13.5005300724
  C        16.8590249094        8.0203721791       11.6507436572
  C         8.1524173267        8.7243460555       14.2698438222
  C        16.9129066246       16.6035387516       11.1521135015
  C        16.6152593602       10.7398918727        8.5428558432
  H        10.5191522367       14.9346644232        6.8660181352
  H        10.0253829601       16.5223169923        6.2209754562
  H        11.6575605128       15.8979843527        5.9244469960
  H        10.0882631918        6.9142903231        9.7077717488
  H         8.8102320813        7.3411544502        8.5533574460
  H        10.3564579267        6.7327974414        7.9615828475
  H        12.9582099954        8.2920793071       19.0091306155
  H        14.7250311707        8.3038768206       18.9754078160
  H        13.8264743817        9.8179253650       18.7382802722
  H        12.3607907557       18.7734901287       16.7820006048
  H        14.0824854797       18.8941356717       17.1735821519
  H        13.5658274824       18.5847201658       15.4981430517
  H         6.3082245414        9.7535943811       11.3682847876
  H         5.9577650997        8.2065073391       10.5649276271
  H         5.9619343707        8.3019897708       12.3299693862
  H         9.7135606856       18.1839010662       10.5576197885
  H         8.3612341656       18.1957740876        9.3997553846
  H         8.0608519370       18.4990888126       11.1156613005
  H        18.6345511291       16.7380987687       13.7232692525
  H        18.1461219511       16.7690761237       15.4225799991
  H        18.0635798366       15.2498084943       14.4961229852
  H        16.9013378815        6.6057516272       14.2499367289
  H        16.4816924042        7.1132232217       15.8903875382
  H        15.2052772558        6.9180853239       14.6688654218
  H        16.0508936973       13.3500240004        6.1629383960
  H        17.5241994954       14.3364234008        6.1938890548
  H        17.6372751311       12.5810270195        6.3616107488
  H        10.5765333666       14.3232610038       10.3560798047
  H        14.4627832008       14.4450129708       14.3502103950
  C        16.0483084490       10.1812385197        7.2282102880
  C        14.4398041158        7.4006001657        8.8835612059
  C        14.4789685816       16.1004350781        6.8174410118
  C         6.5606767625       16.4115593737       13.3835328102
  C        10.2724656865       16.1383686482       17.6951698343
  C        10.4262977120        9.6113065156       18.0332967158
  C        16.6343946274       18.0934410085       10.9092652750
  C        18.3717808374        8.2722419271       11.7356185353
  C         8.2976223108        7.2381011127       14.6255035395
  H         8.3147722600       17.7381901010       13.4329511471
  H         8.4445869318       16.3254791685       14.4736270862
  H         7.0973694678        9.0267538692       14.2041483887
  H         8.5859379143        9.3733417187       15.0451191128
  H        11.0841473501        7.7136447546       17.1403013292
  H        10.1995716140        8.7419902311       16.0431125356
  H         9.9844548467       15.6251873945       15.5925453497
  H        10.3935164144       17.3256125946       15.8451788111
  H        13.2346291291        8.1971720551        7.2304869886
  H        12.4593882459        6.9143070694        8.1623783336
  H        16.4104043528       10.0629573212        9.3860626837
  H        17.7109796223       10.8383934580        8.5124682785
  H        16.6975100043       16.0015665465       10.2582329394
  H        17.9693623166       16.4163329171       11.3936521515
  H        14.9379356244       15.7595625464        8.9343833494
  H        14.2840149245       17.3593363999        8.6057689050
  H        16.4921364086        8.1828707230       10.6286198509
  H        16.6013427155        6.9813160927       11.9009846764
  H         6.3475256564       15.3348680589       13.4063641037
  H         6.0198174663       16.8847926322       14.2143437118
  H         6.1455785582       16.8171690452       12.4518146745
  H         9.3515652712        6.9310002163       14.6149126934
  H         7.8871457651        7.0250266339       15.6220160079
  H         7.7620394073        6.6014684497       13.9087469580
  H        10.3861437032       10.6727243712       17.7564787584
  H         9.4219191477        9.2852487068       18.3367903875
  H        11.0788227083        9.5312847000       18.9106765867
  H        14.2939817830        7.0846909393        9.9238314608
  H        14.9083429226        6.5773645619        8.3274051324
  H        15.1464172239        8.2380939602        8.8829337334
  H        18.7703380380        8.0289573166       12.7293893935
  H        18.9139789315        7.6554194879       11.0061284763
  H        18.6037249465        9.3262201567       11.5343894637
  H        16.9345341932       18.7080492738       11.7682924757
  H        17.1893210387       18.4616620524       10.0356547251
  H        15.5642691301       18.2666697314       10.7364437739
  H        10.8243269030       16.8565941966       18.3155550561
  H         9.2025771791       16.3008763258       17.8863091019
  H        10.5309423735       15.1272478204       18.0371204546
  H        16.3450732055       10.7856545665        6.3635739462
  H        16.4043509605        9.1573833282        7.0506604133
  H        14.9508961474       10.1716968805        7.2594295129
  H        13.8248543801       16.7307119173        6.2013970734
  H        15.5153759752       16.3629193009        6.5639479091
  H        14.3130477008       15.0549076176        6.5274538200
