# Supplementary material for: Atomically precise surface chemistry of zirconium and hafnium metal oxo clusters beyond carboxylate ligands
Source: Chem Sci. 2024 Oct 7;15(42):17380–96. doi: 10.1039/d4sc03859b (PMC11457152; doi:10.1039/d4sc03859b)
Supplement: SC-015-D4SC03859B-s001 [file SC-015-D4SC03859B-s001.zip › DFT/Zr6_diMethPH_exchange/Zr6_diMethPH_10eq.xyz]

142
 i =       90, E =     -1042.0116514414
 Zr         8.4699683875       11.0325650484       10.9478355128
 Zr        11.0302922304       10.9817475709        8.4508256659
  O         9.6003755734        9.6018430963       12.3924291039
  O         8.9637199250        7.2648756470       10.9964788455
  O         9.0457719007       10.9113205627        7.3370229916
  O         7.4143730625       11.1585444668        8.8972364169
  O         7.2545589062        9.2044210156       10.6814052269
  C         7.8278014523       11.0033173504        7.7021973034
  C         6.7688556564       10.9196397901        6.6176122436
  H         7.2172417340       11.0072343161        5.6229863008
  H         6.0100480598       11.6972663571        6.7704543955
  H         6.2549541939        9.9507880130        6.6993134304
  P         7.5005217666        7.7235605813       11.0154524348
  C         6.5098079178        6.6984490995        9.8928039582
  H         6.6384805127        5.6401414689       10.1527308083
  H         6.8209542369        6.8514996111        8.8554496815
  H         5.4522734893        6.9732092286        9.9903782530
 Zr        13.5542491473       10.9358361787       11.0232267207
  O        12.3918129585       12.3828693761       12.3911078756
  O        13.0295463187       14.6681290628       10.9210404352
  O        12.9437454795       11.0857469470        7.2578069320
  O        14.7487004727       11.0833798094        9.1268575956
  O        14.7595931847       12.7906699465       11.3177022449
  P        14.3949110512       10.8039580737        7.6617939235
  C        15.4959162930       11.7747177929        6.5916746094
  H        15.3048666316       11.5203844353        5.5416028876
  H        16.5424421604       11.5569861263        6.8386946965
  H        15.3183439935       12.8475304770        6.7267930769
  P        14.5036354848       14.2548652429       10.9315444152
  C        15.4136919564       15.3100551100       12.0954913433
  H        15.2980738522       16.3645244426       11.8155968385
  H        16.4771993332       15.0405051981       12.0834007468
  H        15.0239094491       15.1706454273       13.1096651176
 Zr        10.9532708029        8.4037228348       11.0232563457
  O        12.0609963549        9.8727549436       12.0652373571
  O        14.7433440997        9.0552781272       10.9947071603
  O        11.0081031236        9.1183744134        7.2613737999
  O        10.9856309409        7.2645657151        9.1038775884
  O        12.8739066497        7.2514327699       11.0071196491
  P        10.6527470556        7.6758662124        7.6594176470
  C         8.9022518706        7.4130439792        7.2943038123
  H         8.7111466403        7.6316724098        6.2364786811
  H         8.3292128187        8.1162955694        7.9106855569
  H         8.6097257612        6.3828788833        7.5278356961
  P        14.3265475029        7.6177741982       11.3375140159
  C        14.7027715975        7.3216436308       13.0809127842
  H        15.7644475915        7.5276217127       13.2651361226
  H        14.4672212052        6.2872494962       13.3568044476
  H        14.0981305268        8.0180993726       13.6744102092
 Zr        11.0576461373       13.5615825027       10.9787078054
  O         9.9508451597       12.0656389205       12.0591725571
  O         7.2541604949       12.8808693297       11.0021951253
  O        10.7738327131       12.8758447314        7.2542025040
  O        11.0811802171       14.7373816435        9.0437954604
  O         9.1243093979       14.6754450071       10.9968151454
  P        11.1196517160       14.3424842141        7.5611096240
  C         9.9573577987       15.3963221380        6.6464331966
  H        10.0064117570       15.1610765595        5.5760833045
  H        10.2085530496       16.4528860571        6.8026095532
  H         8.9348617326       15.2219802153        6.9998110397
  P         7.6439622965       14.3496841601       10.7872141217
  C         7.0942150546       14.8384021767        9.1217398031
  H         5.9975385729       14.8067295211        9.0823417824
  H         7.4699229128       14.1279424243        8.3748559361
  H         7.4443399851       15.8492873772        8.8807006464
 Zr        11.0359009666       10.9988412906       13.5458740121
  O        12.1318853718       12.0523624436        9.9290120885
  O        13.0300462914       11.0816228988       14.6646012348
  O        14.5882000148       10.8267329169       13.0362643725
  C        14.2253278573       10.9193970801       14.2542061634
  C        15.3233825886       10.8572767356       15.2997845334
  H        14.9028666730       10.8323430221       16.3098182753
  H        15.9500396807        9.9729102807       15.1253102359
  H        15.9757535194       11.7353944555       15.1918410039
  O         9.9458972444        9.9290512831        9.9333912614
  O         9.1327681545       10.9130573361       14.7415689772
  O         7.3264798657       10.9841426206       12.8764624825
  P         7.7226686988       11.3480472675       14.3122521660
  C         6.5384770228       10.5693696980       15.4453017555
  H         6.7779225898       10.8455281654       16.4797791764
  H         5.5179792676       10.8902827665       15.2030364561
  H         6.5952472870        9.4776862427       15.3517838772
  O         9.6785940594       12.3982389283        9.6049751830
  O        10.9907319728       12.8892177734       14.7380215167
  O        11.0086148215       14.7373467729       12.8838837554
  P        11.2228579624       14.3599787735       14.3577749315
  C        12.8983330615       14.8178650375       14.9077329842
  H        12.9400532677       14.7719474618       16.0038440642
  H        13.6376579569       14.1045064902       14.5231917884
  H        13.1513431733       15.8296756462       14.5690803327
  O        12.3918766759        9.5436155375        9.6099105827
  O        11.3130511881        9.1237017652       14.7386013934
  O        10.9225765694        7.2559394966       12.9622892676
  P        10.9283427067        7.6665706089       14.4428257735
  C        12.0201421686        6.5640148412       15.3827796360
  H        11.9410429887        6.8013116582       16.4508468944
  H        11.7201150223        5.5218179309       15.2156525996
  H        13.0599030429        6.6910807259       15.0681440532
  H         8.9994919757        9.1142077509       12.9756180430
  H        12.8883934506        8.8746467896        9.1152620013
  C         9.3020590876        7.3383019384       15.1968089038
  C        12.7258531575       14.7372614948        6.8271518575
  C        11.5530801882        6.5511267597        6.5582450117
  C        10.1636369296       15.4363204614       15.3661489775
  C         6.6627899869       15.4204956202       11.8731717201
  C        15.4011125465        6.4829978626       10.4161854707
  C         6.7387734012        7.3726034732       12.6322034985
  C        15.2926431143       14.5888075963        9.3384945033
  C        14.8450100450        9.0921350215        7.2239637407
  C         7.5228986868       13.1231814227       14.5633188421
  H         9.1943183224       12.9192975982        8.9461141836
  H        13.0713739681       12.8680529839       12.8832586955
  H         7.0099945258       15.3203315597       12.9065761439
  H         6.7892610483       16.4649990923       11.5612370250
  H         5.6023865844       15.1460291970       11.8160946605
  H         8.2081742782       13.6202255777       13.8664938366
  H         6.4914933508       13.4198925860       14.3402115178
  H         7.7853638672       13.3917349954       15.5929131829
  H         7.0598490660        8.1194688809       13.3662863753
  H         5.6480559876        7.4517331656       12.5407297722
  H         7.0099213139        6.3693401727       12.9810858513
  H        10.2205308537       15.1403645922       16.4206922454
  H        10.4983032995       16.4757124306       15.2574749445
  H         9.1258067161       15.3671881672       15.0242703415
  H         8.6034933521        8.1395017042       14.9316292489
  H         8.9054756216        6.3702245497       14.8696528665
  H         9.4053208679        7.3468511756       16.2894687254
  H        16.4541335083        6.6918803879       10.6413935784
  H        15.1646208610        5.4444975903       10.6789402920
  H        15.2331499964        6.6211792194        9.3408297154
  H        15.0432494740       15.5926126689        8.9764347365
  H        16.3801044760       14.4843462326        9.4400019067
  H        14.9395617171       13.8329682435        8.6314780025
  H        14.6752776813        8.9317705573        6.1518246710
  H        15.9008108651        8.9166366974        7.4657997917
  H        14.2401131997        8.3653764430        7.7787056140
  H        12.6309422340        6.6701373735        6.7248250855
  H        11.2756149605        5.5122567615        6.7756154983
  H        11.3269043348        6.7845704498        5.5106640996
  H        12.6599375062       14.6548264096        5.7352001429
  H        13.0455436372       15.7471654555        7.1090225249
  H        13.4505232632       14.0020371230        7.1877833016
