# Supplementary material for: Atomically precise surface chemistry of zirconium and hafnium metal oxo clusters beyond carboxylate ligands
Source: Chem Sci. 2024 Oct 7;15(42):17380–96. doi: 10.1039/d4sc03859b (PMC11457152; doi:10.1039/d4sc03859b)
Supplement: SC-015-D4SC03859B-s001 [file SC-015-D4SC03859B-s001.zip › DFT/Zr6_diMethPH_exchange/Zr6_diMethPH_11eq.xyz]

146
 i =      136, E =     -1050.4391982945
 Zr         8.4541174005       11.0611319958       10.9826566446
 Zr        10.9907481807       11.0065883102        8.4266847798
  O         9.6086403508        9.6202078719       12.3914880164
  O         9.0545122768        7.2585133203       10.9962037696
  O         9.0409517038       10.8249202008        7.2705902264
  O         7.2529414197       11.1711460469        9.1205716556
  O         7.2574400670        9.1312248686       10.8381656463
  P         7.5649760461       11.0011207182        7.6284824430
  C         6.5538327957        9.6266858019        7.0042652135
  H         6.8733491392        9.3290687548        5.9984751313
  H         5.5029464713        9.9431843513        6.9761765085
  H         6.6308676582        8.7788956822        7.6931602090
  P         7.5722207565        7.6476051441       11.0374357387
  C         6.6651728545        6.6590133160        9.8123222357
  H         6.7616291263        5.5935653732       10.0569921147
  H         7.0797175133        6.8208688464        8.8122548194
  H         5.6050064854        6.9407284875        9.8161684982
 Zr        13.5414354434       11.0145315129       11.0111057232
  O        12.3890942913       12.4547925256       12.3879442366
  O        12.9560446721       14.7455480859       10.9976208932
  O        12.9399178623       11.1656912614        7.2601343227
  O        14.7468197086       11.1650060351        9.1275789391
  O        14.7483518600       12.8815353508       11.2406697019
  P        14.3963938546       10.9102343422        7.6582641124
  C        15.4798675631       11.9211199225        6.6069219203
  H        15.2783858910       11.7026531965        5.5508155716
  H        16.5290128485       11.6958690061        6.8353190779
  H        15.3067990135       12.9881982044        6.7852985135
  P        14.4367201073       14.3500410513       10.9125180002
  C        15.3829575607       15.3959343107       12.0551411833
  H        15.2181984879       16.4541442275       11.8172191589
  H        16.4518268335       15.1620678276       11.9754319524
  H        15.0557952897       15.2115502865       13.0852523335
 Zr        10.9702661151        8.4529168425       11.0364928928
  O        12.0616275399        9.9474545980       12.0642768543
  O        14.7431942799        9.1368878039       10.9936114336
  O        11.0881221917        9.1236194118        7.2532332054
  O        11.0724039703        7.3251952811        9.1212606600
  O        12.8818260585        7.3297785013       11.0885159482
  P        10.8804690248        7.6532518086        7.6370831845
  C         9.2464631219        7.1214141737        7.0776362175
  H         9.1653864788        7.2346941445        5.9896479016
  H         8.5113751636        7.7764319261        7.5539062223
  H         9.0614025055        6.0797002482        7.3647907660
  P        14.3451038096        7.7015151140       11.3602831559
  C        14.7920369913        7.4150760648       13.0892825734
  H        15.8588674326        7.6309756396       13.2276861288
  H        14.5792323874        6.3794284725       13.3789819917
  H        14.2075871226        8.1085520910       13.7057199552
 Zr        11.0314060849       13.6079923038       10.9815388061
  O         9.9429413263       12.1275542729       12.0624792170
  O         7.3307378894       13.0384269919       11.0913862325
  O        10.7614265258       12.8732829914        7.1826573420
  O        11.0894145063       14.7368784374        8.9734059228
  O         9.2045305588       14.8302841639       10.9950000774
  P        11.0699839813       14.3473388011        7.4935848574
  C         9.8361598174       15.3876646718        6.6529106340
  H         9.7444791859       15.0952216690        5.5996992730
  H        10.1416331898       16.4400479137        6.7156878259
  H         8.8611865475       15.2881446337        7.1440195795
  P         7.7027264343       14.5141395241       10.9617546670
  C         6.9805814018       15.1698107222        9.4252779927
  H         5.8853443963       15.1406437190        9.4906163988
  H         7.2810947844       14.5466937950        8.5760153083
  H         7.3139855607       16.2009777059        9.2566629907
 Zr        11.0397867351       11.0389081607       13.5461724117
  O        12.0613041837       12.0708870574        9.9299323201
  O        13.0350899462       11.1660687310       14.6638752936
  O        14.5884743321       10.9122108725       13.0295361149
  C        14.2286016428       11.0070246574       14.2484079685
  C        15.3308075853       10.9348570949       15.2894950631
  H        14.9268884066       11.0547410056       16.2993378578
  H        15.8426634061        9.9662225545       15.2076886199
  H        16.0821849071       11.7094612288       15.0851499144
  O         9.9341589467        9.9512503171        9.9342911348
  O         9.1259214710       10.8360074566       14.7435718969
  O         7.3266553002       10.9972616575       12.8793686906
  P         7.7079363090       11.2689345682       14.3418242305
  C         6.5201184950       10.3897764347       15.3953736985
  H         6.7570313102       10.5595939845       16.4528931262
  H         5.5035334436       10.7435288837       15.1830117552
  H         6.5621408359        9.3129798055       15.1891738099
  O         9.6133768447       12.4559694016        9.6018940603
  O        10.9150571747       12.8797068816       14.7509296166
  O        11.0019989651       14.7493133880       12.9531891268
  P        11.1988916709       14.3527226924       14.4149493555
  C        12.8814080333       14.7560226233       14.9888075245
  H        12.9239343956       14.6570324168       16.0812529820
  H        13.6138601783       14.0551260796       14.5695358934
  H        13.1461086402       15.7799960879       14.6986101841
  O        12.3942471888        9.6176832519        9.6102315303
  O        11.3909615113        9.2044684971       14.7480351918
  O        10.9222536393        7.3294771531       13.0283483843
  P        10.9859018835        7.7445141652       14.4993592634
  C        12.1100935817        6.6538090827       15.4146059885
  H        12.0978318164        6.9272169800       16.4769259009
  H        11.7818314374        5.6129137980       15.3011369736
  H        13.1309018496        6.7484742231       15.0344169888
  H         9.0128847167        9.1245241831       12.9725565998
  H        12.9049785002        8.9601542984        9.1154761667
  C         9.3895676920        7.4352317060       15.3200373957
  C        12.6183567001       14.7922720714        6.6591002385
  C        12.0348858588        6.6282095875        6.6807759973
  C        10.1578645885       15.4203971424       15.4508387316
  C         6.8833049204       15.5185365778       12.2343750971
  C        15.3858190649        6.5593759137       10.4088888616
  C         6.8359846086        7.0918200653       12.6071278521
  C        15.0978514612       14.7546132938        9.2805010966
  C        14.8944791797        9.2162909411        7.2050241203
  C         7.4774627367       13.0164092223       14.7210239504
  C         6.9350626947       12.4301277278        6.6920519180
  H        13.0531102439       12.9665395454       12.8732262336
  H         9.0781955165       12.9975732223        9.0032211934
  H         8.1868384318       13.5626750269       14.0902141153
  H         6.4545283327       13.3295279594       14.4833263497
  H         7.7052317120       13.2085280967       15.7760338568
  H         7.3642714735       15.3654707529       13.2051700337
  H         6.9746094277       16.5786667336       11.9653226908
  H         5.8222623987       15.2493730955       12.3046700213
  H         6.8925125080       12.1719907700        5.6257031984
  H         5.9364118133       12.7199574953        7.0394591615
  H         7.6297965952       13.2717408388        6.7984663155
  H         7.2299051890        7.6846569513       13.4397245441
  H         5.7482279998        7.2315999790       12.5717803422
  H         7.0693442706        6.0346226256       12.7843559608
  H        10.2540090868       15.1352005215       16.5055731399
  H        10.4691658876       16.4648348034       15.3222408739
  H         9.1092330444       15.3287327535       15.1481828341
  H         8.6924170152        8.2429618434       15.0697604082
  H         8.9763942389        6.4653240415       15.0202433798
  H         9.5319234476        7.4562470822       16.4081414238
  H        16.4465097023        6.7797848744       10.5810718140
  H        15.1701314724        5.5240757627       10.7006381300
  H        15.1673541290        6.6744819604        9.3399159258
  H        14.8966330500       15.8032104320        9.0316580383
  H        16.1763827365       14.5578310534        9.2538250284
  H        14.5990872487       14.1044047059        8.5564813293
  H        14.6089591965        9.0047872310        6.1674692593
  H        15.9801143083        9.1106374194        7.3248769735
  H        14.4137582410        8.4836113501        7.8629507410
  H        13.0660456980        6.8454014029        6.9831979339
  H        11.8306450043        5.5666900542        6.8687597158
  H        11.9271627720        6.8403503883        5.6098007312
  H        12.4501026355       14.8144164081        5.5748485591
  H        12.9844811060       15.7680672915        6.9976501922
  H        13.3575213346       14.0135167692        6.8700398470
