# Supplementary material for: Atomically precise surface chemistry of zirconium and hafnium metal oxo clusters beyond carboxylate ligands
Source: Chem Sci. 2024 Oct 7;15(42):17380–96. doi: 10.1039/d4sc03859b (PMC11457152; doi:10.1039/d4sc03859b)
Supplement: SC-015-D4SC03859B-s001 [file SC-015-D4SC03859B-s001.zip › DFT/Zr6_diMethPH_exchange/Zr6_diMethPH_12eq.xyz]

150
 i =      142, E =     -1058.8654838611
 Zr         8.4425561911       11.0391296702       10.9713993567
 Zr        10.9856651001       11.0000357580        8.4459403933
  O         9.6082754342        9.6062911596       12.3946322549
  O         9.0469108749        7.2581174936       11.0749067109
  O         9.0524163729       10.7489038621        7.2582424003
  O         7.2510275354       11.1770804030        9.0640055087
  O         7.2596018989        9.1291619418       10.7621848676
  P         7.5770700672       10.9836019917        7.5820544778
  C         6.5345817894        9.6355821347        6.9499042002
  H         6.8428664065        9.3364573473        5.9411821986
  H         5.4907823648        9.9749278818        6.9275018785
  H         6.5952439980        8.7812261464        7.6332917749
  P         7.5672594210        7.6468783064       11.0003989639
  C         6.7500104469        6.6493864136        9.7222714900
  H         6.8385950681        5.5851058844        9.9747755497
  H         7.2352377005        6.8164668916        8.7552829893
  H         5.6900572580        6.9226294064        9.6514795094
 Zr        13.5705960017       10.9732265540       11.0069177660
  O        12.3990452926       12.3977186423       12.3933866812
  O        12.9515580048       14.7457799295       11.0068344028
  O        12.8998772184       11.2521944053        7.3271452743
  O        14.7488267946       10.9146266669        9.1206370591
  O        14.7477484603       12.8774791876       10.9912150016
  P        14.3765802337       10.9900658755        7.6361409664
  C        15.4327769685       12.2420817368        6.8529398113
  H        15.1233959856       12.4157338780        5.8153534031
  H        16.4718402384       11.8879657852        6.8695145690
  H        15.3861965751       13.1784650178        7.4183681627
  P        14.4347671848       14.3744543229       10.9445007256
  C        15.3204136068       15.1847545426       12.3107361043
  H        15.1273266519       16.2646150884       12.3003536744
  H        16.3979396617       15.0010069769       12.2147967318
  H        14.9803477672       14.7761190954       13.2688087340
 Zr        10.9816970046        8.4372342151       11.0283731308
  O        12.0645481635        9.9361194326       12.0659677059
  O        14.7427376135        9.0414696968       11.1561286091
  O        11.1707647447        9.1189772654        7.2520659670
  O        10.9811871463        7.3222050113        9.1110225787
  O        12.8729889931        7.2515857755       11.0033378169
  P        10.8901392417        7.6561296588        7.6194438943
  C         9.2838922778        7.1754996329        6.9428786509
  H         9.2993731795        7.2734458649        5.8501170882
  H         8.5350452818        7.8659941841        7.3411806154
  H         9.0387985214        6.1443778429        7.2231399164
  P        14.3714027153        7.5627734633       11.0390830729
  C        15.1513838017        6.6148696556       12.3764279044
  H        16.2341962232        6.7910547097       12.3795060822
  H        14.9518182000        5.5457325907       12.2328075454
  H        14.7397738753        6.9264328691       13.3409112806
 Zr        11.0455898460       13.5707112372       10.9936730355
  O         9.9425337534       12.0691096259       12.0616001550
  O         7.2657299613       13.0255523738       11.0898823793
  O        10.7530595344       12.8803226183        7.2526347327
  O        11.1627828482       14.7319107597        9.0380682711
  O         9.1975268822       14.7540557812       10.9198244639
  P        11.0924430330       14.3480692485        7.5585727407
  C         9.8555726923       15.4100519533        6.7517872316
  H         9.7413400147       15.1323313935        5.6967516778
  H        10.1723183279       16.4586288257        6.8224301559
  H         8.8896468548       15.3128296398        7.2608903133
  P         7.6858504057       14.4860313907       10.9384719925
  C         6.9404713805       15.1520113621        9.4169191342
  H         5.8473447460       15.1563784151        9.5161956651
  H         7.1944911103       14.5081118333        8.5673240936
  H         7.2976825492       16.1711776568        9.2260332761
 Zr        11.0246053857       11.0125425022       13.5633181113
  O        12.0652817044       12.0608854314        9.9394716139
  O        12.9566353395       11.2455010918       14.7455900451
  O        14.7459582055       11.0026501049       12.8891796209
  P        14.3982655488       10.8772008273       14.3764657453
  C        15.5372896770       11.9485977499       15.3035522850
  H        15.2909408737       11.9315457800       16.3722649872
  H        16.5682284089       11.6018318521       15.1576409315
  H        15.4679644803       12.9789778685       14.9340906392
  O         9.9351266962        9.9389161243        9.9389883835
  O         9.1210998722       10.8317183759       14.7449238205
  O         7.3240677442       10.9901028044       12.8756346153
  P         7.6939948331       11.2326937543       14.3451254045
  C         6.5293987579       10.3016079931       15.3807082834
  H         6.7494844598       10.4765396423       16.4411228998
  H         5.5022409808       10.6172262619       15.1592981356
  H         6.6156329810        9.2276838544       15.1741725697
  O         9.6083768311       12.3985864989        9.6041092777
  O        10.8295792574       12.8868281155       14.7467874830
  O        10.9998347068       14.7448550167       12.9466050356
  P        11.0953168309       14.3623995026       14.4232511815
  C        12.7226593759       14.8160021396       15.1023711684
  H        12.6804908601       14.7937388219       16.1989877632
  H        13.4689059795       14.0766709079       14.7911381706
  H        13.0189484073       15.8149519850       14.7613284567
  O        12.3963635077        9.6057531536        9.6129263024
  O        11.3222285042        9.1230172327       14.7419115413
  O        10.9998719655        7.2590489799       12.9557463925
  P        10.9962034895        7.6550432787       14.4342135284
  C        12.1477397259        6.5639162812       15.3204500565
  H        12.2505141229        6.8840809094       16.3643520817
  H        11.7623769416        5.5366294319       15.2880430602
  H        13.1305818716        6.5740544330       14.8372547642
  H         9.0198497635        9.0889191046       12.9643764487
  H        12.9062831752        9.0002148961        9.0549511406
  C         9.3935847416        7.2559211471       15.2016172209
  C        12.6298980814       14.7730274313        6.6969579830
  C        12.0669895626        6.5849677419        6.7407115171
  C         9.9700792098       15.4255444196       15.3764087032
  C         6.9353522645       15.5230271522       12.2271135172
  C        15.1527611360        6.8572014910        9.5539593206
  C         6.7240579507        7.1166823224       12.5246436760
  C        15.1717778329       15.1361936380        9.4726426981
  C        14.8669184202        9.4633782902        6.7752950097
  C         7.4055102796       12.9642278484       14.7530456707
  C         7.0154508357       12.4253702700        6.6222239372
  C        14.7674392110        9.2124779464       14.9755573594
  H         9.0768102262       12.9521666094        9.0126610085
  H        13.0109821370       12.9003987378       12.9519263382
  H         8.0917108697       13.5396839041       14.1240557723
  H         6.3717493225       13.2455290400       14.5216364119
  H         7.6328246150       13.1547665091       15.8082309084
  H         9.9706722307       15.1248253176       16.4312807846
  H        10.3065261063       16.4668976735       15.2928306347
  H         8.9503575766       15.3582050260       14.9840604906
  H         8.6703053863        8.0432189259       14.9593166165
  H         9.0244447560        6.2842519533       14.8533996312
  H         9.5056720084        7.2416450141       16.2935379408
  H         7.0530268916        7.7373013769       13.3657829221
  H         5.6402739880        7.2460165967       12.4108275223
  H         6.9519959809        6.0664980737       12.7442019562
  H         7.4180362501       15.3349088497       13.1909758288
  H         7.0792165417       16.5795758428       11.9675453888
  H         5.8629808408       15.3077947622       12.3094781885
  H         7.0036967603       12.1693417338        5.5546481829
  H         6.0127880792       12.7406748418        6.9347705975
  H         7.7283763606       13.2479716130        6.7561193764
  H        12.4685719793       14.7126529104        5.6131662415
  H        12.9629998727       15.7822125173        6.9659872138
  H        13.3894669908       14.0342161440        6.9690943282
  H        13.0687602842        6.6910445717        7.1742480380
  H        11.7602827483        5.5369294279        6.8513112416
  H        12.1016267917        6.8468775520        5.6761920529
  H        14.8717539487        9.6460527281        5.6927794500
  H        15.8613492349        9.1324254477        7.0971812321
  H        14.1256993373        8.6799155252        6.9699836153
  H        15.1061980864       16.2287003736        9.5522021844
  H        16.2216404698       14.8356833443        9.3710160727
  H        14.6072428012       14.8218819177        8.5897535689
  H        16.2428223501        6.9665965881        9.6171775591
  H        14.8924649249        5.7957568457        9.4592654523
  H        14.8084227546        7.3903803775        8.6611619377
  H        14.0259599305        8.5446634843       14.5280456358
  H        15.7778745086        8.9083256639       14.6793751851
  H        14.6613752110        9.1733508603       16.0665279445
