# Supplementary material for: Atomically precise surface chemistry of zirconium and hafnium metal oxo clusters beyond carboxylate ligands
Source: Chem Sci. 2024 Oct 7;15(42):17380–96. doi: 10.1039/d4sc03859b (PMC11457152; doi:10.1039/d4sc03859b)
Supplement: SC-015-D4SC03859B-s001 [file SC-015-D4SC03859B-s001.zip › DFT/Zr6_diMethPH_exchange/Zr6_diMethPH_1eq.xyz]

106
 i =      245, E =      -966.1137544542
 Zr         8.5014692522       10.9916213827       11.0138582576
 Zr        10.9951865782       10.9994128570        8.4985346079
  O         9.6251689235        9.6022295488       12.4435556341
  O         9.0347387156        7.4205398892       10.9171869933
  O         9.0324948977       10.9887623952        7.4191194662
  O         7.4183979934       10.9893001703        9.0359025331
  O         7.4203058782        9.0343870670       10.9917087279
  C         7.8162685895       10.9299847700        7.8207525485
  C         6.7547938864       10.7712860253        6.7546097159
  H         7.0578663774       11.2787141062        5.8317348391
  H         5.7875618189       11.1412198778        7.1107897163
  H         6.6515104044        9.6995129939        6.5271416334
  C         7.8203182542        7.8212748058       10.8838745403
  C         6.7517883438        6.7679155602       10.6890731437
  H         7.1169818207        5.7812896526       10.9925275821
  H         6.4964163546        6.7293733962        9.6193220858
  H         5.8414843308        7.0388511345       11.2361123667
 Zr        13.5052153697       11.0005929563       10.9994800339
  O        12.3886383524       12.3913372845       12.3894030260
  O        12.9667225296       14.5823842698       10.9887636967
  O        12.9652372640       11.0101246182        7.4179088511
  O        14.5817197407       11.0116117799        9.0312643164
  O        14.5821092959       12.9685516590       10.9883167433
  C        14.1806277745       11.0761979156        7.8162188111
  C        15.2429041400       11.2518725234        6.7537264751
  H        14.9022475442       10.8489558898        5.7938083148
  H        16.1842685958       10.7873448601        7.0678746717
  H        15.4263056901       12.3295844638        6.6256620568
  C        14.1822638045       14.1840496307       10.9257912876
  C        15.2439028111       15.2486628288       10.7594031729
  H        15.3666325475       15.4484185390        9.6841177037
  H        16.2055219825       14.9031023851       11.1535411871
  H        14.9313364400       16.1829659583       11.2390294673
 Zr        11.0136954235        8.4799939065       11.0011286465
  O        12.0597365075        9.9416225061       12.0656359489
  O        14.5949250097        9.0489402331       11.0074144310
  O        10.9890604540        9.0331562503        7.4178728704
  O        10.9926649088        7.4177717200        9.0313713584
  O        13.0273063047        7.4087054364       10.9275369102
  C        10.9277111798        7.8173505392        7.8162402288
  C        10.7567266246        6.7534724889        6.7550629163
  H        11.1547474030        7.0962914339        5.7940122841
  H         9.6801711329        6.5616981468        6.6304542145
  H        11.2291999257        5.8160577936        7.0688672966
  C        14.2320741126        7.8223423504       10.9717118777
  C        15.3329569412        6.7839340513       10.9952451494
  H        16.1563932054        7.0913206717       10.3389328751
  H        14.9489968453        5.8003508303       10.7067741453
  H        15.7381282958        6.7241517127       12.0162997358
 Zr        10.9958493410       13.5042204372       10.9978538872
  O         9.9428843428       12.0577583296       12.0611645114
  O         7.4181466539       12.9647879182       11.0107060245
  O        11.0103424393       12.9659298256        7.4182358609
  O        11.0112015093       14.5821575712        9.0317496960
  O         9.0318081165       14.5815926793       11.0100149955
  C        11.0759716789       14.1816536967        7.8167871813
  C        11.2471150496       15.2375132967        6.7472359357
  H        12.2914742596       15.2153249721        6.4017626652
  H        11.0248909127       16.2344755508        7.1403911197
  H        10.6147377469       15.0059725389        5.8815038947
  C         7.8160137535       14.1802098337       11.0698606657
  C         6.7536617913       15.2449896285       11.2311284246
  H         5.7936400885       14.8990046220       10.8333851572
  H         7.0683403902       16.1788561859       10.7521209143
  H         6.6266757394       15.4454103537       12.3058099443
 Zr        11.0145877324       11.0288872230       13.5346208192
  O        12.0588739911       12.0591981957        9.9409253096
  O        13.0313411606       11.0785007844       14.5914601279
  O        14.5960169657       10.9929899942       12.9498344521
  C        14.2356714721       11.0371116427       14.1765727080
  C        15.3394778538       11.0256990240       15.2120672011
  H        14.9512860329       11.2881184258       16.2012382757
  H        15.7755465755       10.0166162569       15.2521646469
  H        16.1425310200       11.7109085959       14.9130498710
  O         9.9420407446        9.9388881989        9.9493913852
  O         9.0312789158       11.0925231420       14.5826728333
  O         7.4181015714       11.0128000978       12.9677622099
  C         7.8172130526       11.1231206668       14.1810793978
  C         6.7469232432       11.3124828698       15.2335455359
  H         7.1140731698       11.0149321324       16.2212197834
  H         6.4829336782       12.3803362085       15.2684481479
  H         5.8409929534       10.7575170637       14.9636489252
  O         9.6113438825       12.3873279203        9.6127542232
  O        10.9924508276       13.0195202733       14.5891588080
  O        10.9903471262       14.5932519123       12.9521234501
  C        10.9273687732       14.2260798969       14.1745594087
  C        10.7543732486       15.3102156147       15.2145399271
  H         9.6786679458       15.5178501954       15.3188281432
  H        11.1347060300       14.9802476429       16.1870522823
  H        11.2428259448       16.2359750921       14.8904541975
  O        12.3876587022        9.6121267612        9.6126521337
  O        11.0808243944        9.1900250853       14.7363608180
  O        11.0805138489        7.3351492839       12.8794813158
  P        11.4888082257        7.7634630996       14.3055118259
  C        13.2780597087        7.5720417656       14.4922314708
  H        13.5791505544        7.8283959177       15.5153383340
  H        13.5705570868        6.5406601867       14.2599034530
  H        13.7710959407        8.2542757650       13.7878088929
  H         9.0808455649        9.0332728041       13.0094216150
  C        10.7185222404        6.6076948133       15.4626865351
  H         9.0470364347       12.9433346559        9.0543640563
  H        12.9412993966        9.0550718890        9.0447539189
  H        12.9435090080       12.9659040956       12.9385923551
  H         9.6280155489        6.6953136080       15.3748824594
  H        11.0136514550        5.5789671365       15.2224606889
  H        11.0133256016        6.8500677965       16.4910704678
