# Supplementary material for: Atomically precise surface chemistry of zirconium and hafnium metal oxo clusters beyond carboxylate ligands
Source: Chem Sci. 2024 Oct 7;15(42):17380–96. doi: 10.1039/d4sc03859b (PMC11457152; doi:10.1039/d4sc03859b)
Supplement: SC-015-D4SC03859B-s001 [file SC-015-D4SC03859B-s001.zip › DFT/Zr6_diMethPH_exchange/Zr6_diMethPH_2eq.xyz]

110
 i =      175, E =      -974.5553258408
 Zr         8.4991121772       10.9883772643       11.0130741326
 Zr        10.9779395481       10.9912731431        8.4833509992
  O         9.6278787518        9.5524478213       12.4463776338
  O         9.0338673260        7.4178623069       10.9144584957
  O         8.9775167302       10.8382609977        7.4169430693
  O         7.4081852507       10.9887647519        9.0542307381
  O         7.4191230245        9.0310292511       10.9913209796
  C         7.7732651129       10.8466333610        7.8367460821
  C         6.6742323579       10.6662049022        6.8118358409
  H         7.0358290497       10.9013674348        5.8055834507
  H         5.8054971071       11.2817927065        7.0728968069
  H         6.3500795956        9.6149929712        6.8315044590
  C         7.8195197325        7.8190703371       10.8803278924
  C         6.7538623942        6.7639170782       10.6781047550
  H         7.0982246694        5.7893465983       11.0402753787
  H         6.5567558005        6.6768866339        9.5988329688
  H         5.8188016349        7.0609620824       11.1658083404
 Zr        13.4962489678       11.0103421230       10.9954133441
  O        12.3854870739       12.3895312303       12.3866351541
  O        12.9685424841       14.5845004454       10.9954484474
  O        12.9703084964       11.0056441401        7.4165960925
  O        14.5817159980       11.0812597338        9.0328637403
  O        14.5833076587       12.9715177032       10.9932664507
  C        14.1843538178       11.0663593986        7.8144709422
  C        15.2566034491       11.1485382080        6.7488495775
  H        14.8943838573       10.7374796366        5.8007009988
  H        16.1669327560       10.6359973071        7.0802580083
  H        15.5115361780       12.2075441271        6.5915710796
  C        14.1846211067       14.1890264879       10.9798387309
  C        15.2608361061       15.2539377824       10.9730731445
  H        14.8534195181       16.2191854097       10.6555318876
  H        16.0932790673       14.9460494498       10.3291952426
  H        15.6588486861       15.3599642284       11.9932583567
 Zr        11.0122716942        8.4695617960       10.9998927060
  O        12.0597934891        9.9367044890       12.0600294481
  O        14.5947984324        9.0537541942       11.0042909018
  O        10.9937655891        9.0296586484        7.4167242326
  O        10.9925308483        7.4164369592        9.0302204765
  O        13.0306527621        7.4093877832       10.9251729440
  C        10.9287658029        7.8144589218        7.8149339766
  C        10.7530355561        6.7527648318        6.7530545874
  H        11.1893892645        7.0796804808        5.8029726809
  H         9.6743082393        6.6012892170        6.5956647817
  H        11.1836631748        5.8008127514        7.0819464346
  C        14.2345902416        7.8270050340       10.9608888442
  C        15.3395399518        6.7919548079       10.9660798566
  H        16.1550872042        7.1072572042       10.3037074637
  H        14.9567557539        5.8089060116       10.6742656116
  H        15.7557000903        6.7264587035       11.9823406828
 Zr        10.9765815369       13.5228688851       11.0092883799
  O         9.9427128999       12.0485036110       12.0616432748
  O         7.4077627029       12.9447321230       11.0117935354
  O        10.9225509915       12.8701250353        7.3276174682
  O        10.9222816946       14.7389262176        9.1407484432
  O         8.9752357912       14.5834109806       11.1626443732
  P        11.3146871954       14.3098480646        7.7138388388
  C        10.4933458383       15.4309272596        6.5574083812
  H        10.7580376968       15.1708829390        5.5252730833
  H        10.7829965374       16.4679934143        6.7663118796
  H         9.4075000880       15.3325750780        6.6830583635
  C         7.7715009055       14.1627643067       11.1539999531
  C         6.6663910941       15.1842945644       11.3167637496
  H         6.1327858204       14.9855686186       12.2568038980
  H         5.9354303022       15.0697628737       10.5055227736
  H         7.0689385699       16.2017296773       11.3277374457
 Zr        11.0165699560       10.9991833190       13.5271018188
  O        12.0501241169       12.0684235053        9.9358271068
  O        13.0317260809       11.0778544850       14.5910207370
  O        14.5952730479       10.9930686279       12.9481567002
  C        14.2351600144       11.0300429425       14.1751805132
  C        15.3366169279       10.9997651668       15.2134406144
  H        14.9722538636       11.3654200418       16.1789493247
  H        15.6731347748        9.9594512312       15.3365491364
  H        16.1992532914       11.5833686240       14.8707561693
  O         9.9425655717        9.9375438108        9.9527870135
  O         9.0370195884       11.0830046538       14.5826965388
  O         7.4195923552       11.0092326213       12.9715140815
  C         7.8217507228       11.1171710498       14.1829272112
  C         6.7597890373       11.3162092136       15.2426344072
  H         7.0677512027       10.8568148424       16.1885669518
  H         6.6459791981       12.3968543269       15.4174064491
  H         5.7953960724       10.9215868645       14.9057536586
  O         9.6084595469       12.3935909541        9.6087524530
  O        10.9926821809       12.9695749803       14.5838152592
  O        10.9929936770       14.5834581643       12.9713193903
  C        10.9250505944       14.1843840313       14.1864397506
  C        10.7442491308       15.2414464086       15.2522737367
  H         9.6823465863       15.2625469141       15.5397375819
  H        11.3207264688       14.9822221117       16.1479210662
  H        11.0240098409       16.2301556707       14.8745865453
  O        12.3879867770        9.6146821442        9.6097234871
  O        11.1544717823        9.1299833546       14.6746951081
  O        11.0817476326        7.2581514036       12.8621835686
  P        11.5327262197        7.6936453802       14.2692486227
  C        13.3238526452        7.4904935000       14.4284646918
  H        13.6362123612        7.7259678339       15.4533865299
  H        13.6126248996        6.4635205309       14.1735580609
  H        13.8109693169        8.1876064533       13.7345197385
  H         9.0853033846        8.9822903759       13.0122058993
  H        12.9375670988        9.0552420907        9.0401833136
  C        10.7763142375        6.5636946066       15.4614293797
  C        13.0942498877       14.5357126897        7.4782981653
  H         9.0505067226       12.9507226619        9.0434276532
  H        12.9374713322       12.9505176991       12.9521770893
  H         9.6852771332        6.6625217855       15.3960258192
  H        11.0543785037        5.5282726106       15.2294063764
  H        11.0968107944        6.8163765464       16.4794957813
  H        13.3714953785       14.2877272506        6.4464087118
  H        13.3750324579       15.5714486945        7.7056385869
  H        13.6191997219       13.8611201569        8.1663302747
