# Supplementary material for: Atomically precise surface chemistry of zirconium and hafnium metal oxo clusters beyond carboxylate ligands
Source: Chem Sci. 2024 Oct 7;15(42):17380–96. doi: 10.1039/d4sc03859b (PMC11457152; doi:10.1039/d4sc03859b)
Supplement: SC-015-D4SC03859B-s001 [file SC-015-D4SC03859B-s001.zip › DFT/Zr6_diMethPH_exchange/Zr6_diMethPH_3eq.xyz]

114
 i =      210, E =      -982.9952002871
 Zr         8.4794728635       10.9955142390       11.0975312673
 Zr        10.9006909994       11.0245417621        8.4925460368
  O         9.6259743500        9.5957140647       12.4772300466
  O         8.9718361633        7.4067237740       11.1491001845
  O         8.8127368146       10.9968636795        7.4949667019
  O         7.3220118824       10.9981539391        9.2057334513
  O         7.4053087146        9.0429127469       11.0057590422
  C         7.6305672557       10.9948066090        7.9631925732
  C         6.4775147037       10.9701163327        6.9810045533
  H         6.8221604159       11.1946474179        5.9667242341
  H         5.7004856512       11.6782882700        7.2948021945
  H         6.0232354582        9.9684336163        6.9938359496
  C         7.7683414347        7.8193110675       11.0810882950
  C         6.6659817503        6.7806563175       11.0766012140
  H         7.0616069602        5.7882689515       11.3136042563
  H         6.2032056247        6.7582690876       10.0791943494
  H         5.8797105436        7.0657203465       11.7872017683
 Zr        13.4700453274       10.9928999150       10.9753734232
  O        12.3891696377       12.3884218945       12.3909049677
  O        12.9677462856       14.5817824206       10.9992224225
  O        12.9553981086       11.0846584123        7.4185434718
  O        14.5731177466       11.0103274174        9.0327050008
  O        14.5792675088       12.9613252741       10.9916408647
  C        14.1669758125       11.0741662015        7.8144170531
  C        15.2476154190       11.1624583254        6.7558543909
  H        14.8581236969       10.8709889976        5.7751302384
  H        16.1093377682       10.5456820111        7.0370694407
  H        15.5966283653       12.2045970547        6.6990376384
  C        14.1820388502       14.1803515162       10.9847943172
  C        15.2623862929       15.2421665018       10.9843206746
  H        14.8472668606       16.2218770195       10.7277348835
  H        16.0655602394       14.9627694695       10.2916843569
  H        15.7062293443       15.2968294732       11.9891760503
 Zr        10.9881487476        8.4615681378       11.0171354395
  O        12.0577375256        9.9371419695       12.0594267300
  O        14.5880620803        9.0536635810       10.9994454820
  O        10.8379643907        9.1985569554        7.3237289980
  O        10.8401678738        7.3293309955        9.1317192058
  O        13.0239244181        7.4107788587       10.9205985552
  P        10.4215115169        7.7665130074        7.7176853632
  C         8.6324871868        7.5805005554        7.5373768113
  H         8.3224266384        7.8701962762        6.5259822407
  H         8.1451173162        8.2390339048        8.2675707079
  H         8.3440078571        6.5414491521        7.7385794675
  C        14.2256495310        7.8272361734       10.9623270643
  C        15.3327212625        6.7936171564       10.9821040074
  H        16.1076159539        7.0615749181       10.2527296401
  H        14.9388354573        5.7931181067       10.7784699059
  H        15.8090393283        6.8028844003       11.9732403694
 Zr        10.9642555755       13.5212097660       11.0524185898
  O         9.9405675135       12.0588599952       12.1323255156
  O         7.4024032361       12.9534313800       11.1699469152
  O        10.8429915708       12.8868562462        7.3397220313
  O        10.9192045598       14.7337280068        9.1983929212
  O         8.9762924476       14.5887422250       11.1722453826
  P        11.2619366675       14.3169295301        7.7525916285
  C        10.4198880100       15.4672701101        6.6404562626
  H        10.6680767565       15.2373916384        5.5970586089
  H        10.7099739032       16.4988981535        6.8749176545
  H         9.3364834567       15.3621171232        6.7806816123
  C         7.7728172072       14.1732557190       11.2487859523
  C         6.6803190350       15.2081534502       11.4173108043
  H         6.0214683516       14.9152473579       12.2449928814
  H         6.0619343426       15.2306672014       10.5088786863
  H         7.1040587026       16.2010372382       11.5962780331
 Zr        11.0302289480       11.0024036089       13.5562197964
  O        11.9912532458       12.0655451739        9.9439793467
  O        13.0377331079       11.0779385958       14.5905888163
  O        14.5918434154       10.9211346032       12.9421137001
  C        14.2397997174       10.9984403330       14.1668067207
  C        15.3441457477       10.9723352327       15.2025582504
  H        14.9914887292       11.3726263619       16.1587314294
  H        15.6566735285        9.9283073909       15.3549197217
  H        16.2186830122       11.5257117575       14.8411075093
  O         9.9204053790        9.9465090315       10.0104264448
  O         9.0439218246       11.0816262916       14.6619197956
  O         7.4182258457       11.0040746074       13.0590645143
  C         7.8285386115       11.1132992805       14.2694689691
  C         6.7675169288       11.3128710472       15.3307747524
  H         7.1082900208       10.9269048361       16.2976276058
  H         6.5894715094       12.3934676330       15.4397544391
  H         5.8238187166       10.8464055079       15.0277540310
  O         9.5425250483       12.4010928742        9.6808332419
  O        10.9962779558       12.9582836575       14.6025890467
  O        10.9953681136       14.5904678942       13.0265352628
  C        10.9330036768       14.1794396661       14.2340500571
  C        10.7621613243       15.2201353611       15.3174509091
  H         9.6900598594       15.2994489486       15.5521580445
  H        11.2801705300       14.9105097127       16.2320273054
  H        11.1129794220       16.1992237058       14.9751519918
  O        12.3161609762        9.6071696563        9.5550761112
  O        11.1553211410        9.1349461587       14.7452837845
  O        11.1574876313        7.3262276971       12.8759093409
  P        11.5679338894        7.7191730000       14.3063972648
  C        13.3574658172        7.5243375774       14.4881826008
  H        13.6585915883        7.7572589804       15.5169884153
  H        13.6506222330        6.4983438643       14.2338807779
  H        13.8506586470        8.2214249397       13.7983046440
  H         9.1085625221        9.0203927297       13.0620928188
  H        12.8474705334        9.0424131456        8.9727542716
  C        10.8029028828        6.5405098160       15.4446710039
  C        13.0363653600       14.5265004481        7.4722658304
  C        11.1849807758        6.6340819968        6.5335616325
  H         8.9801321370       12.9760411762        9.1387108875
  H        12.9548376677       12.9453473740       12.9471190461
  H        12.2758219709        6.7211361138        6.6168142959
  H        10.8919108211        5.6007170306        6.7558653504
  H        10.8832310229        6.8957366591        5.5119462383
  H        13.2869753109       14.2641660635        6.4371241234
  H        13.3300852883       15.5620268605        7.6831976111
  H        13.5705563869       13.8539293456        8.1548579502
  H         9.7121446930        6.6248125471       15.3574364949
  H        11.1026427107        5.5170422029       15.1882400298
  H        11.0964241594        6.7672718891       16.4769858516
