# Supplementary material for: Atomically precise surface chemistry of zirconium and hafnium metal oxo clusters beyond carboxylate ligands
Source: Chem Sci. 2024 Oct 7;15(42):17380–96. doi: 10.1039/d4sc03859b (PMC11457152; doi:10.1039/d4sc03859b)
Supplement: SC-015-D4SC03859B-s001 [file SC-015-D4SC03859B-s001.zip › DFT/Zr6_diMethPH_exchange/Zr6_diMethPH_4eq.xyz]

118
 i =      183, E =      -991.4352247979
 Zr         8.5107098819       11.0055682815       11.0795183641
 Zr        10.8892364315       11.0144571955        8.4445446054
  O         9.6854140166        9.6093099080       12.4667868812
  O         8.9707848692        7.4122028407       11.1520952676
  O         8.8581786709       10.9932135418        7.4304172387
  O         7.3333956237       11.0003751587        9.1307736584
  O         7.4089833850        9.0556284121       11.0087324272
  C         7.6669029148       10.9897464431        7.8953147532
  C         6.5348999551       10.9482452121        6.8879208452
  H         6.8733010771       11.2961594865        5.9064095496
  H         5.6842784084       11.5408621421        7.2444729198
  H         6.1915142144        9.9073922835        6.7899967736
  C         7.7693647226        7.8301906577       11.0808379272
  C         6.6617696158        6.7972770207       11.0719224208
  H         7.0579273884        5.7954419005       11.2636585724
  H         6.1667024319        6.8145503231       10.0902977496
  H         5.9005779396        7.0611716232       11.8175737512
 Zr        13.4791493792       11.0013861609       10.9323872818
  O        12.4571994799       12.4053502474       12.3769402050
  O        13.0246463008       14.5878734528       10.8343317071
  O        12.8802984815       11.0818784119        7.3412132814
  O        14.5033276580       11.0005354189        8.9454216391
  O        14.5900537565       12.9450079518       10.7632541833
  C        14.0960772997       11.0601317967        7.7316055740
  C        15.1657199396       11.1361747278        6.6614433604
  H        14.7783291417       10.7843551031        5.6994569700
  H        16.0522659125       10.5665537482        6.9628922978
  H        15.4706810553       12.1874688426        6.5477239178
  C        14.2254802858       14.1703025883       10.7606589443
  C        15.3282600814       15.2053429640       10.6704807809
  H        14.9154628852       16.2069413913       10.5152889487
  H        16.0205244358       14.9417356450        9.8603699863
  H        15.9085427712       15.1912451818       11.6043169680
 Zr        10.9906463687        8.4742788176       10.9997486020
  O        12.0777371315        9.9408193659       12.0467491142
  O        14.5875358222        9.0541164996       10.9948230352
  O        10.8395223983        9.1379186309        7.2593618166
  O        10.8384822784        7.3288888858        9.1303519425
  O        13.0244105040        7.4121690779       10.8486438322
  P        10.4077909683        7.7288044383        7.7070746915
  C         8.6135490438        7.5573024769        7.5564567630
  H         8.2945319666        7.8167463473        6.5396038939
  H         8.1433226746        8.2455340225        8.2704534044
  H         8.3146010310        6.5291908774        7.7950824193
  C        14.2256681187        7.8288246946       10.9154649354
  C        15.3340693550        6.7962473308       10.9083701427
  H        16.0897263844        7.0668847581       10.1594832948
  H        14.9374434670        5.7956616328       10.7109890054
  H        15.8366668594        6.8054990798       11.8862811336
 Zr        10.9997436593       13.5510839056       11.0004618157
  O        10.0135690810       12.0619596621       12.0797032591
  O         7.4087189522       12.9456386690       11.2388273275
  O        10.8405172743       12.8841558190        7.2683301021
  O        10.8455621278       14.7344060551        9.1250406042
  O         8.9738016738       14.5882713643       11.1658370584
  P        11.2076004952       14.3259664314        7.6803523536
  C        10.3298932980       15.4502536570        6.5676229304
  H        10.5743644538       15.2174266193        5.5240087145
  H        10.5996820856       16.4897786942        6.7908227770
  H         9.2501572627       15.3230008701        6.7173629454
  C         7.7733100108       14.1717921427       11.2404668642
  C         6.6703383703       15.2059220277       11.3337692678
  H         6.0131864741       14.9702221999       12.1811387336
  H         6.0511452819       15.1541379920       10.4267888337
  H         7.0844526354       16.2135735331       11.4371948892
 Zr        11.1000191377       11.0145667799       13.5632781909
  O        11.9821754585       12.0608282709        9.9240322482
  O        13.1390038830       10.9926663541       14.5703953040
  O        14.6648231711       10.9991708877       12.8709601779
  C        14.3303079166       10.9954455811       14.1071746509
  C        15.4620204862       10.9712605160       15.1152232307
  H        15.1225236138       11.3345318939       16.0908262871
  H        15.8056649447        9.9322287658       15.2307294860
  H        16.3125801898       11.5583679783       14.7497713576
  O         9.8751653312        9.9364632712        9.9475409597
  O         9.1292439373       11.0821374248       14.6683405449
  O         7.4885064310       11.0005974290       13.0990378405
  C         7.9067969036       11.0612648092       14.3041070174
  C         6.8577303116       11.1414196335       15.3941413725
  H         7.2471874222       10.7418072510       16.3367125977
  H         6.6002416957       12.1997541880       15.5520941710
  H         5.9444240978       10.6181598547       15.0896394968
  O         9.5410016647       12.4091783304        9.6260378560
  O        11.1596023876       12.8867887095       14.7330008043
  O        11.1541069837       14.7344277112       12.8747899895
  P        10.7902635242       14.3271533350       14.3191898634
  C        11.6649933440       15.4543593918       15.4309006258
  H        11.4213766370       15.2213965776       16.4747325471
  H        12.7449780693       15.3295427516       15.2806467462
  H        11.3925312825       16.4929721860       15.2070156705
  O        12.3052480337        9.6103240984        9.5365873988
  O        11.1605980517        9.1363559196       14.7413636649
  O        11.1605463030        7.3286787318       12.8679402556
  P        11.5924691546        7.7282577631       14.2906258327
  C        13.3871965040        7.5576425986       14.4390568167
  H        13.7068318631        7.8141410196       15.4564866105
  H        13.6863206350        6.5302768321       14.1973436316
  H        13.8575356457        8.2475917608       13.7268018951
  H         9.1611509698        9.0285022236       13.0405188662
  H        12.8183685719        9.0229412549        8.9596912328
  C        10.8634697756        6.5392812025       15.4413198552
  C        12.9739501212       14.5934149814        7.3957963078
  C        11.1393786443        6.5412091424        6.5556054690
  C         9.0228776134       14.5917712329       14.6015115509
  H         8.9778040622       12.9849366730        9.0859039141
  H        13.0196386773       12.9815039521       12.9172967254
  H         8.7791684140       14.3928427327       15.6523234110
  H         8.7473064996       15.6196243462       14.3359608220
  H         8.4663073940       13.8926176346       13.9650510494
  H         9.7704301232        6.6081112746       15.3716093892
  H        11.1734762682        5.5202135341       15.1798207454
  H        11.1706929714        6.7701894781       16.4686811724
  H        12.2323525002        6.6101978612        6.6264957280
  H        10.8294106757        5.5216158478        6.8152826963
  H        10.8332290381        6.7732692046        5.5281501873
  H        13.2175984926       14.3903099753        6.3457052966
  H        13.2478930949       15.6228094901        7.6568728231
  H        13.5320710951       13.8980530469        8.0349834509
