# Supplementary material for: Atomically precise surface chemistry of zirconium and hafnium metal oxo clusters beyond carboxylate ligands
Source: Chem Sci. 2024 Oct 7;15(42):17380–96. doi: 10.1039/d4sc03859b (PMC11457152; doi:10.1039/d4sc03859b)
Supplement: SC-015-D4SC03859B-s001 [file SC-015-D4SC03859B-s001.zip › DFT/Zr6_diMethPH_exchange/Zr6_diMethPH_5eq.xyz]

122
 i =      132, E =      -999.8680185214
 Zr         8.5030356329       10.8266604857       11.2042176703
 Zr        10.9367041489       10.8443936626        8.5923845740
  O         9.6910293576        9.4463905431       12.6078568079
  O         8.9865821752        7.2478200674       11.2394694471
  O         8.8787902676       10.8321293152        7.5844071635
  O         7.3424451947       10.7481872874        9.2682899575
  O         7.4132211182        8.8845127704       11.1685352674
  C         7.6861589571       10.7712875768        8.0367640372
  C         6.5592312961       10.7135065258        7.0228352592
  H         6.9244565789       10.9407549262        6.0163782538
  H         5.7587809097       11.4063311747        7.3116148715
  H         6.1260575552        9.7026331240        7.0301864722
  C         7.7830391886        7.6596657409       11.2161333558
  C         6.6798437233        6.6214817102       11.2267105498
  H         7.0751649577        5.6328583766       11.4802866006
  H         6.2222545601        6.5813885846       10.2272854836
  H         5.8908957511        6.9182934590       11.9290338976
 Zr        13.5147069643       10.8393212259       11.0430346193
  O        12.4590772664       12.2415854278       12.4724298067
  O        13.0306028388       14.4280278527       10.9946467927
  O        12.9428925632       10.9169763475        7.4911244494
  O        14.5878850793       10.8394732819        9.0588305668
  O        14.6025138204       12.7909076295       10.9914365828
  C        14.1640011962       10.8894222287        7.8524846648
  C        15.2198490355       10.9377159488        6.7663422259
  H        14.7833678577       10.7249905353        5.7853434324
  H        16.0285792117       10.2328043493        6.9955818239
  H        15.6637560602       11.9441381232        6.7502366907
  C        14.2337277847       14.0136694401       10.9428062488
  C        15.3332002080       15.0494978700       10.8246479512
  H        14.9183690381       16.0608756690       10.7760041151
  H        15.9328007240       14.8419303657        9.9275930657
  H        16.0110845334       14.9623045166       11.6850547048
 Zr        11.0230033135        8.3128167881       11.1501188721
  O        12.1218076203        9.7804986463       12.1580754140
  O        14.6002688065        8.8859680234       11.1511886021
  O        10.8442428761        8.9710967482        7.4185439450
  O        10.9185637844        7.1640916411        9.2882536326
  O        13.0326101231        7.2470063822       11.0834654554
  P        10.4514773108        7.5536378247        7.8731166775
  C         8.6591650636        7.3485775265        7.7494202224
  H         8.3249068738        7.5753073142        6.7296485907
  H         8.1859164263        8.0491763018        8.4490952052
  H         8.3798374925        6.3229725368        8.0199335654
  C        14.2361458618        7.6614878698       11.1190410540
  C        15.3384399754        6.6222308855       11.1467334614
  H        16.1556251652        6.9222839901       10.4791678759
  H        14.9527636557        5.6352326059       10.8724651499
  H        15.7536476711        6.5738699096       12.1641695709
 Zr        11.0091509053       13.4034019526       11.1301908751
  O        10.0085712617       11.9067817757       12.2133041317
  O         7.2528101455       12.6307230861       11.1666600465
  O        10.8434508340       12.7086583106        7.4145522478
  O        10.9254751283       14.5757171134        9.2214803566
  O         9.0553093957       14.5042736457       11.2506903809
  P        11.2783659610       14.1391722500        7.7891022339
  C        10.4484395483       15.2729950201        6.6483605571
  H        10.6951160389       15.0143837054        5.6112666409
  H        10.7501244378       16.3069982032        6.8556587903
  H         9.3635454713       15.1836771164        6.7879278217
  P         7.5709387170       14.1312058382       11.2568242152
  C         6.7649292125       14.9710933474        9.8637064287
  H         5.6956941466       14.7272019350        9.8353423125
  H         7.2300054967       14.6363816168        8.9269950629
  H         6.8980466584       16.0567150331        9.9497455517
 Zr        11.1098125536       10.8704343698       13.6614363495
  O        12.0465938553       11.9127697193       10.0218180396
  O        13.1927336950       10.8344648498       14.6674530952
  O        14.6794434539       10.8376144107       12.9519482314
  C        14.3731982041       10.8164196964       14.1936891701
  C        15.5285000452       10.7511258613       15.1730944544
  H        15.1933070815       10.9721939756       16.1913646797
  H        15.9554413827        9.7376365983       15.1478398483
  H        16.3238638399       11.4412257808       14.8652706691
  O         9.9383996096        9.7762481934       10.1045105250
  O         9.1158450455       10.9234855669       14.7500897308
  O         7.4371757727       10.8391155818       13.2026642228
  C         7.8887951206       10.8989830006       14.4002487722
  C         6.8465673384       10.9279143288       15.5025581527
  H         7.3128366553       11.0575812189       16.4838736385
  H         6.1272081499       11.7351400210       15.3105164759
  H         6.2777985848        9.9875037165       15.4847387188
  O         9.5988242737       12.2359599112        9.7740605818
  O        11.1622596399       12.7118243176       14.8354118874
  O        11.1597384593       14.5820105527       13.0261040872
  P        11.1457898513       14.2154625752       14.5155180345
  C        12.5911828002       14.9789983233       15.3026200474
  H        12.5894729480       14.7734654658       16.3802206716
  H        13.5061873322       14.5566628272       14.8668036994
  H        12.5876599586       16.0623935739       15.1295334198
  O        12.3750337138        9.4408233892        9.6841455739
  O        11.1644732297        9.0358437423       14.8378465542
  O        11.1578690556        7.1671609477       13.0332720153
  P        11.5865374507        7.6067999564       14.4430676695
  C        13.3777625356        7.4246534441       14.6123174649
  H        13.6938683745        7.7163790767       15.6211747392
  H        13.6666646460        6.3858317793       14.4106824582
  H        13.8589882914        8.0827215520       13.8779181421
  H         9.1871248370        8.8731676809       13.2059038055
  H        12.8832463717        8.8559612339        9.1006423870
  C        10.8401810571        6.4685559212       15.6333084030
  C        13.0535352772       14.3376982150        7.4993996138
  C        11.1856881722        6.3794689604        6.7093088401
  C         9.7073278166       14.9583892112       15.3226228788
  C         6.7657019773       14.7849796792       12.7421883365
  H         9.0583360406       12.7873727812        9.1869329745
  H        13.0692752611       12.7872380417       12.9905303509
  H         9.7482387206        6.5559426691       15.5675719536
  H        11.1298694440        5.4364938716       15.4007560202
  H        11.1574987659        6.7237000094       16.6518715000
  H         9.7639645041       14.8006626772       16.4068208141
  H         9.6584472881       16.0317114823       15.1021060402
  H         8.8044181878       14.4684729446       14.9405849475
  H        13.2978425665       14.0712088261        6.4639694204
  H        13.3536384627       15.3721942690        7.7060438429
  H        13.5868243900       13.6634081962        8.1805202712
  H        12.2779880447        6.4763017600        6.7524391842
  H        10.9075224024        5.3536208631        6.9799357357
  H        10.8485050593        6.5999757471        5.6890369144
  H         7.0995952086       14.1944511562       13.6039752005
  H         7.0267138741       15.8391310929       12.8943457413
  H         5.6773530432       14.6796304249       12.6518178645
