# Supplementary material for: Atomically precise surface chemistry of zirconium and hafnium metal oxo clusters beyond carboxylate ligands
Source: Chem Sci. 2024 Oct 7;15(42):17380–96. doi: 10.1039/d4sc03859b (PMC11457152; doi:10.1039/d4sc03859b)
Supplement: SC-015-D4SC03859B-s001 [file SC-015-D4SC03859B-s001.zip › DFT/Zr6_diMethPH_exchange/Zr6_diMethPH_6eq.xyz]

126
 i =      159, E =     -1008.2996411605
 Zr         8.5102981952       11.0122629511       10.9981188637
 Zr        10.9763605598       10.9681901212        8.4518901379
  O         9.6231875996        9.6167826834       12.3993696923
  O         8.9642111175        7.4063863646       11.0753272472
  O         8.9604065718       10.9960989168        7.4083175202
  O         7.4070640580       10.8393996056        9.0505337749
  O         7.4047125238        9.0511855297       11.0015752824
  C         7.7623148124       10.9016025256        7.8264563594
  C         6.6551522297       10.8478521177        6.7925271015
  H         7.0420455277       11.0662702722        5.7923713934
  H         5.8584944633       11.5530197075        7.0621429010
  H         6.2086643581        9.8430546421        6.7992807483
  C         7.7622203231        7.8258790465       11.0232669477
  C         6.6573896339        6.7900439982       10.9730320112
  H         7.0309248793        5.8045997350       11.2690007028
  H         6.2785504809        6.7309836645        9.9418600556
  H         5.8182579276        7.0992618229       11.6080201184
 Zr        13.5269765621       10.9865345325       10.9405680416
  O        12.4581197154       12.3998250618       12.3186956469
  O        13.1056640069       14.5860931290       10.8390122082
  O        12.9639309262       10.9949323332        7.3417545113
  O        14.5807122727       11.0052561200        8.9543543750
  O        14.6686303631       12.9367802574       10.9056434866
  C        14.1779691069       10.9976062733        7.7391510512
  C        15.2545038798       11.0164504775        6.6718315490
  H        14.8587826252       10.6674073537        5.7124428136
  H        16.1136824572       10.4126876867        6.9868540898
  H        15.6090794449       12.0508148804        6.5486943166
  C        14.3061188475       14.1613925655       10.8318473343
  C        15.4160753760       15.1879961231       10.7232581985
  H        15.0221413585       16.2043828996       10.8189312987
  H        15.9102107943       15.0761721458        9.7469755506
  H        16.1784268535       14.9957799444       11.4891057041
 Zr        10.9805431095        8.4372844893       11.0230661985
  O        12.0712736376        9.9360623288       12.0529693826
  O        14.7446089554        9.1345710715       10.9948455121
  O        10.8484671061        9.1150515496        7.3208131939
  O        10.8399866217        7.2558176199        9.1365631329
  O        12.8812533706        7.3212435297       11.0026582814
  P        10.4344208617        7.6873447319        7.7205279207
  C         8.6458015279        7.5008107155        7.5129161152
  H         8.3537851818        7.7681641061        6.4899909208
  H         8.1470787024        8.1766984742        8.2193831857
  H         8.3493862783        6.4674613365        7.7310842616
  P        14.3313725308        7.6954918803       11.3398487848
  C        14.6633637595        7.4120626701       13.0958645463
  H        15.7219613389        7.6038082484       13.3103139795
  H        14.4014412615        6.3849203510       13.3759081743
  H        14.0467289311        8.1186377810       13.6658200646
 Zr        11.0537881591       13.5560980467       10.9613040828
  O        10.0052179323       12.0756238836       12.0492724177
  O         7.2582970401       12.8599309860       10.9231833730
  O        10.9266012402       12.8040191473        7.2488659731
  O        11.0798790993       14.6682492035        9.0479060260
  O         9.1282233154       14.6723661592       11.0069625108
  P        11.4195802363       14.2160281319        7.6183221158
  C        10.6417054866       15.3791728165        6.4700119475
  H        10.8927780682       15.1139966837        5.4356310448
  H        10.9757511847       16.4019114528        6.6832121201
  H         9.5528185290       15.3258444612        6.5957394112
  P         7.6313869473       14.3466699537       11.0153670306
  C         6.8562729475       15.2165125338        9.6230913907
  H         5.7769116187       15.0218101232        9.6034984306
  H         7.2983774674       14.8534674331        8.6857484170
  H         7.0399495778       16.2953222842        9.7004782698
 Zr        11.0676638042       11.0249951489       13.5152467792
  O        12.0674678106       12.0570779857        9.8701016650
  O        13.1220689595       10.9924664045       14.5712332091
  O        14.6649986647       11.0707237105       12.8899906260
  C        14.3157231960       11.0112886593       14.1217893954
  C        15.4399580778       10.9469019637       15.1387983754
  H        15.0925956661       11.2715424155       16.1252841874
  H        15.7813393205        9.9038242469       15.2181259442
  H        16.2945893250       11.5465445773       14.8042934685
  O         9.9429574929        9.9301276124        9.9444040194
  O         9.0373379545       11.0910867752       14.5817177783
  O         7.4207565590       11.0095128834       12.9692481713
  C         7.8263133437       11.1085757336       14.1822642471
  C         6.7447046760       11.2520380723       15.2366171360
  H         7.1655974964       11.1869709551       16.2446006575
  H         6.2476515527       12.2247177646       15.1096279444
  H         5.9748677783       10.4833993263       15.0893982466
  O         9.6152383100       12.3952316107        9.6045809261
  O        11.1570984906       12.8746444297       14.6729427501
  O        11.1613440276       14.7449589823       12.8615962585
  P        11.1535080413       14.3780044309       14.3500853664
  C        12.6081669935       15.1283313150       15.1329444762
  H        12.6170132884       14.9082083444       16.2076507372
  H        13.5181902638       14.7117294191       14.6815391491
  H        12.6047737273       16.2140115403       14.9744531875
  O        12.3812498286        9.5392530940        9.6006855671
  O        11.0802978379        9.2080014740       14.7502696996
  O        11.0012218828        7.3272074115       12.9594065385
  P        10.8103582180        7.7290931657       14.4266983544
  C        11.8740291288        6.7120094462       15.4814355159
  H        11.6534501440        6.9195570114       16.5359103808
  H        11.7049307149        5.6488465741       15.2704091499
  H        12.9238239878        6.9564985922       15.2863075029
  H         8.9896106691        9.1102602241       12.9274587198
  H        12.9210525112        8.9406436479        9.0610377136
  C         9.1275939211        7.2894453270       14.9666010192
  C        13.2023033018       14.3530875279        7.3426410311
  C        11.2039254445        6.5447742152        6.5462891246
  C         9.7246844318       15.1306614010       15.1659741021
  C         6.8554175644       15.0342412370       12.5019944377
  C        15.4157135578        6.5669983570       10.4293076931
  H         9.0975407603       12.9489884266        8.9999243699
  H        13.0767949520       12.9338757037       12.8390671706
  H         8.3668439590        7.8388798748       14.3969668682
  H         8.9600046315        6.2158690918       14.8124804414
  H         9.0032793259        7.5366449860       16.0284980328
  H         9.7901124841       14.9759840070       16.2500803600
  H         9.6761324864       16.2032653347       14.9429550156
  H         8.8171124319       14.6410895344       14.7946542536
  H        16.4665390939        6.7817287825       10.6590215095
  H        15.1827407564        5.5265787500       10.6870684000
  H        15.2496948598        6.7118641894        9.3542302171
  H        13.4519902070       14.0368046325        6.3226554188
  H        13.5253116759       15.3881235519        7.5086818299
  H        13.7103743753       13.6986032455        8.0614041009
  H        12.2942450748        6.6304205833        6.6367491721
  H        10.9077887562        5.5129915031        6.7717679938
  H        10.9106099864        6.8005215993        5.5207505645
  H         7.1799731551       14.4400862253       13.3645724872
  H         7.1498179137       16.0806483757       12.6460702908
  H         5.7637769268       14.9604663501       12.4197257791
