# Supplementary material for: Atomically precise surface chemistry of zirconium and hafnium metal oxo clusters beyond carboxylate ligands
Source: Chem Sci. 2024 Oct 7;15(42):17380–96. doi: 10.1039/d4sc03859b (PMC11457152; doi:10.1039/d4sc03859b)
Supplement: SC-015-D4SC03859B-s001 [file SC-015-D4SC03859B-s001.zip › DFT/Zr6_diMethPH_exchange/Zr6_diMethPH_7eq.xyz]

130
 i =      314, E =     -1016.7329287697
 Zr         8.3298988496       11.0509994337       11.0902189656
 Zr        10.8345330395       10.9804014456        8.5633308453
  O         9.4476634677        9.6167517354       12.4688958778
  O         8.8890282458        7.3330633254       11.0774095635
  O         8.8226037006       11.0027232134        7.4916752700
  O         7.2447430437       10.9986412806        9.1202615042
  O         7.0928692440        9.2104455178       11.0900428452
  C         7.6165491608       10.9842036341        7.9008945496
  C         6.5331445752       10.9242412665        6.8412093425
  H         6.8051071010       11.5528539760        5.9848626803
  H         5.5640604791       11.2223694580        7.2542575901
  H         6.4568267993        9.8899413091        6.4743715694
  P         7.4712243434        7.7764525186       10.6844304063
  C         7.2193578915        7.5772515843        8.9050401910
  H         7.3873141588        6.5330107359        8.6156744567
  H         7.9412011159        8.2234422396        8.3897786980
  H         6.2013246098        7.8845896899        8.6365768854
 Zr        13.3600480182       10.9993618216       11.0955907815
  O        12.2367480913       12.3976447112       12.4707176349
  O        12.9421223458       14.5867133639       11.0010629095
  O        12.8734190627       10.9998112548        7.5006045912
  O        14.4846575342       11.0070457532        9.1213607387
  O        14.5038251722       12.9395992184       11.0724993266
  C        14.0850076319       11.0239514756        7.9050079970
  C        15.1682092021       11.0888173603        6.8450156218
  H        14.7681163387       10.8359853906        5.8580101160
  H        16.0000290335       10.4255993636        7.1124423761
  H        15.5698389067       12.1126144226        6.8148675179
  C        14.1427768735       14.1652269817       11.0207645351
  C        15.2461674655       15.2020739290       10.9541582936
  H        14.9115917002       16.1495525706       11.3904069003
  H        15.4930113742       15.3825191399        9.8970730618
  H        16.1509473320       14.8351742182       11.4511690694
 Zr        10.8412162383        8.4106810436       11.0897298032
  O        11.8941275244        9.9318864034       12.1423959322
  O        14.5787735913        9.1392140979       11.1540712058
  O        10.6876164144        9.1310323028        7.3384081511
  O        10.9020945579        7.2559585152        9.1372030202
  O        12.7804552230        7.2613187736       11.1606490270
  P        11.0458408340        7.6710209750        7.6680955850
  C        10.0238210641        6.5918633472        6.6313251626
  H        10.1911884462        6.8280338882        5.5732562393
  H         8.9662043186        6.7528321856        6.8665095215
  H        10.2776786900        5.5415668574        6.8204935543
  P        14.2006168410        7.6997748397       11.5404004659
  C        14.4792814418        7.4895830149       13.3156644274
  H        15.5181286416        7.7420962107       13.5614220151
  H        14.2602999593        6.4587052475       13.6181295195
  H        13.8060049340        8.1785889691       13.8411151864
 Zr        10.8808947401       13.5830651239       11.0854616425
  O         9.7845330925       12.1287948358       12.1521891812
  O         7.1501169432       12.8845000251       11.0874162040
  O        10.8403847698       12.8705281760        7.4092117739
  O        10.9200625741       14.7446263950        9.2051857120
  O         8.9620581987       14.7494846124       11.1659599134
  P        11.3199976110       14.2827382437        7.7921430931
  C        10.5935896419       15.4450801883        6.6092107175
  H        10.8809245344       15.1720537649        5.5864306685
  H        10.9286978710       16.4661031276        6.8293258599
  H         9.5002917224       15.4034025499        6.6942363356
  P         7.4980786255       14.3727300914       10.9220303396
  C         6.9968234472       14.9176943544        9.2587364460
  H         5.9366659430       14.6879896162        9.0936400457
  H         7.5854543063       14.4068258989        8.4858833487
  H         7.1644738552       15.9976090402        9.1578875491
 Zr        10.8540894366       11.0175591773       13.6139711629
  O        11.9020656705       12.0575758274       10.0194051669
  O        12.8834951539       10.9176592818       14.6610218840
  O        14.4926023618       11.0737800976       13.0491559944
  C        14.0935229371       10.9905208090       14.2644445072
  C        15.1759992432       10.9617309122       15.3264191342
  H        14.7581126091       11.1724571424       16.3160073456
  H        15.6324041568        9.9608826146       15.3398054771
  H        15.9700071431       11.6758155538       15.0762311097
  O         9.7813038222        9.9367006863       10.0237164840
  O         8.8744971321       11.0920538910       14.7317076824
  O         7.2570145468       11.0834761458       13.1197672162
  C         7.6598210365       11.1299824995       14.3300762888
  C         6.5960068968       11.2533879828       15.4053681409
  H         6.8974398893       10.7100926726       16.3083614217
  H         6.4944655591       12.3146440553       15.6778443587
  H         5.6272442621       10.8997858825       15.0372356470
  O         9.4610787481       12.4546948238        9.6932836926
  O        10.9938511927       12.8787700517       14.8173869070
  O        10.9994704732       14.7391440925       12.9698835565
  P        10.6650950375       14.3320037198       14.4189170417
  C        11.6016438673       15.4237794998       15.5173728822
  H        11.3704866419       15.1953987305       16.5649285238
  H        12.6734520264       15.2616410904       15.3457390720
  H        11.3625202232       16.4724693433       15.3025182672
  O        12.2318193005        9.5425694473        9.6991742051
  O        10.8384058915        9.2017070058       14.8345645321
  O        10.8397274542        7.3282134694       13.0379999177
  P        10.5916932730        7.7230014398       14.4974931125
  C        11.6241879687        6.7085062091       15.5859319472
  H        11.3674289549        6.9131420243       16.6328228415
  H        11.4686764307        5.6446796506       15.3680967495
  H        12.6786851342        6.9592416656       15.4267092488
  H         8.7859043984        9.0986611739       12.9515356827
  H        12.8788138632        8.9835517333        9.2429529737
  C         8.8939975517        7.2701863575       14.9795843037
  C        13.1122396279       14.4126121404        7.5825526613
  C        12.7404449493        7.3195370909        7.0964328469
  C         8.9154558791       14.6414175912       14.7548314151
  C         6.4291799829       15.3293616500       12.0287347777
  C        15.3635227810        6.5817619559       10.7152798009
  C         6.2999500999        6.6494956219       11.4835015827
  H         8.9804566293       12.9715977130        9.0298452139
  H        12.7908558530       12.9527835177       13.0416213937
  H         6.5990318294       15.0123650308       13.0638132270
  H         6.6528161708       16.3993564252       11.9375537435
  H         5.3776494512       15.1482010302       11.7734254288
  H         6.4002970862        6.7446836453       12.5721295508
  H         5.2727551883        6.9082818008       11.1983506747
  H         6.5156194146        5.6132863657       11.1957994112
  H        16.3951426495        6.8422994586       10.9816870099
  H        15.1569064322        5.5426960613       10.9996127478
  H        15.2400225230        6.6835283143        9.6294179851
  H         8.1513541973        7.8511760282       14.4177616120
  H         8.7246861866        6.2049776031       14.7775536345
  H         8.7474818692        7.4745283781       16.0477802442
  H         8.6958618637       14.4356438274       15.8095811887
  H         8.6544043785       15.6763740657       14.5045442002
  H         8.3369345240       13.9545973681       14.1249077906
  H        13.4693196235        7.9839954995        7.5775582539
  H        13.0025905791        6.2798172552        7.3290620779
  H        12.8043779324        7.4856239997        6.0133394461
  H        13.3928463834       14.1242939224        6.5622398477
  H        13.4365422054       15.4399595628        7.7890315751
  H        13.5919089969       13.7323832911        8.2968379738
