# Supplementary material for: Atomically precise surface chemistry of zirconium and hafnium metal oxo clusters beyond carboxylate ligands
Source: Chem Sci. 2024 Oct 7;15(42):17380–96. doi: 10.1039/d4sc03859b (PMC11457152; doi:10.1039/d4sc03859b)
Supplement: SC-015-D4SC03859B-s001 [file SC-015-D4SC03859B-s001.zip › DFT/Zr6_diMethPH_exchange/Zr6_diMethPH_8eq.xyz]

134
 i =      327, E =     -1025.1631121910
 Zr         8.3475168022       11.0603053302       11.1043428796
 Zr        10.8115540379       10.9863881510        8.5580683683
  O         9.4468901398        9.6259659073       12.4714285813
  O         8.8829734116        7.3326969803       11.1525640069
  O         8.8019593910       10.9952450761        7.4924519816
  O         7.2430197576       10.9993768481        9.1369230863
  O         7.0927818338        9.2124299055       11.1635484683
  C         7.6020577186       10.9802921259        7.9123489776
  C         6.4974552356       10.9200868770        6.8748733956
  H         6.8655774079       11.2417406424        5.8950985315
  H         5.6413437410       11.5267110069        7.1929706506
  H         6.1499485403        9.8795987811        6.7909753575
  P         7.4656051664        7.7782023372       10.7551204996
  C         7.2126642631        7.5731292852        8.9765466841
  H         7.4022771938        6.5325086912        8.6876330030
  H         7.9196559114        8.2335113077        8.4590790009
  H         6.1873583760        7.8589440800        8.7115429495
 Zr        13.3571453262       10.9515861575       11.1131456516
  O        12.2986966847       12.3988992702       12.4704971012
  O        12.9474689235       14.6584285573       10.9338117936
  O        12.8027484385       11.0007742667        7.4971346826
  O        14.4194496486       11.0013386955        9.1083493284
  O        14.6630199331       12.7241690081       11.2314419555
  C        14.0167673594       11.0116919994        7.8958162136
  C        15.0832159756       11.0597460455        6.8171606056
  H        14.7671812336       10.4815632748        5.9410483847
  H        16.0431349027       10.6991302242        7.2015186491
  H        15.2104088006       12.1033015589        6.4923592445
  P        14.3855125698       14.1651598831       10.7526683629
  C        15.4936576364       15.2611986503       11.6779155098
  H        15.3578884775       16.2992681797       11.3504600674
  H        16.5375479245       14.9585764545       11.5293749286
  H        15.2531859386       15.1923365928       12.7464874416
 Zr        10.8290421613        8.4134801099       11.0950343513
  O        11.8863033330        9.9234843703       12.1580121316
  O        14.5813878497        9.1284577347       11.1556422815
  O        10.6828776898        9.1311829895        7.3378451884
  O        10.8238755262        7.2563532507        9.1417325866
  O        12.7792561698        7.2584327263       11.0852496354
  P        10.9945302481        7.6637410010        7.6738819104
  C         9.9512720105        6.6120476165        6.6289001183
  H        10.1501885502        6.8279245814        5.5719017472
  H         8.8963422743        6.8203041425        6.8384445608
  H        10.1574878314        5.5548207637        6.8356011632
  P        14.1921522284        7.6798231556       11.5077900791
  C        14.4298836458        7.4332250399       13.2829428208
  H        15.4620085132        7.6776769280       13.5616839849
  H        14.1951334002        6.3982231273       13.5581822123
  H        13.7459915832        8.1158936873       13.8017250462
 Zr        10.9430789757       13.6014625021       11.0538515424
  O         9.8452054067       12.1323088289       12.1446216603
  O         7.1718117460       12.9456507848       11.0815988735
  O        10.7669509317       12.8001996065        7.3269760646
  O        10.9988246527       14.6723025167        9.1194522992
  O         9.0405639992       14.7517829575       11.0819816650
  P        10.7396835279       14.3000788696        7.6562622225
  C         9.1330664402       14.9789386395        7.1400829506
  H         8.9617077502       14.7722139923        6.0762600592
  H         9.1095316692       16.0611196622        7.3196436221
  H         8.3237553816       14.5144891474        7.7182671717
  P         7.6087414642       14.3658357353       11.4802156674
  C         6.4794184151       15.5343168241       10.6788620152
  H         5.4433748960       15.3169279717       10.9665236900
  H         6.5736850924       15.4318903893        9.5902583073
  H         6.7356335444       16.5627799479       10.9614887032
 Zr        10.8373974560       11.0446710127       13.6311015339
  O        11.9056227102       12.0497821677       10.0191614592
  O        12.7811282337       10.9975482868       14.7512245775
  O        14.4259088755       10.9100308327       13.1896686205
  C        14.0053974479       10.9182303386       14.3871218378
  C        15.0321518518       10.8264448806       15.5010666132
  H        14.8262308025       11.5866309068       16.2653763667
  H        14.9392591355        9.8472304972       15.9925048391
  H        16.0474890376       10.9399135579       15.1085015837
  O         9.7759883021        9.9349959425       10.0263709430
  O         8.8645450350       11.0885407413       14.7350347827
  O         7.2576627164       11.0906634143       13.1185456025
  C         7.6528664498       11.1254179532       14.3328781708
  C         6.5870511128       11.2263471227       15.4074957249
  H         6.8278982012       10.5584813796       16.2436011170
  H         6.5843745277       12.2518158077       15.8051563745
  H         5.5965600327       10.9993791488       15.0005890158
  O         9.4588821290       12.4547423066        9.6996055232
  O        10.7629839169       12.9461486260       14.8212561829
  O        10.9995198704       14.7514210879       12.9598386028
  P        11.1636930875       14.3781739461       14.4396975431
  C        12.8792346323       14.6971257476       14.9700075841
  H        12.9567153656       14.5569984588       16.0558612418
  H        13.5835503692       14.0034234075       14.4938258099
  H        13.1635877568       15.7238864491       14.7075082696
  O        12.2238982346        9.5370614393        9.7006057660
  O        10.7637744970        9.2017964980       14.8355655376
  O        10.8461898629        7.3276101611       13.0380226822
  P        10.5612925625        7.7201694508       14.4919981884
  C        11.5944145279        6.7267879565       15.6009113388
  H        11.3091608121        6.9223909293       16.6420483861
  H        11.4698395822        5.6600584664       15.3776612916
  H        12.6460705969        7.0025682977       15.4660488517
  H         8.7741730045        9.1196026231       12.9514477687
  H        12.8573320633        8.9645355667        9.2426339210
  C         8.8655761437        7.2272375058       14.9381785758
  C        11.9446559872       15.1469186923        6.6022073762
  C        12.6842072466        7.2604823471        7.1194898714
  C        10.2028052785       15.5314925342       15.4555659062
  C         7.3608122985       14.5770764744       13.2589143314
  C        15.3718682737        6.5792745644       10.6842705675
  C         6.2919975054        6.6536360293       11.5556672646
  C        14.8733587431       14.3327224292        9.0170682806
  H         8.8174088641       12.9848786885        9.2037716722
  H        12.9848975994       12.9024990823       12.9339935546
  H         8.0546573149       13.9033955559       13.7777543540
  H         7.5666743234       15.6142950741       13.5489480406
  H         6.3305852887       14.3087510440       13.5232176818
  H         6.3905231689        6.7492788898       12.6443614953
  H         5.2657554295        6.9142361055       11.2688940016
  H         6.5058950084        5.6167432362       11.2691368936
  H        10.3987968177       15.3385030811       16.5175962539
  H        10.4778874615       16.5648338259       15.2109257004
  H         9.1342331683       15.3887935905       15.2623087485
  H         8.1240151925        7.7761546192       14.3438074109
  H         8.7306125130        6.1546266422       14.7499405844
  H         8.6850846429        7.4453346177       15.9983944492
  H        13.4295553821        7.8870853182        7.6256163749
  H        12.9047147880        6.2083272208        7.3388314963
  H        12.7705788242        7.4418877231        6.0406128016
  H        11.7130331744       14.9578689463        5.5467195953
  H        11.9258932481       16.2258105880        6.7993214442
  H        12.9466736950       14.7597517244        6.8196278344
  H        16.3972822139        6.8372607476       10.9760808498
  H        15.1621244580        5.5353758859       10.9479462855
  H        15.2706617538        6.6984239546        9.5980570260
  H        14.7792657226       15.3785975399        8.7005754097
  H        15.9031108154       13.9838520985        8.8739468959
  H        14.1962677564       13.7102870646        8.4208394462
