# Supplementary material for: Atomically precise surface chemistry of zirconium and hafnium metal oxo clusters beyond carboxylate ligands
Source: Chem Sci. 2024 Oct 7;15(42):17380–96. doi: 10.1039/d4sc03859b (PMC11457152; doi:10.1039/d4sc03859b)
Supplement: SC-015-D4SC03859B-s001 [file SC-015-D4SC03859B-s001.zip › DFT/Zr6_diMethPH_exchange/Zr6_diMethPH_9eq.xyz]

138
 i =      112, E =     -1033.5845000553
 Zr         8.4770049285       11.0112460397       10.9464835358
 Zr        10.9779263559       10.9348298242        8.4125061378
  O         9.6092203218        9.5966719712       12.3886808052
  O         8.9629488966        7.2580067977       11.0774829026
  O         8.9550945019       10.8298346607        7.3476916291
  O         7.3468828831       11.0722178068        8.9502283814
  O         7.2488715419        9.2010327350       10.8412998384
  C         7.7437877360       10.9215671794        7.7449352018
  C         6.6661036188       10.8319635540        6.6793955817
  H         7.0621984312       11.1197342932        5.6997179692
  H         5.8032069417       11.4499360782        6.9529231589
  H         6.3182766473        9.7897784567        6.6179701259
  P         7.4981168661        7.7053669403       11.1010604205
  C         6.5204976724        6.7388315795        9.9190795894
  H         6.6530223779        5.6678441552       10.1173029819
  H         6.8404849394        6.9549554813        8.8956241395
  H         5.4609745730        7.0035285613       10.0224227118
 Zr        13.5427401776       10.9361851480       10.9614366154
  O        12.3892137816       12.3841738789       12.3107856964
  O        12.9641269652       14.6608479850       10.8400022250
  O        12.8743655784       11.0801268039        7.2491397520
  O        14.7428773564       11.0841449237        9.0526593084
  O        14.7487157119       12.8026551795       11.2274779432
  P        14.3415154726       10.8115783238        7.5992852131
  C        15.3911071331       11.8061345211        6.5005447884
  H        15.1713463335       11.5571499107        5.4548407363
  H        16.4482813123       11.6046432659        6.7131639855
  H        15.1992234358       12.8744228463        6.6513036075
  P        14.4472723349       14.2684523092       10.8731869845
  C        15.2921196373       15.3214192923       12.0870209877
  H        15.1663051332       16.3778903106       11.8188281720
  H        16.3599921903       15.0732122637       12.1232607637
  H        14.8547503009       15.1603959254       13.0800252741
 Zr        10.9535208618        8.3892960230       11.0334399318
  O        12.0651236689        9.8677758399       12.0535161691
  O        14.7423727279        9.0517524677       10.9161427143
  O        11.0037621968        9.0489731288        7.2534192892
  O        10.9151922558        7.2494044348        9.1257161644
  O        12.8712747959        7.2495107587       11.0077418153
  P        10.6394403476        7.6142902692        7.6614393260
  C         8.9061922107        7.3272942276        7.2337478591
  H         8.7598312720        7.4977196294        6.1600154950
  H         8.3070621498        8.0573755157        7.7907558650
  H         8.6033956102        6.3080596440        7.4999932399
  P        14.3342531405        7.6201905351       11.2919848768
  C        14.7498129120        7.3413140721       13.0294426279
  H        15.8209874161        7.5204285214       13.1842320649
  H        14.4906373847        6.3195143262       13.3300120934
  H        14.1801729000        8.0652786033       13.6241992415
 Zr        11.0274968323       13.5489156006       10.8976930608
  O         9.9508407795       12.0632173305       11.9849530356
  O         7.2556192240       12.8611282493       11.0007561305
  O        10.7603106482       12.7926530028        7.1724643565
  O        11.0789760509       14.6617001186        8.9584981430
  O         9.1177479448       14.6738302194       10.9172113498
  P        11.0425768230       14.2710919144        7.4753711597
  C         9.7701020052       15.2670385834        6.6464086110
  H         9.7463973068       15.0320198314        5.5751429878
  H         9.9772706594       16.3352528203        6.7869261916
  H         8.7876111130       15.0423287235        7.0795302688
  P         7.6218511290       14.3492603619       10.9637864100
  C         6.8093716334       15.0955279417        9.5199965878
  H         5.7211454346       14.9829669086        9.6035395201
  H         7.1367293724       14.5735427487        8.6117080458
  H         7.0692028585       16.1579652294        9.4377200718
 Zr        11.0316180027       11.0146727727       13.4817834980
  O        12.0636714932       11.9925536020        9.8670121932
  O        13.0347493374       11.0825075645       14.5852759953
  O        14.5891716046       10.8287285827       12.9539237796
  C        14.2291845004       10.9305804104       14.1731596931
  C        15.3332869168       10.8826622701       15.2127746345
  H        14.9200832007       10.9041873184       16.2258420363
  H        15.9362939005        9.9763400607       15.0680918634
  H        16.0069576157       11.7384552178       15.0660184695
  O         9.9329603341        9.8720774171        9.9284636841
  O         9.0365864220       11.0053617880       14.5804265768
  O         7.4178239901       11.0067317842       12.9672462010
  C         7.8241821564       11.0714132986       14.1764789074
  C         6.7573628212       11.2417643968       15.2431699021
  H         7.1218028306       10.9049365710       16.2194503607
  H         6.5081058585       12.3108338505       15.3198883060
  H         5.8403627314       10.7124812530       14.9591811345
  O         9.6131724960       12.3804728939        9.5354519815
  O        10.9977875619       12.8768398242       14.6602513322
  O        11.0027184740       14.7326983799       12.8087670455
  P        11.0006577796       14.3715613889       14.2995923430
  C        12.4531051096       15.1281003530       15.0884852686
  H        12.4012090472       14.9968370583       16.1765787670
  H        13.3603628683       14.6266233554       14.7281141771
  H        12.5111705891       16.1954750871       14.8428984974
  O        12.3866119966        9.5306786164        9.5977151377
  O        11.2307844575        9.2050857403       14.7444149773
  O        10.9252513777        7.2608701682       13.0340094060
  P        10.9341450641        7.7161110398       14.4984054624
  C        12.1101448881        6.7219564455       15.4567027855
  H        12.0364755812        6.9935772039       16.5169817103
  H        11.8790674122        5.6563821352       15.3333572451
  H        13.1324529919        6.9075365058       15.1145129527
  H         9.0319580914        9.0785620425       12.9680477048
  H        12.8888531403        8.8622175014        9.1080941076
  C         9.3420807283        7.3255566990       15.2935299754
  C        12.5884818934       14.7603672162        6.6696321831
  C        11.5887925535        6.4704506356        6.6229103457
  C         9.5800734708       15.1431749553       15.1188646410
  C         6.8550062903       15.1604939204       12.3902652165
  C        15.3788501093        6.4693329763       10.3571498566
  C         6.7291328756        7.2783852361       12.6952192059
  C        15.2383289774       14.6681864711        9.2950647161
  C        14.7958292370        9.1079069084        7.1357883045
  H         9.0694507420       12.8879473438        8.9147734844
  H        13.0219934318       12.8933220806       12.8396906249
  H         8.5848810695        8.0617136561       14.9993307802
  H         9.0036245680        6.3196013599       15.0186574950
  H         9.4565127027        7.3930038352       16.3829945510
  H         7.0724427765        7.9638807640       13.4782778432
  H         5.6404061750        7.3888270443       12.6129459208
  H         6.9766631867        6.2487883289       12.9804453870
  H         7.2048469519       14.6632337331       13.3018784440
  H         7.1312153354       16.2212003041       12.4261173746
  H         5.7641584682       15.0598606610       12.3327476959
  H        12.6580342130        6.5939888630        6.8356160914
  H        11.3030696237        5.4353045604        6.8474960027
  H        11.4094983153        6.6831638099        5.5619531052
  H        12.5039768410       14.6178801521        5.5853119024
  H        12.8260828859       15.8069849967        6.8940284600
  H        13.3862460479       14.1136155801        7.0475260371
  H        16.4385243127        6.6852198668       10.5408185680
  H        15.1546969118        5.4360996674       10.6499049251
  H        15.1730580745        6.5836909684        9.2855168058
  H        14.9644139994       15.6770280307        8.9653312338
  H        16.3277487156       14.5865564301        9.3950636256
  H        14.9023065234       13.9289008934        8.5612952104
  H        14.5526993508        8.9353130240        6.0798959302
  H        15.8695838092        8.9556247875        7.3028635728
  H        14.2489599844        8.3750908991        7.7404442913
  H         9.6786633278       15.0417379175       16.2066897425
  H         9.5053299674       16.2030307316       14.8474347354
  H         8.6702296104       14.6205945615       14.8024431126
