# Supplementary material for: Atomically precise surface chemistry of zirconium and hafnium metal oxo clusters beyond carboxylate ligands
Source: Chem Sci. 2024 Oct 7;15(42):17380–96. doi: 10.1039/d4sc03859b (PMC11457152; doi:10.1039/d4sc03859b)
Supplement: SC-015-D4SC03859B-s001 [file SC-015-D4SC03859B-s001.zip › DFT/Zr6_EthPH_exchange/Zr6_EthPH_10eq.xyz]

142
 i =      206, E =     -1041.8450998130
 Zr         8.4626318353       10.9365174272       10.8450212679
 Zr        11.0239195061       10.9611983293        8.3746207377
  O         9.6034156945        9.5266378110       12.3029565457
  O         9.1253618249        7.1708720179       10.8310878210
  O         9.0324702221       10.9137355562        7.2653336532
  O         7.4170242716       10.9947583136        8.8706446430
  O         7.3270095510        9.0422524287       10.6695540354
  C         7.8193718383       10.9281178959        7.6577053704
  C         6.7446615017       10.8451451029        6.5920049032
  H         7.1388635558       11.1471622309        5.6161204189
  H         5.8791789122       11.4562130729        6.8735737046
  H         6.4013816159        9.8020001256        6.5227951214
  P         7.6960200784        7.6290882309       11.1197797924
  C         6.5047430292        6.4454965189       10.4419300309
  H         6.8121666429        5.4505806351       10.7961225215
  H         6.6366714471        6.4490502164        9.3505372665
  C         5.0567040405        6.7747068219       10.8352446474
 Zr        13.5371326827       10.9815412650       10.9717186097
  O        12.3156251381       12.3837340634       12.3194887447
  O        12.8663421502       14.7364395507       10.9164532669
  O        12.9514007830       11.0840882062        7.2481644684
  O        14.7504208751       11.1696813441        9.1281176292
  O        14.6700145125       12.8820130849       11.2308047436
  P        14.3865350400       10.8016919868        7.6886251675
  C        15.5392546801       11.6153506649        6.5523039449
  C        15.3101860791       11.2271663054        5.0839905112
  H        16.5528390473       11.3591821814        6.8940795511
  H        15.4156446102       12.6974460715        6.7086371701
  P        14.2856134302       14.2373904306       10.6208737127
  C        15.4790931835       15.4851359115       11.1674951830
  H        15.1801190938       16.4345838147       10.6997217133
  C        16.9314886515       15.1110477810       10.8358654826
  H        15.3291830285       15.6064441845       12.2505909721
 Zr        11.0229470696        8.3608932543       10.8938307875
  O        12.0590199854        9.8639537628       11.9792741034
  O        14.7503172326        9.1270409850       10.9244667749
  O        11.0027568480        9.1258139433        7.1685687269
  O        11.0781328685        7.2517068866        8.9641485400
  O        12.9539514681        7.2506335232       10.8471521723
  P        10.6712394107        7.6795681624        7.5512658636
  C         8.9316527258        7.2988918269        7.2155352550
  H         8.7143549489        7.6864941404        6.2093943603
  H         8.3401250478        7.8935831236        7.9277670283
  C         8.6371524961        5.7959254119        7.3328524268
  P        14.3548681825        7.6915981309       11.2889892992
  C        14.6326437369        7.3499508911       13.0469755097
  H        15.6291926434        7.7469569402       13.2899892993
  C        14.5122432306        5.8525595814       13.3666901562
  H        13.8976803456        7.9518265587       13.6022329611
 Zr        10.9584649096       13.5404027048       10.9213438518
  O         9.8624828820       12.0474163924       11.9918015530
  O         7.2456388579       12.7937464727       10.9166966165
  O        10.9183670317       12.7987821379        7.1686822069
  O        10.9257647827       14.6677692659        8.9713912396
  O         9.0458151261       14.6709978538       10.9171620943
  P        11.3883054996       14.1972817504        7.5899494861
  C        10.8480931239       15.3963953123        6.3434068705
  H        11.2916856134       15.0810001059        5.3875943274
  H        11.3011216194       16.3612815708        6.6144250731
  C         9.3177572652       15.5036865611        6.2427773455
  P         7.6143500793       14.2420119887       11.2377808617
  C         6.4519173144       15.3611182527       10.4136679079
  H         5.4415064790       15.0323369473       10.6980183223
  H         6.5520413903       15.1744545193        9.3338378108
  C         6.6956816097       16.8383191970       10.7567738709
 Zr        10.9901935530       10.9450206692       13.4434300045
  O        12.0661225793       12.0568722231        9.8600087470
  O        12.9583208411       10.9969070307       14.5734457805
  O        14.5746022478       10.9079083983       12.9691127280
  C        14.1719156919       10.9268135298       14.1817010366
  C        15.2404619512       10.8451372810       15.2533740631
  H        14.8579489865       11.2063361435       16.2135780355
  H        15.5383747335        9.7924411577       15.3712203216
  H        16.1306513656       11.4070819836       14.9473070885
  O         9.9574984262        9.8631403733        9.8445760334
  O         9.0455146811       10.8359047273       14.5883577594
  O         7.2475116328       10.7604562196       12.7226176194
  P         7.6540263108       11.2638873217       14.1115425454
  C         6.4173685340       10.7338891312       15.3245016569
  C         6.6961730608       11.2665653169       16.7379445153
  H         5.4400535259       11.0654493204       14.9440287382
  H         6.4078887106        9.6339223793       15.3023874990
  O         9.6122352413       12.3797205943        9.5258856764
  O        10.9200169583       12.7926977505       14.6687426599
  O        10.9216854012       14.6687834405       12.8646054844
  P        10.5435637546       14.2234252696       14.2758962108
  C        11.2438879334       15.3794546183       15.4821369194
  H        10.9212556061       15.0331851922       16.4750378438
  H        12.3355165434       15.2482978086       15.4414448595
  C        10.8393029296       16.8378347389       15.2203070656
  O        12.4529544359        9.5501490709        9.5223886758
  O        11.1623004956        9.0494695039       14.5913122279
  O        11.0135406787        7.1706969268       12.7928231944
  P        10.7026646639        7.6400289372       14.2144676573
  C        11.3404696966        6.4542311080       15.4249499333
  C        10.9223760126        6.7977604072       16.8626809215
  H        10.9789116195        5.4625083786       15.1157938004
  H        12.4342569976        6.4423746790       15.3152878887
  H         8.9520221364        9.1489336456       12.9177182718
  H        12.9645766788        8.8887580964        9.0287046225
  H         9.2980470840        7.5679554503       14.4150392427
  H        12.8003714251       14.2345775076        7.5290006881
  H        11.3744059318        6.8417566369        6.6560276776
  H         9.1448240986       14.3812502215       14.4346741145
  H         7.3803439660       14.4735275570       12.6156452232
  H        15.2690801688        6.8351039790       10.6346449489
  H         7.4662526469        7.5403795614       12.5190477353
  H        14.4719976811       14.1642823924        9.2204799843
  H        14.6510549182        9.4212048608        7.4983281957
  H         7.5736699954       12.6760962089       14.1393064757
  H         9.7492176888       16.9668688839       15.2581213690
  H        11.2756854147       17.5076986791       15.9734386264
  H        11.1768957725       17.1652051709       14.2287897512
  H         8.8845644781       15.8193378788        7.2007460171
  H         9.0264718764       16.2383320634        5.4802854073
  H         8.8749962995       14.5373913254        5.9691603903
  H         8.8478782112        5.4365719401        8.3484041290
  H         7.5855539988        5.5798622666        7.0989509902
  H         9.2511485186        5.2091410110        6.6358822523
  H         9.8296045141        6.8184866978       16.9711532191
  H        11.3096144310        6.0530770274       17.5709922254
  H        11.3031820728        7.7843932622       17.1552985232
  H        14.2946387706       11.4914883705        4.7631208064
  H        16.0258113282       11.7388548566        4.4264405635
  H        15.4351937652       10.1470296711        4.9291671347
  H         6.6997647516       12.3646413835       16.7607996168
  H         5.9274550395       10.9259108957       17.4446418497
  H         7.6742863957       10.9251740713       17.0996509993
  H        17.0786663151       14.9854347713        9.7547751480
  H        17.6249026424       15.8926099781       11.1744223939
  H        17.2120253532       14.1663745755       11.3184428130
  H        15.2312706841        5.2571359167       12.7873915051
  H        14.7127552293        5.6581070709       14.4293631927
  H        13.5055934242        5.4843307193       13.1301163775
  H         4.7667119277        7.7663430098       10.4654600316
  H         4.3606331365        6.0332509432       10.4205952983
  H         4.9252903887        6.7764034787       11.9256743608
  H         7.7044078910       17.1482108392       10.4557101830
  H         5.9684009246       17.4848100380       10.2473849170
  H         6.6007413209       17.0228931827       11.8353423252
  H         9.0827534508       12.9499409540        8.9456480371
  H        12.8844621113       12.9469687655       12.8696098270
