# Supplementary material for: Atomically precise surface chemistry of zirconium and hafnium metal oxo clusters beyond carboxylate ligands
Source: Chem Sci. 2024 Oct 7;15(42):17380–96. doi: 10.1039/d4sc03859b (PMC11457152; doi:10.1039/d4sc03859b)
Supplement: SC-015-D4SC03859B-s001 [file SC-015-D4SC03859B-s001.zip › DFT/Zr6_EthPH_exchange/Zr6_EthPH_11eq.xyz]

146
 i =      168, E =     -1050.2563305675
 Zr         8.4100358349       11.0442941382       11.0036158532
 Zr        10.9697286503       11.0639236351        8.4288246528
  O         9.5517633633        9.6077578267       12.3919397706
  O         9.0541620593        7.2575549478       10.9128491600
  O         9.0496049900       10.9150209798        7.2582482364
  O         7.2448819395       11.0763321623        9.1266844247
  O         7.2498656253        9.1323932396       10.9143857550
  P         7.6566614568       11.3760980677        7.6856511466
  C         6.4165961236       10.6999901446        6.5509075895
  C         6.7030747741       11.0390275217        5.0806811234
  H         5.4428859017       11.0897753014        6.8820584053
  H         6.3962386027        9.6136378401        6.7214424042
  P         7.6427705417        7.7078909715       11.2947866537
  C         6.4224550134        6.5417172836       10.6385176340
  C         6.6769596990        5.0947786428       11.0854130857
  H         6.4491522277        6.6386249471        9.5434657200
  H         5.4378778949        6.9069350183       10.9656159215
 Zr        13.5471536957       11.0051912553       11.0132961720
  O        12.3843628614       12.3955013422       12.3932774727
  O        12.9439651588       14.7429135708       11.0771551551
  O        12.8758061395       11.2508141486        7.2661412094
  O        14.7344007305       11.0896430356        9.1224835243
  O        14.7472199266       12.8723431282       11.1587364859
  P        14.2937968611       10.8369777319        7.6752738012
  C        15.4842957252       11.6181023378        6.5539917333
  H        15.1546922004       11.3854731400        5.5309147808
  C        16.9313266154       11.1710029248        6.8101100548
  H        15.3677080593       12.7041622316        6.6859926541
  P        14.3313359055       14.2570211139       10.6486405536
  C        15.5706495911       15.4712801833       11.1689758778
  C        15.2751777708       16.8891800646       10.6581398522
  H        16.5442532541       15.0998159347       10.8172000206
  H        15.5974637452       15.4357380330       12.2681845452
 Zr        10.9623236758        8.4539201305       10.9633428971
  O        12.0522320881        9.9310606967       12.0470709372
  O        14.7416175483        9.1362685355       11.0767655507
  O        11.0782155318        9.2021672622        7.2476953769
  O        10.9960484547        7.3346143789        9.0458501873
  O        12.8748978423        7.3317082490       10.9232881159
  P        10.6275271626        7.7872619201        7.6281942537
  C         8.8657258969        7.5198361912        7.3005657491
  H         8.6628138545        7.9333942321        6.3020885308
  H         8.3206500412        8.1409555696        8.0267800868
  C         8.4810761337        6.0367577525        7.4068971122
  P        14.2815722459        7.7085166946       11.3969525964
  C        14.5313601482        7.3476172592       13.1548733398
  C        16.0021248962        7.4977418907       13.5721408353
  H        14.1529991446        6.3291303505       13.3253980044
  H        13.8771045632        8.0382647573       13.7076038003
 Zr        10.9989477817       13.5801801879       11.0356787230
  O         9.8668499130       12.1282268745       12.1355807293
  O         7.2496169095       12.9526644317       11.0845763088
  O        10.7697365202       12.9659553991        7.3243412483
  O        11.0033213922       14.8156868331        9.1343388975
  O         9.1198547287       14.7561241708       11.0756042291
  P        11.3701324311       14.3193627282        7.7328270643
  C        10.8835727397       15.5646648384        6.5107616921
  C        11.2800847392       15.1830023260        5.0765978499
  H        11.3414905402       16.5132473514        6.8272690634
  H         9.7954144812       15.6920262588        6.6102156008
  P         7.7090507634       14.3510898353       11.5009997336
  C         6.5220824050       15.5761325642       10.8903722718
  C         5.0830237550       15.2992203595       11.3507489181
  H         6.6032641657       15.5700370801        9.7932301561
  H         6.8815621286       16.5593899044       11.2278330298
 Zr        11.0307409164       10.9866214971       13.5375064251
  O        12.0617623835       12.1312511185        9.9320342117
  O        13.0195337575       11.0032111684       14.6615222518
  O        14.5916055390       10.9886122707       13.0263385065
  C        14.2235751567       10.9988818533       14.2471441105
  C        15.3179057704       10.9932343776       15.2975621599
  H        15.6237297319        9.9529067751       15.4834577935
  H        16.1972258767       11.5392698109       14.9370540880
  O         9.9325219614       10.0094732208        9.9420059499
  O         9.1248592439       10.8376599629       14.7491373218
  O         7.2533695342       10.9236398454       12.9516475347
  P         7.7402931500       11.3497952446       14.3407995226
  C         6.5218509103       10.8352089721       15.5790615919
  H         6.9113975315       11.1532144762       16.5572436369
  C         5.1185627672       11.3979335301       15.3074099133
  H         6.5212628482        9.7350319738       15.5812843663
  O         9.5472494699       12.4670039506        9.6236174341
  O        11.0010830678       12.8050100210       14.7594489319
  O        11.0044607819       14.6788335101       12.9626400247
  P        10.7005941271       14.2616781500       14.3987565050
  C        11.5669603336       15.3597196620       15.5496538040
  H        11.2939835877       15.0334385559       16.5642301454
  H        12.6408028359       15.1518644627       15.4298887163
  C        11.2501433388       16.8446301146       15.3159893834
  O        12.3921022862        9.6278282897        9.5547700387
  O        11.2391040561        9.1155821987       14.6714929721
  O        11.0029108096        7.2535689094       12.8704263808
  P        10.7606956744        7.7065008023       14.3089112275
  C        11.4659463082        6.5124163068       15.4738025448
  C        11.1474349715        6.8536518245       16.9372524785
  H        11.0754763760        5.5254089634       15.1852981767
  H        12.5498732644        6.4919940183       15.2910024478
  H         8.9326186379        9.2235247542       13.0350941905
  H        12.8753666601        8.9519318682        9.0518469948
  H         9.3689298683        7.6346921048       14.5832460984
  H        12.7762617752       14.2379247757        7.6074088090
  H        11.2747288424        6.8996494722        6.7389959163
  H         9.3319985549       14.5151080038       14.6608914078
  H         7.6070283212       14.4624006216       12.9091028805
  H        15.1800875464        6.8351297086       10.7431201857
  H         7.4975451337        7.5564038190       12.7005922491
  H        14.4090311985       14.2630263775        9.2357934985
  H        14.4457714437        9.4521446568        7.4104111197
  H         7.7255569052       12.7623814318       14.4217127028
  H         7.5647175305       12.7765149074        7.4708647613
  H         7.6755931188       10.6379157389        4.7682645086
  H         5.9287660944       10.6219263340        4.4228141452
  H         6.7264251852       12.1245657801        4.9148442670
  H        17.0460823697       10.0864436603        6.6803335910
  H        17.6230029224       11.6612407311        6.1118973458
  H        17.2410393196       11.4158221693        7.8339795952
  H         4.7457884059       11.0654762889       14.3303716638
  H         4.4081322374       11.0709010448       16.0785124206
  H         5.1184989132       12.4962466379       15.3053337896
  H        10.8077939171       14.2385493950        4.7782368742
  H        10.9770734732       15.9624695631        4.3646251067
  H        12.3663158913       15.0524796414        4.9800789398
  H         8.6805561749        5.6561437880        8.4170476330
  H         7.4151710198        5.8889215716        7.1849624326
  H         9.0486608697        5.4189556871        6.6974859993
  H        10.0645422798        6.8808914253       17.1186106158
  H        11.5765477348        6.1043452263       17.6158985124
  H        11.5526560042        7.8372645713       17.2062940119
  H        10.1775490122       17.0517235021       15.4304047644
  H        11.7855817838       17.4773706427       16.0366769416
  H        11.5410070134       17.1514419649       14.3033709629
  H         6.6504610338        5.0007692155       12.1794529274
  H         5.9137897514        4.4180568611       10.6781528511
  H         7.6616476517        4.7463886811       10.7486552328
  H        16.3519995574        8.5234758761       13.3975696121
  H        16.1348372169        7.2628080228       14.6370443755
  H        16.6553330260        6.8204960390       13.0049865593
  H        14.2994071913       17.2387420067       11.0183886551
  H        16.0435556007       17.5969183251       10.9974720946
  H        15.2553291828       16.9267486692        9.5607067218
  H         5.0034189112       15.2975388316       12.4462808426
  H         4.3949119912       16.0675275616       10.9730211189
  H         4.7391369285       14.3205893445       10.9927674765
  H        14.9512742339       11.4149416471       16.2395239902
  H         9.0644986453       13.1543892865        9.1359265035
  H        12.9586945907       12.9729553349       12.9219538908
