# Supplementary material for: Atomically precise surface chemistry of zirconium and hafnium metal oxo clusters beyond carboxylate ligands
Source: Chem Sci. 2024 Oct 7;15(42):17380–96. doi: 10.1039/d4sc03859b (PMC11457152; doi:10.1039/d4sc03859b)
Supplement: SC-015-D4SC03859B-s001 [file SC-015-D4SC03859B-s001.zip › DFT/Zr6_EthPH_exchange/Zr6_EthPH_12eq.xyz]

150
 i =      135, E =     -1058.6683878760
 Zr         8.4090043337       11.0198846889       11.0135688047
 Zr        10.9597110648       10.9978399256        8.4561105459
  O         9.6035042250        9.6057432792       12.4644766569
  O         9.0588846965        7.2558926286       11.0724103667
  O         9.0361567302       10.8358010883        7.3329087045
  O         7.1750505842       11.0790162620        9.1329069546
  O         7.2557434208        9.1257907206       10.8454196742
  P         7.6591428887       11.3831478786        7.7166069216
  C         6.4193867725       10.8282945800        6.5176676285
  C         6.7444113170       11.2560274941        5.0790551833
  H         5.4562117187       11.2352996263        6.8588507453
  H         6.3526000231        9.7348206483        6.6121098153
  P         7.6225171930        7.7181608638       11.3175443982
  C         6.4617593746        6.5229521357       10.6054805252
  C         6.7100396912        5.0858671764       11.0873103883
  H         6.5581053093        6.6066164010        9.5130928686
  H         5.4522760146        6.8763464711       10.8621912562
 Zr        13.5705626065       10.9793163608       11.0007299089
  O        12.3905615502       12.3905601611       12.3945406567
  O        12.8782864262       14.6742820877       10.9183534577
  O        12.8698020514       11.1650510028        7.2680420258
  O        14.7368162486       11.0802463303        9.1170033779
  O        14.7441702275       12.8765630819       11.0768769208
  P        14.2993750969       10.7978109302        7.6729366226
  C        15.4630433433       11.6025732900        6.5408813133
  H        15.1436774905       11.3404754052        5.5216279055
  C        16.9261125086       11.2177687344        6.8053559499
  H        15.3031136163       12.6853147944        6.6542306433
  P        14.3104248939       14.2536208111       10.5743743514
  C        15.4591846384       15.5016036707       11.2124174501
  H        15.1749881249       16.4610006474       10.7561456564
  H        16.4575109604       15.2381160355       10.8334473071
  C        15.4446104140       15.5833185072       12.7478288521
 Zr        10.9841754258        8.4263419067       11.0419325756
  O        12.0641739342        9.9339921216       12.0686864504
  O        14.7420112274        9.0543760293       11.0752888714
  O        11.0064995546        9.1163491925        7.3249159395
  O        10.9878710086        7.2592971834        9.1303202541
  O        12.8732308294        7.2520706748       10.9260499064
  P        10.5752176270        7.6986207556        7.7239842803
  C         8.8080327817        7.4333358683        7.4256788511
  C         8.4388555109        7.5879605153        5.9434394615
  H         8.2754858410        8.1572839493        8.0603215550
  H         8.5786958094        6.4272887498        7.8066530032
  P        14.3546569809        7.5761667687       11.1056911201
  C        15.0069681056        6.7675036652       12.5937543730
  C        16.5081135903        7.0133031720       12.8016686401
  H        14.7736589234        5.6973555919       12.4891139742
  H        14.4090278483        7.1385480151       13.4390681180
 Zr        10.9938591586       13.5506022418       11.0208150534
  O         9.8668262778       12.1257690965       12.1392297101
  O         7.2523272924       12.9488221449       11.0842890861
  O        10.7656467607       12.8735524096        7.2555677049
  O        10.9191138147       14.7336040248        9.0609145213
  O         9.1264825996       14.7499447853       11.0777073872
  P        11.3299248062       14.2386420357        7.6719047968
  C        10.8491472611       15.4726144026        6.4347675434
  H        11.1949686602       15.0949594537        5.4614009685
  C        11.3996891121       16.8740025442        6.7384145187
  H         9.7495592718       15.4701000876        6.4025923784
  P         7.7056407556       14.3540625310       11.4793134375
  C         6.5364831178       15.5703952088       10.8185117051
  C         5.0854056367       15.2971586957       11.2407941734
  H         6.6501894298       15.5500355428        9.7242431004
  H         6.8859595744       16.5578595839       11.1536674667
 Zr        11.0299999098       11.0090176042       13.5744898524
  O        12.0548871300       12.0659862531        9.9342061086
  O        12.9476741407       11.0894685679       14.7447770483
  O        14.7471771751       10.9961551096       12.8807527712
  P        14.3059553835       10.5639309866       14.2808011260
  C        15.5750253383       11.0517819488       15.4786482270
  C        15.2559494093       10.5891870360       16.9080662988
  H        16.5282228431       10.6401822285       15.1156587490
  H        15.6595692861       12.1468413651       15.4164231243
  O         9.9290525197        9.9451207846       10.0058561158
  O         9.1214530402       10.8397216783       14.7534652428
  O         7.2547458514       10.9200072670       12.9494873713
  P         7.7491874187       11.3735343081       14.3294503657
  C         6.5177553627       10.9175933296       15.5769466611
  H         6.9186582103       11.2426344274       16.5480958042
  C         5.1328187337       11.5198746052       15.2960286784
  H         6.4826288961        9.8184867059       15.6003371759
  O         9.5448447088       12.4004739845        9.6217017484
  O        10.9183299515       12.8758786556       14.7504781604
  O        11.0832262022       14.7455341486       12.9465993982
  P        10.6976274078       14.3410253150       14.3659427044
  C        11.5582574870       15.4070453039       15.5533953979
  C        11.1615048463       15.1297655112       17.0109340516
  H        12.6345394827       15.2447339461       15.3912262759
  H        11.3452287573       16.4449025289       15.2583245065
  O        12.3932633885        9.6013103371        9.6035288725
  O        11.2405663220        9.1232282130       14.7483828807
  O        11.0854078453        7.2533099119       12.9467273049
  P        10.8368111238        7.6943821674       14.3885541853
  C        11.6337296786        6.5329592310       15.5285995895
  H        11.3975680394        6.8789069569       16.5456418979
  C        11.2023935226        5.0767454445       15.2998260661
  H        12.7185500215        6.6588040830       15.3953387547
  H         8.9992997994        9.2124642088       13.1163293140
  H        12.8376714139        8.9262154957        9.0648657154
  H         9.4548040212        7.5283703311       14.6702861450
  H        12.7415301433       14.1946729267        7.5887502699
  H        11.2033118508        6.8192556489        6.8126881588
  H         9.3298399584       14.6444066041       14.5793409883
  H         7.5745461602       14.4969702236       12.8822310904
  H        15.0607640935        6.9313271977       10.0613232830
  H         7.3636355766        7.6288494157       12.7114287442
  H        14.4756671925       14.3082046716        9.1704113021
  H        14.4928996314        9.4144571753        7.4254731716
  H         7.7664431923       12.7868543730       14.3703866417
  H         7.6721741008       12.7904810516        7.5231343515
  H        14.2918958238        9.1507770477       14.3541268371
  H         7.7051359100       10.8397660127        4.7504403206
  H         5.9658248886       10.9165079986        4.3829285648
  H         6.8125660956       12.3486137367        4.9904691982
  H        17.0854761235       10.1372460529        6.6900670769
  H        17.5988693546       11.7264806267        6.1018360493
  H        17.2232956022       11.4887238268        7.8262906029
  H        15.1676737294        9.4959777620       16.9670517810
  H        16.0471584425       10.8936238946       17.6063889122
  H        14.3057160839       11.0151987192       17.2539354024
  H         4.7447240976       11.1772076218       14.3284901642
  H         4.4152168924       11.2354876903       16.0774443430
  H         5.1702196312       12.6172424332       15.2677863775
  H         8.9944034035        6.8816089035        5.3115317293
  H         7.3691406878        7.3967231834        5.7812011577
  H         8.6652414801        8.6035722353        5.5944528833
  H        12.4972901159       16.8769288728        6.7735158700
  H        11.0936134818       17.5924962254        5.9661434483
  H        11.0371825643       17.2335846417        7.7095358704
  H        11.3893309659       14.0924533017       17.2866696053
  H        11.6997062047       15.7963634516       17.6982368015
  H        10.0870897666       15.2889670314       17.1737470387
  H        11.4482822574        4.7510795501       14.2811688832
  H        11.7018645027        4.4030325719       16.0090553854
  H        10.1195525374        4.9519400949       15.4349011433
  H        16.7167317644        8.0857605478       12.9082799781
  H        16.8732988799        6.4966203053       13.6995136898
  H        17.0979254142        6.6476879309       11.9499623400
  H         6.6135493577        5.0038962158       12.1783802723
  H         5.9861070075        4.3911710401       10.6403530391
  H         7.7206040532        4.7524443531       10.8192839558
  H         4.9730249162       15.3156438807       12.3332197616
  H         4.4061433585       16.0546850349       10.8275938733
  H         4.7568235242       14.3103427389       10.8911516257
  H        15.7267988089       14.6194857487       13.1908814156
  H        16.1513821824       16.3429683369       13.1069393903
  H        14.4439912021       15.8490465502       13.1140021948
  H         9.0793394785       13.0952339677        9.1258567742
  H        12.9702904747       12.9453487540       12.9426603928
