# Supplementary material for: Atomically precise surface chemistry of zirconium and hafnium metal oxo clusters beyond carboxylate ligands
Source: Chem Sci. 2024 Oct 7;15(42):17380–96. doi: 10.1039/d4sc03859b (PMC11457152; doi:10.1039/d4sc03859b)
Supplement: SC-015-D4SC03859B-s001 [file SC-015-D4SC03859B-s001.zip › DFT/Zr6_EthPH_exchange/Zr6_EthPH_1eq.xyz]

106
 i =      198, E =      -966.0926400425
 Zr         8.4984271808       10.9922416817       10.8427469979
 Zr        11.0019366817       11.0045666247        8.3295736783
  O         9.6230978879        9.5956837202       12.2299668424
  O         9.0282460119        7.4201238617       10.7430540586
  O         9.0349161785       10.9931639434        7.2548246613
  O         7.4187710783       10.9895392147        8.8699301638
  O         7.4177947211        9.0359827709       10.8266312895
  C         7.8181803088       10.9339700320        7.6547928470
  C         6.7570192916       10.7780328298        6.5880636794
  H         7.0678852364       11.2718765438        5.6605808968
  H         5.7938534136       11.1635711941        6.9390458825
  H         6.6393704507        9.7051512625        6.3725219647
  C         7.8139466369        7.8208277839       10.7250440272
  C         6.7400258844        6.7673613122       10.5668010985
  H         7.1203616865        5.7781317152       10.8412748816
  H         6.4314332108        6.7433087477        9.5108525023
  H         5.8569517564        7.0302740499       11.1608139021
 Zr        13.5061113391       10.9989888233       10.8367707013
  O        12.3881459745       12.3876623313       12.2251519598
  O        12.9654267779       14.5819568477       10.8271260792
  O        12.9709273871       11.0081367951        7.2541679396
  O        14.5827192476       11.0109914331        8.8705753263
  O        14.5818638451       12.9687135214       10.8253246775
  C        14.1853187792       11.0733208459        7.6540755831
  C        15.2528460834       11.2424179480        6.5960509344
  H        14.8847552347       10.9227732391        5.6156564370
  H        16.1601449623       10.6946804785        6.8762090220
  H        15.5160742423       12.3095355215        6.5387441430
  C        14.1813339870       14.1836570343       10.7618889673
  C        15.2388405573       15.2519273802       10.5935381204
  H        15.2609172212       15.5537203181        9.5355145971
  H        16.2273944510       14.8711668569       10.8697589472
  H        14.9794761192       16.1405521398       11.1812420588
 Zr        11.0067100017        8.4729279221       10.8010194507
  O        12.0596913465        9.9327787116       11.8959715582
  O        14.5946774116        9.0482703493       10.8439334206
  O        10.9902893312        9.0482714256        7.2433771079
  O        10.9921703416        7.4115940279        8.8171763392
  O        13.0258298653        7.4088707211       10.7630660172
  C        10.9236671063        7.8261733754        7.6104404424
  C        10.7408007248        6.7841413938        6.5302078664
  H        11.1393820550        7.1415527740        5.5747769567
  H         9.6619453362        6.6056740107        6.4051613323
  H        11.2048860751        5.8365236846        6.8251294776
  C        14.2311830978        7.8221876577       10.8099754950
  C        15.3298961689        6.7817932086       10.8429697705
  H        16.1795565673        7.1072151449       10.2308148792
  H        14.9557702181        5.8081925049       10.5105497037
  H        15.6915025002        6.6867761123       11.8778519983
 Zr        10.9968161621       13.5024444674       10.8375168713
  O         9.9420212068       12.0558786670       11.8981149291
  O         7.4183929998       12.9661092170       10.8481459588
  O        11.0814415003       12.9668801334        7.2562664591
  O        11.0120141263       14.5820927564        8.8693318933
  O         9.0335637181       14.5812458658       10.8477164068
  C        11.1082416676       14.1840218287        7.6560611652
  C        11.2499911762       15.2421923971        6.5841800946
  H        12.1641103160       15.0501867358        6.0058651943
  H        11.2834504304       16.2443076205        7.0220917910
  H        10.4079054798       15.1657701661        5.8825173455
  C         7.8175123910       14.1807556361       10.9143790746
  C         6.7616863264       15.2499049080       11.0872094483
  H         5.7650554889       14.8570797321       10.8628038151
  H         6.9939500848       16.1172851666       10.4574061256
  H         6.7824935189       15.5927265732       12.1325726449
 Zr        11.0126402183       11.0030237838       13.3549031127
  O        12.0592660152       12.0583387876        9.7792848616
  O        13.0286068194       11.0718568884       14.4286225741
  O        14.5948343617       10.9928487043       12.7870480590
  C        14.2336414688       11.0344264336       14.0135817243
  C        15.3385029194       11.0335594881       15.0483825072
  H        14.9536793074       11.3170154320       16.0331539209
  H        15.7658297737       10.0217103625       15.1090178796
  H        16.1462188368       11.7069007529       14.7356535848
  O         9.9425734719        9.9406007030        9.7769542228
  O         9.0332396528       11.0163491612       14.4175199610
  O         7.4189803274       11.0095152694       12.8021104146
  C         7.8186450253       11.0729825522       14.0183048346
  C         6.7532665796       11.2353111639       15.0796583910
  H         7.0870103866       10.8090796448       16.0319075774
  H         6.5795852776       12.3115615652       15.2312464613
  H         5.8096123065       10.7852597576       14.7522606186
  O         9.6127224588       12.3890143636        9.4468769322
  O        10.9892796381       12.9679749807       14.4193190207
  O        10.9895094708       14.5822497695       12.8048401784
  C        10.9256484285       14.1840382717       14.0201594870
  C        10.7537430340       15.2468262246       15.0819875058
  H         9.6767679055       15.4364944333       15.2069832418
  H        11.1520357990       14.9043481106       16.0429586659
  H        11.2241545713       16.1854009497       14.7683072108
  O        12.3887689914        9.6109582348        9.4447954375
  O        11.0802675941        9.1197849431       14.5033491641
  O        11.0077530058        7.2622354771       12.6451477306
  P        11.4401517734        7.6903766242       14.0601290936
  C        13.2050306147        7.3803708406       14.3266920110
  C        13.6145714870        7.5675883223       15.7957196861
  H        13.4053133324        6.3606709209       13.9663504684
  H        13.7450823757        8.0713218744       13.6620128042
  H         9.0788350194        9.0263542781       12.7962644754
  H        12.9439145791        9.0598626319        8.8722560618
  H        10.7919087496        6.8172307779       14.9610411020
  H        13.0595191635        6.8910679568       16.4597302605
  H        14.6835335150        7.3552730088       15.9331877410
  H        13.4209331675        8.5957382963       16.1271085279
  H         9.0484180991       12.9518374911        8.8951254172
  H        12.9421417465       12.9561129085       12.7813044621
