# Supplementary material for: Atomically precise surface chemistry of zirconium and hafnium metal oxo clusters beyond carboxylate ligands
Source: Chem Sci. 2024 Oct 7;15(42):17380–96. doi: 10.1039/d4sc03859b (PMC11457152; doi:10.1039/d4sc03859b)
Supplement: SC-015-D4SC03859B-s001 [file SC-015-D4SC03859B-s001.zip › DFT/Zr6_EthPH_exchange/Zr6_EthPH_2eq.xyz]

110
 i =      203, E =      -974.5137005432
 Zr         8.4935729204       10.9897752851       11.0052665159
 Zr        10.9787273121       10.9923402537        8.4833159949
  O         9.6259799217        9.5507539249       12.3974333312
  O         9.0312131870        7.4172039372       10.9067048533
  O         8.9794880508       10.9112544042        7.4147550842
  O         7.4074002876       10.9888996347        9.0525729771
  O         7.4175019971        9.0308237665       10.9889646649
  C         7.7744120671       10.8903865544        7.8312866214
  C         6.6796809873       10.7310380173        6.7987987383
  H         7.0381566289       11.0134435460        5.8036467485
  H         5.7988552193       11.3185728806        7.0827938513
  H         6.3767420851        9.6734848853        6.7744979151
  C         7.8156083159        7.8169210164       10.8906783018
  C         6.7474661374        6.7570102845       10.7356339808
  H         7.0915894241        5.7990890084       11.1404712280
  H         6.5498583599        6.6204956775        9.6616146716
  H         5.8141507248        7.0768770578       11.2117501113
 Zr        13.4965348535       11.0060691433       10.9933877478
  O        12.3856129740       12.3890929113       12.3894728129
  O        12.9691969684       14.5827371348       10.9964872055
  O        12.9697560660       11.0100437680        7.4172155230
  O        14.5826990485       11.0103058748        9.0334667485
  O        14.5825275174       12.9663860005       10.9900292777
  C        14.1845766832       11.0568534570        7.8162889625
  C        15.2558277691       11.1863442578        6.7548149913
  H        14.8886332317       10.8333376250        5.7855053800
  H        16.1610246927       10.6464901826        7.0556497404
  H        15.5222023438       12.2497270106        6.6581111383
  C        14.1844865901       14.1840045261       10.9603347645
  C        15.2611413094       15.2474417271       10.9146347858
  H        14.8485770175       16.2073099195       10.5877844184
  H        16.0818679927       14.9275598320       10.2616557815
  H        15.6772487282       15.3708745710       11.9257003094
 Zr        11.0064673060        8.4667346946       10.9752426959
  O        12.0589418296        9.9326674493       12.0578340420
  O        14.5931218221        9.0485435860       11.0060687165
  O        10.9917169932        9.0455042121        7.4068550978
  O        10.9915331778        7.4107686812        8.9824311917
  O        13.0230231499        7.4087854352       10.9285796427
  C        10.9298442034        7.8225281672        7.7755932589
  C        10.7639493989        6.7831517157        6.6902465085
  H        11.2858322909        7.0940185028        5.7780759004
  H         9.6927275456        6.7048878188        6.4504004924
  H        11.1131845421        5.8034457015        7.0325972453
  C        14.2293211839        7.8235785318       10.9742687575
  C        15.3245914786        6.7793540540       11.0113843059
  H        16.2143682666        7.1377445404       10.4811657693
  H        14.9710715264        5.8303859461       10.5947027351
  H        15.6100520041        6.6109785237       12.0608852579
 Zr        10.9750457427       13.5218930360       11.0413327378
  O         9.9403246988       12.0459295666       12.0661799747
  O         7.4079462332       12.9463970000       11.0121668142
  O        10.9277038136       12.8838903261        7.3338875594
  O        10.9246204365       14.7375713691        9.1930709963
  O         8.9772300431       14.5830204675       11.1667252833
  P        11.4464708189       14.2486268490        7.8277762592
  C        11.0718681868       15.5013798294        6.5790502300
  C        11.6447791782       15.1591481976        5.1955016180
  H        11.4625779282       16.4547993102        6.9640470454
  H         9.9760713250       15.5965442490        6.5511911874
  C         7.7725092986       14.1639450602       11.1563891538
  C         6.6708398640       15.1869938577       11.3275576256
  H         6.2258233312       15.0597566666       12.3252055270
  H         5.8743262273       15.0063940151       10.5949418193
  H         7.0617905084       16.2048952153       11.2340868291
 Zr        11.0156538232       10.9911784787       13.5217674635
  O        12.0508663459       12.0712349853        9.9363259364
  O        13.0326577824       11.0761025122       14.5908415147
  O        14.5946839703       10.9927959790       12.9458816018
  C        14.2362776605       11.0346961184       14.1728946682
  C        15.3429798435       11.0270444869       15.2061097825
  H        14.9680114930       11.3452901274       16.1840821183
  H        15.7368489368       10.0035922357       15.2933136893
  H        16.1711217457       11.6661546826       14.8765877600
  O         9.9417405840        9.9384560600        9.9435902936
  O         9.0370415319       11.0080822330       14.5807803946
  O         7.4200220976       11.0067795759       12.9676945034
  C         7.8217430221       11.0677036693       14.1824023174
  C         6.7609632688       11.2341671274       15.2482503750
  H         7.0688889517       10.7425445801       16.1779047751
  H         6.6495534350       12.3084903162       15.4589645077
  H         5.7958119033       10.8521823146       14.8990158098
  O         9.6108497660       12.3959571841        9.6131366698
  O        10.9900127292       12.9504690585       14.5937816306
  O        10.9936939432       14.5883617059       13.0221034416
  C        10.9270374376       14.1732319914       14.2284622902
  C        10.7528544340       15.2108942938       15.3140285056
  H         9.6794438425       15.2910688584       15.5431829872
  H        11.2655641124       14.8980862409       16.2306626636
  H        11.1061927653       16.1906888082       14.9760453960
  O        12.3856013954        9.6122058168        9.6084123839
  O        11.1547182285        9.1260342892       14.6740038414
  O        11.0083969778        7.2560643400       12.8556447629
  P        11.4820610551        7.6853471983       14.2514572661
  C        13.2481733828        7.3558498927       14.4868080077
  C        13.6876194098        7.5485964771       15.9464634589
  H        13.4301920872        6.3313645919       14.1304280973
  H        13.7835711383        8.0364493385       13.8078498770
  H         9.0861925675        8.9757800406       12.9617993699
  H        12.9418976747        9.0597379865        9.0384973026
  H        10.8436605829        6.8350510043       15.1812473919
  H        12.8576521155       14.1921573037        7.8794166177
  H        13.1405823169        6.8801405525       16.6250967216
  H        14.7575162718        7.3297402613       16.0650434474
  H        13.5071640159        8.5799268631       16.2756066065
  H        11.2388711232       14.2086792770        4.8271548099
  H        11.3998194099       15.9443802347        4.4676553688
  H        12.7386814640       15.0651087006        5.2230569126
  H         9.0640777239       12.9623082144        9.0455721992
  H        12.9396237482       12.9468965841       12.9563155267
