# Supplementary material for: Atomically precise surface chemistry of zirconium and hafnium metal oxo clusters beyond carboxylate ligands
Source: Chem Sci. 2024 Oct 7;15(42):17380–96. doi: 10.1039/d4sc03859b (PMC11457152; doi:10.1039/d4sc03859b)
Supplement: SC-015-D4SC03859B-s001 [file SC-015-D4SC03859B-s001.zip › DFT/Zr6_EthPH_exchange/Zr6_EthPH_3eq.xyz]

114
 i =      145, E =      -982.9348361637
 Zr         8.4956572533       11.2380909415       11.0169357581
 Zr        10.9594993379       11.2760443398        8.4576029939
  O         9.6267888218        9.7891848909       12.3931589264
  O         8.9775365061        7.6532438358       10.9141282467
  O         8.8824430361       11.2430885357        7.4257854331
  O         7.3410565625       11.2413924743        9.1126078822
  O         7.4060062115        9.2908395432       10.9953735256
  C         7.6892979979       11.2285629659        7.8757337222
  C         6.5608673692       11.1739047409        6.8663327512
  H         6.9223291751       11.4136799811        5.8614604250
  H         5.7540977939       11.8546040336        7.1648838774
  H         6.1399008305       10.1575324899        6.8625612996
  C         7.7722717333        8.0668255960       10.9512740965
  C         6.6732611787        7.0251184152       10.9235593702
  H         7.0449658521        6.0582222956       11.2786870471
  H         6.3300036804        6.9039692913        9.8851526211
  H         5.8152408069        7.3602922626       11.5175222963
 Zr        13.4964031035       11.2401281853       10.9787532252
  O        12.3880902782       12.6302468546       12.3899297201
  O        13.0229577120       14.8343043981       11.0718357977
  O        12.9685050203       11.3378635287        7.4163153000
  O        14.5828426053       11.2569589470        9.0299385043
  O        14.5931605444       13.1941429727       10.9901777930
  C        14.1825038737       11.3477182326        7.8149884438
  C        15.2562702402       11.4870612688        6.7566860829
  H        14.8770442471       11.1849347266        5.7749597199
  H        16.1440199632       10.9064560404        7.0329947511
  H        15.5577444211       12.5439878702        6.7036411661
  C        14.2276851292       14.4191717214       11.0047817800
  C        15.3219235716       15.4657764474       10.9821212547
  H        14.9604804109       16.3898874347       10.5180015054
  H        16.2094298139       15.0839675951       10.4658880707
  H        15.6071517434       15.6986161346       12.0191014403
 Zr        11.0054661144        8.7021097635       10.9524467112
  O        12.0597585399       10.1735477089       12.0447833411
  O        14.5932001521        9.2981035971       11.0033835580
  O        10.9195503446        9.4515658943        7.2479893072
  O        10.9969596870        7.5728730105        9.0493024276
  O        13.0306459249        7.6555156825       10.9237682166
  P        10.5652911089        8.0095859421        7.6418611167
  C         8.8093166691        7.6724844174        7.3587096175
  H         8.5860380498        8.0248859603        6.3407766678
  H         8.2513360570        8.3187248278        8.0522732195
  C         8.4593851357        6.1891583189        7.5506277989
  C        14.2331894698        8.0709914011       10.9662864142
  C        15.3378429223        7.0361073294       10.9884059746
  H        16.1495929871        7.3378798835       10.3150362648
  H        14.9533517164        6.0478093332       10.7173908885
  H        15.7599683883        6.9914063388       12.0032388129
 Zr        11.0043788711       13.7680826333       11.0481176164
  O         9.9455810834       12.2911341128       12.0662250982
  O         7.4193492979       13.2081403322       11.0864184816
  O        10.9227761978       13.1888297141        7.3305183422
  O        11.0022001435       14.9922837528        9.2087229005
  O         9.0322524596       14.8231960739       11.1653763971
  P        11.4908039998       14.5287538304        7.8270259931
  C        11.1221625414       15.8120304300        6.6080518003
  C        11.6633018920       15.4811421906        5.2090791479
  H        11.5407602042       16.7498036733        7.0021651810
  H        10.0284738669       15.9315121857        6.6021837919
  C         7.8178051897       14.4200000385       11.1940683851
  C         6.7437618515       15.4782116074       11.3295007853
  H         5.9221576047       15.1053750097       11.9523462315
  H         6.3304773660       15.6905420505       10.3322275084
  H         7.1593695842       16.4046100827       11.7387766697
 Zr        11.0206343353       11.2336046082       13.5148704519
  O        12.0514530768       12.3153408616        9.9344776397
  O        13.0318495418       11.3193067273       14.5899607181
  O        14.5946071124       11.2364679069       12.9446843857
  C        14.2362731883       11.2791082198       14.1703547109
  C        15.3411686725       11.2737562605       15.2061313227
  H        14.9689730137       11.6168066295       16.1768436064
  H        15.7158561737       10.2452937580       15.3161929268
  H        16.1811346581       11.8915723591       14.8666882212
  O         9.9394334175       10.1868131152        9.9338790025
  O         9.0401381420       11.2511722943       14.5815796932
  O         7.4205439292       11.2492056701       12.9727986533
  C         7.8246278451       11.3139619065       14.1866826246
  C         6.7628800180       11.4903276387       15.2496851214
  H         7.1149680329       11.1168065747       16.2170772436
  H         6.5544091157       12.5660744818       15.3517535961
  H         5.8312048429       10.9976764138       14.9496586340
  O         9.6087425613       12.6529076945        9.6130415787
  O        10.9905784778       13.1912639714       14.5943449588
  O        10.9963599955       14.8327943973       13.0279302795
  C        10.9381567342       14.4155246260       14.2332764825
  C        10.8258596038       15.4483588120       15.3324508285
  H        10.0017140663       15.1784618113       16.0056663166
  H        11.7468161243       15.4366916351       15.9326471037
  H        10.6710668659       16.4485471207       14.9166738315
  O        12.3735692064        9.8554137678        9.5436761323
  O        11.1548856269        9.3595223187       14.6652176569
  O        11.0802109192        7.5031373372       12.8012605103
  P        11.5101552012        7.9311055263       14.2161009611
  C        13.2752223092        7.6197924083       14.4804641598
  C        13.6828578298        7.7911986629       15.9519923937
  H        13.4763513639        6.6040583773       14.1097384169
  H        13.8158334336        8.3178061054       13.8235578965
  H         9.0841105193        9.2259833240       12.9663162284
  H        12.9108166432        9.2887660451        8.9687843008
  H        10.8640756258        7.0551985415       15.1162736207
  H        12.9006409249       14.4359401773        7.8493694792
  H        11.2323267528        7.1584841571        6.7333832782
  H        13.1290485807        7.1053527940       16.6074888882
  H        14.7522648233        7.5803252761       16.0884433289
  H        13.4856407810        8.8146851900       16.2956732154
  H         8.6652191964        5.8711184767        8.5806047602
  H         7.3971440290        6.0078706705        7.3375246375
  H         9.0411490851        5.5454713193        6.8768827863
  H        11.2256078523       14.5496478432        4.8292462181
  H        11.4297349177       16.2867075396        4.5001561824
  H        12.7542869265       15.3559211948        5.2180241096
  H         9.0730424913       13.2337686649        9.0493918811
  H        12.9482771557       13.1835507933       12.9549461461
