# Supplementary material for: Atomically precise surface chemistry of zirconium and hafnium metal oxo clusters beyond carboxylate ligands
Source: Chem Sci. 2024 Oct 7;15(42):17380–96. doi: 10.1039/d4sc03859b (PMC11457152; doi:10.1039/d4sc03859b)
Supplement: SC-015-D4SC03859B-s001 [file SC-015-D4SC03859B-s001.zip › DFT/Zr6_EthPH_exchange/Zr6_EthPH_4eq.xyz]

118
 i =      124, E =      -991.3556064039
 Zr         8.4981288409       11.0027626520       11.0227047260
 Zr        10.9600238596       11.0222036531        8.4521018904
  O         9.6315374879        9.5954730781       12.3982710849
  O         8.9730915616        7.4100844524       10.9884571989
  O         8.8799628812       10.9968773500        7.4258476963
  O         7.3406128274       10.9972132896        9.1141577154
  O         7.4059255541        9.0512881036       10.9970447671
  C         7.6874081352       10.9895714185        7.8774315927
  C         6.5566476075       10.9564279222        6.8686869581
  H         6.9249086253       11.1695655349        5.8603546562
  H         5.7750260440       11.6705417416        7.1569211492
  H         6.0984484222        9.9566060873        6.8817450182
  C         7.7688141099        7.8257597658       10.9894436687
  C         6.6671031823        6.7867989656       10.9674877349
  H         7.0404574503        5.8159399355       11.3092314426
  H         6.3064223584        6.6782860631        9.9336706468
  H         5.8187378373        7.1192458577       11.5771317097
 Zr        13.5006684432       10.9992421667       10.9697934435
  O        12.3916429805       12.3928647662       12.3895247879
  O        13.0192059121       14.5876165110       10.9116169116
  O        12.9705295983       11.0899937917        7.4145467250
  O        14.5842200072       11.0073587846        9.0263973507
  O        14.5916548037       12.9497072109       10.9160247007
  C        14.1844468156       11.0908580831        7.8111731374
  C        15.2609013981       11.2091009489        6.7529646580
  H        14.8699752502       10.9394066484        5.7665381758
  H        16.1246702530       10.5877801019        7.0177906484
  H        15.6065976912       12.2531823406        6.7211741460
  C        14.2240176248       14.1727391583       10.8757460372
  C        15.3193863061       15.2171312528       10.8174009912
  H        14.9428325931       16.1500603302       10.3846730101
  H        16.1801389905       14.8388135357       10.2543880272
  H        15.6585640478       15.4273393075       11.8428913951
 Zr        10.9958188916        8.4666556932       10.9579004178
  O        12.0639361299        9.9300253310       12.0451194088
  O        14.5907972899        9.0472693018       11.0009887021
  O        10.9190155176        9.2041370223        7.2472588564
  O        10.9208340570        7.3290632077        9.0549849368
  O        13.0185822519        7.4108133557       10.9264371008
  P        10.5234526825        7.7720742752        7.6409316194
  C         8.7629249281        7.4757181856        7.3424718557
  H         8.5485450462        7.8462317995        6.3292454318
  H         8.2160634551        8.1224289696        8.0445944246
  C         8.3839077237        5.9968873662        7.5139652461
  C        14.2242334696        7.8232235724       10.9656412903
  C        15.3199266239        6.7783933166       10.9922724313
  H        16.1915020299        7.1250941350       10.4248205855
  H        14.9537888113        5.8211472876       10.6069025343
  H        15.6420111701        6.6348476016       12.0346261033
 Zr        10.9988952056       13.5383270316       11.0038062503
  O         9.9528118329       12.0624562808       12.0741146116
  O         7.4078415087       12.9503342083       11.0844125598
  O        10.9227454480       12.8843655633        7.2650769842
  O        10.9227626635       14.7372896062        9.1244057764
  O         8.9796604900       14.5869845975       11.1608671175
  P        11.4403939604       14.2517396312        7.7574712674
  C        11.0597122302       15.4966727779        6.5020991340
  C        11.6551141488       15.1550882405        5.1276286750
  H        11.4321407385       16.4575636096        6.8865246769
  H         9.9631721702       15.5749974123        6.4594923960
  C         7.7750165920       14.1717141701       11.1685948812
  C         6.6786981196       15.2138160632       11.2498735288
  H         5.8169074730       14.8211922798       11.8014029290
  H         6.3421060317       15.4482387132       10.2288590052
  H         7.0537915698       16.1361498570       11.7057629547
 Zr        11.0466391129       10.9884581674       13.5310170554
  O        12.0469861135       12.0689076624        9.9265078740
  O        13.1199634768       10.9943873453       14.5721680044
  O        14.6593016298       10.9963189147       12.8829968808
  C        14.3129085463       10.9898364166       14.1195509420
  C        15.4416068064       10.9600153548       15.1304369258
  H        15.0960253154       11.3043721966       16.1107077445
  H        15.7975033112        9.9236897973       15.2297033238
  H        16.2859159750       11.5632535835       14.7765880360
  O         9.9370184304        9.9428105069        9.9344862399
  O         9.0391811156       11.0075322281       14.5832943052
  O         7.4188118718       11.0051776543       12.9743269043
  C         7.8234857132       11.0415313027       14.1897940856
  C         6.7504087531       11.1370066681       15.2537812525
  H         7.1625387062       10.9288931480       16.2460658496
  H         6.3333651792       12.1547541716       15.2431854604
  H         5.9276414302       10.4497873580       15.0204974147
  O         9.6057686815       12.4112087913        9.6088937184
  O        11.0759400972       12.8622510667       14.7431811029
  O        11.0780242199       14.6752214526       12.8773018139
  P        10.5611453975       14.2241913449       14.2544352714
  C        10.9765172063       15.4918870749       15.4752014138
  H        10.5798703071       15.1427766611       16.4399416950
  H        12.0732698586       15.4898966162       15.5641874347
  C        10.4412199430       16.8820846847       15.0996449158
  O        12.3719880804        9.6073486947        9.5417985097
  O        11.1541737404        9.1163245721       14.6653902998
  O        11.0083392814        7.2621595474       12.8079320770
  P        11.4693951072        7.6770689778       14.2166163664
  C        13.2270849191        7.3231840860       14.4684175296
  C        13.6490878797        7.4982149639       15.9353457116
  H        13.3991518580        6.2996478810       14.1043395380
  H        13.7793208877        8.0028788300       13.8024667226
  H         9.0935918755        9.0189750374       12.9632254630
  H        12.9098791387        9.0407064542        8.9675412405
  H        10.8083932972        6.8216797305       15.1253409635
  H        12.8517179731       14.1981833107        7.8015318781
  H        11.1805313113        6.9038798998        6.7413499567
  H         9.1489263470       14.1990495576       14.2144137334
  H         9.3458552882       16.8852508534       15.0197282086
  H        10.7185472828       17.6245598311       15.8599127089
  H        10.8456060539       17.2095788294       14.1336605904
  H        11.2717100965       14.1941347735        4.7619054337
  H        11.4046962101       15.9298090286        4.3905829354
  H        12.7502331346       15.0815442461        5.1694036163
  H         8.5946157165        5.6565496953        8.5359209332
  H         7.3156059651        5.8412950932        7.3110044490
  H         8.9443210925        5.3525344996        6.8229529534
  H        13.0732850630        6.8429258196       16.6029985491
  H        14.7104228554        7.2487895599       16.0688249603
  H        13.4925460001        8.5336219053       16.2638878399
  H         9.0627400329       12.9880080645        9.0478727101
  H        12.9263474563       12.9694745827       12.9584497844
