# Supplementary material for: Atomically precise surface chemistry of zirconium and hafnium metal oxo clusters beyond carboxylate ligands
Source: Chem Sci. 2024 Oct 7;15(42):17380–96. doi: 10.1039/d4sc03859b (PMC11457152; doi:10.1039/d4sc03859b)
Supplement: SC-015-D4SC03859B-s001 [file SC-015-D4SC03859B-s001.zip › DFT/Zr6_EthPH_exchange/Zr6_EthPH_5eq.xyz]

122
 i =      154, E =      -999.7736765169
 Zr         8.6924981761       11.0707373565       11.5866563495
 Zr        11.1466252389       11.0865379235        9.0006395436
  O         9.8609318199        9.6799774570       12.9625851481
  O         9.1864969355        7.4992643971       11.5616410661
  O         9.1326591676       11.0703759618        7.9805891673
  O         7.5726036182       10.9964469143        9.6278812664
  O         7.5840483220        9.1238855110       11.5721068015
  C         7.9302317674       11.0189268202        8.4039259876
  C         6.8237577464       10.9773942493        7.3696154095
  H         7.2224068476       11.1248953212        6.3612573202
  H         6.0713894126       11.7424417717        7.6015254860
  H         6.3164573722       10.0035819204        7.4262763559
  C         7.9754640201        7.9030109707       11.5706577389
  C         6.8887313322        6.8476475988       11.5647978326
  H         7.2796985661        5.8838200235       11.9068636960
  H         6.5181676897        6.7294999539       10.5355769145
  H         6.0422736948        7.1705865314       12.1821665622
 Zr        13.7220583559       11.0812779305       11.4706656178
  O        12.6343725240       12.4714979580       12.9431855792
  O        13.2656862789       14.6688185192       11.4874306473
  O        13.1961746695       11.1663513561        7.9120550835
  O        14.8155916852       11.0852462281        9.5239282531
  O        14.8316138727       13.0282561928       11.4057638827
  C        14.4088336112       11.1625805958        8.3074911507
  C        15.4918429867       11.2548188872        7.2518376093
  H        15.0639119817       11.2209604620        6.2453819120
  H        16.2120864920       10.4374200621        7.3890403366
  H        16.0468837702       12.1936713172        7.3885975259
  C        14.4673276624       14.2528893153       11.4035869935
  C        15.5676847489       15.2902193472       11.3177520654
  H        15.1548891724       16.2848881057       11.1229783016
  H        16.2869036536       15.0072769068       10.5387836571
  H        16.1161388455       15.3072604217       12.2707681247
 Zr        11.2073076212        8.5452338495       11.5237854163
  O        12.2989285319       10.0160078642       12.5576002369
  O        14.8238568241        9.1219909155       11.4902035766
  O        11.1606932772        9.2059914454        7.8260978142
  O        11.1604393748        7.3446761815        9.6771262866
  O        13.2170520844        7.5004960139       11.4965918731
  P        10.7641976216        7.7827072719        8.2538458097
  C         9.0013337786        7.4864721251        7.9643847402
  H         8.7888056633        7.8384208027        6.9441883221
  H         8.4569982803        8.1488968021        8.6538786964
  C         8.6151131534        6.0129870996        8.1624289640
  C        14.4292980118        7.9029821608       11.5012881371
  C        15.5089220505        6.8414554216       11.5427558325
  H        16.3905588742        7.1695133805       10.9802488338
  H        15.1295488486        5.8875291874       11.1615632810
  H        15.8185334803        6.6975971151       12.5889387227
 Zr        11.2432858745       13.6244872933       11.5744917661
  O        10.1808543397       12.1447593748       12.6348095518
  O         7.4932232498       12.9447194635       11.5726332163
  O        11.0907011342       12.9522687653        7.8238409774
  O        11.2465313126       14.7562689153        9.6909023976
  O         9.3566704897       14.7590159841       11.6540969614
  P        11.7117655997       14.2740307082        8.3104256410
  C        11.3777955331       15.5643558351        7.0884153645
  C        11.8929869854       15.2068738991        5.6861386666
  H        11.8362366506       16.4868219306        7.4739208256
  H        10.2895275681       15.7253990664        7.0920885796
  P         7.9428471121       14.3282162482       12.0553984154
  C         6.7564482587       15.5709600205       11.4876360490
  C         5.3126871016       15.2580343555       11.9088291110
  H         6.8577976733       15.6201759980       10.3931901690
  H         7.1012257064       16.5388041786       11.8802598826
 Zr        11.2829419428       11.0582906478       14.0718495895
  O        12.2356797537       12.1478357460       10.4424000141
  O        13.3691359382       10.9966182927       15.0658094704
  O        14.9028278837       11.0763251295       13.3721524771
  C        14.5601819486       11.0253683063       14.6085685283
  C        15.6940894740       10.9823485692       15.6137331308
  H        15.3460474582       11.2801821463       16.6081698575
  H        16.0757646637        9.9519418759       15.6702544295
  H        16.5223298672       11.6185148277       15.2799491914
  O        10.1160631750       10.0154898593       10.4947718228
  O         9.2935684411       11.0881789577       15.1624317872
  O         7.6542736031       11.0858709922       13.5905233677
  C         8.0729443160       11.1096008127       14.7980133194
  C         7.0138969932       11.1549683994       15.8811442689
  H         7.4691600907       11.1988741751       16.8751874871
  H         6.3649529747       12.0266100007       15.7218294974
  H         6.3746874471       10.2647690391       15.8012646844
  O         9.7833699633       12.4809677590       10.1847479219
  O        11.3277055275       12.8710076253       15.3197942209
  O        11.3285046270       14.7515712550       13.5200680038
  P        10.9122031875       14.2940316713       14.9207503635
  C        11.5428395359       15.4631803424       16.1491341966
  H        11.2172449289       15.0929646634       17.1324296514
  H        12.6396068521       15.3801824214       16.1268959699
  C        11.0810470247       16.9059138001       15.8943230072
  O        12.5540827782        9.6873088273       10.0940213281
  O        11.3248919870        9.1948374244       15.2328189898
  O        11.2479932032        7.3428630525       13.3763433685
  P        11.6806218990        7.7624251707       14.7917604530
  C        13.4415067009        7.4379737928       15.0628755216
  C        13.8536933088        7.6447296743       16.5283429644
  H        13.6284034437        6.4105211957       14.7175071490
  H        13.9886075487        8.1117198235       14.3868335888
  H         9.3362461524        9.1082007535       13.5448595467
  H        13.0799315940        9.1263492823        9.5020806485
  H        11.0241878806        6.8951601361       15.6926374496
  H        13.1178643774       14.1352310266        8.3175532295
  H        11.4169136856        6.8950873412        7.3702502332
  H         9.5056319679       14.3921522353       15.0327122105
  H         7.8324327139       14.3603635438       13.4657951795
  H         9.9862333301       16.9889832306       15.9171132555
  H        11.4781070709       17.5840547961       16.6616639371
  H        11.4211836766       17.2588474176       14.9127636346
  H        11.4157998137       14.2913860038        5.3146338246
  H        11.6850329221       16.0178243575        4.9753423811
  H        12.9781353906       15.0381559044        5.6862605691
  H         5.2137040091       15.2034934420       13.0012441300
  H         4.6243748351       16.0369487453       11.5541076972
  H         4.9852734127       14.2946158203       11.4984575733
  H         8.8189804768        5.6916745327        9.1918342434
  H         7.5473052733        5.8580062417        7.9564804810
  H         9.1765590313        5.3531735971        7.4870569653
  H        13.2831119945        6.9942940851       17.2052119112
  H        14.9175306580        7.4113724989       16.6715588772
  H        13.6827854339        8.6841834799       16.8359732414
  H         9.2308008713       13.0713250905        9.6475465292
  H        13.1877196271       13.0461392699       13.4950030663
