# Supplementary material for: Atomically precise surface chemistry of zirconium and hafnium metal oxo clusters beyond carboxylate ligands
Source: Chem Sci. 2024 Oct 7;15(42):17380–96. doi: 10.1039/d4sc03859b (PMC11457152; doi:10.1039/d4sc03859b)
Supplement: SC-015-D4SC03859B-s001 [file SC-015-D4SC03859B-s001.zip › DFT/Zr6_EthPH_exchange/Zr6_EthPH_6eq.xyz]

126
 i =      171, E =     -1008.1881303448
 Zr         7.9234388763       10.9394825133       11.4077671044
 Zr        10.4052637657       10.9835778143        8.8903038901
  O         9.0482657399        9.5332488256       12.7984941993
  O         8.4034666618        7.3325096089       11.3292644106
  O         8.4014459597       10.9967406014        7.8189972683
  O         6.8386539419       10.8393019092        9.4548788698
  O         6.8378135737        8.9774971884       11.3361777354
  C         7.1995013243       10.9061515977        8.2323683293
  C         6.1043632346       10.8499802671        7.1875791682
  H         6.4469906138       11.2860636944        6.2433543727
  H         5.2023621225       11.3551477086        7.5516426175
  H         5.8445322418        9.7959056483        7.0083208213
  C         7.1996555953        7.7522956577       11.3391131009
 Zr        12.9442078707       10.9849338548       11.4213791793
  O        11.8130645323       12.3804802954       12.8018509712
  O        12.4544782734       14.5866836336       11.3980916525
  O        12.4013575315       11.0051247552        7.8283558451
  O        14.0120714386       11.0059615226        9.4467555198
  O        14.0225154746       12.9438806970       11.3950230648
  C        13.6130356193       11.0659494116        8.2312119490
  C        14.6793360774       11.2320555808        7.1683582029
  H        14.3588575504       10.7734239304        6.2263558222
  H        15.6342411930       10.8158372332        7.5071264715
  H        14.8241742371       12.3078210163        6.9873340720
  C        13.6577200174       14.1677505252       11.3558589026
  C        14.7606675075       15.2006774524       11.2544815626
  H        14.3634846209       16.2131530057       11.3752519764
  H        15.2432149422       15.1105053538       10.2707169854
  H        15.5319811193       14.9955784851       12.0080420215
 Zr        10.4271324096        8.3772003749       11.3844225125
  O        11.4952180083        9.8714660708       12.4603614509
  O        14.1757138809        9.1332969618       11.5639755028
  O        10.3540408346        9.1337338128        7.6623324784
  O        10.3523697312        7.2520875210        9.4621225944
  O        12.3750093229        7.2488454311       11.4115668259
  P         9.9459814628        7.7072534538        8.0544496605
  C         8.1807075408        7.4228369245        7.7633679552
  H         7.9616512149        7.8077167512        6.7564866156
  H         7.6387696837        8.0584021000        8.4791988918
  C         7.7998311852        5.9419046654        7.9127085419
  P        13.7977906324        7.7179853235       11.1080532953
  C        14.9911881082        6.5323739976       11.7779478605
  C        16.4416273063        6.8684026533       11.4003581626
  H        14.6873870357        5.5416231892       11.4092392560
  H        14.8488884787        6.5231569270       12.8684814528
 Zr        10.4324456481       13.5423147064       11.4301021080
  O         9.3684268305       12.0514891188       12.4752308878
  O         6.6809869570       12.7851853782       11.4017822741
  O        10.4301353418       12.8696126894        7.7357514889
  O        10.4359348502       14.7385274998        9.5463020452
  O         8.4841899703       14.6651850645       11.4901389860
  P        10.9801731186       14.2244225413        8.2056586958
  C        10.6670077208       15.4639358130        6.9254436659
  C        11.2456424987       15.0732054856        5.5569655412
  H        11.0865398710       16.4108158372        7.2958421947
  H         9.5758757866       15.5967891159        6.8804372596
  P         7.0841643197       14.1832649376       11.8804535076
  C         5.8575594305       15.3838199715       11.3041092534
  H         4.8744591953       15.0077050008       11.6233013295
  H         5.8718380878       15.3396568260       10.2048898527
  C         6.1241200961       16.8076732228       11.8144136050
 Zr        10.4564846609       10.9493119782       13.9280464304
  O        11.4864768750       12.0567393202       10.3465202402
  O        12.4801420880       10.9168383313       14.9850149800
  O        14.0849274717       11.0770813100       13.3696654866
  C        13.6907975194       10.9990840079       14.5854278522
  C        14.7731078295       10.9899175841       15.6465111735
  H        14.3743131313       11.3161772511       16.6127939830
  H        15.1488222018        9.9615619170       15.7557765377
  H        15.6165811871       11.6173942174       15.3363833020
  O         9.3736671764        9.8748654604       10.3428177898
  O         8.4629479863       11.0043023216       14.9888883615
  O         6.8481905367       10.9932971442       13.3760810768
  C         7.2489195487       11.0316582214       14.5918554000
  C         6.1745067211       11.1365707958       15.6548886429
  H         6.5716884705       10.8684021572       16.6391138261
  H         5.8138531038       12.1752410315       15.6902031649
  H         5.3177608821       10.5047731552       15.3913400158
  O         9.0382885201       12.3890707851       10.0248041164
  O        10.5090554568       12.7906311085       15.1574769241
  O        10.5091352009       14.6686730908       13.3572097385
  P        10.0683669997       14.2019241393       14.7501887591
  C        10.6489864264       15.3892874208       15.9857872339
  H        10.3034166482       15.0206492420       16.9628108691
  H        11.7471316676       15.3222982641       15.9923014674
  C        10.1719815800       16.8229553526       15.7085143005
  O        11.8175023339        9.5332347382       10.0102510987
  O        10.5025835498        9.1119364296       15.1417628245
  O        10.4256373460        7.2543943643       13.2875586466
  P        10.8571721545        7.6796462337       14.6999670598
  C        12.6184600484        7.3590274491       14.9713976751
  C        13.0307784140        7.5672552039       16.4363899952
  H        12.8051396860        6.3310792273       14.6273971618
  H        13.1613149163        8.0329514069       14.2919375994
  H         8.5111873791        8.9735953612       13.3813181931
  H        12.2891933003        9.0267346654        9.3289618275
  H        10.2026361321        6.8120683418       15.6024541965
  H        12.3890177081       14.1330120889        8.2824825684
  H        10.5855248997        6.8322539982        7.1476680953
  H         8.6581488030       14.2749607848       14.8274361939
  H         6.9679407845       14.2223894804       13.2907269876
  H        14.0145343018        7.6393658364        9.7073212593
  H         9.0756736628       16.8879994649       15.6958854517
  H        10.5334119019       17.5119666449       16.4836974656
  H        10.5363044660       17.1758113634       14.7355483191
  H         7.1073901505       17.1641503952       11.4824804964
  H         5.3607218387       17.5057174809       11.4451545895
  H         6.1071445420       16.8528405897       12.9116635030
  H         8.0285659660        5.5819790386        8.9240054037
  H         6.7277529021        5.7922397821        7.7268871462
  H         8.3475197617        5.3099128583        7.2004550913
  H        12.4706277762        6.9072944974       17.1127485231
  H        14.0980155879        7.3486059875       16.5775080764
  H        12.8457411586        8.6033238709       16.7474319079
  H        16.7291290607        7.8537942334       11.7880519861
  H        17.1351209715        6.1204143646       11.8075238400
  H        16.5802502247        6.8872185370       10.3109834961
  H        10.8091811850       14.1314278955        5.2013604364
  H        11.0425655190       15.8523932620        4.8100637284
  H        12.3344784896       14.9371185497        5.6032182290
  H         8.4889312781       12.9611174694        9.4643698873
  H        12.3554563929       12.9392917871       13.3804248306
  C         6.0950938393        6.7167028743       11.3810336320
  H         5.7889271663        6.5764060382       12.4286582693
  H         6.4443633907        5.7537230799       10.9942818607
  H         5.2193063802        7.0712918770       10.8254670232
