# Supplementary material for: Atomically precise surface chemistry of zirconium and hafnium metal oxo clusters beyond carboxylate ligands
Source: Chem Sci. 2024 Oct 7;15(42):17380–96. doi: 10.1039/d4sc03859b (PMC11457152; doi:10.1039/d4sc03859b)
Supplement: SC-015-D4SC03859B-s001 [file SC-015-D4SC03859B-s001.zip › DFT/Zr6_EthPH_exchange/Zr6_EthPH_7eq.xyz]

130
 i =      161, E =     -1016.6003739770
 Zr         7.9871191966       11.3420841861       11.4928152530
 Zr        10.4984410273       11.3975433055        8.9843687249
  O         9.1290345062        9.9416515214       12.8795251274
  O         8.6336767068        7.6528068117       11.5609177915
  O         8.4910083027       11.4064619724        7.9007331548
  O         6.9210387790       11.2490575140        9.5306910951
  O         6.7692576798        9.4666702487       11.4964656898
  C         7.2883441399       11.3323244415        8.3100613043
  C         6.1935646028       11.3218752020        7.2617972929
  H         6.5598444030       11.7335523583        6.3156852096
  H         5.3186264712       11.8768677638        7.6201748793
  H         5.8768988565       10.2822701546        7.0904117965
  P         7.2086655714        8.0393036904       11.1496130845
  C         6.8967686056        7.6885781989        9.3987287888
  H         7.2706164788        6.6722849210        9.2068239847
  H         7.5331422185        8.3831796645        8.8311125600
  C         5.4136979312        7.8418771680        9.0304761106
 Zr        13.0346995580       11.4017126661       11.5097284969
  O        11.8942027648       12.7878756765       12.8842584385
  O        12.5337598741       14.9949305644       11.4797004998
  O        12.5522755055       11.4160531658        7.9120606139
  O        14.1633930618       11.4155475443        9.5347076210
  O        14.1043032617       13.3553734587       11.4778006076
  C        13.7599742574       11.5038705215        8.3199161071
  C        14.8293630677       11.7346626850        7.2699042904
  H        14.4882672198       11.3995810183        6.2848180815
  H        15.7641140381       11.2389164315        7.5554688138
  H        15.0324916183       12.8149714044        7.2156046327
  C        13.7372230496       14.5794748724       11.4435765302
  C        14.8403625963       15.6150244153       11.3758225128
  H        14.4269042080       16.6228322623       11.2723632210
  H        15.5078555864       15.3858932691       10.5345685859
  H        15.4478989477       15.5552793947       12.2897730535
 Zr        10.5295816091        8.7766194682       11.4941344133
  O        11.5798112314       10.2804878271       12.5446684019
  O        14.2601962102        9.5390004875       11.6486917162
  O        10.4343574568        9.6061120936        7.7341826486
  O        10.4268665419        7.7235554076        9.5337338214
  O        12.4602558783        7.6523365848       11.4959500612
  P        10.7440895435        8.1506430052        8.1022151108
  C         9.9353598430        7.0418575503        6.9229388163
  H        10.2550268295        7.3679982480        5.9220745560
  H         8.8563337464        7.2434882946        6.9906564536
  C        10.2533388559        5.5607892187        7.1764732750
  P        13.8970563001        8.1088212950       11.2391817152
  C        15.0631681685        6.9469657884       11.9928798578
  C        16.5271459975        7.2776625071       11.6655413725
  H        14.7771697726        5.9441217319       11.6431182490
  H        14.8759400040        6.9707009845       13.0763592449
 Zr        10.5081226751       13.9471581679       11.5165688342
  O         9.4480437478       12.4587285592       12.5569581562
  O         6.7621453553       13.1927545926       11.4832566304
  O        10.5143664517       13.2753879692        7.8180320295
  O        10.5170855135       15.1453722879        9.6286092828
  O         8.5651051099       15.0730973755       11.5719916287
  P        11.0631316711       14.6315443000        8.2892944650
  C        10.7488285281       15.8713140044        7.0092601478
  C        11.3250869608       15.4802578031        5.6399133723
  H        11.1696375627       16.8178165508        7.3793614584
  H         9.6577377356       16.0053659286        6.9663942368
  P         7.1581161048       14.5981863477       11.9453659168
  C         5.9442204966       15.7904205011       11.3256728840
  H         4.9543339746       15.4210869492       11.6314732776
  H         5.9803793319       15.7280181622       10.2278010089
  C         6.2036021469       17.2218919212       11.8179406366
 Zr        10.5297948282       11.3539489863       14.0132565718
  O        11.5725174869       12.4660607071       10.4294872538
  O        12.5626974398       11.3253322088       15.0671020896
  O        14.1675324642       11.4846456487       13.4523608881
  C        13.7721720506       11.4087946922       14.6691238080
  C        14.8533495623       11.4026591843       15.7314765859
  H        14.4624425944       11.7771728250       16.6837342843
  H        15.1906481143       10.3663651131       15.8834299896
  H        15.7185550522       11.9889285560       15.4023101622
  O         9.4625390795       10.2770899878       10.4299203712
  O         8.5466567821       11.4121644371       15.0729446740
  O         6.9298149032       11.4086966256       13.4658621886
  C         7.3309155952       11.4328433492       14.6790591798
  C         6.2532681797       11.4930869965       15.7426169628
  H         6.6828444658       11.3997261697       16.7446224124
  H         5.7169007768       12.4487942879       15.6579329095
  H         5.5166000875       10.6986056787       15.5648501007
  O         9.1195742546       12.7957716824       10.1077695219
  O        10.5905112202       13.1986638477       15.2391768054
  O        10.5903491357       15.0760339193       13.4393810794
  P        10.1270176793       14.5998340066       14.8226247201
  C        10.6508314161       15.8008237662       16.0703204477
  H        10.2982213192       15.4188165659       17.0396536903
  H        11.7501163378       15.7695653710       16.0978493395
  C        10.1321131604       17.2188913237       15.7871964711
  O        11.9597618593        9.9502459455       10.0952600725
  O        10.5860686741        9.5360734684       15.2373826911
  O        10.5195604552        7.6601779480       13.4366760943
  P        10.9425677989        8.0948221872       14.8405005663
  C        12.7008890610        7.7789806066       15.1463853456
  C        13.0915205766        8.0063068091       16.6144838149
  H        12.8945561069        6.7465452659       14.8200855250
  H        13.2542603351        8.4455662221       14.4682421365
  H         8.5844263046        9.3544490401       13.4283605867
  H        12.5680792764        9.5401385723        9.4608469249
  H        10.2795031711        7.2486569442       15.7574783652
  H        12.4718048492       14.5405299681        8.3662747365
  H        12.1263494865        7.9241473427        7.8694560250
  H         8.7143115042       14.6426018000       14.8682212474
  H         7.0159585853       14.6615800987       13.3523304503
  H        14.1631843148        7.9747467810        9.8500636217
  H         6.3343215136        7.1632347749       11.8319867155
  H         9.0346499211       17.2474118906       15.7532516201
  H        10.4551174541       17.9173183672       16.5709098044
  H        10.5034270465       17.5868614896       14.8224746280
  H         7.1946709828       17.5707746406       11.5011478448
  H         5.4499335425       17.9155739872       11.4214261344
  H         6.1636925927       17.2850198876       12.9137395731
  H         5.0725700538        8.8688825376        9.2147586711
  H         5.2444513098        7.6048773200        7.9711146759
  H         4.7786844533        7.1669251000        9.6205138062
  H         9.9238058075        5.2545627986        8.1774219276
  H         9.7528720734        4.9219466841        6.4363782046
  H        11.3313069429        5.3615870672        7.1081020660
  H        12.5163106954        7.3597635871       17.2912001442
  H        14.1550612663        7.7840186375       16.7771853928
  H        12.9070835448        9.0479314048       16.9072715671
  H        16.7936726527        8.2771046108       12.0319587335
  H        17.2051569619        6.5474236415       12.1273059722
  H        16.7126683591        7.2609046805       10.5831067339
  H        10.8870341813       14.5388383570        5.2852473416
  H        11.1218134081       16.2596206206        4.8931938072
  H        12.4138584411       15.3427312054        5.6849599745
  H         8.5770354466       13.3683829426        9.5415371705
  H        12.4274467096       13.3493977575       13.4687614161
