# Supplementary material for: Atomically precise surface chemistry of zirconium and hafnium metal oxo clusters beyond carboxylate ligands
Source: Chem Sci. 2024 Oct 7;15(42):17380–96. doi: 10.1039/d4sc03859b (PMC11457152; doi:10.1039/d4sc03859b)
Supplement: SC-015-D4SC03859B-s001 [file SC-015-D4SC03859B-s001.zip › DFT/Zr6_EthPH_exchange/Zr6_EthPH_8eq.xyz]

134
 i =      153, E =     -1025.0158865637
 Zr         8.1020481231       11.0286573138       11.1257532376
 Zr        10.6288687530       10.9993005698        8.5983564196
  O         9.2101641066        9.6160375219       12.5339364380
  O         8.6494399420        7.3319780439       11.1572942016
  O         8.6370026430       10.9937021231        7.5065152974
  O         7.0222940162       10.9978541311        9.1188992582
  O         6.8495174644        9.2128765528       11.0868462176
  C         7.4226454760       10.9828356100        7.9059782036
  C         6.3503179438       10.9270462031        6.8352355318
  H         6.7249028480       11.3324980064        5.8892645143
  H         5.4510512923       11.4597333666        7.1648469225
  H         6.0736089012        9.8747767303        6.6709105958
  P         7.2336103725        7.7637490634       10.7654804415
  C         6.8874427333        7.3835174755        9.0269306264
  C         7.0105741790        5.8834368516        8.7220377925
  H         7.5928530745        7.9844278446        8.4334774664
  H         5.8785568179        7.7677419064        8.8164995062
 Zr        13.1715143823       10.9643752811       11.1345456658
  O        12.0468435896       12.3986441595       12.4825471261
  O        12.6264233570       14.6681591280       11.0815691096
  O        12.6355898072       11.0075791027        7.5035195632
  O        14.2519490495       11.0083167709        9.1196256707
  O        14.4224634140       12.7899988414       11.2337831809
  C        13.8480965196       11.0763787531        7.9069809667
  C        14.9138672531       11.2579524873        6.8432395227
  H        14.5741409444       10.8602854093        5.8808086759
  H        15.8545281190       10.7905643361        7.1552413411
  H        15.1015249649       12.3349800398        6.7179534218
  P        14.0280601737       14.1774901283       10.7105525294
  C        15.2504941542       15.3918019634       11.2650997008
  C        14.9919675466       16.7980811322       10.7036462778
  H        16.2366066591       15.0039326365       10.9701289685
  H        15.2223145884       15.3841749933       12.3648666830
 Zr        10.6083324776        8.4105264373       11.1275743852
  O        11.6601896870        9.9333220161       12.1479831315
  O        14.4091395670        9.1201155602       11.1631925747
  O        10.5881221711        9.1322434700        7.4075882092
  O        10.5814126254        7.2495159238        9.2113432059
  O        12.5529737702        7.2571262151       11.1712154371
  P        10.9064916730        7.6837309981        7.7813092506
  C        10.1344180878        6.5616992147        6.5895805306
  H        10.4150872834        6.9313689403        5.5922781221
  H         9.0471732428        6.6972975513        6.6834979816
  C        10.5428394167        5.0955753981        6.7948513178
  P        13.9839538253        7.6828794494       10.8311586014
  C        15.1655256000        6.5248348991       11.5671175870
  H        16.1657898152        6.8723967352       11.2696046857
  C        14.9157607257        5.0675868340       11.1517135912
  H        15.0972440036        6.6532953144       12.6571927688
 Zr        10.6630916986       13.5851572079       11.1088394551
  O         9.5430925941       12.1410485248       12.2106140710
  O         6.9203846151       12.8732783831       11.0810972625
  O        10.5985482855       12.8668619071        7.4063969148
  O        10.6765557900       14.7454476156        9.2058598022
  O         8.7267823730       14.7463482638       11.0861464858
  P        11.1016075067       14.2549417203        7.8171890476
  C        10.5860638764       15.4670684105        6.5760307271
  H        10.9179899246       15.0799462753        5.6015069746
  C        11.1321184800       16.8760008491        6.8526222280
  H         9.4860660460       15.4543653528        6.5643182072
  P         7.3342034763       14.2832163117       11.5202189777
  C         6.0987848763       15.4676822537       10.9301245020
  H         5.1204783631       15.0983176453       11.2711061665
  H         6.0991267786       15.3959814369        9.8323471212
  C         6.3691848838       16.9040472205       11.4021938430
 Zr        10.6215491226       11.0276224261       13.6384112028
  O        11.7336424523       12.0701395232       10.0286779422
  O        12.6308429079       10.9916668156       14.7375334088
  O        14.2457025002       10.9124935302       13.1271656506
  C        13.8436457273       10.9324706913       14.3402344761
  C        14.9206288690       10.8688614786       15.4064246401
  H        14.5107162203       11.1057609482       16.3932565389
  H        15.3409920361        9.8527599142       15.4254298536
  H        15.7414796535       11.5509341237       15.1517814814
  O         9.6014554743        9.9437083618       10.0914210314
  O         8.6302973579       11.0897369443       14.7385003672
  O         7.0159967842       11.0866564863       13.1209956834
  C         7.4176610073       11.1237497629       14.3351933126
  C         6.3374307998       11.2155768493       15.3961535584
  H         6.7615567509       11.1066345152       16.3990701033
  H         5.8351776728       12.1899061594       15.3140559393
  H         5.5741993349       10.4475578773       15.2155618419
  O         9.2774799915       12.4472457901        9.7197080970
  O        10.6748420006       12.8727287124       14.8336508368
  O        10.6738936606       14.7448878378       13.0275058393
  P        10.2384127685       14.2828194002       14.4220944256
  C        10.8279120178       15.4700446690       15.6545752185
  H        10.4893705389       15.1003818679       16.6336437156
  H        11.9259291595       15.4031554884       15.6529584302
  C        10.3485534049       16.9038411301       15.3830185582
  O        12.0563583863        9.5408839911        9.7019660113
  O        10.5957037765        9.2029144669       14.8376028494
  O        10.5960159634        7.3266360183       13.0403032938
  P        10.9644713807        7.7623946833       14.4628163845
  C        12.7065226109        7.4223724199       14.8249677047
  H        12.9037597038        7.8288118866       15.8277182371
  C        13.0392789661        5.9262587031       14.7304210992
  H        13.2927517932        8.0202813351       14.1111319187
  H         8.6504446816        9.0626947897       13.1011899808
  H        12.6655184370        9.1241754410        9.0728149788
  H        10.2598414053        6.9115534161       15.3433193879
  H        12.5144427057       14.2630984806        7.7425996093
  H        12.2944190147        7.4692847119        7.5667473880
  H         8.8290508133       14.3604893611       14.5109242040
  H         7.2396346297       14.3554242867       12.9298770988
  H        14.1742927139        7.4884804804        9.4363935078
  H         6.3428270010        6.9291255536       11.4775602996
  H        14.1557503857       14.1790358010        9.3012830278
  H        12.2303461526       16.8868748018        6.8692304642
  H        10.8083035541       17.5811447110        6.0752438703
  H        10.7821914804       17.2478898805        7.8238221751
  H        14.0080739404       17.1694797574       11.0167996199
  H        15.7558834645       17.5061439569       11.0522298443
  H        15.0150303502       16.8043759452        9.6055578436
  H         7.3470019182       17.2547077911       11.0488110184
  H         5.5991095075       17.5911686200       11.0263176412
  H         6.3666502598       16.9759727754       12.4981876953
  H         9.2521493278       16.9693413035       15.3818376234
  H        10.7180456363       17.5927613977       16.1545550272
  H        10.7028694211       17.2571621229       14.4064753737
  H        10.2538017929        4.7411583621        7.7923933118
  H        10.0639219565        4.4484184520        6.0477862078
  H        11.6287810782        4.9625301824        6.6979086280
  H        14.9889815812        4.9411613572       10.0630633545
  H        15.6546633605        4.3975752488       11.6113739410
  H        13.9146314610        4.7367700808       11.4559473055
  H        12.8477025558        5.5480936475       13.7178984274
  H        14.0943060676        5.7413220942       14.9750943325
  H        12.4348429739        5.3326947817       15.4298369696
  H         6.3156512940        5.2897476245        9.3315350266
  H         6.7794693460        5.6735598445        7.6686379072
  H         8.0271964592        5.5262818207        8.9313556335
  H         8.7306956749       13.0243877245        9.1628917006
  H        12.6039884436       12.9668581039       13.0390379743
