# Supplementary material for: Atomically precise surface chemistry of zirconium and hafnium metal oxo clusters beyond carboxylate ligands
Source: Chem Sci. 2024 Oct 7;15(42):17380–96. doi: 10.1039/d4sc03859b (PMC11457152; doi:10.1039/d4sc03859b)
Supplement: SC-015-D4SC03859B-s001 [file SC-015-D4SC03859B-s001.zip › DFT/Zr6_EthPH_exchange/Zr6_EthPH_9eq.xyz]

138
 i =      157, E =     -1033.4300125819
 Zr         8.4993724317       10.9763655022       10.9552630653
 Zr        11.0373212856       11.0330365197        8.4254381212
  O         9.6127610132        9.5366447789       12.3849452843
  O         9.1189819445        7.2560265408       10.9136372081
  O         9.0341836486       10.9919304685        7.3460432427
  O         7.4216810080       10.9946526171        8.9596514070
  O         7.2703211681        9.1225837405       10.8436589329
  C         7.8213311531       10.9801380018        7.7458135891
  C         6.7467998288       10.9264231618        6.6769655562
  H         7.1181996548       11.3368476673        5.7319579303
  H         5.8470541348       11.4557922824        7.0105630056
  H         6.4711222760        9.8742511988        6.5102618725
  P         7.6859766340        7.6947431967       11.2285917848
  C         6.4989808524        6.5247127370       10.5217202827
  H         6.8137234176        5.5210130499       10.8429427381
  H         6.6247838712        6.5635166693        9.4301818708
  C         5.0517571006        6.8356638624       10.9328419088
 Zr        13.5730536006       11.0476689817       10.9938034593
  O        12.3888417678       12.4044437797       12.3821657798
  O        12.8741389408       14.7491317633       10.9964905987
  O        12.9480544187       11.1645411549        7.2511813463
  O        14.7551384866       11.1706666087        9.1285722480
  O        14.7450990959       12.9502900669       11.1605447828
  P        14.3828935593       10.8613429234        7.6784831573
  C        15.5366493451       11.7121912226        6.5703721259
  C        15.2978218368       11.3878366769        5.0884343535
  H        16.5499887004       11.4356499180        6.8962914038
  H        15.4213796407       12.7875698735        6.7729442092
  P        14.2957045562       14.3122678089       10.6228595562
  C        15.4684123931       15.5790543521       11.1690617202
  H        15.1232191271       16.5340521325       10.7465141293
  C        16.9175531740       15.2620780107       10.7704210112
  H        15.3566332381       15.6578226575       12.2606300150
 Zr        11.0451817435        8.4262327981       10.9729362296
  O        12.0764564344        9.9300535791       12.0389723737
  O        14.7546545394        9.1986929526       11.0018656172
  O        11.0013427383        9.1997817782        7.2442398518
  O        11.0775396188        7.3292774523        9.0439299992
  O        12.9576776584        7.3285221244       10.9264460116
  P        10.6685585096        7.7545221347        7.6310155840
  C         8.9282457136        7.3758289008        7.2991012350
  H         8.7102334928        7.7623989991        6.2927212823
  H         8.3380634167        7.9723387515        8.0108121306
  C         8.6322702081        5.8733472971        7.4187777194
  P        14.3644221113        7.7612499640       11.3589406738
  C        14.6590301105        7.4086518143       13.1112008753
  H        15.6650188472        7.7897803761       13.3408544834
  C        14.5203894808        5.9122067816       13.4282257328
  H        13.9410245896        8.0196657371       13.6782555934
 Zr        10.9943827290       13.5699122983       10.9897897268
  O         9.9400102248       12.0610236266       12.0596431513
  O         7.2504175506       12.7918375637       10.9962641104
  O        10.9164496169       12.8809084259        7.2486439435
  O        10.9245151879       14.7449493300        9.0566745395
  O         9.0483920687       14.6696971901       11.0044655183
  P        11.3825550245       14.2794728168        7.6730592217
  C        10.8466749513       15.4791609297        6.4270712100
  C        11.3313464686       15.1282508694        5.0123057881
  H        11.2137398201       16.4621006609        6.7567793079
  H         9.7485890524       15.5167075065        6.4812491260
  P         7.6510587928       14.2076397697       11.4227347092
  C         6.4225580457       15.3851002751       10.8046091533
  H         5.4400936611       15.0231706253       11.1418563571
  H         6.4333149486       15.2959239641        9.7080180422
  C         6.6917208101       16.8285748424       11.2557276265
 Zr        11.0340659252       10.9788416470       13.5108930107
  O        12.1272962096       12.1383441371        9.8774564870
  O        13.0388440976       10.9932559505       14.5816348725
  O        14.6536139878       10.9929261907       12.9715688428
  C        14.2522526317       10.9796090713       14.1853913977
  C        15.3305763301       10.9353374059       15.2505444624
  H        14.9110900796       11.1351083929       16.2415339417
  H        15.7907238893        9.9364051113       15.2498220660
  H        16.1232830609       11.6551338438       15.0108347099
  O        10.0113121817        9.9370368724        9.9355871410
  O         9.0280021648       11.0008157601       14.5804365509
  O         7.4181539632       10.9977242082       12.9628723569
  C         7.8165353578       11.0628874745       14.1762673101
  C         6.7499474728       11.2408539740       15.2399302181
  H         7.0646209353       10.7807675648       16.1833057744
  H         6.6148389248       12.3176230313       15.4217180998
  H         5.7913801041       10.8330938654       14.9010894355
  O         9.6197009265       12.3982745500        9.6074934630
  O        11.0031924663       12.7936153160       14.7505085754
  O        10.9955355852       14.6694053619       12.9493423912
  P        10.5634639928       14.2038090598       14.3405999638
  C        11.1484673473       15.3910044963       15.5758030899
  H        10.8085056097       15.0224849157       16.5548713139
  H        12.2465796570       15.3229273644       15.5759664388
  C        10.6717178011       16.8252612637       15.3020355757
  O        12.4634429310        9.6224866695        9.5452999458
  O        11.0828904314        9.1335170317       14.7459742093
  O        11.0895946537        7.2527667919       12.9354567620
  P        10.7331829181        7.6934136898       14.3531555219
  C        11.4333660928        6.5538356845       15.5734516157
  C        10.9829721183        6.8729260513       17.0070275160
  H        11.1393472421        5.5400817969       15.2642079186
  H        12.5265906489        6.6130669403       15.4723494841
  H         9.0006064126        9.1047639983       13.0013907786
  H        12.9788340060        8.9618460286        9.0554386983
  H         9.3328768017        7.5306363035       14.5371277693
  H        12.7952111351       14.3134083295        7.6030240282
  H        11.3694846731        6.9146480185        6.7363176779
  H         9.1529777781       14.2750618798       14.4341719294
  H         7.5399744261       14.2985857388       12.8308021520
  H        15.2691885355        6.9070105619       10.6891772375
  H         7.4756676490        7.5522334690       12.6270399640
  H        14.4232664699       14.3039311701        9.2138739810
  H        14.6405608919        9.4875432197        7.4351320907
  H        10.9445207845       14.1507356069        4.6977649142
  H        10.9998298697       15.8820594954        4.2854890543
  H        12.4276020453       15.0818662292        4.9617272301
  H         8.8443064566        5.5148026278        8.4343135366
  H         7.5799424720        5.6585370430        7.1872795223
  H         9.2440730602        5.2851645941        6.7211035667
  H         9.8904980706        6.8216024705       17.1076938088
  H        11.4133261978        6.1568589915       17.7199286839
  H        11.2963179221        7.8829928322       17.2995317476
  H         9.5754654706       16.8937975555       15.3036617554
  H        11.0451999770       17.5152511232       16.0707353209
  H        11.0244974784       17.1747862015       14.3235423012
  H         4.7541315635        7.8347407060       10.5904449774
  H         4.3575166473        6.1008670743       10.5036407555
  H         4.9274501175        6.8079255677       12.0238220822
  H         7.6736526025       17.1708685896       10.9054224090
  H         5.9267913723       17.5109765277       10.8610228862
  H         6.6792492399       16.9185986303       12.3502911384
  H        17.0262269866       15.1747679653        9.6810039039
  H        17.5991696793       16.0548517533       11.1070445907
  H        17.2457305473       14.3126130906       11.2118206412
  H        15.2171323369        5.3070805279       12.8320518486
  H        14.7397299683        5.7110292263       14.4858562236
  H        13.5024682469        5.5632376424       13.2119796178
  H        14.2848960350       11.6790564967        4.7828076023
  H        16.0182165676       11.9160932175        4.4494316879
  H        15.4069295993       10.3133126287        4.8886349059
  H         9.0814340487       12.9851018600        9.0515150528
  H        12.9427669250       12.9925246702       12.9211416601
