# Supplementary material for: Atomically precise surface chemistry of zirconium and hafnium metal oxo clusters beyond carboxylate ligands
Source: Chem Sci. 2024 Oct 7;15(42):17380–96. doi: 10.1039/d4sc03859b (PMC11457152; doi:10.1039/d4sc03859b)
Supplement: SC-015-D4SC03859B-s001 [file SC-015-D4SC03859B-s001.zip › DFT/Zr6_EthPOH_exchange/Zr6_EthPOH_10eq.xyz]

152
 i =      133, E =     -1202.5897242417
 Zr         8.4547395834       10.6253404906       10.8949697589
 Zr        10.9820959172       10.6332740999        8.4181508812
  O         9.6083753351        9.2033729092       12.3102418558
  O         9.1194010177        6.8531248680       10.8384814857
  O         8.9732838370       10.5044979239        7.3334178299
  O         7.4040396255       10.6704081373        8.9574575600
  O         7.3354077008        8.7256886214       10.7509970962
  C         7.7690121322       10.5504646925        7.7387092460
  C         6.6698532945       10.4440549053        6.7029760563
  H         7.0514614195       10.6796362190        5.7042103357
  H         5.8317214259       11.0990551563        6.9690280123
  H         6.2888845138        9.4118394832        6.7007548241
  P         7.6633777423        7.2712539345       11.0898895109
  C         6.5221343344        6.1981989653       10.1918499409
  H         6.7935311081        5.1633903095       10.4439122832
  H         6.7407413616        6.3369965335        9.1245573901
  C         5.0437678490        6.4894427032       10.4958777633
 Zr        13.5582618158       10.6247053562       10.9868430993
  O        12.3815992430       12.0454356584       12.3715386255
  O        12.9382822402       14.2724754867       10.9230709049
  O        12.9661987433       10.9335978447        7.2433079085
  O        14.7536556548       10.7452231515        9.1196521341
  O        14.7453446342       12.4601755654       11.0937202275
  P        14.3765158620       10.4908842497        7.6757184058
  C        15.6200766572       11.2514647980        6.6108755319
  C        15.3947615782       11.0358256034        5.1076044137
  H        16.5862205269       10.8427744503        6.9411234184
  H        15.6331006805       12.3194832469        6.8771367160
  P        14.3946208291       13.8854450415       10.6505242552
  C        15.5040556632       15.0287620063       11.5008387100
  H        15.2167638717       16.0416890557       11.1857287696
  C        16.9936857157       14.7528155905       11.2422829070
  H        15.2642841501       14.9462060595       12.5707797262
 Zr        11.0050401723        8.0405037335       10.9096477340
  O        12.0562412921        9.5382137458       11.9890738289
  O        14.7307952843        8.7464840271       11.0057564987
  O        11.0845601354        8.8098336376        7.1702830719
  O        11.0734668051        6.9271309932        8.9602446526
  O        12.8825471034        6.9280339271       10.9268894755
  P        10.7239976055        7.3716306283        7.5426803794
  C         8.9990682192        7.0366056026        7.1272955943
  H         8.8279908261        7.4617406097        6.1281667879
  H         8.4076456572        7.6344300421        7.8365700410
  C         8.6324023165        5.5465882982        7.1896253829
  P        14.3153666724        7.3068133025       11.3128760885
  C        14.6524293412        6.8513708867       13.0249070249
  H        15.6690996379        7.2035714740       13.2487000994
  C        14.4882208478        5.3496046083       13.3061321569
  H        13.9582514729        7.4577917968       13.6259995600
 Zr        11.0270381812       13.1924880498       10.9331782319
  O         9.9378224291       11.6690234342       11.9866818250
  O         7.2574324406       12.5425548857       10.9158328486
  O        10.7471536191       12.4670559518        7.1743975973
  O        11.0811352340       14.3355262948        8.9594966726
  O         9.1297653001       14.3445512327       10.9145667725
  P        11.2914372423       13.8544194823        7.5305589074
  C        10.6658040828       15.1036031766        6.3893639089
  H        10.8782262641       14.7430218308        5.3734460054
  H        11.2742902054       16.0055097490        6.5491834771
  C         9.1706615833       15.3966868906        6.5889457506
  P         7.6593748591       13.9952569233       11.1241956854
  C         6.6042125022       15.0468433660       10.1025900493
  H         5.5662680447       14.7957434985       10.3652891978
  H         6.7538886894       14.7085830238        9.0666628844
  C         6.8830592613       16.5492970947       10.2501716857
 Zr        11.0124390462       10.6093718286       13.4583927915
  O        12.0712867802       11.7102632271        9.8675425082
  O        12.9516245934       10.6751032227       14.5860329992
  O        14.5839539962       10.5113575557       13.0185318300
  C        14.1712416850       10.5652675623       14.2217970590
  C        15.2129868166       10.4745343955       15.3175224907
  H        14.8564580655       10.9589848033       16.2329203254
  H        15.3901683279        9.4119646126       15.5424311317
  H        16.1615324162       10.9094005949       14.9831658205
  O         9.9476389029        9.5353101468        9.8520595403
  O         8.9693641718       10.3524580418       14.6703311426
  O         7.2481106167       10.5902255977       12.7621233537
  P         7.5696623829       10.7965420077       14.2338505815
  C         6.3367478068        9.9486531994       15.2467659404
  C         6.5160817813       10.1404570491       16.7602879465
  H         5.3568520040       10.3127286323       14.9057965246
  H         6.3851986647        8.8873065606       14.9582526094
  O         9.6140317048       12.0535460917        9.5377713318
  O        10.8391764822       12.4608276221       14.6651302749
  O        11.0024225133       14.3383471539       12.8685056078
  P        10.7171158500       13.9436875687       14.3099612871
  C        11.7456738877       14.9332192536       15.4154702439
  H        11.4944076102       14.6268714935       16.4407663532
  H        12.7818931292       14.6116563184       15.2337072831
  C        11.5886517431       16.4488669232       15.2164956762
  O        12.4493128529        9.2245602692        9.5312087104
  O        11.2426304449        8.7262019875       14.6640251828
  O        10.9993957956        6.8469140544       12.8751418887
  P        10.7705592059        7.3239433696       14.2974032495
  C        11.4019630112        6.1046361559       15.4672004000
  C        11.1565184373        6.4665710863       16.9391545252
  H        10.9381527057        5.1447706017       15.1971928850
  H        12.4749810238        6.0050210029       15.2501134097
  H         8.9750682481        8.7370884675       12.8794522390
  H        13.0109141350        8.6159019432        9.0202855356
  O         9.1290495877        7.3351773326       14.5885481137
  O        12.8883990997       13.7616370735        7.1731232525
  O        11.5788248696        6.4330800052        6.5182193258
  O         9.1960123668       14.4185051933       14.6697359416
  O         7.2516788346       14.4211574509       12.6487981160
  O        15.3323946621        6.3449107852       10.4984442344
  O         7.2506849304        7.0004402165       12.6309435888
  O        14.7575082399       14.1067488953        9.1110685595
  O        14.4940145283        8.8754954440        7.4083070191
  O         7.3392385514       12.3820594645       14.5878859700
  H        10.5580082011       16.7687406009       15.4140946649
  H        12.2493065780       16.9986971191       15.9000409272
  H        11.8404616942       16.7383176164       14.1885230324
  H         8.9732895505       15.7467989450        7.6103578914
  H         8.8317592395       16.1733204828        5.8903843459
  H         8.5645007712       14.4991902360        6.4095987760
  H         8.8390033546        5.1319070388        8.1847954248
  H         7.5655025092        5.3988081338        6.9743255289
  H         9.2014696652        4.9684427160        6.4512613506
  H        10.0835242239        6.5196453598       17.1616335485
  H        11.5988036980        5.7095025199       17.6003596171
  H        11.6012586126        7.4389287021       17.1851569231
  H        14.4187902292       11.4227574929        4.7884146695
  H        16.1701398346       11.5509330418        4.5248083964
  H        15.4352408583        9.9707035163        4.8459535530
  H         6.4169992352       11.1966395235       17.0404397971
  H         5.7566232100        9.5718238428       17.3134441480
  H         7.5048731306        9.8003513345       17.0929811092
  H        17.2355070116       14.8603443325       10.1777262016
  H        17.6217288907       15.4557260577       11.8056358900
  H        17.2622091091       13.7332446131       11.5459781199
  H        15.1901617448        4.7559041856       12.7077349671
  H        14.6826098754        5.1299416453       14.3648623800
  H        13.4709690345        5.0158467207       13.0645685446
  H         4.7921239086        7.5299285888       10.2550851558
  H         4.3920410642        5.8324304430        9.9047905994
  H         4.8186943325        6.3261748697       11.5567921891
  H         7.9271618142       16.7829140153       10.0059982136
  H         6.2355632787       17.1311385198        9.5806167823
  H         6.6956631138       16.8870992426       11.2770356693
  H         9.0791561512       12.6006477365        8.9411267329
  H        12.9673120909       12.6117615280       12.8982711922
  H         7.0444445971       12.8847997197       13.7850687860
  H         8.6555420681       13.6257869925       14.9288022802
  H         8.9205712421        8.2245705772       14.9645923944
  H         8.0464524517       14.7058344859       13.1683410485
  H         8.0051624870        6.8913832982       13.2602843111
  H        11.9449341364        5.6737364953        7.0060573068
  H        13.7987485714        8.5950154448        6.7792777518
  H        13.9848112108       14.0536541628        8.4858080326
  H        15.6501980745        6.8049611086        9.6997775380
  H        13.0492594893       12.7833764167        7.0326590164
