# Supplementary material for: Atomically precise surface chemistry of zirconium and hafnium metal oxo clusters beyond carboxylate ligands
Source: Chem Sci. 2024 Oct 7;15(42):17380–96. doi: 10.1039/d4sc03859b (PMC11457152; doi:10.1039/d4sc03859b)
Supplement: SC-015-D4SC03859B-s001 [file SC-015-D4SC03859B-s001.zip › DFT/Zr6_EthPOH_exchange/Zr6_EthPOH_11eq.xyz]

157
 i =      137, E =     -1227.0828743907
 Zr         8.4691260834       10.7478311878       10.8984850974
 Zr        10.9481631528       10.7015643284        8.3233129912
  O         9.6080329997        9.2914154141       12.2409529022
  O         9.1999982631        6.9152973366       10.8368902976
  O         8.9756096283       10.5926987142        7.2476568869
  O         7.2472791446       10.9182650360        9.1225778473
  O         7.3273425442        8.6458371305       10.6630899647
  P         7.5730339511       10.2924218499        7.7542462728
  C         6.3748957335       10.8426292049        6.5222989112
  C         6.5622658690       10.1763056559        5.1498514709
  H         6.4889750895       11.9340823086        6.4519824761
  H         5.3768559215       10.6469028145        6.9384910056
  P         7.7109214322        7.2038049606       11.0343373249
  C         6.7197931866        6.0446757630       10.0656510244
  H         7.0595484863        5.0400555524       10.3551377799
  H         7.0114636120        6.1871413714        9.0148003288
  C         5.2030165714        6.2061358963       10.2529492511
 Zr        13.5511134554       10.6955227904       10.8953540987
  O        12.3866879450       12.1273164899       12.2903845802
  O        12.9452035960       14.3502801643       10.8407580439
  O        12.9636626622       11.0053547266        7.1655368087
  O        14.7491816897       10.7503732534        9.0325011773
  O        14.7442177512       12.5333744304       11.0070350196
  P        14.3564473863       10.4965898650        7.5878702866
  C        15.6236777602       11.2063226162        6.5164988101
  C        15.3875828139       10.9839913584        5.0158598065
  H        16.5766216936       10.7694325481        6.8488896356
  H        15.6707266152       12.2760106464        6.7717995034
  P        14.4022241239       13.9610182184       10.5627472154
  C        15.5112136030       15.1008466978       11.4174396523
  H        15.2231224683       16.1147432960       11.1062821325
  C        17.0012649301       14.8275413690       11.1583133267
  H        15.2710094590       15.0139384098       12.4869398553
 Zr        11.0031050655        8.1281769485       10.8293268455
  O        12.0566597654        9.6213947067       11.9163199620
  O        14.7378087462        8.8000458929       10.9216578249
  O        11.0813544347        8.8900446733        7.0838398015
  O        10.9964958687        7.0059719501        8.8759051837
  O        12.8791498067        7.0053019239       10.8401807562
  P        10.9792020325        7.4027039856        7.4065817028
  C         9.5929187373        6.6614374784        6.5288648765
  H         9.7285822304        6.9134863552        5.4672503846
  H         8.7027381514        7.2048303499        6.8778392234
  C         9.4587294358        5.1463546022        6.7446329991
  P        14.3172235465        7.3619771712       11.2287751837
  C        14.6396833718        6.9119577249       12.9454699890
  H        15.6597692593        7.2521947714       13.1725402341
  C        14.4539470744        5.4147107301       13.2367988443
  H        13.9504158831        7.5317287192       13.5385152035
 Zr        11.0444082056       13.2840106427       10.8537620452
  O         9.9359934319       11.8037362610       11.9746914324
  O         7.3404732592       12.6948286345       11.0763943252
  O        10.7514678490       12.5454735912        7.0959922842
  O        11.0963233623       14.4087940642        8.8677948876
  O         9.1962728050       14.5000565633       10.8376735278
  P        11.3419242974       13.9151059241        7.4461131628
  C        10.7763271063       15.1741371083        6.2849289069
  H        11.0182661507       14.8100751983        5.2769082108
  H        11.3915767168       16.0675608837        6.4653376767
  C         9.2791291643       15.4857854767        6.4339896740
  P         7.7341259890       14.1629619380       11.1443408150
  C         6.6436740036       15.1296817388       10.0776022513
  H         5.6149071434       14.8972824292       10.3885122025
  H         6.7652113643       14.7134546756        9.0666399074
  C         6.9213216333       16.6394447137       10.1042068334
 Zr        11.0290349017       10.6959209327       13.3939614426
  O        12.0631698957       11.7513319771        9.7905139592
  O        12.9559572255       10.7565010056       14.5048910511
  O        14.5840229887       10.5910862968       12.9325317295
  C        14.1757050482       10.6373015838       14.1360182027
  C        15.2140460688       10.5255600764       15.2324856023
  H        14.9017509773       11.0894985981       16.1185987102
  H        15.2993413145        9.4677908463       15.5238174496
  H        16.1928447422       10.8619985622       14.8742111132
  O         9.9266021411        9.6256479655        9.7839805431
  O         8.9638542917       10.4332829714       14.6587774284
  O         7.2511813693       10.5911037084       12.7201251507
  P         7.5687860708       10.8593462868       14.1916693565
  C         6.3178817951       10.0548817424       15.2183993951
  C         6.4692166245       10.3249965518       16.7231279889
  H         5.3439594122       10.3982039427       14.8408289873
  H         6.3739178119        8.9798774099       14.9881122624
  O         9.6091563003       12.1381331530        9.5177804266
  O        10.8419019432       12.5425540051       14.5890633182
  O        11.0079516384       14.4216452045       12.7925146398
  P        10.7279521386       14.0250246075       14.2323252020
  C        11.7552665712       15.0111005275       15.3422637772
  H        11.4886161245       14.7166363693       16.3671932064
  H        12.7886961485       14.6727905089       15.1748690685
  C        11.6239469432       16.5270740225       15.1286541228
  O        12.3992801122        9.2935187306        9.4491179092
  O        11.2423080633        8.8085066537       14.5857731744
  O        11.0054708136        6.9289939575       12.8015829806
  P        10.7730745633        7.4048564805       14.2203366541
  C        11.3957038362        6.1902360042       15.3996311037
  C        11.1376963252        6.5549386628       16.8687688803
  H        10.9361636139        5.2287678954       15.1280181135
  H        12.4707277047        6.0925023474       15.1919028057
  H         8.9901271130        8.8152233200       12.8188758652
  H        12.9926211256        8.6975363517        8.9580310096
  O         9.1257851690        7.4198881709       14.5052455207
  O        12.9461576179       13.7661527263        7.1008198461
  O        12.3139015757        6.7583623588        6.6859501260
  O         9.2029809063       14.4997222169       14.5931444582
  O         7.3361908377       14.6751888732       12.6358052386
  O        15.3208354046        6.3622150506       10.4248403210
  O         7.2534710129        6.8477401414       12.5422793878
  O        14.7640888376       14.1891177702        9.0286206297
  O        14.4193053536        8.8813764794        7.3330655150
  O         7.3399105101       12.4586908315       14.4983052626
  H        10.5992506065       16.8673108340       15.3232802638
  H        12.2942569473       17.0717202039       15.8068429735
  H        11.8804533970       16.8019049718       14.0978919209
  H         9.0510005877       15.8394305090        7.4477501225
  H         8.9730988582       16.2650150879        5.7233177586
  H         8.6701350090       14.5939369515        6.2367875840
  H         9.3664831650        4.9072235085        7.8118332874
  H         8.5671407628        4.7633792578        6.2299693589
  H        10.3262941998        4.6021766973        6.3496223104
  H        10.0629256022        6.6041424324       17.0834563511
  H        11.5778401587        5.8009782219       17.5349782229
  H        11.5770003323        7.5294425849       17.1160658093
  H        14.4267698602       11.4057651139        4.6949450921
  H        16.1813864528       11.4623124056        4.4266436649
  H        15.3847978087        9.9152313561        4.7665265899
  H         6.3690739129       11.3948707496       16.9447972836
  H         5.6963617005        9.7888877380       17.2899248580
  H         7.4498581000        9.9989766644       17.0917936156
  H        17.2431644773       14.9402198366       10.0943601132
  H        17.6279304790       15.5288057751       11.7252338215
  H        17.2711432992       13.8070050345       11.4575674212
  H        15.1490523277        4.8069889154       12.6445791884
  H        14.6429013506        5.1997361399       14.2974880486
  H        13.4325212278        5.0940264310       12.9952300864
  H         4.8743360178        7.2147337641        9.9724051637
  H         4.6598915463        5.4851994086        9.6277476664
  H         4.9134646902        6.0373273787       11.2972705651
  H         7.9567119398       16.8551799728        9.8112149431
  H         6.2513980257       17.1702015983        9.4146693800
  H         6.7659289101       17.0508634102       11.1093882559
  H         9.0414839212       12.6617414897        8.9280650124
  H        12.9871577974       12.6873034153       12.8073362533
  H         7.0472382867       12.9410880134       13.6858874144
  H         8.6612213633       13.7052238662       14.8439185441
  H         8.9242269274        8.3012484936       14.9042559510
  H         8.1330158643       14.8696138903       13.1971391915
  H         7.9751802094        6.9154590126       13.2177488959
  H        12.6757373553        6.0459363353        7.2440976151
  H        13.6912463632        8.5534760614        6.7624555347
  H        14.0085719318       14.0834424370        8.3841942905
  H        15.6890094772        6.8273626012        9.6510378927
  H        13.0741740078       12.7730972798        6.9912495928
  O         7.3246550259        8.7094306244        7.9088893855
  H         7.2500676128        8.5553981693        8.8988562579
  H         6.4318045927        9.0888879136        5.2167335393
  H         7.5662295585       10.3724607369        4.7529210502
  H         5.8271330793       10.5596083864        4.4297075752
