# Supplementary material for: Atomically precise surface chemistry of zirconium and hafnium metal oxo clusters beyond carboxylate ligands
Source: Chem Sci. 2024 Oct 7;15(42):17380–96. doi: 10.1039/d4sc03859b (PMC11457152; doi:10.1039/d4sc03859b)
Supplement: SC-015-D4SC03859B-s001 [file SC-015-D4SC03859B-s001.zip › DFT/Zr6_EthPOH_exchange/Zr6_EthPOH_12eq.xyz]

162
 i =       79, E =     -1251.5701081212
 Zr         8.3097225530       10.8379852759       10.8979096681
 Zr        10.7832287944       10.7908977939        8.3270111622
  O         9.4463466545        9.3747624628       12.2386069472
  O         9.0384840368        6.9978609570       10.8375387987
  O         8.8166813617       10.6752454411        7.2489600840
  O         7.0859953487       11.0023339533        9.1218723595
  O         7.1661875575        8.7245347089       10.5935993736
  P         7.4119547366       10.3735661225        7.7533979059
  C         6.2191239426       10.9303971278        6.5190242857
  C         6.4080869378       10.2660534014        5.1456754998
  H         6.3367716065       12.0215848155        6.4510252045
  H         5.2192801263       10.7367295728        6.9318561708
  P         7.5502021853        7.2967885392       11.0193632376
  C         6.5601889203        6.1098359939       10.0846561164
  H         6.9003416757        5.1133569623       10.4004278201
  H         6.8510505786        6.2255459268        9.0301676287
  C         5.0435931953        6.2769131317       10.2684515476
 Zr        13.4038676488       10.7832650311       10.8818684690
  O        12.2303328741       12.2115525163       12.2899317621
  O        12.7853754634       14.5035281916       10.8335856078
  O        12.8019156662       11.0876854866        7.1656712083
  O        14.5865246385       10.8383061874        9.0302634135
  O        14.5880938984       12.6932398881       11.0210386339
  P        14.1939128908       10.5777020496        7.5842215205
  C        15.4642195401       11.2825198182        6.5138743889
  C        15.2249546763       11.0616090527        5.0134503616
  H        16.4151856194       10.8404441485        6.8452822201
  H        15.5171452688       12.3519032208        6.7691135197
  P        14.2448316157       14.1233292680       10.5665483807
  C        15.3273648410       15.2820921248       11.4361786596
  H        15.0334294652       16.2855783625       11.0967644510
  C        16.8271946348       15.0304689934       11.2173713717
  H        15.0580627523       15.2265130273       12.5017021565
 Zr        10.8435979682        8.2142613143       10.8320056630
  O        11.9029707135        9.7155124902       11.9167015601
  O        14.5719218033        8.8756503399       10.8375459700
  O        10.9192231100        8.9739981942        7.0847603815
  O        10.8339295382        7.0892330177        8.8769969293
  O        12.7128156687        7.0867815405       10.8384288688
  P        10.8153548874        7.4870033350        7.4078643671
  C         9.4280211008        6.7449201432        6.5323088050
  H         9.5628512064        6.9939401095        5.4699086344
  H         8.5386261752        7.2901628552        6.8808401462
  C         9.2929658387        5.2304688276        6.7525929982
  P        14.1562306027        7.4520538123       11.2004405422
  C        14.4874665234        7.0343520622       12.9204214264
  H        15.5118495807        7.3723540384       13.1303888738
  C        14.2964003387        5.5439722814       13.2405029339
  H        13.8078960068        7.6713611960       13.5053117987
 Zr        10.8851637333       13.3781383022       10.8557841848
  O         9.7747754475       11.8873619494       11.9773063519
  O         7.1767508132       12.7911600472       11.0842195508
  O        10.5911362988       12.6318058221        7.0978463560
  O        10.9219463913       14.4977172937        8.8775589226
  O         9.0369865041       14.5828856132       10.8422369108
  P        11.1838137253       13.9981079757        7.4632876339
  C        10.6501235585       15.2562741648        6.2864314006
  H        10.9161688127       14.8897103614        5.2853586893
  H        11.2627839649       16.1484790051        6.4809327770
  C         9.1501145075       15.5716835292        6.3962575587
  P         7.5698489630       14.2630069575       11.1500552342
  C         6.4879295091       15.2152770894       10.0613053071
  H         5.4569172972       14.9972182545       10.3753283983
  H         6.6074480228       14.7745951776        9.0605467531
  C         6.7757004746       16.7233082220       10.0536657519
 Zr        10.8779736282       10.7883617413       13.4078861785
  O        11.9092026836       11.8800675561        9.7849408220
  O        12.7801296727       10.9182670174       14.5941901240
  O        14.5852622564       10.5931020813       12.7905024830
  P        14.2164269366       11.1630387413       14.1584054901
  C        15.3312016922       10.6365372133       15.4799000289
  H        15.1895410902       11.3778886505       16.2801467013
  H        16.3561067424       10.7676192703       15.1050367147
  O         9.7669877404        9.7111039754        9.7844183988
  O         8.8013093519       10.5150226083       14.6583492220
  O         7.0885492712       10.6717883695       12.7166995650
  P         7.4066879077       10.9373750177       14.1888449157
  C         6.1556501378       10.1283956666       15.2114525839
  C         6.3129860599       10.3837724883       16.7179612041
  H         5.1817338933       10.4783016114       14.8399041577
  H         6.2077239019        9.0556358581       14.9697312074
  O         9.4460264580       12.2216675324        9.5199651936
  O        10.6733742957       12.6278603020       14.5872453831
  O        10.9127052756       14.5030260044       12.8020921283
  P        10.5810205973       14.1134168676       14.2373471545
  C        11.5971140213       15.0853118369       15.3663877879
  H        11.3041317969       14.7945267002       16.3851125274
  H        12.6269375181       14.7269740446       15.2155943475
  C        11.4897732235       16.6030995567       15.1514340961
  O        12.2357938966        9.3856054779        9.4496303222
  O        11.0802807962        8.8947845906       14.5846593920
  O        10.8429547933        7.0118304967       12.8019379735
  P        10.6119689311        7.4904197015       14.2202418389
  C        11.2371974862        6.2808102873       15.4027956569
  C        10.9828609099        6.6543575220       16.8704195348
  H        10.7763647394        5.3181370882       15.1379534987
  H        12.3116550891        6.1823905460       15.1928656971
  H         8.8300110430        8.8968652042       12.8168320426
  H        12.8351993788        8.7925011985        8.9624350455
  O         8.9643968333        7.5015658219       14.5056423320
  O        12.7932669394       13.8453748994        7.1717611110
  O        12.1501895356        6.8407819809        6.6862546740
  O         9.0466237234       14.5843158697       14.5846498453
  O         7.1730943282       14.8279909146       12.6257183023
  O        15.1593426065        6.4381435535       10.4189947800
  O         7.0894104036        7.0097457443       12.5410990434
  O        14.6627558065       14.3463396513        9.0408745514
  O        14.2562911635        8.9633407405        7.3335475647
  O         7.1773308264       12.5387294486       14.4966162787
  H        10.4661449747       16.9585708310       15.3235357624
  H        12.1525896357       17.1372821630       15.8451691276
  H        11.7736841145       16.8758106504       14.1273071837
  H         8.8967297874       15.9286655240        7.4028478740
  H         8.8643440010       16.3499111975        5.6761326780
  H         8.5444749817       14.6806154484        6.1858801605
  H         9.2005541444        4.9948033619        7.8205869336
  H         8.4012193084        4.8464429683        6.2390153682
  H        10.1602217950        4.6843664069        6.3595159030
  H         9.9086858102        6.7041172196       17.0881053976
  H        11.4258804123        5.9052380141       17.5401163306
  H        11.4215712150        7.6310571706       17.1104932352
  H        14.2651819637       11.4872321024        4.6946354562
  H        16.0198122944       11.5371730264        4.4234755543
  H        15.2177256878        9.9929550950        4.7638325541
  H         6.2188883969       11.4520345681       16.9499454347
  H         5.5395078147        9.8461377546       17.2824310398
  H         7.2933958571       10.0499616361       17.0801560522
  H        17.0916487119       15.1349141821       10.1578842046
  H        17.4284965444       15.7482961732       11.7911644799
  H        17.1130095337       14.0185184900       11.5314701959
  H        14.9863644602        4.9213885917       12.6577143435
  H        14.4882537804        5.3486352360       14.3046075086
  H        13.2725031871        5.2238875877       13.0087254364
  H         4.7152343778        7.2773824931        9.9600108204
  H         4.4992944019        5.5389441899        9.6643705232
  H         4.7547794199        6.1376128909       11.3173723563
  H         7.8134118021       16.9249065739        9.7587517390
  H         6.1113664738       17.2422685925        9.3498773008
  H         6.6209419105       17.1588560848       11.0486399221
  H         8.8758570724       12.7452758498        8.9324555126
  H        12.7473080266       12.8288499989       12.8390909748
  H         6.8574875136       13.0083051613       13.6893734684
  H         8.5084894597       13.7833796886       14.8214995060
  H         8.7604283893        8.3832780399       14.9026274155
  H         7.9713117947       14.9737441086       13.2007886546
  H         7.8235399367        7.0247588984       13.2061962906
  H        12.5075786067        6.1246712059        7.2426268134
  H        13.5217369483        8.6318921416        6.7726724481
  H        13.9137580078       14.2159294438        8.3909196946
  H        15.5116318555        6.8816788819        9.6254769578
  H        12.9236507148       12.8544855517        7.0491511868
  O         7.1624456679        8.7936694886        7.9055108849
  H         7.0959774678        8.6396492156        8.9016438531
  H         6.2698886460        9.1794330427        5.2093847034
  H         7.4149368083       10.4562833599        4.7533288950
  H         5.6787574547       10.6562597337        4.4233833422
  O        14.5020630164       12.7872205292       14.0825636295
  H        14.8997270713       12.9437874579       13.1951843042
  C        15.0867796557        9.2146375025       16.0031675281
  H        15.3238357883        8.4611868319       15.2430796360
  H        14.0371878237        9.0829328446       16.2952188873
  H        15.7172590875        9.0153984503       16.8798639303
