# Supplementary material for: Atomically precise surface chemistry of zirconium and hafnium metal oxo clusters beyond carboxylate ligands
Source: Chem Sci. 2024 Oct 7;15(42):17380–96. doi: 10.1039/d4sc03859b (PMC11457152; doi:10.1039/d4sc03859b)
Supplement: SC-015-D4SC03859B-s001 [file SC-015-D4SC03859B-s001.zip › DFT/Zr6_EthPOH_exchange/Zr6_EthPOH_1eq.xyz]

107
 i =      221, E =      -982.1612912078
 Zr         8.4951560490       10.9923306081       10.8424092221
 Zr        10.9973585346       11.0054331700        8.3286672755
  O         9.6217270040        9.6017435991       12.2279127834
  O         9.0299474568        7.4210022741       10.7432221073
  O         9.0317599199       10.9901422326        7.2550517295
  O         7.4179391044       10.9895730338        8.8711580678
  O         7.4178327180        9.0351999550       10.8267139015
  C         7.8160333240       10.9278165192        7.6555753448
  C         6.7530295857       10.7595537271        6.5929926268
  H         7.0871064230       11.1841730525        5.6401195926
  H         5.8073720288       11.2071703359        6.9175140349
  H         6.5834192738        9.6825013148        6.4436157901
  C         7.8150018757        7.8193967234       10.7319217505
  C         6.7452049465        6.7598046339       10.5900747815
  H         7.1053009593        5.7950147234       10.9630757964
  H         6.5085062337        6.6477186518        9.5213035466
  H         5.8281904438        7.0668434615       11.1050475115
 Zr        13.5069128578       10.9985391103       10.8366806349
  O        12.3884802955       12.3888916746       12.2245942997
  O        12.9651552014       14.5821578058       10.8270046529
  O        12.9678607922       11.0120896809        7.2542829012
  O        14.5821049853       11.0114747066        8.8690763598
  O        14.5818416471       12.9691624015       10.8251622671
  C        14.1831878773       11.0762163046        7.6534066235
  C        15.2486377550       11.2468954492        6.5936574603
  H        14.8926030321       10.8889006807        5.6220052302
  H        16.1714856330       10.7360718107        6.8906888420
  H        15.4766692179       12.3197608981        6.5038050017
  C        14.1812280568       14.1840584224       10.7619902154
  C        15.2394332159       15.2514114148       10.5925736233
  H        15.3012278290       15.5097851499        9.5246392442
  H        16.2188923338       14.8853453880       10.9171737828
  H        14.9564758533       16.1607788610       11.1351097216
 Zr        11.0055807371        8.4781759228       10.7938552456
  O        12.0603457660        9.9355201317       11.8957144661
  O        14.5946128182        9.0487966565       10.8434741992
  O        10.9901283758        9.0490825686        7.2426439170
  O        10.9926519175        7.4115192549        8.8145725362
  O        13.0263343934        7.4091990064       10.7614537169
  C        10.9294522863        7.8259972828        7.6076830387
  C        10.7620951723        6.7837517094        6.5253235164
  H        11.1846047717        7.1369227756        5.5784828301
  H         9.6850486189        6.6140981991        6.3752831744
  H        11.2127420521        5.8334228675        6.8317609532
  C        14.2314522059        7.8220228883       10.8062295213
  C        15.3320028897        6.7835359760       10.8318088998
  H        16.1624667171        7.0968448853       10.1874556821
  H        14.9509551983        5.8024725768       10.5310796865
  H        15.7255683436        6.7136652646       11.8568144682
 Zr        10.9966790238       13.5034200933       10.8353950856
  O         9.9415593085       12.0573592205       11.8975655991
  O         7.4180468519       12.9663778819       10.8484584757
  O        11.0105102788       12.9679164725        7.2546997819
  O        11.0111797862       14.5825536635        8.8689660262
  O         9.0332577422       14.5814460106       10.8476595640
  C        11.0726180150       14.1842000886        7.6535693508
  C        11.2308058073       15.2404381178        6.5827410694
  H        12.2593187743       15.1939011771        6.1954994816
  H        11.0450412170       16.2404230483        6.9866813344
  H        10.5599300345       15.0271323459        5.7413374808
  C         7.8169945679       14.1811301258       10.9122599135
  C         6.7605276459       15.2504888483       11.0798216333
  H         5.7649762583       14.8579274920       10.8502060001
  H         6.9960252704       16.1178612392       10.4512743663
  H         6.7758561970       15.5928687382       12.1252828611
 Zr        11.0125383633       11.0095050982       13.3484324170
  O        12.0587189993       12.0590184082        9.7778738647
  O        13.0283094037       11.0727451280       14.4280773519
  O        14.5947209805       10.9932687735       12.7867936467
  C        14.2336016221       11.0416070502       14.0132383601
  C        15.3406280611       11.0685604904       15.0451442660
  H        14.9387179065       11.2307657253       16.0499132152
  H        15.8822248312       10.1125099241       15.0154030327
  H        16.0643176205       11.8534960844       14.7892137646
  O         9.9414617552        9.9420536231        9.7756270695
  O         9.0329620719       11.0153133569       14.4184835816
  O         7.4187626385       11.0103753326       12.8026780557
  C         7.8186231063       11.0742774544       14.0184367117
  C         6.7468999004       11.2339703960       15.0743185446
  H         7.1418799777       11.0160295011       16.0714674440
  H         6.3899701411       12.2742802642       15.0525088171
  H         5.8882999191       10.5921562676       14.8425844670
  O         9.6111885743       12.3881750402        9.4490803594
  O        10.9889089905       12.9687596306       14.4190882219
  O        10.9893996052       14.5826049356       12.8046360921
  C        10.9244903350       14.1850755585       14.0198252685
  C        10.7503438096       15.2463603143       15.0825949293
  H         9.6722268940       15.4147931829       15.2268920449
  H        11.1705982775       14.9115158846       16.0371056339
  H        11.1987380365       16.1927190393       14.7611200027
  O        12.3890367513        9.6117856703        9.4437427165
  O        11.0818192615        9.1269346523       14.5086338923
  O        11.0107932710        7.3210858979       12.6419101535
  P        11.4601468660        7.7131542557       14.0490122863
  C        13.2270268639        7.4040520354       14.2495658867
  C        13.7326570714        7.5935825631       15.6872066649
  H        13.4112150719        6.3855708574       13.8785057495
  H        13.7236981463        8.0947658828       13.5523164902
  H         9.0852201920        9.0215029381       12.7905097799
  H        12.9440080524        9.0606277665        8.8711250204
  O        10.7519101594        6.6785974687       15.0796585221
  H        13.2605399707        6.8778167663       16.3714461224
  H        14.8188021360        7.4382074884       15.7380089369
  H        13.5160058035        8.6066952663       16.0494366347
  H         9.0470910248       12.9468249800        8.8929964671
  H        12.9412723153       12.9596562521       12.7795522476
  H        10.2597101092        7.1750283412       15.7567842807
