# Supplementary material for: Atomically precise surface chemistry of zirconium and hafnium metal oxo clusters beyond carboxylate ligands
Source: Chem Sci. 2024 Oct 7;15(42):17380–96. doi: 10.1039/d4sc03859b (PMC11457152; doi:10.1039/d4sc03859b)
Supplement: SC-015-D4SC03859B-s001 [file SC-015-D4SC03859B-s001.zip › DFT/Zr6_EthPOH_exchange/Zr6_EthPOH_2eq.xyz]

112
 i =      194, E =     -1006.6552764680
 Zr         8.4975189128       10.8493016762       11.4811265813
 Zr        10.9973871282       10.8591078492        8.9506838735
  O         9.6158957342        9.4379841235       12.8772557565
  O         9.0364124692        7.2615219831       11.3256290855
  O         9.0331904832       10.7556073759        7.9082703390
  O         7.4193908753       10.8310069528        9.5199164282
  O         7.4205694444        8.8766148239       11.4073577021
  C         7.8165911876       10.7263281751        8.3079998632
  C         6.7538469617       10.5365988048        7.2490134465
  H         7.0822171934       10.9573887504        6.2923315267
  H         5.8038220547       10.9764660216        7.5710134596
  H         6.5978766301        9.4563808543        7.1073628075
  C         7.8212819066        7.6644965764       11.2940941467
  C         6.7602257718        6.6059152996       11.0884957940
  H         7.0669681309        5.6607443677       11.5505195437
  H         6.6531102450        6.4303052583       10.0073829854
  H         5.7936914258        6.9423903755       11.4780452317
 Zr        13.4983961207       10.8409240637       11.4788125638
  O        12.3893867232       12.2297722840       12.8758660527
  O        12.9742841016       14.4212589455       11.4944628439
  O        13.0155764764       10.9156016950        7.8969217590
  O        14.5928366762       10.9177708982        9.5289187798
  O        14.5829861838       12.8080269241       11.4088189824
  C        14.2252735314       10.9201351994        8.3024372744
  C        15.3057298681       10.9652886405        7.2449851078
  H        15.0774513477       10.2476586283        6.4470298685
  H        16.2903338534       10.7663071921        7.6789605706
  H        15.3063100534       11.9656010425        6.7871465335
  C        14.1890439067       14.0287258650       11.4264027503
  C        15.2469388823       15.1039702206       11.3238421941
  H        15.2008857306       15.5371143205       10.3132136186
  H        16.2463520152       14.6918790435       11.4941228650
  H        15.0302380541       15.9137837139       12.0313494545
 Zr        11.0087803618        8.3228864811       11.4259049294
  O        12.0601732051        9.7734690624       12.5383347539
  O        14.5925948268        8.8912247973       11.4910805953
  O        10.9957762953        8.8816782889        7.8334491452
  O        10.9950089057        7.2595158349        9.4452711536
  O        13.0274708561        7.2493311415       11.4066828424
  C        10.9348009520        7.6651550929        8.2304537594
  C        10.7649981686        6.6033281654        7.1666084017
  H        11.1655355529        6.9469396101        6.2069173856
  H         9.6882541248        6.4144042907        7.0392433968
  H        11.2344267601        5.6642710598        7.4800062653
  C        14.2312063663        7.6634680356       11.4573845641
  C        15.3331706541        6.6269930136       11.4965622444
  H        16.1594992416        6.9297476822       10.8417098363
  H        14.9521344138        5.6402953186       11.2150645508
  H        15.7334942695        6.5768707806       12.5200068776
 Zr        10.9831451612       13.3773492994       11.5252831071
  O         9.9436552484       11.8947087974       12.5478334424
  O         7.4080203998       12.7910433921       11.4959761623
  O        10.9967302421       12.7808168525        7.8236992966
  O        10.9998579024       14.5822442192        9.6821880035
  O         8.9805040039       14.4240285841       11.6545705157
  P        11.5013286672       14.1522790165        8.2936228653
  C        11.0717647358       15.4201706327        7.0889522566
  C        11.5091588876       15.0935227535        5.6530602449
  H        11.5129112214       16.3598082970        7.4508690529
  H         9.9806317053       15.5363855519        7.1615558971
  C         7.7745874177       14.0083802010       11.6395028324
  C         6.6781299520       15.0359425639       11.8137252128
  H         6.3466138689       15.0149750285       12.8626986996
  H         5.8128565764       14.7787018180       11.1916669683
  H         7.0448434976       16.0413782621       11.5831494778
 Zr        11.0098675031       10.8464863999       13.9979672554
  O        12.0526032701       11.9105883104       10.4242557821
  O        13.0297997745       10.9090881702       15.0781549076
  O        14.5935726278       10.8331587057       13.4327607342
  C        14.2340935556       10.8731120924       14.6603476588
  C        15.3425318520       10.8756407724       15.6912606838
  H        14.9527604615       11.1079112337       16.6871674036
  H        15.8123519604        9.8815584102       15.7098655381
  H        16.1204927834       11.5930947407       15.4011485460
  O         9.9491963933        9.7975026477       10.4191680982
  O         9.0346510550       10.9201035659       15.0682024420
  O         7.4199800566       10.9164761344       13.4505336788
  C         7.8206767971       10.9824338186       14.6652294510
  C         6.7538636553       11.1655917544       15.7230011607
  H         7.1174938643       10.8445849041       16.7045616855
  H         6.5027017324       12.2355110608       15.7795866432
  H         5.8408914238       10.6270909052       15.4437980137
  O         9.6163047025       12.2881055081       10.0960594652
  O        10.9936092449       12.7917662104       15.0820951771
  O        10.9937472864       14.4275011242       13.5102801407
  C        10.9304942814       14.0147633323       14.7172961759
  C        10.7591037130       15.0549182850       15.8003566149
  H         9.6811753270       15.1985497661       15.9701825390
  H        11.2057561839       14.7119448267       16.7399670208
  H        11.1826732342       16.0148080570       15.4856466200
  O        12.3910715206        9.4558135539       10.0377086379
  O        11.0804156191        8.9654966424       15.1588676631
  O        11.0786026987        7.1631651181       13.2852259735
  P        11.4774955178        7.5532843717       14.7068171741
  C        13.2389007179        7.2475472798       14.9538624948
  C        13.7113160068        7.4573662962       16.3996899863
  H        13.4300179523        6.2233343836       14.6022303882
  H        13.7518096552        7.9263002734       14.2563895607
  H         9.0726280050        8.8574576227       13.4334753032
  H        12.9440049222        8.8916831363        9.4760354091
  O        10.7531131814        6.5169696480       15.7276382591
  O        13.1229598392       14.1790478604        8.2332023904
  H        13.2207805361        6.7530189778       17.0827228280
  H        14.7954900581        7.2998673589       16.4788612659
  H        13.4882380686        8.4760436757       16.7416187571
  H        11.0765922975       14.1429488608        5.3172742073
  H        11.1834604712       15.8828332998        4.9626644193
  H        12.6002523730       15.0087865539        5.5815665828
  H         9.0791087378       12.8595732291        9.5247857917
  H        12.9416724919       12.7905714646       13.4419095496
  H        13.4815602882       13.4565524011        8.7858255668
  H        10.2004949338        7.0109536030       16.3583393019
