# Supplementary material for: Atomically precise surface chemistry of zirconium and hafnium metal oxo clusters beyond carboxylate ligands
Source: Chem Sci. 2024 Oct 7;15(42):17380–96. doi: 10.1039/d4sc03859b (PMC11457152; doi:10.1039/d4sc03859b)
Supplement: SC-015-D4SC03859B-s001 [file SC-015-D4SC03859B-s001.zip › DFT/Zr6_EthPOH_exchange/Zr6_EthPOH_3eq.xyz]

117
 i =      166, E =     -1031.1437702205
 Zr         8.4967560062       11.0804388388       11.4768283373
 Zr        10.9572544783       11.1320822993        8.9080076850
  O         9.6239523790        9.6300804251       12.8663925999
  O         8.9772370073        7.4940675644       11.3304353920
  O         8.8995874192       11.0844968642        7.9021989091
  O         7.3367164263       11.0838549701        9.5523768795
  O         7.4085429891        9.1334779390       11.4092944724
  C         7.6977002312       11.0705521792        8.3241997503
  C         6.5913092537       11.0117297875        7.2921873112
  H         6.9656106461       11.2903540522        6.3019681949
  H         5.7581148091       11.6581421131        7.5933459882
  H         6.2047304661        9.9826152663        7.2487587781
  C         7.7723374269        7.9078291563       11.3713329445
  C         6.6695890374        6.8708301035       11.3551089488
  H         7.0553567768        5.8871969584       11.6417824319
  H         6.2591826280        6.8059793717       10.3365450282
  H         5.8517182733        7.1797108189       12.0170146369
 Zr        13.4971375599       11.0855248774       11.4262617594
  O        12.3880086856       12.4686805819       12.8610929416
  O        12.9741443766       14.6624836714       11.4866639116
  O        13.0267902572       11.2491497043        7.8246962584
  O        14.5939593531       11.0815766874        9.4616261885
  O        14.5800352493       13.0438344241       11.3990773681
  C        14.2326067976       11.1250927087        8.2388496780
  C        15.3253123845       11.0685459577        7.1916132018
  H        14.9260181019       10.7171943951        6.2342786360
  H        16.1490236635       10.4320246052        7.5351438415
  H        15.7322822369       12.0811551234        7.0476902383
  C        14.1816401728       14.2620847762       11.3474765853
  C        15.2258804515       15.3209676011       11.0860632585
  H        15.1812336885       15.5690680497       10.0143935999
  H        16.2293585310       14.9521544418       11.3219675266
  H        14.9960886749       16.2342314434       11.6467077263
 Zr        11.0006095430        8.5557393466       11.4160316334
  O        12.0540476491       10.0233176877       12.4787439696
  O        14.5923688712        9.1372505642       11.4878017402
  O        10.9239087962        9.2851358482        7.7337609244
  O        10.9977044087        7.4112248596        9.5302669137
  O        13.0292049021        7.4935423343       11.4085625842
  P        10.5721292565        7.8482310539        8.1216577075
  C         8.8185972820        7.5556281052        7.8152698578
  H         8.6233390733        7.9022232478        6.7900497871
  H         8.2876018359        8.2429691110        8.4899011630
  C         8.3815722397        6.0990394458        8.0253259452
  C        14.2315412068        7.9102407081       11.4552062311
  C        15.3388758649        6.8778314664       11.4833020661
  H        16.0804657919        7.1084668263       10.7071682599
  H        14.9395110947        5.8684938668       11.3449232617
  H        15.8602599861        6.9379813906       12.4492867719
 Zr        11.0017828105       13.6121373248       11.4946059481
  O         9.9452399975       12.1284646785       12.5421274930
  O         7.4193887016       13.0433903276       11.5730242060
  O        10.9268971600       13.0333373428        7.7499276557
  O        10.9980949565       14.8276088483        9.6244469513
  O         9.0304075152       14.6615667653       11.6509804176
  P        11.4777003875       14.3872222856        8.2403938589
  C        11.0564626543       15.6875433856        7.0637018566
  C        11.4794091118       15.3866294462        5.6188547687
  H        11.5221594661       16.6085459236        7.4437157020
  H         9.9691363254       15.8285752059        7.1473060093
  C         7.8169387380       14.2563253417       11.6837276632
  C         6.7412011722       15.3099428697       11.8343201294
  H         5.9522278198       14.9486710699       12.5048762180
  H         6.2790637204       15.4860978510       10.8516700774
  H         7.1655390304       16.2511514575       12.1979356843
 Zr        11.0224896041       11.0822204781       13.9797956348
  O        12.0499551971       12.1552828746       10.3645962849
  O        13.0448836956       11.1547435980       15.0619831035
  O        14.5863312358       11.0770160092       13.3783312583
  C        14.2420273830       11.1276309279       14.6125255159
  C        15.3704619042       11.1583586861       15.6220225622
  H        14.9918264647       11.3513449680       16.6304400052
  H        15.8907478050       10.1899661312       15.6062496338
  H        16.1053140355       11.9207917779       15.3328413719
  O         9.9347253268       10.0323733151       10.3649604224
  O         9.0420335400       11.0884502935       15.0658156681
  O         7.4224433007       11.0840697568       13.4516030964
  C         7.8267955178       11.1487415618       14.6653444568
  C         6.7626353933       11.3222602041       15.7272793553
  H         7.1216662877       10.9717980751       16.7005840582
  H         6.5323601429       12.3951535647       15.8112750576
  H         5.8402653899       10.8070030434       15.4361456818
  O         9.6072115679       12.5337739207       10.0875506080
  O        10.9922578797       13.0396340378       15.0700026926
  O        10.9959830651       14.6631303769       13.4668564430
  C        10.9362070252       14.2586652356       14.6797383685
  C        10.7809551938       15.3098499272       15.7552388274
  H         9.7319387483       15.3134262243       16.0871213562
  H        11.3973357749       15.0557981119       16.6260234557
  H        11.0331032316       16.3032900799       15.3710730008
  O        12.3797654645        9.6963008828       10.0117981633
  O        11.1586121493        9.2092937930       15.1546153442
  O        11.0807399652        7.4061849244       13.2822788458
  P        11.5311542479        7.7955251633       14.6894209590
  C        13.2983935428        7.4844072344       14.8826278666
  C        13.8119909967        7.6745575572       16.3172401100
  H        13.4800013076        6.4656683033       14.5111937610
  H        13.7932497435        8.1736976555       14.1827315475
  H         9.0840867421        9.0521790431       13.4275236493
  H        12.9075175362        9.1167852787        9.4403551755
  O        10.8335725676        6.7606894438       15.7291335438
  O        13.1047093786       14.3340671663        8.2210867268
  O        11.3276723422        6.8464840765        7.0870380436
  H        13.3385658832        6.9641527324       17.0061287805
  H        14.8973696740        7.5120422999       16.3627037503
  H        13.6037247530        8.6900998194       16.6776057952
  H         8.5992625133        5.7686909812        9.0488800889
  H         7.3020404369        5.9916519894        7.8533354120
  H         8.8978547049        5.4258690867        7.3299533504
  H        11.0223344029       14.4559085102        5.2600812582
  H        11.1714194178       16.2001829062        4.9486201855
  H        12.5682657843       15.2785004676        5.5401137983
  H         9.0700157580       13.1156942599        9.5261760888
  H        12.9575138632       13.0400356502       13.3985902075
  H        10.3163975621        7.2570979638       16.3873841051
  H        11.8658417762        6.2091937908        7.5886120288
  H        13.3642894690       13.4046758146        8.0526794126
