# Supplementary material for: Atomically precise surface chemistry of zirconium and hafnium metal oxo clusters beyond carboxylate ligands
Source: Chem Sci. 2024 Oct 7;15(42):17380–96. doi: 10.1039/d4sc03859b (PMC11457152; doi:10.1039/d4sc03859b)
Supplement: SC-015-D4SC03859B-s001 [file SC-015-D4SC03859B-s001.zip › DFT/Zr6_EthPOH_exchange/Zr6_EthPOH_4eq.xyz]

122
 i =      185, E =     -1055.6347016258
 Zr         8.4605827387       10.5301680891       11.5269014247
 Zr        10.9079462332       10.5461844351        8.9551187454
  O         9.6159394891        9.1207546194       12.9428474701
  O         8.9539929860        6.9353511726       11.4812020601
  O         8.8704191790       10.5124605729        7.9181618712
  O         7.3342989370       10.5087314076        9.6068040827
  O         7.3449436606        8.5574050556       11.4923954700
  C         7.6765315451       10.4966754279        8.3702827744
  C         6.5466795941       10.4487369566        7.3634592996
  H         6.9202360306       10.6028302212        6.3464815634
  H         5.7901061324       11.2024679769        7.6168547512
  H         6.0540231284        9.4676651928        7.4270986362
  C         7.7393722676        7.3388632892       11.4898632586
  C         6.6605888047        6.2760299573       11.4847996552
  H         7.0443058051        5.3321387620       11.8863583657
  H         6.3396668080        6.1045823998       10.4464510336
  H         5.7857779374        6.6182609729       12.0493207220
 Zr        13.4783112782       10.5216267698       11.4581283623
  O        12.3860877685       11.9083259254       12.8789883683
  O        12.9628970638       14.0907446470       11.4081186146
  O        13.0227072997       10.6782134620        7.9002733658
  O        14.5890430359       10.5095346458        9.5343865967
  O        14.5745670796       12.4733091035       11.3996334419
  C        14.2266019060       10.5542645086        8.3099449528
  C        15.3253139609       10.4960369262        7.2691805748
  H        14.9173739325       10.2412952971        6.2857627155
  H        16.0946255066        9.7764278651        7.5746317326
  H        15.8120566266       11.4811138595        7.2090876788
  C        14.1721063369       13.6899095406       11.3181308249
  C        15.2250882608       14.7474361168       11.0783677203
  H        15.2024813247       15.0035550102       10.0081871211
  H        16.2224601915       14.3761049359       11.3340077354
  H        14.9868234238       15.6583625694       11.6396639485
 Zr        10.9567916869        7.9999428852       11.4548355471
  O        12.0566598496        9.4452803213       12.5367064297
  O        14.5752021219        8.5501816560       11.4878935241
  O        10.8457649696        8.7163623984        7.7406681211
  O        10.9161936291        6.8438940730        9.5408699762
  O        12.9648226881        6.9315885377       11.4116870341
  P        10.4956157087        7.2786557806        8.1312806536
  C         8.7409560606        6.9835271855        7.8322455290
  H         8.5362855405        7.3224892098        6.8065100534
  H         8.2131104055        7.6733847976        8.5071270937
  C         8.3088795947        5.5277077019        8.0574853764
  C        14.1785461239        7.3327745562       11.4583687025
  C        15.2601033015        6.2726438709       11.4921152732
  H        16.0520551391        6.5231125308       10.7748580590
  H        14.8467937293        5.2810968237       11.2832675459
  H        15.7223849119        6.2687439198       12.4900544020
 Zr        10.9595773345       13.0692587253       11.4950924626
  O         9.9437519037       11.5686361183       12.5560300116
  O         7.3450603309       12.4698501956       11.5848112792
  O        10.9180872775       12.3965464023        7.8138452505
  O        10.9191462819       14.2576205083        9.6190353466
  O         8.9536466987       14.0906645164       11.6462886385
  P        11.4144587238       13.7876940675        8.2508726613
  C        10.9450068881       15.0241274906        7.0261111967
  C        11.3697700747       14.6757867669        5.5923244866
  H        11.3833086627       15.9746415881        7.3640191136
  H         9.8542342381       15.1340388538        7.1110743328
  C         7.7457730316       13.6845809039       11.7136263711
  C         6.6900466334       14.7323460636       11.9848751768
  H         5.6888492312       14.3528725555       11.7582135735
  H         6.9036508885       15.6442786684       11.4146224746
  H         6.7432375030       14.9927836722       13.0527451888
 Zr        11.0511924383       10.5226082682       14.0163601787
  O        11.9827577191       11.5722615178       10.4275418447
  O        13.1199814930       10.5058760775       15.0585709218
  O        14.6560354242       10.5080996223       13.3663754163
  C        14.3127475694       10.5020825692       14.6036215766
  C        15.4462888442       10.4827101881       15.6088414516
  H        15.0792667723       10.6922412060       16.6184206682
  H        15.9173737228        9.4890744332       15.5948530836
  H        16.2167874582       11.2074901064       15.3173572761
  O         9.8660247618        9.4579948480       10.4277497227
  O         9.0365394418       10.6721572763       15.0850298654
  O         7.4051963376       10.5115894011       13.5140063722
  C         7.8124537756       10.5599405548       14.7181996922
  C         6.7556182798       10.5164937474       15.8025079527
  H         7.2092969013       10.4362976885       16.7949720238
  H         6.1464276165       11.4307591336       15.7479053715
  H         6.0763824989        9.6735085952       15.6197531721
  O         9.5416044725       11.9633208462       10.1039351380
  O        11.0855135130       12.3830018243       15.2318124424
  O        11.0004786617       14.1867915754       13.3741596223
  P        10.5829206887       13.7635494056       14.7853447950
  C        11.1375144414       15.0287818834       15.9442757758
  H        10.8537493612       14.6823734550       16.9479868447
  H        12.2364043876       15.0190578806       15.8993809201
  C        10.5790955656       16.4288263402       15.6436320436
  O        12.3093413931        9.1262910405       10.0241688567
  O        11.1518492913        8.6393158084       15.1658697303
  O        11.0064682994        6.8306142113       13.3020923515
  P        11.4556132920        7.2049917186       14.7123173557
  C        13.2075655713        6.8293186264       14.9300005103
  C        13.7120973147        7.0143968875       16.3685382007
  H        13.3563899256        5.8016824542       14.5688865687
  H        13.7337904928        7.4968181987       14.2316695914
  H         9.0992491674        8.5102508940       13.4918116052
  H        12.8244247792        8.5342143037        9.4538500220
  O        10.6740772508        6.1965124481       15.7250721245
  O        13.0360533883       13.7674613305        8.2232289434
  O        11.2450161580        6.2764833397        7.0898862091
  O         8.9639082214       13.7702614836       14.9141051464
  H         9.4837129980       16.4396368386       15.7034757753
  H        10.9648731744       17.1597072860       16.3665072770
  H        10.8646040826       16.7582196672       14.6367754913
  H        10.9388282591       13.7179995087        5.2748138715
  H        11.0341031881       15.4517728110        4.8916907037
  H        12.4609070486       14.5971206977        5.5110909360
  H         8.5417230501        5.2035051642        9.0798198191
  H         7.2273825560        5.4169174310        7.9004638374
  H         8.8179400692        4.8509342922        7.3602144634
  H        13.2071631998        6.3282044728       17.0599858128
  H        14.7899039613        6.8107093576       16.4284194211
  H        13.5400813522        8.0415410997       16.7149765949
  H         8.9890122027       12.5377785615        9.5509197648
  H        12.9320372984       12.4859445179       13.4362612775
  H        10.3500153795        6.6917683867       16.4978120527
  H         8.6902939492       12.8480458531       15.0959183992
  H        11.8205048576        5.6667986911        7.5846405125
  H        13.3123144338       12.8406954318        8.0638456649
