# Supplementary material for: Atomically precise surface chemistry of zirconium and hafnium metal oxo clusters beyond carboxylate ligands
Source: Chem Sci. 2024 Oct 7;15(42):17380–96. doi: 10.1039/d4sc03859b (PMC11457152; doi:10.1039/d4sc03859b)
Supplement: SC-015-D4SC03859B-s001 [file SC-015-D4SC03859B-s001.zip › DFT/Zr6_EthPOH_exchange/Zr6_EthPOH_5eq.xyz]

127
 i =      122, E =     -1080.1294869908
 Zr         9.0916120993       10.5717655710       11.5041564407
 Zr        11.5491009508       10.6002462681        8.9128744339
  O        10.2660645042        9.1987584689       12.8871304183
  O         9.6021160792        7.0115045645       11.4776993423
  O         9.5428847340       10.5871863497        7.8990734739
  O         7.9820736638       10.4322111941        9.5394577061
  O         7.9930218835        8.6292882604       11.4940627253
  C         8.3386490373       10.5018533736        8.3182442322
  C         7.2371299406       10.4732533006        7.2793231449
  H         7.6342855445       10.6753575894        6.2798485470
  H         6.4622574791       11.2050449654        7.5421622367
  H         6.7588695580        9.4833681032        7.2904503836
  C         8.3878142075        7.4096305297       11.4959999258
  C         7.3073410665        6.3498439897       11.5105822952
  H         7.7065541235        5.3925920258       11.8614778529
  H         6.9297811781        6.2175483278       10.4857331046
  H         6.4645647276        6.6762588490       12.1311346139
 Zr        14.1291018511       10.5957618310       11.3827069670
  O        13.0424785871       11.9818845337       12.8080836817
  O        13.6193503677       14.1727549639       11.4082905294
  O        13.6149258473       10.6733473013        7.8288568395
  O        15.2289543907       10.5922609524        9.4377278560
  O        15.2268111548       12.5543369549       11.3193376449
  C        14.8282770144       10.5670401023        8.2174652167
  C        15.8995907752       10.4452551294        7.1554200206
  H        15.4607010852       10.1766587176        6.1893529957
  H        16.6524165004        9.7097422060        7.4644175058
  H        16.4147874047       11.4126419694        7.0575586808
  C        14.8271256273       13.7746632682       11.2927293225
  C        15.8869955880       14.8330033666       11.0882159393
  H        15.5523841502       15.7988321152       11.4827926970
  H        16.0483427982       14.9424900006       10.0047747125
  H        16.8351861207       14.5255458882       11.5431150610
 Zr        11.6089368939        8.0611094602       11.4252845185
  O        12.7069516903        9.5262617503       12.4730446936
  O        15.2298281326        8.6312894022       11.4081719885
  O        11.5681952014        8.7219101502        7.7394899097
  O        11.5687419843        6.8510790766        9.5421656053
  O        13.6199358555        7.0113203216       11.4097311162
  P        11.1687688849        7.2985525443        8.1282930621
  C         9.4073578416        7.0486765843        7.8270935037
  H         9.2118931716        7.3914771317        6.8007940276
  H         8.8951360482        7.7504185572        8.5018741340
  C         8.9406640802        5.6038265283        8.0534448812
  C        14.8336435326        7.4129484307       11.4178413072
  C        15.9134754483        6.3516261103       11.4612562522
  H        16.7594678599        6.6436220592       10.8276063434
  H        15.5157891695        5.3767586996       11.1613488806
  H        16.2899408432        6.2752103268       12.4923297169
 Zr        11.6165172266       13.1405851741       11.4735198903
  O        10.5911373887       11.6542070806       12.5485214636
  O         7.9016089181       12.3851981687       11.4860214787
  O        11.5753228685       12.4713125542        7.7469313582
  O        11.6451206006       14.2652917985        9.6063331054
  O         9.6933955567       14.2560561900       11.5756617689
  P        12.1454316992       13.8180529244        8.2289513450
  C        11.7771099998       15.1170939635        7.0369168467
  C        12.1917707423       14.7789269474        5.5976742081
  H        12.2758947832       16.0250812657        7.4060898880
  H        10.6955121483       15.2985355838        7.1164966755
  P         8.2525044569       13.8271713740       11.8835992140
  C         7.1048048914       14.9315033164       11.0317389093
  C         5.6246077672       14.6467233749       11.3300586781
  H         7.3232062686       14.8207237214        9.9596048165
  H         7.3867308135       15.9570914801       11.3084895867
 Zr        11.7032749250       10.5858586920       13.9641023998
  O        12.6374418047       11.6562828496       10.3535646288
  O        13.7813218125       10.5048165220       14.9775789234
  O        15.3107806439       10.5897908138       13.2844483494
  C        14.9720432486       10.5388315131       14.5222202671
  C        16.1095491319       10.5122715357       15.5229126228
  H        15.7444781448       10.7006692692       16.5374139119
  H        16.5886535921        9.5228473586       15.4913005121
  H        16.8731149917       11.2480010683       15.2411593316
  O        10.5268548846        9.5246298153       10.4082765653
  O         9.6992900330       10.8363475076       15.0783846208
  O         8.0651245593       10.5878869983       13.5153880242
  C         8.4726049064       10.7792940943       14.7039618712
  C         7.4067078312       10.9938073753       15.7583437750
  H         7.8158483294       10.8985687920       16.7691398907
  H         6.9874984288       12.0028504160       15.6224672701
  H         6.5827066133       10.2854616474       15.6064252778
  O        10.1865345646       11.9888747747       10.0972060310
  O        11.8971051414       12.3930580233       15.2381706010
  O        11.7330999536       14.2652007133       13.4350074699
  P        11.5332648806       13.8326780292       14.8747450431
  C        12.3776161350       14.9901547623       15.9695494284
  H        12.1804807038       14.6622900466       16.9999259659
  H        13.4524491831       14.8410869721       15.7878931359
  C        11.9730942257       16.4555455080       15.7435773144
  O        12.9625224457        9.1978267296       10.0060775471
  O        11.7293448818        8.7230227858       15.1560393126
  O        11.6573183731        6.9175615080       13.2908909706
  P        12.1091280174        7.3065284060       14.6963373070
  C        13.8760740796        6.9965506775       14.8913140451
  C        14.3885082013        7.1839694560       16.3264116877
  H        14.0538587286        5.9773203937       14.5189114507
  H        14.3713700827        7.6848624655       14.1911856910
  H         9.7462098282        8.6144247643       13.4618105329
  H        13.4678290315        8.6173005403        9.4147851896
  O        11.4036634327        6.2724387476       15.7302210223
  O        13.7669022875       13.7694606220        8.2233036567
  O        11.8971870608        6.2758922141        7.0906511836
  O         9.9338119125       14.0048671760       15.2470952404
  O         7.9062041748       14.0243433584       13.4417660922
  H        10.9052726150       16.6086801484       15.9433384919
  H        12.5397684900       17.1171462961       16.4119770791
  H        12.1700571769       16.7616591748       14.7086263123
  H        11.6851540034       13.8720486343        5.2450768205
  H        11.9345363563       15.6026582408        4.9187254312
  H        13.2728606293       14.6072313107        5.5281055034
  H         5.4002192462       14.7953740835       12.3934059584
  H         4.9773029268       15.3174550620       10.7494934146
  H         5.3638954920       13.6122084601       11.0733553876
  H         9.1618980729        5.2775543455        9.0776589199
  H         7.8576644929        5.5169874677        7.8921058392
  H         9.4376283033        4.9140028151        7.3602294557
  H        13.9123791709        6.4740489606       17.0138820991
  H        15.4731851730        7.0171478138       16.3734753008
  H        14.1844229796        8.2010124613       16.6845240636
  H         9.6310691933       12.5766468050        9.5597427887
  H        13.6211194827       12.5429725616       13.3480807909
  H         8.7164806739       14.1529614299       14.0001976228
  H        10.9452294110        6.7678183543       16.4315914919
  H         9.6524086665       13.1470974350       15.6340642029
  H        12.4310686004        5.6342956594        7.5925464660
  H        14.0558289659       12.8490904707        8.3816443765
