# Supplementary material for: Atomically precise surface chemistry of zirconium and hafnium metal oxo clusters beyond carboxylate ligands
Source: Chem Sci. 2024 Oct 7;15(42):17380–96. doi: 10.1039/d4sc03859b (PMC11457152; doi:10.1039/d4sc03859b)
Supplement: SC-015-D4SC03859B-s001 [file SC-015-D4SC03859B-s001.zip › DFT/Zr6_EthPOH_exchange/Zr6_EthPOH_6eq.xyz]

132
 i =       63, E =     -1104.6200135505
 Zr         7.9440559580       10.8441933313       11.3328125773
 Zr        10.4703754570       10.9329654892        8.8222221306
  O         9.0636544437        9.4560323904       12.7775784145
  O         8.4737154928        7.2641220563       11.3133724391
  O         8.4836044758       10.9114588005        7.7405028315
  O         6.9201712463       10.6735127392        9.3693666768
  O         6.8561809381        8.8749442994       11.3237531318
  C         7.2889742919       10.7288983495        8.1483244293
  C         6.2120272673       10.5514667077        7.0992767089
  H         6.5353259260       10.9602349488        6.1363308213
  H         5.2755126290       11.0148450326        7.4309505811
  H         6.0219436065        9.4749026686        6.9743634747
  C         7.2558998648        7.6602544472       11.2821660540
 Zr        12.9640240295       10.9268767328       11.3790477525
  O        11.8188367912       12.2968449339       12.7930809227
  O        12.4019127099       14.4988143256       11.4079408164
  O        12.6224024382       11.0940877330        7.8201899158
  O        14.1795978183       10.8416814912        9.4544847394
  O        14.0097840331       12.8818401830       11.3174938884
  C        13.8210201326       10.9311326361        8.2301929232
  C        14.9009108710       10.8203973638        7.1724014690
  H        14.7427902079        9.8926676297        6.6025472825
  H        15.8988831919       10.8197867185        7.6217090782
  H        14.8098332334       11.6466505069        6.4547733174
  C        13.6071585045       14.1013679511       11.2736334957
  C        14.6574245621       15.1581618894       11.0252840770
  H        14.4001345255       16.0875086466       11.5457613589
  H        14.6642791931       15.3691673881        9.9448204000
  H        15.6498599842       14.8012209183       11.3189172213
 Zr        10.4511890543        8.3252834660       11.3071264268
  O        11.5052028849        9.7975341386       12.3925814035
  O        14.2459234025        9.0360690140       11.4913465902
  O        10.5098016187        9.1348813877        7.5827352042
  O        10.4284312563        7.2520637099        9.3701391535
  O        12.4013805662        7.1722251891       11.3264779352
  P        10.7015412266        7.6497480264        7.9140811804
  C         9.6832907984        6.6768531122        6.7896435678
  H         9.9771055468        6.9693041475        5.7712176370
  H         8.6549180430        7.0369183761        6.9381436317
  C         9.7906909816        5.1603202946        7.0041689567
  P        13.8451633171        7.6067226481       11.1516518930
  C        14.9452119327        6.4230561123       11.9593444414
  C        16.4387853709        6.6952259813       11.7258352989
  H        14.6477402024        5.4277012646       11.5996471086
  H        14.6968062511        6.4599002238       13.0292784219
 Zr        10.4145095211       13.4518291081       11.4084900680
  O         9.3692476646       11.9595454380       12.4555037588
  O         6.6893439849       12.6394559105       11.2530644537
  O        10.5058374842       12.7925113639        7.6611390915
  O        10.5072774299       14.5911844856        9.5299983309
  O         8.4774000131       14.5058762885       11.4793847712
  P        11.0143683980       14.1572402478        8.1551526798
  C        10.5916025314       15.4509717924        6.9724237131
  C        11.0246205484       15.1468631224        5.5312466938
  H        11.0495094085       16.3764108711        7.3511767313
  H         9.5030834171       15.5858212494        7.0493864971
  P         7.0165021738       14.0817616298       11.6770835521
  C         5.9101033734       15.1769421995       10.7610931178
  H         4.8860270750       14.8573130915       11.0029792430
  H         6.0658672713       14.9471487399        9.6972272931
  C         6.1256802410       16.6686012853       11.0531259940
 Zr        10.4717795560       10.8679761949       13.8693978616
  O        11.4916346919       11.9771520038       10.3404744197
  O        12.5375650658       10.7547477656       14.9148528976
  O        14.0980120389       10.9251002869       13.2809915130
  C        13.7373227673       10.8378368868       14.5066935055
  C        14.8461885271       10.8155121439       15.5381064287
  H        14.4546254665       11.0318989404       16.5371721587
  H        15.3039102233        9.8153208000       15.5452044564
  H        15.6314783615       11.5298909413       15.2628093367
  O         9.4481951244        9.8419854313       10.2813719113
  O         8.4018792109       11.0908836391       14.9194188597
  O         6.8410540540       10.8353682508       13.2832390028
  C         7.1909373850       11.0101743427       14.4917060274
  C         6.0778829888       11.1726179724       15.5052031976
  H         6.4514099314       11.0781013640       16.5296588759
  H         5.6281149369       12.1682184283       15.3677613418
  H         5.2868913478       10.4373114638       15.3114965093
  O         9.0515029419       12.3049191125        9.9524188343
  O        10.6692566540       12.7013152284       15.1550005606
  O        10.4234563770       14.5823264499       13.3738004633
  P        10.1749272949       14.1065516773       14.8001832945
  C        10.8433252072       15.3252338444       15.9488478871
  H        10.6435288113       14.9507733326       16.9625344501
  H        11.9338936790       15.3059699398       15.8065642519
  C        10.2798943501       16.7395484016       15.7375421918
  O        11.8991542361        9.5242726932        9.9390878484
  O        10.5007281663        9.0335427252       15.0696285779
  O        10.5069588509        7.1788899059       13.2140760579
  P        10.8728883099        7.6034709709       14.6322230956
  C        12.6235629349        7.2841608232       14.9375333719
  C        13.0600124135        7.5157275759       16.3909680344
  H        12.8069795585        6.2499268732       14.6123871888
  H        13.1622980988        7.9452312878       14.2429925786
  H         8.5109295002        8.8736868103       13.3216192164
  H        12.4921805590        9.0383248797        9.3437575582
  O        10.0987402371        6.5980055032       15.6479125483
  O        12.6334388617       14.0980372463        8.1441957325
  O        12.2173592561        7.2460788738        7.4997044569
  O         8.5576191390       14.0921261538       15.1473616411
  O         6.5960856392       14.3414540181       13.2054627462
  O        14.1765558212        7.4138491085        9.5279577301
  H         9.1950260918       16.7632402712       15.8993296170
  H        10.7410506855       17.4455482212       16.4408936840
  H        10.4773017958       17.0921805063       14.7176572452
  H         7.1551564188       16.9697052486       10.8219646963
  H         5.4447551171       17.2846996173       10.4506855168
  H         5.9396491334       16.8934706130       12.1105449096
  H         9.5157256710        4.8877306736        8.0308912234
  H         9.1228243102        4.6246782149        6.3164115480
  H        10.8138661140        4.8074478619        6.8244895021
  H        12.5397380951        6.8340852909       17.0752542673
  H        14.1384909663        7.3404480277       16.5045608304
  H        12.8476204212        8.5465669629       16.7015869025
  H        16.7111364034        7.7076992477       12.0495744489
  H        17.0532086019        5.9792701992       12.2878587114
  H        16.7027981857        6.5942199906       10.6654745924
  H        10.5808436958       14.2084501608        5.1759243496
  H        10.7097118509       15.9527130669        4.8549862193
  H        12.1150651470       15.0517794368        5.4579937290
  H         8.4917044701       12.8733489792        9.4001763056
  H        12.3587595983       12.8470842552       13.3821643937
  H         7.3708084566       14.3539096347       13.8253570944
  H         8.3534082256       13.1531953655       15.3748238964
  H         9.6601198643        7.1117905102       16.3483493861
  H        12.8116547625        7.0769590809        8.2679451531
  H        12.8806665601       13.1605279530        7.9894691195
  H        14.8296163347        8.0884953080        9.2596358532
  C         6.1908181336        6.5868211504       11.2353882019
  H         5.9831060082        6.2539372975       12.2635192459
  H         6.5479115910        5.7179980371       10.6709601564
  H         5.2633382175        6.9826563484       10.8082039413
