# Supplementary material for: Atomically precise surface chemistry of zirconium and hafnium metal oxo clusters beyond carboxylate ligands
Source: Chem Sci. 2024 Oct 7;15(42):17380–96. doi: 10.1039/d4sc03859b (PMC11457152; doi:10.1039/d4sc03859b)
Supplement: SC-015-D4SC03859B-s001 [file SC-015-D4SC03859B-s001.zip › DFT/Zr6_EthPOH_exchange/Zr6_EthPOH_7eq.xyz]

137
 i =      155, E =     -1129.1052707145
 Zr         7.9738018148       10.9618309451       11.3846276975
 Zr        10.5076858545       11.0356415279        8.8801210236
  O         9.1292908824        9.5421685608       12.7977500939
  O         8.6389580896        7.2468656773       11.4033650344
  O         8.5564111312       11.0014699564        7.8139118443
  O         6.9244249288       10.8371787362        9.3774257723
  O         6.8293499009        9.0677328710       11.4095843080
  C         7.3350535668       10.9113126132        8.1742983374
  C         6.2916773331       10.8685891327        7.0777516327
  H         6.6730330650       11.3356032637        6.1634695897
  H         5.3666694676       11.3521655041        7.4121035148
  H         6.0562659338        9.8172116346        6.8546366696
  P         7.2029041486        7.6358282953       11.0376542874
  C         6.8284753490        7.3239554827        9.3014062807
  H         7.1607890164        6.2995467625        9.0821082106
  H         7.4865113159        8.0069148647        8.7444729396
  C         5.3515811586        7.5436785102        8.9389386700
 Zr        13.0213668438       11.0314678415       11.4347705110
  O        11.8914312439       12.3903709184       12.8618302027
  O        12.4840634428       14.5813941256       11.4197998364
  O        12.6174677107       11.1720668695        7.8243051462
  O        14.1818478606       10.9968805861        9.4610107033
  O        14.0913802114       12.9663958810       11.3942793043
  C        13.8201296029       11.0393477553        8.2367491870
  C        14.8969939132       10.9224025837        7.1764741611
  H        14.7176528567       10.0106086705        6.5881815682
  H        15.8952945997       10.8960758644        7.6241072613
  H        14.8227770332       11.7654562616        6.4759589001
  C        13.6919859124       14.1851121614       11.3206921384
  C        14.7447117805       15.2409213320       11.0805492191
  H        14.4973466675       16.1592849202       11.6251815777
  H        14.7362422214       15.4779546954       10.0056835347
  H        15.7393208505       14.8749658726       11.3543250135
 Zr        10.5102889034        8.4194367167       11.3589165195
  O        11.5750655204        9.9244530086       12.4611925468
  O        14.2624499105        9.1338080351       11.4947037745
  O        10.5151072193        9.2387524004        7.6506752301
  O        10.4344846059        7.3330303258        9.3827492072
  O        12.4654740335        7.2501783482       11.3267587231
  P        10.7580002121        7.7559753146        7.9491655996
  C         9.8305683175        6.7726737389        6.7545257289
  H        10.1760572250        7.0913867372        5.7604002602
  H         8.7831405986        7.0940417515        6.8413253222
  C         9.9770020140        5.2568233084        6.9497833844
  P        13.9041768722        7.6950673386       11.1577147582
  C        15.0190925469        6.5391421644       11.9822536290
  C        16.5088474652        6.8389994665       11.7584995526
  H        14.7440344282        5.5355991060       11.6272330456
  H        14.7600490724        6.5794292289       13.0497314307
 Zr        10.4906573636       13.5524342639       11.4587441559
  O         9.4479965179       12.0489195883       12.4789866221
  O         6.7683701789       12.7882485208       11.2505179093
  O        10.5138024387       12.9469791803        7.7433291060
  O        10.5881110025       14.7441483236        9.6085626735
  O         8.5524101561       14.6572793414       11.4953701032
  P        11.0836568607       14.2880377865        8.2341036436
  C        10.7156219226       15.5957389814        7.0482242997
  C        11.1510277644       15.2732398093        5.6116787410
  H        11.2018866870       16.5054534815        7.4296847160
  H         9.6317597294       15.7677308527        7.1156798948
  P         7.0991678172       14.2108617684       11.7288770499
  C         5.9738217687       15.3448253972       10.8860471704
  H         4.9550623497       15.0102715780       11.1294068362
  H         6.1139627880       15.1717216134        9.8094547119
  C         6.1916155671       16.8204637538       11.2508944456
 Zr        10.5305202439       10.9661336560       13.9294395194
  O        11.5689909131       12.0751116544       10.3653277503
  O        12.6129393491       10.9110193714       14.9931144902
  O        14.1767526840       11.0761882401       13.3537382011
  C        13.8119423711       10.9902536475       14.5794360147
  C        14.9214158492       10.9754537848       15.6120628887
  H        14.5317565538       11.2124305793       16.6073289816
  H        15.3677134113        9.9703803025       15.6380644533
  H        15.7145641374       11.6763124443       15.3252463378
  O         9.4616288228        9.9272420958       10.3440667380
  O         8.4856448229       11.1671160444       14.9964763299
  O         6.9217078963       11.0004954515       13.3571297107
  C         7.2742600678       11.1253135594       14.5692884275
  C         6.1635832148       11.2674080883       15.5881208148
  H         6.5450390091       11.1980104299       16.6115783312
  H         5.6754407204       12.2420521513       15.4361375276
  H         5.3995095862       10.4997593513       15.4095841706
  O         9.1238893350       12.3990269497       10.0219679481
  O        10.6770782137       12.7858334797       15.2339521800
  O        10.5112959648       14.6683375545       13.4370110279
  P        10.2515309466       14.2049936042       14.8605689706
  C        10.9515775829       15.4012754190       16.0142895643
  H        10.7317022983       15.0335665930       17.0264551343
  H        12.0421308569       15.3428401992       15.8822396350
  C        10.4410742355       16.8353200962       15.8011257510
  O        11.9151977313        9.6099106091       10.0044798959
  O        10.5817010821        9.1331512639       15.1535387291
  O        10.5956221801        7.3248114833       13.2880910666
  P        10.9568881243        7.7087866259       14.7152673380
  C        12.7053256394        7.3844882202       15.0250003712
  C        13.1402135519        7.6364104052       16.4754166386
  H        12.8882379662        6.3459227976       14.7133293576
  H        13.2444614654        8.0368583449       14.3220700550
  H         8.5638900896        8.9513823332       13.3204346223
  H        12.5005909525        9.1319009352        9.3950223106
  O        10.1837249557        6.6850984659       15.7228256503
  O        12.7054683568       14.1801485235        8.2251060686
  O        12.2986252626        7.4116263885        7.5773120459
  O         8.6295257161       14.2552456172       15.1601597097
  O         6.6859336329       14.3501774144       13.2769623815
  O        14.2573493204        7.4953246325        9.5367256880
  O         6.2027136847        6.6059192420       11.8135088843
  H         9.3568870256       16.8983614688       15.9564275834
  H        10.9235677562       17.5230258563       16.5082132919
  H        10.6571189275       17.1822118474       14.7830386467
  H         7.2157903748       17.1361729854       11.0160499109
  H         5.4979646541       17.4645427652       10.6942538708
  H         6.0246675886       16.9906176979       12.3217927078
  H         5.0456332842        8.5729581846        9.1651749609
  H         5.1868618565        7.3624328502        7.8681541627
  H         4.6986782863        6.8623875088        9.4983796382
  H         9.6519798425        4.9547527066        7.9533616763
  H         9.3715992951        4.7112545726        6.2138643297
  H        11.0210764638        4.9426603756        6.8275108057
  H        12.6146964092        6.9680801481       17.1686902014
  H        14.2176695876        7.4588192765       16.5943010583
  H        12.9300587712        8.6728130901       16.7685845759
  H        16.7605001355        7.8562797752       12.0838391592
  H        17.1323433733        6.1343614229       12.3251007751
  H        16.7817543590        6.7420946635       10.6999743353
  H        10.6761057005       14.3510726505        5.2542249447
  H        10.8734034187       16.0885431001        4.9302984461
  H        12.2376538400       15.1369431209        5.5498781579
  H         8.5727889382       12.9767453678        9.4689985219
  H        12.4481678600       12.9435865448       13.4316013802
  H         6.7019303290        6.1186213724       12.4930242085
  H         7.4683286646       14.4419037064       13.8815991693
  H         8.3935022035       13.3515746028       15.4703101871
  H         9.6842089094        7.1965267480       16.3833310225
  H        12.8810028450        7.2131863334        8.3482000365
  H        12.9255805737       13.2348106291        8.0858623200
  H        14.8923428150        8.1844560671        9.2626617641
