# Supplementary material for: Atomically precise surface chemistry of zirconium and hafnium metal oxo clusters beyond carboxylate ligands
Source: Chem Sci. 2024 Oct 7;15(42):17380–96. doi: 10.1039/d4sc03859b (PMC11457152; doi:10.1039/d4sc03859b)
Supplement: SC-015-D4SC03859B-s001 [file SC-015-D4SC03859B-s001.zip › DFT/Zr6_EthPOH_exchange/Zr6_EthPOH_8eq.xyz]

142
 i =       95, E =     -1153.5975033996
 Zr         8.4441203304       11.0465096953       10.9833533297
 Zr        10.9671249476       11.0217929290        8.4865284553
  O         9.5404851727        9.6212100287       12.3889569460
  O         9.0258940269        7.3281159124       10.9970104769
  O         8.9728210497       10.9978862626        7.4129054962
  O         7.3443601964       10.9204888537        8.9916602528
  O         7.2442919823        9.1956441329       11.0019154510
  C         7.7555009189       10.9270631076        7.7844953530
  C         6.7051391656       10.8215066241        6.6972252386
  H         7.0768119208       11.2454461318        5.7583012093
  H         5.7758561070       11.3099062800        7.0115058025
  H         6.4833891080        9.7572597708        6.5269360892
  P         7.6001970171        7.7514899704       10.6361111539
  C         7.2470704070        7.3942205171        8.9038514591
  C         7.2908706571        5.8979329939        8.5594287292
  H         7.9927080963        7.9674092453        8.3337622607
  H         6.2634910465        7.8359944568        8.6907172749
 Zr        13.4877860595       11.0202423680       11.0426914470
  O        12.3779021372       12.4485879884       12.3957085688
  O        12.9586783559       14.6685948828       10.9969602515
  O        13.0268421938       11.1741634736        7.4149841593
  O        14.5913500959       10.9956723137        9.0553499274
  O        14.7441070209       12.7966647169       11.1560988944
  C        14.2302831024       11.1773068820        7.8446075170
  C        15.3341272701       11.4376688449        6.8395691103
  H        14.9656160214       11.3545679732        5.8122293382
  H        16.1707357222       10.7464397105        7.0018613271
  H        15.7259481731       12.4513037022        7.0174383330
  P        14.3973726588       14.2216879207       10.6949949758
  C        15.5577245627       15.3519924925       11.4955259504
  C        15.3190155176       16.8292493409       11.1510961519
  H        16.5648792786       15.0223598116       11.2023531113
  H        15.4696476136       15.1711504736       12.5764045071
 Zr        10.9335517756        8.4369748997       10.9914860120
  O        11.9887204216        9.9382373659       12.0576912971
  O        14.6748474667        9.1256557708       11.1601440757
  O        10.9285692587        9.2076789962        7.2572228539
  O        10.9167532007        7.3339683311        9.0397607647
  O        12.8651194754        7.2492084315       11.0123854894
  P        11.1872872916        7.7286448346        7.5825445012
  C        10.2357371759        6.7256955959        6.4211538973
  H        10.4963401485        7.1011562989        5.4207193303
  H         9.1777047508        6.9733090386        6.5822272082
  C        10.4937848087        5.2172641531        6.5419703766
  P        14.3005125880        7.6924126926       10.8244065530
  C        15.4450654168        6.5484724749       11.6218858665
  H        16.4591333353        6.8943089909       11.3741622441
  C        15.2294772094        5.0777751200       11.2354439895
  H        15.3187353145        6.7018836963       12.7032279494
 Zr        10.9949253939       13.6124545504       11.0018246479
  O         9.9288631746       12.1323502137       12.0594188285
  O         7.2561692179       12.8719286266       10.8425888964
  O        10.9059901909       12.8658634018        7.2463790336
  O        11.0771603748       14.7494795838        9.0474562568
  O         9.0462251192       14.7397445475       11.0020784430
  P        11.2715675000       14.2975737780        7.6132571457
  C        10.4650645178       15.4624543652        6.4966130364
  H        10.6720391486       15.1199916584        5.4729971565
  C        10.8943101575       16.9218663402        6.7137162106
  H         9.3848665011       15.3349567461        6.6620786995
  P         7.6062503665       14.2963427227       11.3051570128
  C         6.4437003142       15.4244046089       10.5044656583
  H         5.4374983616       15.0910006227       10.7961231558
  H         6.5341146763       15.2440772881        9.4239537454
  C         6.6763013572       16.9020373352       10.8507966065
 Zr        10.9709211945       11.0251431332       13.5157310126
  O        12.0587548470       12.1267991847        9.9383230416
  O        12.9478038566       10.9161184431       14.5923363258
  O        14.5839723569       10.9195889774       13.0298723962
  C        14.1700956598       10.8863917941       14.2327976439
  C        15.2190189917       10.7855149779       15.3219750282
  H        14.8004989659       11.0667473299       16.2937405540
  H        15.5730744080        9.7454464407       15.3785515398
  H        16.0843612874       11.4107361741       15.0713547235
  O         9.9285700771        9.9469167391        9.9411376576
  O         8.9506499830       11.2554845850       14.5783449133
  O         7.3450323426       11.0867332456       12.9602235198
  C         7.7332431021       11.2453717203       14.1633693919
  C         6.6490083267       11.4744852982       15.1963888114
  H         7.0324551947       11.3491860843       16.2140331786
  H         6.2641321371       12.4981723791       15.0681023473
  H         5.8061257182       10.7961073502       15.0153466245
  O         9.6104310119       12.4604883259        9.6077571911
  O        11.1582740772       12.8785700885       14.7525382783
  O        10.9246549910       14.7498268978       12.9517947052
  P        10.7410381073       14.3004931758       14.3900655355
  C        11.5221337591       15.4869655019       15.5028777045
  H        11.3280583020       15.1372065304       16.5267975006
  H        12.6045590858       15.3884453924       15.3325624638
  C        11.0558817054       16.9365122715       15.2948015243
  O        12.3828567802        9.6125575210        9.6120202706
  O        10.9128916720        9.2068776368       14.7445937736
  O        10.9243895129        7.3345290685       12.9524855003
  P        11.2793369021        7.7670458453       14.3771643139
  C        13.0115331933        7.4610413939       14.7866424806
  H        13.1708168988        7.8698785140       15.7947663167
  C        13.4205677688        5.9844948980       14.6954611885
  H        13.5872687432        8.0930735682       14.0945135037
  H         8.9687096747        9.0654842087       12.9414655295
  H        12.9860851166        9.1530622304        9.0059242191
  O        10.5058938485        6.7622999214       15.3974879995
  O        12.8795874086       14.4241587436        7.2447520701
  O        12.7056832810        7.3352783105        7.1732191763
  O         9.1287484530       14.4131591062       14.7566341775
  O         7.2507194118       14.4328561662       12.8645803199
  O        14.5939416000        7.4963739624        9.1962779173
  O         6.5378248451        6.7770287903       11.4091305231
  O        14.7506267839       14.3512564271        9.1345786604
  H        11.9703834238       17.0493016408        6.5413770317
  H        10.3608114705       17.5868612366        6.0215629149
  H        10.6761863506       17.2457928422        7.7389278759
  H        14.3073963205       17.1412932402       11.4396825583
  H        16.0390742244       17.4727253608       11.6740201841
  H        15.4293517690       17.0058204351       10.0738059504
  H         7.6853713575       17.2200311125       10.5599838539
  H         5.9511913011       17.5426358753       10.3311919071
  H         6.5679630197       17.0755933943       11.9287285199
  H         9.9809679561       17.0402696217       15.4881431303
  H        11.5878981010       17.6116961277       15.9780909887
  H        11.2474044317       17.2677065787       14.2666316156
  H        10.2786678822        4.8565132012        7.5556577953
  H         9.8602095804        4.6579081834        5.8407208037
  H        11.5407201356        4.9810165870        6.3175121151
  H        15.3866862587        4.9207008828       10.1611990620
  H        15.9312299687        4.4313331044       11.7788443580
  H        14.2091368147        4.7530179278       11.4746958669
  H        13.2183902205        5.5803105511       13.6952096701
  H        14.4919990417        5.8623091154       14.9056698669
  H        12.8659139785        5.3779487350       15.4215235020
  H         6.5263616681        5.3423377169        9.1159681774
  H         7.1087144025        5.7408245756        7.4877158503
  H         8.2696785017        5.4673096883        8.8052349071
  H         9.0179220972       13.0037093249        9.0635961770
  H        12.9675544270       12.9839783094       12.9499981244
  H         8.0397293483       14.5406533310       13.4595539008
  H         6.0571147554        7.2944503840       12.0795607999
  H         8.8753439185       13.5393181821       15.1276480747
  H         9.8083492360        6.2794799313       14.9192388838
  H        13.1279283682       13.5754113937        6.8208683770
  H        13.3056150388        7.2104604632        7.9474647030
  H        13.9644874218       14.4936297923        8.5430979302
  H        15.2746305548        8.1362607832        8.9123519796
