# Supplementary material for: Atomically precise surface chemistry of zirconium and hafnium metal oxo clusters beyond carboxylate ligands
Source: Chem Sci. 2024 Oct 7;15(42):17380–96. doi: 10.1039/d4sc03859b (PMC11457152; doi:10.1039/d4sc03859b)
Supplement: SC-015-D4SC03859B-s001 [file SC-015-D4SC03859B-s001.zip › DFT/Zr6_EthPOH_exchange/Zr6_EthPOH_9eq.xyz]

147
 i =      134, E =     -1178.0906814646
 Zr         8.4751966936       10.5723531732       10.9445559931
 Zr        10.9908057411       10.6346987758        8.4233824578
  O         9.6302848208        9.1474163553       12.3708316890
  O         9.1243957862        6.8518542531       10.8394356125
  O         9.0222762495       10.4942004439        7.3423701790
  O         7.4166067902       10.5060026855        8.9576360204
  O         7.3319110901        8.7090083167       10.9964469201
  C         7.8080552326       10.4703462593        7.7432767655
  C         6.7342743409       10.3743618969        6.6787249820
  H         7.1001590107       10.7641698180        5.7228804067
  H         5.8289651585       10.9018631856        6.9999080523
  H         6.4700974697        9.3151685555        6.5401945743
  P         7.6767142943        7.2242799499       11.1908008215
  C         6.5025729996        6.2354808055       10.2435878389
  H         6.7883653040        5.1832115531       10.3803484846
  H         6.6797884554        6.4844130608        9.1884771972
  C         5.0354731641        6.4832971490       10.6293871390
 Zr        13.5605564064       10.6527024158       10.9898612715
  O        12.3796840848       12.0446675911       12.3724591059
  O        12.8628675586       14.3429378400       10.9927214506
  O        12.9748628170       11.0015120278        7.2486057879
  O        14.7540497028       10.7497503117        9.1257568957
  O        14.6726534331       12.5355288184       11.1608402480
  P        14.3681203251       10.5017207082        7.6802254031
  C        15.6385291616       11.2164093290        6.6171131344
  C        15.4096190813       10.9990165318        5.1147716928
  H        16.5922779499       10.7837001411        6.9526022731
  H        15.6783726088       12.2853797086        6.8772564812
  P        14.3272190191       13.9638737605       10.7268620624
  C        15.4116184440       15.1041885335       11.6140450273
  H        15.1337156232       16.1184976206       11.2954588957
  C        16.9080712935       14.8287116964       11.3997143524
  H        15.1389603104       15.0175325212       12.6758330100
 Zr        11.0110624539        8.0310140763       10.9234818029
  O        12.0635184741        9.5362112226       11.9839888461
  O        14.7258230805        8.7660610328       11.0735630895
  O        11.1634998856        8.7975032789        7.1692727319
  O        11.0780199149        6.9257985952        8.9645972014
  O        12.8827416269        6.9302295118       11.0026865352
  P        10.7284294943        7.3757907334        7.5475257068
  C         8.9804676283        7.1314786471        7.1644708050
  H         8.8039561114        7.5936199708        6.1829236274
  H         8.4359171411        7.7327430941        7.9070023684
  C         8.5454560600        5.6592171880        7.1947887427
  P        14.3162240290        7.3253928042       11.3787955259
  C        14.6636868283        6.8770425942       13.0908184771
  H        15.6811857450        7.2335373169       13.3043926829
  C        14.5110702188        5.3746630133       13.3753348283
  H        13.9740465240        7.4835795171       13.6966868350
 Zr        10.9788658476       13.1850919355       10.9445842865
  O         9.9451929365       11.6538535216       11.9966285317
  O         7.2582813989       12.3784053021       10.9146897778
  O        10.7471782630       12.4669231962        7.1756563932
  O        11.0010097398       14.3349029424        8.9701811693
  O         9.0429231897       14.2544813498       11.0002346368
  P        11.2733528618       13.8561762292        7.5502343688
  C        10.6772173884       15.1051866013        6.3939605030
  C        10.8839829007       14.7434214807        4.9161023470
  H        11.1862982099       16.0425860844        6.6621953799
  H         9.6134078636       15.2504501999        6.6320333163
  P         7.6015256764       13.8200832931       11.3169311666
  C         6.4399335350       14.9160194308       10.4739848444
  H         5.4333210063       14.5949905791       10.7787726093
  H         6.5304833205       14.6905638422        9.4018116326
  C         6.6734362206       16.4066491386       10.7581022058
 Zr        11.0539182234       10.5963362406       13.4516652187
  O        12.0654878585       11.7261784098        9.8691533735
  O        13.0463163497       10.5928727983       14.5746641345
  O        14.6531788761       10.5896669421       12.9625659052
  C        14.2582629460       10.5717661381       14.1784493850
  C        15.3377285271       10.5053154228       15.2404313180
  H        14.9413481954       10.7946870558       16.2190089997
  H        15.7085555828        9.4713856517       15.3024604374
  H        16.1871373146       11.1388601067       14.9581942774
  O         9.9562927773        9.5164547985        9.8641528283
  O         9.0320935152       10.5981606764       14.5825895295
  O         7.4219858470       10.5981489044       12.9625449008
  C         7.8107695733       10.6632323302       14.1682966286
  C         6.7287662606       10.8324094229       15.2171232192
  H         7.1376816713       10.7994200389       16.2319524079
  H         6.2228429345       11.7943555845       15.0460568626
  H         5.9675738078       10.0508854164       15.0887273189
  O         9.6065449526       11.9949141845        9.5421873261
  O        11.0876158713       12.3842386316       14.7522807312
  O        10.9182297296       14.2655517107       12.9533753972
  P        10.7249372376       13.8180928703       14.3847823976
  C        11.5282197950       14.9829444613       15.5042491569
  H        11.3288540970       14.6340634831       16.5274527811
  H        12.6085668100       14.8637582935       15.3331527954
  C        11.0891646158       16.4411249904       15.2982293821
  O        12.4556635450        9.2260422237        9.5369967743
  O        11.2334513146        8.7844429869       14.6819949863
  O        11.0005472097        6.8441652578       12.9541194000
  P        10.8326412274        7.3445248087       14.3715174466
  C        11.5976119622        6.2124613855       15.5504606896
  C        11.3805581436        6.6000988804       17.0206674661
  H        11.1991478530        5.2126474970       15.3256601887
  H        12.6668125796        6.1883946238       15.2986934168
  H         9.0028419245        8.6873904785       12.9489524907
  H        13.0228128453        8.6266290139        9.0213160202
  O         9.2062947343        7.2488188208       14.7426236334
  O        12.8843954860       13.7666622334        7.2555989294
  O        11.4961938776        6.3625475590        6.5214565615
  O         9.1165344596       13.9387232207       14.7564444151
  O         7.2471761184       14.0262135800       12.8654954647
  O        15.3319078644        6.3505364413       10.5761017332
  O         7.3306293780        6.7638098772       12.7043359161
  O        14.7425432852       14.1911654445        9.1988937712
  O        14.4150684168        8.8825442956        7.4088913567
  H        10.3841537989       13.7988216675        4.6681163301
  H        10.4759056635       15.5288301446        4.2660054515
  H        11.9495363885       14.6310201930        4.6816168172
  H         8.7534393221        5.2070154325        8.1731610562
  H         7.4677686564        5.5687395698        7.0014503965
  H         9.0705500144        5.0762654300        6.4282706413
  H        10.3174057225        6.5664022421       17.2899628237
  H        11.9124464977        5.9046175156       17.6837314605
  H        11.7512353943        7.6134688760       17.2198290356
  H        10.0156076799       16.5635320039       15.4882812470
  H        11.6311391213       17.1058010176       15.9839281517
  H        11.2893694503       16.7694887896       14.2707817367
  H         4.7700343185        7.5402279404       10.5017812054
  H         4.3664431466        5.8827778555        9.9988361122
  H         4.8500804034        6.2122246056       11.6757079119
  H         7.6865017666       16.7088292411       10.4642498455
  H         5.9560927846       17.0251577642       10.2024051623
  H         6.5539391186       16.6274883512       11.8261185607
  H        17.1820775441       14.9412922712       10.3435440607
  H        17.5193269691       15.5280209665       11.9855822183
  H        17.1657459563       13.8070626579       11.7057202302
  H        15.2123402911        4.7862428808       12.7711963020
  H        14.7160427358        5.1560624138       14.4323362834
  H        13.4943970546        5.0333897744       13.1421137351
  H        14.4448443767       11.4108429791        4.7932242234
  H        16.1995564036       11.4903483854        4.5311621133
  H        15.4215138203        9.9317496129        4.8595870473
  H         9.0445611949       12.5502652014        8.9779054970
  H        12.9796133988       12.6023501603       12.8922575825
  H         8.0327031019       14.0732024049       13.4727167356
  H         8.0803724187        6.7811309859       13.3448462280
  H         8.9594095157        8.0309231126       15.2746806324
  H         8.8681206228       13.1040926353       15.2031513759
  H        11.9025263597        5.6402450913        7.0333144405
  H        13.6651887967        8.6343489917        6.8280991719
  H        13.9904121727       14.1032975372        8.5502413875
  H        15.6511569954        6.7949910911        9.7694695114
  H        13.0520041383       12.7854791468        7.1200001496
