# Supplementary material for: Atomically precise surface chemistry of zirconium and hafnium metal oxo clusters beyond carboxylate ligands
Source: Chem Sci. 2024 Oct 7;15(42):17380–96. doi: 10.1039/d4sc03859b (PMC11457152; doi:10.1039/d4sc03859b)
Supplement: SC-015-D4SC03859B-s001 [file SC-015-D4SC03859B-s001.zip › DFT/Zr6_MethPH_exchange/Zr6_MethPH_10eq.xyz]

112
 i =      107, E =      -973.0489114786
 Zr         8.4539968232       11.0091295450       10.9504816750
 Zr        10.9864281630       11.0282147260        8.4421003945
  O         9.5552742151        9.5950738454       12.3934447835
  O         9.0530197224        7.2517102517       10.9901091694
  O         8.9725547635       10.9974551879        7.3381716311
  O         7.4076220861       11.0020007891        8.9764493436
  O         7.2524782196        9.1277113334       10.8336301424
  C         7.7710270891       10.9996074957        7.7519210442
  C         6.6644569535       10.9837885499        6.7166714378
  H         7.0668473638       11.1356869453        5.7103119203
  H         5.9202344093       11.7543285445        6.9553410140
  H         6.1468665629       10.0147854346        6.7623282516
  P         7.6249169153        7.7145907828       11.2797359229
  C         6.4472114975        6.5335818873       10.5939052686
  H         6.6793863459        5.5258850737       10.9605029018
  H         6.5132628941        6.5438182007        9.4986756989
  H         5.4302856310        6.8159673673       10.8941972133
 Zr        13.5561423425       10.9494286134       11.0250389676
  O        12.3889162866       12.3797463095       12.3925266951
  O        12.9531856427       14.6673445046       10.9978525046
  O        12.8816761519       11.1649971038        7.2624788342
  O        14.7388413680       11.1608203024        9.1272179912
  O        14.7500896905       12.8016470182       11.2385902270
  P        14.3066154009       10.8063334951        7.6987644685
  C        15.4722047168       11.5515993057        6.5396584475
  H        15.2238134525       11.2435722747        5.5163815292
  H        16.4937627139       11.2378823841        6.7879763968
  H        15.4046101536       12.6448632556        6.6112380586
  P        14.3575383049       14.1632763342       10.6493480329
  C        15.5670728390       15.3947790971       11.1696172831
  H        15.3328508156       16.3616356025       10.7068032969
  H        16.5733578249       15.0724243707       10.8743628914
  H        15.5289945262       15.5021373181       12.2614536351
 Zr        10.9722980920        8.4087659187       10.9996900305
  O        12.0566546480        9.8664649776       12.0584681590
  O        14.7401775470        9.0635997342       11.0674433641
  O        10.9223473017        9.1989600095        7.2490522681
  O        10.9963104451        7.3314352208        9.0518102053
  O        12.8693075827        7.2545747315       10.9979635992
  P        10.5086747811        7.7833463676        7.6720072241
  C         8.7284558828        7.5570375721        7.4900337317
  H         8.4299742918        7.8271127900        6.4692175337
  H         8.2120581580        8.2080217765        8.2077525337
  H         8.4737523807        6.5094719337        7.6942965121
  P        14.2744481769        7.6567469724       11.4594448249
  C        14.4846219261        7.3880068946       13.2311270916
  H        15.5257061492        7.5949509251       13.5091213503
  H        14.2271178335        6.3497555964       13.4750752671
  H        13.8181111604        8.0703321007       13.7742299601
 Zr        11.0148729914       13.5610596492       11.0006840994
  O         9.9299533092       12.0655764821       12.0662824975
  O         7.2606494157       12.8863650172       10.9979270072
  O        10.8409732482       12.8813670095        7.2518366942
  O        11.0070564634       14.7416030066        9.0586521277
  O         9.1164837716       14.7417552462       11.0013678088
  P        11.4060374927       14.2465861410        7.6669958565
  C        10.9203533592       15.4740458328        6.4384876433
  H        11.2544575486       15.1536333410        5.4437547298
  H        11.3666725899       16.4446906532        6.6883779283
  H         9.8269548205       15.5720538504        6.4362472721
  P         7.6866211476       14.3186821490       11.3460541879
  C         6.5290289412       15.4742508545       10.5845497146
  H         5.5047051900       15.2308518403       10.8930533436
  H         6.6034252692       15.3926579766        9.4922150816
  H         6.7776061484       16.4997595572       10.8849984334
 Zr        11.0338248320       10.9750345818       13.5332358910
  O        12.0693718989       12.0610118748        9.9382455030
  O        13.0174810161       10.9981083009       14.6608498632
  O        14.5870103819       10.8371569584       13.0316585327
  C        14.2205778461       10.9097036339       14.2503537572
  C        15.3202423149       10.8934449021       15.2938189387
  H        14.9036006200       10.9342435867       16.3048156424
  H        15.9261746552        9.9853451861       15.1725059978
  H        15.9911774672       11.7474155148       15.1276692644
  O         9.9439031363        9.9360789461        9.9368846124
  O         9.1127154670       10.9169031776       14.6778449466
  O         7.2520738114       10.9204861879       12.8730731556
  P         7.7233742062       11.3956734238       14.2485939767
  C         6.5149046181       10.9034089908       15.4940312532
  H         6.8148068061       11.2906962317       16.4758101500
  H         5.5263714852       11.2955744039       15.2239506322
  H         6.4640538535        9.8077164724       15.5417712618
  O         9.6116197732       12.4529373758        9.6108596514
  O        11.0033886912       12.8043760190       14.7524832904
  O        11.0030458549       14.6728572950       12.9464820816
  P        10.6707623846       14.2494202759       14.3735568849
  C        11.4679601862       15.3688953897       15.5414295497
  H        11.1675964902       15.1098571696       16.5645810625
  H        12.5578786205       15.2726325470       15.4530257369
  H        11.1790938878       16.4034765791       15.3179031710
  O        12.4462582223        9.5991315602        9.5533311682
  O        11.1622318590        9.1252444199       14.7460313570
  O        11.0026630611        7.2522848047       12.9458925099
  P        10.7086056635        7.7122477657       14.3708761502
  C        11.3871935184        6.5333416172       15.5547637601
  H        11.0836783706        6.8194504591       16.5697081193
  H        11.0193063832        5.5257085397       15.3245126558
  H        12.4826947095        6.5413136497       15.4930087100
  H         8.9274573956        9.2144183069       13.0296846170
  H        12.9133220465        8.8953487130        9.0733995369
  H         9.3099998136        7.6279919361       14.5938784851
  H        12.8148794015       14.1927932887        7.5740285122
  H        11.0747773128        6.8978518123        6.7313070574
  H         9.2898151004       14.4593399034       14.5963446365
  H         7.4913004332       14.5072466173       12.7342049640
  H        15.1708324750        6.7476737257       10.8590229587
  H         7.4032294382        7.6176685179       12.6776431429
  H        14.4918910372       14.1014780668        9.2452487507
  H        14.4926681745        9.4152509682        7.5116224812
  H         7.6935142449       12.8081316715       14.2867618795
  H         9.0922235631       13.0379044207        9.0360514600
  H        12.9758824677       12.9361828128       12.9294694784
