# Supplementary material for: Atomically precise surface chemistry of zirconium and hafnium metal oxo clusters beyond carboxylate ligands
Source: Chem Sci. 2024 Oct 7;15(42):17380–96. doi: 10.1039/d4sc03859b (PMC11457152; doi:10.1039/d4sc03859b)
Supplement: SC-015-D4SC03859B-s001 [file SC-015-D4SC03859B-s001.zip › DFT/Zr6_MethPH_exchange/Zr6_MethPH_11eq.xyz]

113
 i =      124, E =      -974.5819493787
 Zr         8.4527923791       11.0309543609       10.9868633902
 Zr        10.9953317636       11.0119149194        8.4296643889
  O         9.6128791018        9.6124317779       12.4542639095
  O         9.1302362205        7.2527504390       10.9959274249
  O         9.0605561975       10.9086261051        7.2618114986
  O         7.2519332147       11.0006370692        9.1252415719
  O         7.3261967695        9.1219121468       10.9199792058
  P         7.6653700355       11.3492908645        7.6953605051
  C         6.4368833376       10.7002547802        6.5450124435
  H         6.6944753566       10.9996569816        5.5214357541
  H         5.4448453299       11.0873722630        6.8093832742
  H         6.4224849481        9.6047455742        6.6090183185
  P         7.7034696445        7.6969568999       11.3140283232
  C         6.5251131721        6.5371212662       10.5938910488
  H         6.7604675995        5.5178838864       10.9248973624
  H         6.5875540892        6.5856976662        9.4994503404
  H         5.5087182799        6.8068717349       10.9072375539
 Zr        13.5559243180       11.0584044331       11.0220192541
  O        12.3808337228       12.4607759356       12.3906334730
  O        12.8808283603       14.7523559957       10.9980905836
  O        12.8838836400       11.1673962667        7.2664237377
  O        14.7400363019       11.1683870035        9.1254499845
  O        14.7453173733       12.9512029665       11.1588543330
  P        14.3109787420       10.8108140373        7.6991940822
  C        15.4729158866       11.5520433669        6.5349039114
  H        15.2240368401       11.2387684501        5.5133887246
  H        16.4950592308       11.2408051559        6.7840172908
  H        15.4038666070       12.6454451888        6.6027424014
  P        14.2968490083       14.3100174483       10.6143219573
  C        15.4702171938       15.5723967144       11.1445113953
  H        15.1919754747       16.5421104158       10.7133570041
  H        16.4812758745       15.2953957420       10.8206873372
  H        15.4513396323       15.6481528075       12.2394408969
 Zr        11.0212795015        8.4456711360       11.0262549345
  O        12.0650166007        9.9525078397       12.0673767988
  O        14.7506630704        9.2092221660       11.0816622647
  O        11.0796237921        9.1286120316        7.2566227684
  O        11.0769719520        7.3293920971        9.1243729376
  O        12.9543608379        7.3347182308       11.0043872014
  P        10.6382831195        7.7333547223        7.7128488953
  C         8.8634881487        7.5007863602        7.4897948736
  H         8.5952301959        7.7268040428        6.4502373506
  H         8.3338662424        8.1879928644        8.1626271049
  H         8.6005358425        6.4640901489        7.7344937187
  P        14.3313828515        7.7922168839       11.4940134505
  C        14.5184575060        7.5666346552       13.2744344252
  H        15.5474124512        7.8144989079       13.5643090499
  H        14.2937877580        6.5245743971       13.5342880535
  H        13.8190469493        8.2340656156       13.7946994029
 Zr        10.9961076388       13.5947396857       11.0118279423
  O         9.8771043807       12.1351513237       12.1312491771
  O         7.2533492579       12.9524649431       11.0006407540
  O        10.8420679766       12.8808911209        7.2518264487
  O        11.0009349967       14.7455070983        9.0517012582
  O         9.1223280525       14.7554162784       10.9983848808
  P        11.4101595257       14.2438640808        7.6663290874
  C        10.9368157213       15.4697258486        6.4299503789
  H        11.2747725990       15.1447411619        5.4379911910
  H        11.3865123381       16.4389687878        6.6789781055
  H         9.8441320834       15.5742291282        6.4215456627
  P         7.7038355425       14.3528447630       11.4083555293
  C         6.5381709508       15.5698688450       10.7641013590
  H         5.5230583916       15.3257249937       11.1014740694
  H         6.5656466515       15.5527552670        9.6667553000
  H         6.8174295436       16.5718076924       11.1134901893
 Zr        11.0364262499       11.0245356606       13.5560242512
  O        12.0665928451       12.1202935534        9.9289816625
  O        13.0160212086       11.0746120676       14.6625931575
  O        14.5908940936       11.0695754196       13.0308629414
  C        14.2228650662       11.0740894572       14.2504504271
  C        15.3211979180       11.0835086399       15.2948664062
  H        14.9044803931       11.1692135249       16.3029531551
  H        15.9038540261       10.1551053320       15.2133036093
  H        16.0131381154       11.9120099078       15.0938037698
  O         9.9450883374        9.9460472898        9.9431121444
  O         9.1226864121       10.9195601130       14.7498562060
  O         7.3171485250       10.9982890653       12.8888045694
  P         7.7547093009       11.4295704294       14.2921448723
  C         6.5008477109       10.9149913622       15.4823317658
  H         6.7741956955       11.2702455874       16.4838801943
  H         5.5249122380       11.3251856048       15.1937471170
  H         6.4383621338        9.8190167619       15.4957765114
  O         9.6037658228       12.4515890930        9.6121523131
  O        11.0008449627       12.8770746626       14.7531523438
  O        11.0004576177       14.7508909656       12.9507391562
  P        10.6763321328       14.3253517618       14.3782839527
  C        11.4940985475       15.4339113922       15.5436835149
  H        11.2036376341       15.1729184472       16.5691351583
  H        12.5822790584       15.3295151032       15.4426481516
  H        11.2119207450       16.4721155340       15.3281191242
  O        12.4540532347        9.6241909394        9.6093979821
  O        11.1692841922        9.1371609084       14.7481811829
  O        11.0846489317        7.2567293777       12.9477806589
  P        10.7541438646        7.7163546768       14.3664535435
  C        11.4332625854        6.5509260745       15.5635543772
  H        11.1075750660        6.8326590169       16.5728096341
  H        11.0875006681        5.5365771395       15.3283867399
  H        12.5293724856        6.5784457027       15.5206481330
  H         8.9755327159        9.2395591011       13.0852829900
  H        12.9486701117        8.9368936318        9.1329115196
  H         9.3536904266        7.5993268056       14.5624810390
  H        12.8192642683       14.1879367117        7.5816479281
  H        11.2300619711        6.8100387766        6.8255693157
  H         9.2994322338       14.5455927431       14.6182044547
  H         7.5910567796       14.4884771399       12.8116137696
  H        15.2756530584        6.9097102101       10.9286411683
  H         7.4917954546        7.5470935386       12.7091985860
  H        14.4081270503       14.2944787173        9.2061981433
  H        14.4923906783        9.4184425429        7.5159790190
  H         7.7367678402       12.8401059158       14.3648821306
  H         7.5627208778       12.7538266511        7.5276817019
  H         9.1158062561       13.1219401396        9.1051863497
  H        12.9493951783       13.0413894348       12.9214039628
