# Supplementary material for: Atomically precise surface chemistry of zirconium and hafnium metal oxo clusters beyond carboxylate ligands
Source: Chem Sci. 2024 Oct 7;15(42):17380–96. doi: 10.1039/d4sc03859b (PMC11457152; doi:10.1039/d4sc03859b)
Supplement: SC-015-D4SC03859B-s001 [file SC-015-D4SC03859B-s001.zip › DFT/Zr6_MethPH_exchange/Zr6_MethPH_12eq.xyz]

114
 i =      101, E =      -976.1137426561
 Zr         8.4340258697       10.9688674226       10.9918307561
 Zr        10.9745963594       11.0032913219        8.4186058587
  O         9.6081600260        9.5413351001       12.4479636992
  O         9.1331415878        7.1768030574       10.9964879968
  O         9.0470938549       10.9136685802        7.2566340687
  O         7.2479300485       10.9997529963        9.1260730321
  O         7.3291727659        9.0419383973       10.8393007044
  P         7.6587688097       11.3650864934        7.7000629796
  C         6.4193226254       10.7497369550        6.5435074188
  H         6.6775349869       11.0633716231        5.5244544334
  H         5.4325574797       11.1434411409        6.8172765238
  H         6.3928142418        9.6536046050        6.5897402169
  P         7.7038061055        7.6328898565       11.2909583419
  C         6.5311601650        6.4473390410       10.6037028694
  H         6.7685816203        5.4397303144       10.9671116100
  H         6.5979359700        6.4616218885        9.5085787137
  H         5.5127096148        6.7233414636       10.9045880936
 Zr        13.5613035916       10.9860609268       10.9903127846
  O        12.3825585666       12.3892495318       12.3975931599
  O        12.8688074700       14.7441515387       10.9956898229
  O        12.8780599547       11.1641793157        7.2596173710
  O        14.7378513511       11.1559037730        9.1110952612
  O        14.6771077680       12.8875356794       11.0807841013
  P        14.3110078587       10.8221894412        7.6774798986
  C        15.4592538126       11.6070952872        6.5288467830
  H        15.2137346042       11.3132800755        5.5007191855
  H        16.4870601689       11.3079880364        6.7692758776
  H        15.3714096290       12.6974016985        6.6216416648
  P        14.2675594988       14.2731972228       10.5864181706
  C        15.4798425946       15.4833988893       11.1502148186
  H        15.2321107740       16.4723641345       10.7448055807
  H        16.4827903387       15.1844235373       10.8209644465
  H        15.4595449490       15.5299917564       12.2466528302
 Zr        11.0020936411        8.4130701748       11.0031218933
  O        12.0623725493        9.9289804635       12.0586281962
  O        14.7428172265        9.0580295897       10.9979303391
  O        11.0032419678        9.1268686282        7.2513853800
  O        10.9964319265        7.2624215364        9.0534846318
  O        12.8724753717        7.2527092995       10.9224304205
  P        10.5324502394        7.7284048927        7.6720163975
  C         8.7465682349        7.5564525309        7.4789741116
  H         8.4631394333        7.8377209023        6.4570586623
  H         8.2467303138        8.2223836942        8.1948755155
  H         8.4628157043        6.5154553243        7.6784268386
  P        14.3622363344        7.5802698127       11.0265409300
  C        15.0778165210        6.7547592552       12.4650916386
  H        16.1578102197        6.9450801740       12.5048402506
  H        14.8906469724        5.6755534439       12.3941539364
  H        14.6058222412        7.1403541593       13.3776114185
 Zr        10.9946479774       13.5441078809       11.0245956501
  O         9.8684106104       12.0670108167       12.1332430326
  O         7.2587164583       12.8838612883       11.0813436985
  O        10.8406547089       12.8810541462        7.2522311436
  O        10.9301748099       14.7329195584        9.0682213397
  O         9.1097818748       14.7327915800       11.0023082615
  P        11.3608442124       14.2585183199        7.6795354671
  C        10.8487166121       15.4781652714        6.4523443067
  H        11.2008013359       15.1749459071        5.4584052157
  H        11.2619709937       16.4607761445        6.7118317313
  H         9.7529289749       15.5427752421        6.4414363514
  P         7.7011929075       14.3067702157       11.4300158288
  C         6.5091943693       15.4811567093       10.7546274728
  H         5.5035602653       15.2413725135       11.1220045687
  H         6.5148092559       15.4175104953        9.6587910283
  H         6.7842979458       16.4998265437       11.0554536253
 Zr        11.0098353814       10.9904578778       13.5748783865
  O        12.0594732509       12.0675181645        9.9342944133
  O        12.9425469416       11.0841937092       14.7417426376
  O        14.7444109530       10.9927950826       12.8756529967
  P        14.2913698538       10.5450638936       14.2675145678
  C        15.5630378055       10.9925115186       15.4667531540
  H        15.2798799991       10.6256264461       16.4611659132
  H        16.5244979759       10.5571107816       15.1672808862
  H        15.6600849615       12.0853217098       15.5003506495
  O         9.9381951583        9.9305233746        9.9455312881
  O         9.0524323883       10.8404686720       14.7462860394
  O         7.2508316628       10.8383875203       12.8783643831
  P         7.6835436467       11.3263621094       14.2669335420
  C         6.4275543897       10.8468068906       15.4705186649
  H         6.6936494531       11.2414597512       16.4590323003
  H         5.4505295054       11.2390741412       15.1622284367
  H         6.3730355182        9.7518658411       15.5245971543
  O         9.5975233052       12.3964988636        9.6160828024
  O        10.9166666898       12.8674904412       14.7494432804
  O        10.9998607341       14.7407549590       12.9454271688
  P        10.6400096129       14.3218323557       14.3676672358
  C        11.4692891306       15.4088104291       15.5454657662
  H        11.1523297492       15.1591512659       16.5658554793
  H        12.5550276589       15.2684780415       15.4641346085
  H        11.2242403969       16.4549934799       15.3230882943
  O        12.3954468910        9.6036903259        9.5426612751
  O        11.1652065520        9.1239483661       14.7491563616
  O        11.0899031710        7.2512148310       12.9397920114
  P        10.8180690609        7.6817524736       14.3766287199
  C        11.6466893597        6.5573196957       15.5184750184
  H        11.3811051350        6.8175066365       16.5508142931
  H        11.3463984697        5.5241897311       15.3034215714
  H        12.7334105660        6.6485715825       15.3936107612
  H         8.9818420912        9.1483877689       13.0779168129
  H        12.8296147690        8.9307802883        8.9929362457
  H         9.4428397290        7.4773643707       14.6561696240
  H        12.7713496811       14.2515711954        7.5957663296
  H        11.0721113997        6.8250372303        6.7317231275
  H         9.2657573207       14.5812841808       14.5835107750
  H         7.5886967252       14.4844233229       12.8289133098
  H        15.0067495749        6.9475909451        9.9389368313
  H         7.4821280239        7.5337764367       12.6890408574
  H        14.3721362032       14.3046618236        9.1773742917
  H        14.5159468507        9.4365573080        7.4641347541
  H         7.6563089125       12.7390391765       14.2863089874
  H         7.5713493304       12.7735092052        7.5547057938
  H        14.2557214775        9.1325857904       14.3108225138
  H         9.1205897957       13.0883624651        9.1266232993
  H        12.9656084570       12.9344458930       12.9516008222
