# Supplementary material for: Atomically precise surface chemistry of zirconium and hafnium metal oxo clusters beyond carboxylate ligands
Source: Chem Sci. 2024 Oct 7;15(42):17380–96. doi: 10.1039/d4sc03859b (PMC11457152; doi:10.1039/d4sc03859b)
Supplement: SC-015-D4SC03859B-s001 [file SC-015-D4SC03859B-s001.zip › DFT/Zr6_MethPH_exchange/Zr6_MethPH_1eq.xyz]

103
 i =       48, E =      -959.2128789683
 Zr         8.5001272653       10.9846954816       11.0022107111
 Zr        11.0028522488       11.0050666618        8.4931689906
  O         9.6223110703        9.5418490859       12.3914789663
  O         9.0338968929        7.4182074750       10.8364446090
  O         9.0358902252       10.9928814092        7.4173411186
  O         7.4190856378       10.9927479180        9.0311382146
  O         7.4191892105        9.0325632403       10.9168812370
  C         7.8192417432       10.9332000317        7.8164649531
  C         6.7493980088       10.7862295653        6.7567911142
  H         7.1790770990       10.8604120070        5.7534205087
  H         5.9738503714       11.5494675063        6.9017614385
  H         6.2619122525        9.8083206954        6.8782220399
  C         7.8188317809        7.8183443817       10.8200322954
  C         6.7499815541        6.7596418403       10.6602107064
  H         7.1004930227        5.7954744249       11.0438751977
  H         6.5344903426        6.6420923836        9.5874987291
  H         5.8238098882        7.0705104045       11.1561401432
 Zr        13.5076349183       11.0011087889       10.9997166882
  O        12.3877324001       12.3871087214       12.3878265268
  O        12.9645495858       14.5818665117       10.9901074072
  O        12.9718455990       11.0089036885        7.4169944580
  O        14.5826795575       11.0110327074        9.0338280484
  O        14.5817863865       12.9696772063       10.9883181230
  C        14.1857804738       11.0773392171        7.8171800476
  C        15.2578935227       11.2465509021        6.7637756964
  H        14.8499329083       11.0957017411        5.7596720519
  H        16.0865629699       10.5536464283        6.9564596595
  H        15.6651939362       12.2654168145        6.8404063661
  C        14.1807597945       14.1848970253       10.9292345058
  C        15.2448086376       15.2553821342       10.8243835036
  H        14.8719526975       16.1073439004       10.2447765223
  H        16.1605755427       14.8477784347       10.3835306311
  H        15.4812694864       15.6183393161       11.8358404827
 Zr        11.0127158906        8.4648425913       10.9562588613
  O        12.0595249640        9.9335655209       12.0565352674
  O        14.5961465066        9.0493174930       11.0068363313
  O        10.9902606971        9.0522046767        7.4050035250
  O        10.9960653146        7.4108512923        8.9718861544
  O        13.0308754866        7.4086624916       10.9205110558
  C        10.9246083256        7.8287392814        7.7669183727
  C        10.7379525423        6.7967058021        6.6782988777
  H        11.2196504304        7.1259164863        5.7507338356
  H         9.6597919868        6.7004494491        6.4790299510
  H        11.1158476925        5.8197359307        6.9972644681
  C        14.2357473379        7.8228959703       10.9582554790
  C        15.3351557566        6.7828624016       10.9681559456
  H        16.2116620536        7.1479953983       10.4204215228
  H        14.9769431280        5.8347003612       10.5537847892
  H        15.6453130010        6.6114189227       12.0100474520
 Zr        10.9959775558       13.5009064992       11.0012618627
  O         9.9420552393       12.0480507957       12.0615818441
  O         7.4188523779       12.9630379029       11.0100646971
  O        11.0814217136       12.9672116306        7.4192155000
  O        11.0111944269       14.5818082002        9.0333592102
  O         9.0323573769       14.5804480018       11.0115209761
  C        11.0965860254       14.1844037174        7.8188282985
  C        11.1801502957       15.2527981590        6.7507484234
  H        11.7430599018       14.8862304764        5.8851427119
  H        11.6254601547       16.1685240656        7.1542563164
  H        10.1599974900       15.4896504234        6.4121556016
  C         7.8157944933       14.1786304988       11.0666843585
  C         6.7484804381       15.2470859055       11.1596505166
  H         5.8304486006       14.8382585073       11.5946320632
  H         6.5190201788       15.6047111117       10.1446263572
  H         7.1139835730       16.1026944560       11.7386246319
 Zr        11.0170503277       10.9962873582       13.5151295075
  O        12.0596155910       12.0586758798        9.9424122239
  O        13.0297655442       11.0759285875       14.5905087033
  O        14.5957060950       10.9918578111       12.9496674322
  C        14.2335738230       11.0239982127       14.1771444099
  C        15.3386176108       11.0075571610       15.2113898498
  H        14.9277689846       11.0043226323       16.2254741293
  H        15.9710609570       10.1231117236       15.0547273675
  H        15.9830656384       11.8863746820       15.0704207079
  O         9.9454836125        9.9417583225        9.9404307814
  O         9.0358570065       11.0085872768       14.5791687838
  O         7.4211417334       11.0043990207       12.9621220432
  C         7.8212356145       11.0613280914       14.1791243696
  C         6.7442513267       11.1919785715       15.2333745388
  H         7.1717370645       11.1620167708       16.2399916995
  H         6.2114744630       12.1414569719       15.0822952506
  H         6.0060365720       10.3887962270       15.1070501916
  O         9.6129205353       12.3885282132        9.6103648047
  O        10.9893309628       12.9643623164       14.5811236144
  O        10.9878642713       14.5814029899       12.9685881777
  C        10.9266455443       14.1811069096       14.1836201258
  C        10.8121067497       15.2393414122       15.2583493181
  H        10.1467136430       14.8917705423       16.0575218790
  H        11.8049390528       15.3991250221       15.7040850640
  H        10.4597373089       16.1860724357       14.8365181229
  O        12.3894916513        9.6102028569        9.6074103651
  O        11.1550916830        9.1178775645       14.6653379628
  O        11.0801267222        7.2585889193       12.8039839617
  P        11.5402265027        7.7022437345       14.2051913850
  C        13.3168227289        7.4551408274       14.3995556200
  H        13.6002724588        7.6610288890       15.4394226565
  H        13.5780992942        6.4231433991       14.1339506466
  H        13.8481080969        8.1499997847       13.7357131434
  H         9.0805171639        8.9725181263       12.9598629283
  H        12.9451448186        9.0633318395        9.0312878833
  H        10.9500076612        6.8054822643       15.1191642867
  H         9.0449944151       12.9486013260        9.0597419715
  H        12.9408463176       12.9518023206       12.9484961337
