# Supplementary material for: Atomically precise surface chemistry of zirconium and hafnium metal oxo clusters beyond carboxylate ligands
Source: Chem Sci. 2024 Oct 7;15(42):17380–96. doi: 10.1039/d4sc03859b (PMC11457152; doi:10.1039/d4sc03859b)
Supplement: SC-015-D4SC03859B-s001 [file SC-015-D4SC03859B-s001.zip › DFT/Zr6_MethPH_exchange/Zr6_MethPH_2eq.xyz]

104
 i =       80, E =      -960.7543487549
 Zr         8.4917639798       10.9890820165       11.0046338339
 Zr        10.9774140949       10.9910696366        8.4849350656
  O         9.6278283531        9.5469967040       12.3998177157
  O         9.0358970838        7.4166950831       10.9106373499
  O         8.9785594489       10.9113684090        7.4146870867
  O         7.4074798993       10.9892892874        9.0531985527
  O         7.4183174854        9.0276656047       10.9881190279
  C         7.7735863932       10.8963434670        7.8309381763
  C         6.6729936376       10.7627834006        6.8012189850
  H         7.0674230498       10.8795476977        5.7872076695
  H         5.8850953337       11.5004576992        6.9993136871
  H         6.2147594172        9.7682880222        6.9018746560
  C         7.8191193509        7.8148192565       10.8919949344
  C         6.7542904857        6.7517373218       10.7354894996
  H         7.0822372468        5.8080640065       11.1853932070
  H         6.5981982001        6.5752508256        9.6604466323
  H         5.8051605407        7.0879920335       11.1663497593
 Zr        13.4959306510       11.0065628102       10.9949828895
  O        12.3824328516       12.3921140965       12.3951263274
  O        12.9683675447       14.5826646329       10.9964401729
  O        12.9700063780       11.0104769785        7.4174442745
  O        14.5821927697       11.0101107459        9.0344340842
  O        14.5823548989       12.9670834703       10.9904446984
  C        14.1846250032       11.0549041212        7.8166270517
  C        15.2639291322       11.1584484038        6.7601513157
  H        14.8361630611       11.1144592772        5.7540519112
  H        15.9951024898       10.3510717919        6.8998599386
  H        15.8066871948       12.1048195314        6.8936927580
  C        14.1837442518       14.1843226517       10.9539303803
  C        15.2553103728       15.2522923004       10.8939441989
  H        14.8720997106       16.1567865118       10.4089517078
  H        16.1466060302       14.8745852855       10.3808513935
  H        15.5448681912       15.5175828584       11.9219192974
 Zr        11.0127449775        8.4660515878       10.9759139373
  O        12.0587964597        9.9349031016       12.0578768125
  O        14.5942840295        9.0501507361       11.0064588629
  O        10.9920046655        9.0460797077        7.4071513901
  O        10.9920407009        7.4108343793        8.9820555706
  O        13.0277244781        7.4089339977       10.9234857080
  C        10.9327244300        7.8226998026        7.7752130547
  C        10.7758971449        6.7850034774        6.6871879649
  H        11.3492728108        7.0743880302        5.7987183444
  H         9.7151920250        6.7473861449        6.3967526792
  H        11.0754681020        5.7949787295        7.0457323475
  C        14.2331938298        7.8245266133       10.9628206234
  C        15.3319959269        6.7834725737       10.9772026602
  H        16.1984489283        7.1356122148       10.4052207655
  H        14.9666188010        5.8264715140       10.5905160647
  H        15.6622975405        6.6368236307       12.0165815040
 Zr        10.9740629140       13.5221683101       11.0421471863
  O         9.9393809106       12.0439390485       12.0625972725
  O         7.4076740790       12.9472272791       11.0118584343
  O        10.9271603247       12.8839297326        7.3333980877
  O        10.9248299049       14.7373742090        9.1919285163
  O         8.9773303225       14.5829808735       11.1667610137
  P        11.4484935790       14.2452121230        7.8287778183
  C        11.0739004899       15.4927338244        6.5857495090
  H        11.4957136721       15.1897815498        5.6192548039
  H        11.4941473717       16.4586925276        6.8922082005
  H         9.9845339901       15.5889643570        6.4878917863
  C         7.7720118110       14.1652331811       11.1498610324
  C         6.6718139248       15.1984234158       11.2635846454
  H         5.8583522774       14.8145630497       11.8907677605
  H         6.2546296253       15.3825186869       10.2625001478
  H         7.0619731710       16.1410928799       11.6603652160
 Zr        11.0057374380       10.9935965275       13.5226478137
  O        12.0512292053       12.0716464441        9.9369506011
  O        13.0261161012       11.0807964919       14.5910561325
  O        14.5929574596       10.9932046357       12.9493789660
  C        14.2307818281       11.0437430582       14.1754804669
  C        15.3369109569       11.0634665145       15.2090983866
  H        14.9300812808       11.1708542924       16.2191157379
  H        15.9152744064       10.1317185466       15.1367838049
  H        16.0314229712       11.8850107204       14.9878131591
  O         9.9418591960        9.9382850125        9.9444371229
  O         9.0308043808       11.0012702829       14.5812162818
  O         7.4192229411       11.0051886257       12.9645934869
  C         7.8163627427       11.0481701348       14.1821467425
  C         6.7411011807       11.1637936357       15.2400985833
  H         7.1553747958       11.0047082698       16.2404003668
  H         6.3005554516       12.1699105068       15.1852081819
  H         5.9351768662       10.4480138962       15.0344975342
  O         9.6106957202       12.3960926998        9.6125928471
  O        10.8457185855       12.9510137265       14.5898711082
  O        10.9929185831       14.5880475290       13.0231741896
  C        10.8450522381       14.1746684564       14.2235028282
  C        10.6870272716       15.2166303715       15.3081313405
  H         9.9755267564       14.8652169318       16.0646351996
  H        11.6563639667       15.3571869754       15.8089108037
  H        10.3691837988       16.1741697391       14.8832003628
  O        12.3858133311        9.6121642619        9.6085605707
  O        11.1549147825        9.1270980326       14.6744457902
  O        11.0804540759        7.2563783450       12.8546173940
  P        11.5430782199        7.7049194105       14.2470364224
  C        13.3188695129        7.4599160408       14.4499139981
  H        13.6003596522        7.6793717407       15.4876659946
  H        13.5795070413        6.4237978225       14.1999634802
  H        13.8520062336        8.1449135198       13.7772939244
  H         9.0892511344        8.9742126270       12.9678449035
  H        12.9424546802        9.0612908556        9.0374918195
  H        10.9518888930        6.8232590569       15.1755204804
  H        12.8574376772       14.1887687248        7.8873862925
  H         9.0654091179       12.9625923236        9.0439273476
  H        12.9351333056       12.9597187259       12.9538346768
