# Supplementary material for: Atomically precise surface chemistry of zirconium and hafnium metal oxo clusters beyond carboxylate ligands
Source: Chem Sci. 2024 Oct 7;15(42):17380–96. doi: 10.1039/d4sc03859b (PMC11457152; doi:10.1039/d4sc03859b)
Supplement: SC-015-D4SC03859B-s001 [file SC-015-D4SC03859B-s001.zip › DFT/Zr6_MethPH_exchange/Zr6_MethPH_3eq.xyz]

105
 i =      152, E =      -962.2948588452
 Zr         8.4800447744       10.9872941640       11.0414067501
 Zr        10.9203482645       10.9959004120        8.4720232411
  O         9.6277699869        9.5408410741       12.4580885534
  O         8.9724072453        7.4074875839       11.0012453054
  O         8.8757689305       10.9952383858        7.4276458308
  O         7.3360984375       10.9935754577        9.1156600996
  O         7.4034959066        9.0460953071       10.9998648935
  C         7.6814145280       10.9934018575        7.8796753399
  C         6.5533081716       10.9766353665        6.8686623053
  H         6.9200484437       11.2288515458        5.8686898068
  H         5.7584953959       11.6658299340        7.1795286407
  H         6.1144019301        9.9681822149        6.8450586438
  C         7.7673924755        7.8200261528       11.0043163149
  C         6.6656590074        6.7823875347       10.9940988052
  H         7.0663006142        5.7837287441       11.1936111565
  H         6.1808283850        6.7883749561       10.0068258431
  H         5.8958988474        7.0474092373       11.7299801302
 Zr        13.4745253064       11.0004976290       10.9739069427
  O        12.3859016854       12.3895214463       12.3859884343
  O        12.9652016007       14.5808678110       10.9950436061
  O        12.9557699645       11.0082155480        7.4188475170
  O        14.5733042784       11.0057447040        9.0315851119
  O        14.5768859900       12.9623400303       10.9166916722
  C        14.1695206899       11.0429491286        7.8135266425
  C        15.2449712733       11.1427754247        6.7522993878
  H        14.8468839255       10.8803861883        5.7670162698
  H        16.0967130016       10.5035806452        7.0145945803
  H        15.6136574562       12.1788776289        6.7225195038
  C        14.1785163366       14.1801784447       10.9185125205
  C        15.2513178772       15.2474426504       10.8592462979
  H        14.8646576446       16.1582063639       10.3890281706
  H        16.1366041462       14.8743149130       10.3327861916
  H        15.5512006425       15.5004534481       11.8874510393
 Zr        10.9927487061        8.4436308132       11.0145800534
  O        12.0553174564        9.9337127984       12.0606948182
  O        14.5900050722        9.0591859367       11.0031235755
  O        10.8426662324        9.1281319568        7.3249357880
  O        10.9216838645        7.2558126416        9.1353417485
  O        13.0289872675        7.4117115497       10.9969610055
  P        10.4568490037        7.7023144317        7.7427345138
  C         8.6842889875        7.4459380351        7.5325129828
  H         8.4058656300        7.6742415248        6.4958220287
  H         8.1437282550        8.1204873556        8.2091368432
  H         8.4306591099        6.4057329616        7.7722575101
  C        14.2308408978        7.8309005182       11.0009042008
  C        15.3392874659        6.7997009158       11.0182686881
  H        16.0977245922        7.0542522809       10.2669769470
  H        14.9426254984        5.7950051494       10.8424841484
  H        15.8373497284        6.8288595792       11.9983389849
 Zr        10.9610536869       13.5192494622       11.0425072752
  O         9.9398744301       12.0392888506       12.0736601673
  O         7.4037385105       12.9475504471       11.0919466729
  O        10.9229129992       12.8822465594        7.3341498394
  O        10.9223402178       14.7359300794        9.1929483246
  O         8.9762072236       14.5845091912       11.1687593564
  P        11.4475308660       14.2416368486        7.8322128641
  C        11.0827313955       15.4884912494        6.5857648410
  H        11.5162616602       15.1864919206        5.6242484871
  H        11.4978940026       16.4550668887        6.8972749710
  H         9.9945264673       15.5826542369        6.4757774672
  C         7.7708727264       14.1667418869       11.2002508474
  C         6.6767724844       15.2034624944       11.3369740233
  H         5.8626870525       14.8144389068       11.9597882527
  H         6.2596194086       15.4103168856       10.3402044631
  H         7.0757339799       16.1365146629       11.7479126262
 Zr        11.0236538096       10.9926043274       13.5365393689
  O        11.9902420486       12.0617710311        9.9369543984
  O        13.0347039868       11.0765240630       14.5885855145
  O        14.5928076108       10.9950106867       12.9365135077
  C        14.2374688185       11.0334950564       14.1638859319
  C        15.3449245454       11.0128423489       15.1960324099
  H        14.9687472340       11.3105075504       16.1798977750
  H        15.7449847612        9.9900637124       15.2624014658
  H        16.1699816254       11.6619265884       14.8781227170
  O         9.9180605010        9.9321079083        9.9619969037
  O         9.0527482193       11.0118098724       14.5965443720
  O         7.4127534068       11.0042184800       13.0254460550
  C         7.8305272743       11.0716368430       14.2303992174
  C         6.7929770781       11.2448452540       15.3176959796
  H         7.1169683022       10.7509517909       16.2406438994
  H         6.6938705365       12.3201384281       15.5306986748
  H         5.8180013322       10.8698749631       14.9885834554
  O         9.5491891065       12.3967555930        9.6178016640
  O        10.9918592089       12.9517078343       14.5941548973
  O        10.9933803527       14.5888895840       13.0229062565
  C        10.9409085975       14.1755488136       14.2297399630
  C        10.8233587546       15.2104654070       15.3258962689
  H         9.8874257901       15.0422384066       15.8769794424
  H        11.6441591654       15.0808335565       16.0441107702
  H        10.8357923477       16.2233803745       14.9124942512
  O        12.3224629472        9.5897881652        9.5937767357
  O        11.1574666929        9.1239704543       14.7383123053
  O        11.1507542375        7.2627462119       12.8789805169
  P        11.5797175241        7.7170184183       14.2852058821
  C        13.3586489456        7.5002636625       14.4977688732
  H        13.6328476763        7.7342623873       15.5341741296
  H        13.6341078947        6.4654878566       14.2584851558
  H        13.8856220460        8.1833850699       13.8186165294
  H         9.0946987695        8.9830813980       13.0455520481
  H        12.8611658940        9.0279490854        9.0137569666
  H        10.9989862390        6.8081611249       15.1937974032
  H        12.8560509140       14.1782268342        7.8936097819
  H        11.0573447085        6.8281525869        6.8134737859
  H         8.9978651974       12.9705504327        9.0632103066
  H        12.9485809582       12.9516828391       12.9398431174
