# Supplementary material for: Atomically precise surface chemistry of zirconium and hafnium metal oxo clusters beyond carboxylate ligands
Source: Chem Sci. 2024 Oct 7;15(42):17380–96. doi: 10.1039/d4sc03859b (PMC11457152; doi:10.1039/d4sc03859b)
Supplement: SC-015-D4SC03859B-s001 [file SC-015-D4SC03859B-s001.zip › DFT/Zr6_MethPH_exchange/Zr6_MethPH_4eq.xyz]

106
 i =      113, E =      -963.8353286303
 Zr         8.5111114580       11.0106896816       11.0596962324
 Zr        10.9200149592       11.0041451143        8.4594904966
  O         9.6789994096        9.6045333168       12.4620941685
  O         8.9748567808        7.4132163875       11.0806084367
  O         8.8742402044       10.9965450548        7.4335909563
  O         7.3390095970       10.9999822670        9.1272076347
  O         7.4107071251        9.0566120538       11.0033989770
  C         7.6812917553       10.9919772146        7.8912437460
  C         6.5499123710       10.9609486422        6.8837489255
  H         6.9245340384       11.1190884387        5.8677320108
  H         5.7987939565       11.7185000318        7.1417802940
  H         6.0495520858        9.9833358658        6.9404076081
  C         7.7714472494        7.8308720612       11.0455860690
  C         6.6716883662        6.7904487928       11.0258963497
  H         7.0235379466        5.8466216467       11.4556124639
  H         6.3823671741        6.6068027998        9.9801611696
  H         5.7852098591        7.1598433582       11.5540634398
 Zr        13.4898962848       11.0030121857       10.9449794319
  O        12.4522035576       12.4487331775       12.3772650586
  O        13.0213825371       14.5868427177       10.7566426723
  O        12.9374249207       11.0108810552        7.4061173083
  O        14.5801188573       11.0004073822        8.9768679903
  O        14.5911451549       12.9470274812       10.8358095082
  C        14.1592902532       11.0301186808        7.7689907970
  C        15.2149208356       11.0971622907        6.6855054155
  H        14.7771878997       10.9138207302        5.6993924657
  H        16.0145945670       10.3760855605        6.8965304596
  H        15.6721435459       12.0972777679        6.6988584926
  C        14.2255476211       14.1678153114       10.7425799003
  C        15.3218751002       15.2071413724       10.6365809905
  H        14.9633598705       16.0936607861       10.1021848037
  H        16.2085053250       14.7838978691       10.1518479773
  H        15.6079697103       15.5187543470       11.6524301290
 Zr        10.9995240564        8.4548605572       11.0088269037
  O        12.0759626411        9.9448723732       12.0480899820
  O        14.5907433369        9.0549430732       10.9976906023
  O        10.8394600894        9.1275187150        7.3223878398
  O        10.8450335893        7.2561246125        9.1398395303
  O        13.0253193749        7.4115199554       10.9940414122
  P        10.4073995652        7.7156274576        7.7429610526
  C         8.6291625024        7.5027037952        7.5302722952
  H         8.3496545593        7.7598333635        6.5008176015
  H         8.1039119423        8.1694145783        8.2266822908
  H         8.3583754640        6.4615157469        7.7466283640
  C        14.2286206660        7.8286295154       10.9885177491
  C        15.3278356708        6.7872623431       11.0016857495
  H        16.2099043901        7.1533289829       10.4641966185
  H        14.9702149229        5.8427417477       10.5780425919
  H        15.6257547851        6.6048702724       12.0452629285
 Zr        11.0009034642       13.5632268645       10.9995670378
  O        10.0150893300       12.0626721795       12.0687072387
  O         7.4105075508       12.9493931722       11.2368927525
  O        10.9208505995       12.8785372406        7.2663625647
  O        10.8439541115       14.7390742941        9.1203621699
  O         8.9835403523       14.5879567444       11.2428048154
  P        11.3877232541       14.2602940129        7.7596378682
  C        10.9708154025       15.4877121375        6.5095015682
  H        11.4141963913       15.1986245740        5.5484782558
  H        11.3490927368       16.4708148841        6.8159903607
  H         9.8797521831       15.5394855726        6.4000827543
  C         7.7797768839       14.1715385791       11.2946675359
  C         6.6899771764       15.2172342039       11.4095417640
  H         5.7880918668       14.7898304406       11.8605547959
  H         6.4346067989       15.5682184010       10.3983812500
  H         7.0463198513       16.0821422323       11.9801659079
 Zr        11.0885778937       11.0221989000       13.5458809951
  O        11.9911262646       12.0565465633        9.9267844670
  O        13.1299996648       10.9942685264       14.5681420701
  O        14.6618709743       10.9982126791       12.8736655067
  C        14.3224627739       10.9879294228       14.1099758400
  C        15.4562115611       10.9576137242       15.1145060987
  H        15.0804823176       11.0754530245       16.1355020436
  H        15.9877001165        9.9992059403       15.0255802564
  H        16.1824729528       11.7462585051       14.8782623171
  O         9.9239034162        9.9432760380        9.9554506906
  O         9.0664753300       11.1590903365       14.5914274674
  O         7.4200664009       10.9989086383       13.0298216392
  C         7.8434603772       11.1221513098       14.2306754947
  C         6.7877978277       11.2418191635       15.3100712524
  H         7.2369361706       11.1910873051       16.3065645708
  H         6.2649626272       12.2016126257       15.1908589626
  H         6.0367390776       10.4511553201       15.1847229714
  O         9.5466282669       12.4517771031        9.6224542767
  O        11.1565621232       12.8886557161       14.7356486273
  O        11.1576770900       14.7415358174       12.8776823371
  P        10.6538030083       14.2618237284       14.2526365289
  C        11.0823027696       15.4985699805       15.4889496721
  H        10.6717534796       15.2026137804       16.4624037292
  H        12.1747167510       15.5720001045       15.5677236685
  H        10.6769146146       16.4738614409       15.1921617338
  O        12.3201243580        9.5555359455        9.5493036163
  O        11.1557895852        9.1359297970       14.6799511299
  O        11.1525259297        7.2582360541       12.8697231010
  P        11.5821872929        7.7199207274       14.2681975837
  C        13.3576305929        7.4998466333       14.4959219144
  H        13.6297068725        7.7572419731       15.5272520094
  H        13.6260618581        6.4575023230       14.2824281476
  H        13.8910148634        8.1636202525       13.8030961900
  H         9.1383345731        9.0448389641       13.0422321723
  H        12.8522909853        8.9966311280        8.9615682836
  H        10.9909436097        6.8341366366       15.1925317225
  H        12.7971483258       14.2576756991        7.8216036659
  H        10.9871236476        6.8232541764        6.8176649730
  H         9.2433486112       14.2372417760       14.2255484116
  H         8.9939660624       13.0255103857        9.0692151613
  H        13.0116439661       13.0167674317       12.9293968015
