# Supplementary material for: Atomically precise surface chemistry of zirconium and hafnium metal oxo clusters beyond carboxylate ligands
Source: Chem Sci. 2024 Oct 7;15(42):17380–96. doi: 10.1039/d4sc03859b (PMC11457152; doi:10.1039/d4sc03859b)
Supplement: SC-015-D4SC03859B-s001 [file SC-015-D4SC03859B-s001.zip › DFT/Zr6_MethPH_exchange/Zr6_MethPH_5eq.xyz]

107
 i =       86, E =      -965.3744807999
 Zr         8.5093865115       10.8442699914       11.1703611913
 Zr        10.9584195539       10.8308996712        8.5931520856
  O         9.6772019941        9.4464790781       12.5651463602
  O         8.9760234477        7.2475260198       11.2328034292
  O         8.9606987902       10.8355956545        7.5731188856
  O         7.4066912374       10.7543672459        9.2198692356
  O         7.4106385334        8.8898161211       11.1631876169
  C         7.7588459860       10.7924499201        7.9943152216
  C         6.6493527607       10.7796264701        6.9639094382
  H         7.0498081146       10.9050230754        5.9533026723
  H         5.9279062959       11.5755276718        7.1915195779
  H         6.1044797755        9.8274467360        7.0320462376
  C         7.7722146329        7.6644335998       11.2052587998
  C         6.6698679041        6.6262665291       11.2051793179
  H         7.0438738241        5.6608422291       11.5611096111
  H         6.3030997041        6.5035925281       10.1750715484
  H         5.8244653683        6.9698526653       11.8130389562
 Zr        13.5027448213       10.8292515925       11.0631899933
  O        12.4031271835       12.2429071936       12.4743323448
  O        13.0334598833       14.4249271523       10.9240622952
  O        12.9602142588       10.8422828937        7.5018446226
  O        14.5797506758       10.8375034991        9.1130163533
  O        14.5958610120       12.7827424621       10.9975634152
  C        14.1749490505       10.8681216496        7.8957620274
  C        15.2540739458       10.9304495773        6.8351190064
  H        14.8192299169       10.9460160819        5.8312014633
  H        15.9223735836       10.0651400446        6.9429494569
  H        15.8682369438       11.8272302144        6.9951346254
  C        14.2371529779       14.0033521561       10.9021584232
  C        15.3392789352       15.0335005153       10.7748796536
  H        14.9351166766       16.0047958400       10.4730112294
  H        16.0963347464       14.6850745830       10.0614427467
  H        15.8384587494       15.1411747417       11.7489729786
 Zr        11.0072545563        8.2824002409       11.1454044043
  O        12.0657032506        9.7809539102       12.1504452252
  O        14.5951791785        8.8844459250       11.1586886842
  O        10.8463236670        8.9516519950        7.4229346601
  O        10.9177301942        7.0964567563        9.2850971925
  O        13.0272162636        7.2451346152       11.1631812967
  P        10.4593524984        7.5373152238        7.8825470909
  C         8.6838860854        7.2801926353        7.6934481736
  H         8.3915575414        7.4987569676        6.6586045747
  H         8.1510183323        7.9587490354        8.3726805910
  H         8.4348430334        6.2417373789        7.9455408870
  C        14.2318819055        7.6593371001       11.1642709989
  C        15.3303195399        6.6176723820       11.2024998642
  H        16.1883285089        6.9461345361       10.6042737642
  H        14.9578810208        5.6474721224       10.8576229868
  H        15.6766086989        6.5094802825       12.2413816360
 Zr        11.0298733799       13.4177710597       11.1082135005
  O         9.9449704453       11.9692726756       12.2262818907
  O         7.3207631547       12.7080068437       11.1614700788
  O        10.9260740798       12.7035754394        7.4112548327
  O        11.0029293337       14.5806461026        9.2087340410
  O         9.1265190103       14.5848415116       11.1688469319
  P        11.5068375878       14.0535805873        7.8588619840
  C        11.1684343440       15.2834547818        6.5871751800
  H        11.5757177164       14.9432256250        5.6269048441
  H        11.6248572860       16.2405240018        6.8689147157
  H        10.0830682089       15.4164086426        6.4911874435
  P         7.7442905096       14.1062653894       11.6220338997
  C         6.5070473262       15.3032332661       11.0879914320
  H         5.5165689227       15.0012129118       11.4506282725
  H         6.4933542181       15.3415320333        9.9908320678
  H         6.7614146107       16.2968748390       11.4776586327
 Zr        11.0614369077       10.8555319707       13.6502547136
  O        12.0515282000       11.9003790334       10.0198379664
  O        13.1255196714       10.8317953057       14.6576103793
  O        14.6617352149       10.8369487170       12.9698160929
  C        14.3184589510       10.8265965162       14.2063253864
  C        15.4509088710       10.8034168363       15.2127241163
  H        15.0725317128       10.9106994314       16.2338278685
  H        15.9956534522        9.8531547736       15.1182417914
  H        16.1666460410       11.6034246154       14.9821553128
  O         9.9431036182        9.7774520863       10.0985029747
  O         9.0481770587       10.9208752823       14.7425223995
  O         7.4249098044       10.8407563951       13.1366478478
  C         7.8320191026       10.9121782350       14.3501481144
  C         6.7555061086       10.9696184643       15.4149898338
  H         7.1876167138       11.1668853404       16.4007911085
  H         6.0159133263       11.7379823926       15.1554771022
  H         6.2225306207       10.0081796650       15.4363059296
  O         9.6118128119       12.2892523715        9.7676834277
  O        11.1587952636       12.7087382120       14.8358020955
  O        11.1630029047       14.5835981968       13.0283137883
  P        10.7464662698       14.1307245582       14.4313451433
  C        11.3958399941       15.2945030105       15.6440218408
  H        11.0532020554       15.0137664015       16.6478772895
  H        12.4931685306       15.2679650464       15.6181093958
  H        11.0553253511       16.3090396026       15.4020425391
  O        12.3729724591        9.3812745431        9.6923241141
  O        11.1544190424        8.9808794586       14.8320215553
  O        11.0795230676        7.0966324218       13.0293081259
  P        11.5277768589        7.5493151522       14.4253975687
  C        13.2945452242        7.2699220383       14.6584928207
  H        13.5663152060        7.4969616778       15.6971028865
  H        13.5356503868        6.2256126700       14.4235895959
  H        13.8519095201        7.9342172411       13.9854263008
  H         9.1348658269        8.8967300494       13.1530924278
  H        12.9001955894        8.8141782520        9.1085734225
  H        10.9065970174        6.6859309455       15.3517229319
  H        12.9140840408       13.9497263794        7.9015496182
  H        11.0510510387        6.6385582078        6.9709887990
  H         9.3434953035       14.2350743569       14.5519498972
  H         7.6823943528       14.1424030662       13.0334326137
  H         9.0582981468       12.8674536159        9.2182281077
  H        12.9628529596       12.8037751495       13.0348833924
