# Supplementary material for: Atomically precise surface chemistry of zirconium and hafnium metal oxo clusters beyond carboxylate ligands
Source: Chem Sci. 2024 Oct 7;15(42):17380–96. doi: 10.1039/d4sc03859b (PMC11457152; doi:10.1039/d4sc03859b)
Supplement: SC-015-D4SC03859B-s001 [file SC-015-D4SC03859B-s001.zip › DFT/Zr6_MethPH_exchange/Zr6_MethPH_6eq.xyz]

108
 i =      112, E =      -966.9086615844
 Zr         8.5036986201       11.0135007212       10.9944350860
 Zr        10.9815731318       10.9641726184        8.4638741204
  O         9.6192955000        9.6112938248       12.4514479125
  O         8.9644833606        7.4089646308       11.0761156518
  O         8.9661176370       10.9974128192        7.4105574288
  O         7.4065199146       10.9127615022        9.0527920083
  O         7.4061576999        9.0533449357       10.9999455488
  C         7.7650191299       10.9512703022        7.8269713891
  C         6.6562614136       10.9369602085        6.7951957928
  H         7.0596364033       11.0460704114        5.7838332639
  H         5.9424995615       11.7429428116        7.0115478422
  H         6.1015274887        9.9913920122        6.8743501054
  C         7.7617053143        7.8268488153       11.0141500146
  C         6.6610649001        6.7904653180       10.9395254903
  H         7.0256521565        5.8092255000       11.2599941045
  H         6.3209394027        6.7164095540        9.8957019037
  H         5.7996247619        7.1066505609       11.5398479422
 Zr        13.5057865133       10.9974946252       10.9849109681
  O        12.3885731001       12.4016020384       12.3840383562
  O        13.0311022041       14.5888763311       10.9098295952
  O        12.9713567331       10.9989179610        7.4173402965
  O        14.5820879284       11.0016097724        9.0313066223
  O        14.5931867914       12.9468251959       10.8443163665
  C        14.1859637910       11.0228951679        7.8152221641
  C        15.2656967665       11.0857788390        6.7553215489
  H        14.8412157398       10.9638690606        5.7541559166
  H        16.0216052569       10.3139561943        6.9502275289
  H        15.7761681091       12.0571070988        6.8232552531
  C        14.2333762874       14.1706050340       10.8281416390
  C        15.3320980782       15.2078462836       10.7319292093
  H        14.9259355811       16.1819958888       10.4419816088
  H        16.1017760006       14.8759923430       10.0246639101
  H        15.8141649285       15.3040722389       11.7161049670
 Zr        10.9761621102        8.4215811498       11.0282857280
  O        12.0504686451        9.9302347939       12.0617725971
  O        14.6750794008        9.1281961634       11.0772934098
  O        10.8500900978        9.1171289285        7.2671805598
  O        10.8386400281        7.2627913206        9.1284755855
  O        12.8700117211        7.2544569401       11.0018541272
  P        10.4315786217        7.7073718066        7.7170922859
  C         8.6572762942        7.4781837416        7.4714845372
  H         8.3945838038        7.7211327213        6.4341560215
  H         8.1134942449        8.1489857968        8.1496542183
  H         8.3888705050        6.4379078557        7.6946936168
  P        14.2600860154        7.7047413906       11.4654192125
  C        14.4774719384        7.4556243570       13.2398743350
  H        15.5175297725        7.6763268182       13.5118142759
  H        14.2330959269        6.4176794952       13.4981024695
  H        13.8055434516        8.1367517527       13.7788986944
 Zr        11.0283301660       13.5650994367       10.9784188117
  O         9.9360651864       12.1277188254       12.0724626223
  O         7.2634940167       12.8752535113       10.9246402610
  O        11.0004919856       12.7969031852        7.2506652944
  O        11.0089387688       14.6698265866        9.0502348083
  O         9.1161030314       14.7362914721       11.0061276613
  P        11.5525853084       14.1537021253        7.7119749556
  C        11.2278419949       15.3820871925        6.4353573525
  H        11.6468053148       15.0427499302        5.4797390474
  H        11.6785840530       16.3403585763        6.7221720466
  H        10.1432638809       15.5128336395        6.3269854338
  P         7.7097029905       14.2661985284       11.4008991623
  C         6.5087353640       15.4854543078       10.8338846292
  H         5.5043329086       15.2002725807       11.1706272732
  H         6.5226992043       15.5246071959        9.7368785974
  H         6.7699242860       16.4746068916       11.2302333473
 Zr        11.0277093243       11.0143932595       13.5342109999
  O        12.0523111518       12.0551016426        9.9261880398
  O        13.0319348105       10.9932147577       14.5880846886
  O        14.5975750768       11.0785729339       12.9480902889
  C        14.2357408890       11.0311808572       14.1721052801
  C        15.3394567190       11.0141336095       15.2093677602
  H        14.9316965294       11.1290807855       16.2183905308
  H        15.8788309616       10.0584328359       15.1401752608
  H        16.0666301713       11.8073042764       14.9926992735
  O         9.9403762376        9.9269614678        9.9519073131
  O         9.0261055206       11.0881784587       14.5852837930
  O         7.4169703674       11.0098025333       12.9682759816
  C         7.8131363730       11.1059619427       14.1835591709
  C         6.7311713503       11.2431723737       15.2350208060
  H         7.1550540965       11.2079161988       16.2432314467
  H         6.2076172120       12.1984748162       15.0874910548
  H         5.9841503385       10.4491501579       15.1040176444
  O         9.6135937941       12.4009927987        9.6070575890
  O        11.0786927531       12.8807788231       14.7381029185
  O        11.1552678152       14.7394215886       12.8847301429
  P        10.6804142458       14.2924970042       14.2756986998
  C        11.2587828944       15.4844513581       15.4973270748
  H        10.8678976457       15.2185351315       16.4873748581
  H        12.3560865062       15.4689484231       15.5285823241
  H        10.9221642564       16.4910345115       15.2195273999
  O        12.3772243714        9.5340650842        9.6104219206
  O        11.0824086559        9.1449881347       14.7507079738
  O        11.0019661628        7.2551704262       12.9500380208
  P        10.6641495246        7.7221176084       14.3673159728
  C        11.3358333983        6.5584470316       15.5679563204
  H        11.0051371173        6.8400467382       16.5756142665
  H        10.9919781471        5.5438998189       15.3307793671
  H        12.4322074607        6.5872881951       15.5299416772
  H         8.9357119627        9.1433771745       12.9552445032
  H        12.9391484841        8.9462673305        9.0802473231
  H         9.2621454412        7.6127771165       14.5501250065
  H        12.9596722437       14.0677510749        7.7881352134
  H        11.0332819178        6.8024515223        6.8181027930
  H         9.2722059778       14.3874671999       14.3259484389
  H         7.6013220578       14.2993412082       12.8099939227
  H        15.1891059529        6.8266691726       10.8692390017
  H         9.0701121664       12.9812160744        9.0493029645
  H        12.9353414176       12.9768080833       12.9422257525
