# Supplementary material for: Atomically precise surface chemistry of zirconium and hafnium metal oxo clusters beyond carboxylate ligands
Source: Chem Sci. 2024 Oct 7;15(42):17380–96. doi: 10.1039/d4sc03859b (PMC11457152; doi:10.1039/d4sc03859b)
Supplement: SC-015-D4SC03859B-s001 [file SC-015-D4SC03859B-s001.zip › DFT/Zr6_MethPH_exchange/Zr6_MethPH_7eq.xyz]

109
 i =       83, E =      -968.4418824262
 Zr         8.1516783999       10.9707050205       11.1395702920
 Zr        10.6284607298       10.9789919372        8.5984265475
  O         9.2903269458        9.5390519533       12.5399828321
  O         8.7322136317        7.2548141793       11.1568971912
  O         8.6508018962       10.9928849456        7.4991856839
  O         7.0821314882       10.9925874475        9.1359998774
  O         6.9278541612        9.1338350590       11.0867991954
  C         7.4443215439       10.9985196400        7.9150430132
  C         6.3444225648       11.0107296354        6.8723867377
  H         6.7553007703       11.1676194435        5.8702535660
  H         5.6117466591       11.7909077675        7.1159586428
  H         5.8106534603       10.0500327323        6.9018829544
  P         7.3373964031        7.7031987270       10.7133746903
  C         7.0886762368        7.4317765303        8.9465399941
  H         7.3136811077        6.3869212952        8.6987126216
  H         7.7630452480        8.0971261855        8.3914288521
  H         6.0492129449        7.6665502372        8.6841367839
 Zr        13.1782589444       10.9984984163       11.0989236832
  O        12.0595996683       12.3972015895       12.4756504122
  O        12.7029981483       14.5873486336       10.9979089909
  O        12.6376997056       11.0075758317        7.5032592082
  O        14.2544427713       11.0023443226        9.1166014090
  O        14.2673148351       12.9455878835       10.9989816267
  C        13.8494951614       11.0875539909        7.9037225119
  C        14.9173046430       11.2984517947        6.8497639336
  H        14.5241530781       11.1026825178        5.8471906676
  H        15.7880349573       10.6652774741        7.0600108520
  H        15.2583186286       12.3429616819        6.9023636610
  C        13.9053672581       14.1689593437       10.9467775527
  C        15.0052737362       15.2039053802       10.8410408942
  H        14.5977224335       16.1797032463       10.5587840307
  H        15.7640821708       14.8723990691       10.1216983688
  H        15.5022892013       15.2937471821       11.8179396613
 Zr        10.6745462708        8.3736444838       11.1306704221
  O        11.7289717233        9.9207588388       12.1456300022
  O        14.4221441894        9.1358589961       11.2386766553
  O        10.5893467146        9.1258863971        7.4057103494
  O        10.6611546960        7.2438428659        9.2079760620
  O        12.6246668825        7.2506500356       11.1681516815
  P        10.9457840929        7.6832131200        7.7733615186
  C        10.1668258984        6.5512108098        6.6084385908
  H        10.4658037443        6.8170979266        5.5866346891
  H         9.0757747869        6.6294671010        6.6949425913
  H        10.4752452971        5.5225422706        6.8335354737
  P        14.0463236301        7.7059932706       10.8455709575
  C        15.2383625885        6.5532686608       11.5534133494
  H        16.2504326081        6.8326004578       11.2343312344
  H        15.0089298026        5.5337569704       11.2190792394
  H        15.1834748609        6.5948469177       12.6485656579
 Zr        10.6946725188       13.5569227780       11.1166517527
  O         9.6103827455       12.0688184770       12.2152664445
  O         6.9959326289       12.8649403238       11.0870732003
  O        10.6001007709       12.8634241823        7.4140129820
  O        10.6790835786       14.7362010482        9.2175142495
  O         8.8000255193       14.7399883963       11.1697420928
  P        11.1847908472       14.2081294133        7.8687412504
  C        10.8586380160       15.4453328250        6.6005413481
  H        11.2692451528       15.1086122666        5.6405641874
  H        11.3170623900       16.3992845082        6.8895976986
  H         9.7744309082       15.5832844168        6.4997684354
  P         7.4040525453       14.2568999971       11.5777027773
  C         6.1825976185       15.4597568794       11.0207286916
  H         5.1840854321       15.1585194650       11.3613268903
  H         6.1921459295       15.5017936905        9.9238249223
  H         6.4306363373       16.4515152120       11.4190227797
 Zr        10.6881210763       10.9815415235       13.6417228085
  O        11.7281407921       12.0607139539       10.0200980826
  O        12.7088230098       10.9920896850       14.6730833428
  O        14.2736314542       11.0792811013       13.0359877235
  C        13.9119494699       11.0339624957       14.2607455221
  C        15.0166074065       11.0270475274       15.2966064977
  H        14.6091060457       11.1462091281       16.3052100231
  H        15.5606703869       10.0738004994       15.2308948266
  H        15.7398655841       11.8225053782       15.0754193360
  O         9.6128961600        9.8775138046       10.0849883728
  O         8.7121305437       11.0082921741       14.7408759724
  O         7.0954192461       11.0085863206       13.1266391008
  C         7.4974988218       11.0311279510       14.3417211078
  C         6.4180343872       11.0761864639       15.4042412105
  H         6.8529733165       11.0637377749       16.4081881462
  H         5.8111554526       11.9818586711       15.2686688242
  H         5.7429483681       10.2194820696       15.2736565439
  O         9.2861194202       12.3927341209        9.7664151053
  O        10.7527915290       12.8648853708       14.8323656923
  O        10.8334934974       14.7410037038       13.0279529454
  P        10.3695606105       14.2889888941       14.4181982303
  C        10.9930710931       15.4492776296       15.6481790916
  H        10.6206803301       15.1711794359       16.6421997425
  H        12.0903632198       15.4164396446       15.6534387725
  H        10.6655416783       16.4658970565       15.3969030658
  O        12.0668509314        9.5384087038        9.6991548105
  O        10.7534824476        9.1308183311       14.8344050324
  O        10.6780705999        7.2524231855       13.0371046592
  P        11.1289904422        7.6999706567       14.4312733745
  C        12.8966414606        7.4290008591       14.6698826653
  H        13.1656630970        7.6679134930       15.7065240966
  H        13.1415167992        6.3832527756       14.4459745829
  H        13.4477264408        8.0901571937       13.9882786044
  H         8.7434856735        8.9628381255       13.0976188191
  H        12.6833723066        9.1233325772        9.0758125233
  H        10.5085673447        6.8345686787       15.3561667111
  H        12.5918182203       14.0993521243        7.9162849435
  H        12.3309859399        7.5054303063        7.5248441200
  H         8.9646953870       14.4141521556       14.4951727703
  H         7.3024318696       14.2787578305       12.9869686831
  H        14.2521857453        7.5651981049        9.4482381100
  H         6.4141892026        6.8376472355       11.3363864618
  H         8.7188868854       12.9585126808        9.2170847656
  H        12.6037810657       12.9656392880       13.0434187103
