# Supplementary material for: Atomically precise surface chemistry of zirconium and hafnium metal oxo clusters beyond carboxylate ligands
Source: Chem Sci. 2024 Oct 7;15(42):17380–96. doi: 10.1039/d4sc03859b (PMC11457152; doi:10.1039/d4sc03859b)
Supplement: SC-015-D4SC03859B-s001 [file SC-015-D4SC03859B-s001.zip › DFT/Zr6_MethPH_exchange/Zr6_MethPH_8eq.xyz]

110
 i =       96, E =      -969.9785378816
 Zr         8.1243094391       11.0334321549       11.1435774800
 Zr        10.6272441932       10.9996210634        8.6104577185
  O         9.2269492483        9.6126795458       12.5423964201
  O         8.7136617081        7.3284731350       11.1567213681
  O         8.6427792939       10.9982890182        7.5694054246
  O         7.0115634114       11.0006111179        9.1413141221
  O         6.9201864405        9.2060639182       11.0877594458
  C         7.4212359056       11.0014932281        7.9365889005
  C         6.3645588745       10.9930982778        6.8496837411
  H         6.8094816626       11.1886732867        5.8690308544
  H         5.5875943974       11.7332575558        7.0788789890
  H         5.8759547115       10.0080169704        6.8338795365
  P         7.3165740178        7.7729324124       10.7159295336
  C         7.0596814911        7.4890705975        8.9528562781
  H         7.2761157671        6.4399451789        8.7157933985
  H         7.7370621392        8.1424665558        8.3875408656
  H         6.0205617577        7.7286229513        8.6939564285
 Zr        13.1730606848       10.9593415758       11.1453517672
  O        12.0595349889       12.3944110396       12.4806620114
  O        12.6308836778       14.6652523600       10.9281186960
  O        12.6344976691       11.0043874392        7.5045835318
  O        14.2516846614       11.0046471035        9.1227857089
  O        14.4215238062       12.7905368478       11.2349309651
  C        13.8464457178       11.0752089668        7.9097330525
  C        14.9176184921       11.2613067663        6.8520222289
  H        14.5313784333       11.0254319599        5.8552570108
  H        15.7956672551       10.6481600539        7.0886838601
  H        15.2440588771       12.3118344443        6.8642391656
  P        14.0491184252       14.1611970270       10.6540107987
  C        15.2384343594       15.3831406434       11.2397503758
  H        15.0238631250       16.3575806565       10.7835388109
  H        16.2555623630       15.0638557788       10.9797753906
  H        15.1568873132       15.4729749266       12.3308626778
 Zr        10.6359050685        8.4004242356       11.1386421592
  O        11.7223456161        9.8740234703       12.2071671851
  O        14.4105786061        9.1167231054       11.2340304910
  O        10.5149037259        9.1317461478        7.4103427655
  O        10.5866709276        7.2500029401        9.2107169647
  O        12.5599429375        7.2541875348       11.1693883003
  P        10.8875472003        7.6946257985        7.7810832138
  C        10.1320655337        6.5556612274        6.6061052030
  H        10.4408382162        6.8233694722        5.5876929964
  H         9.0394467959        6.6257774825        6.6790185726
  H        10.4447574096        5.5290709141        6.8343572586
  P        13.9978265251        7.6837369655       10.8702017481
  C        15.1544021595        6.5263720526       11.6267257085
  H        16.1761224341        6.7752744948       11.3131717496
  H        14.9068656280        5.5026887317       11.3194173433
  H        15.0868958019        6.6026860270       12.7192520677
 Zr        10.6773099749       13.5921878092       11.1129454868
  O         9.6012599680       12.1296576467       12.2168635529
  O         6.9229894374       12.8740926957       11.0835400399
  O        10.5974102569       12.8662129207        7.4098800737
  O        10.5933602706       14.7464165554        9.2049124371
  O         8.7283799024       14.7459901296       11.1682777690
  P        11.0544369578       14.2690661408        7.8251288457
  C        10.5133739499       15.4563094527        6.5817944626
  H        10.8897810586       15.1582196026        5.5952092620
  H        10.8862871056       16.4557663816        6.8383208827
  H         9.4160206312       15.4780572024        6.5560431212
  P         7.3232904486       14.2796974283       11.5481900523
  C         6.1144183573       15.4649145460       10.9273038660
  H         5.1069181990       15.1677258934       11.2443817965
  H         6.1560551595       15.4817411250        9.8303384573
  H         6.3470832602       16.4667547864       11.3094541041
 Zr        10.6461526692       11.0025448876       13.6546084163
  O        11.7357479346       12.0651740615       10.0321860033
  O        12.6338080475       10.9953485402       14.7417132499
  O        14.2499455677       10.9178771833       13.1348403449
  C        13.8487702252       10.9437024183       14.3470168037
  C        14.9245630166       10.9119748400       15.4147202655
  H        14.4885031477       10.9936973728       16.4150438399
  H        15.4911739639        9.9742445825       15.3299732339
  H        15.6368120217       11.7300254543       15.2423278174
  O         9.6115238304        9.9414657658       10.1011466165
  O         8.6384037010       11.0832026823       14.7407239474
  O         7.0229920213       11.0882910375       13.1239733139
  C         7.4252793453       11.1082601725       14.3395584688
  C         6.3443409017       11.1578244072       15.4017646809
  H         6.7802909234       11.1706628133       16.4052758470
  H         5.7211246115       12.0495173095       15.2494753140
  H         5.6841967336       10.2867359563       15.2898982185
  O         9.2783776809       12.4531673239        9.7681866782
  O        10.6757719724       12.8703236449       14.8334523104
  O        10.7566398246       14.7445162401       13.0265568380
  P        10.2648276544       14.2817796034       14.4029034453
  C        10.8217449761       15.4594199758       15.6485231453
  H        10.4273373277       15.1716153169       16.6311382081
  H        11.9188822681       15.4533054089       15.6860809714
  H        10.4758408892       16.4670686676       15.3867848474
  O        12.0588326614        9.5388436567        9.7049289150
  O        10.6679180738        9.1371008459       14.8355632107
  O        10.5974369628        7.2564214891       13.0377020679
  P        11.0437380608        7.7062610059       14.4330911184
  C        12.8099806870        7.4331442596       14.6822431039
  H        13.0727491715        7.6729093298       15.7203031801
  H        13.0545189695        6.3865847697       14.4618818828
  H        13.3659171029        8.0932162276       14.0036053510
  H         8.6762005530        9.0467201872       13.1066471567
  H        12.6752232566        9.1149929581        9.0876413762
  H        10.4183891360        6.8420239581       15.3558419213
  H        12.4654811615       14.3156666006        7.7674801323
  H        12.2771640786        7.5282769415        7.5465716742
  H         8.8557457614       14.3668091315       14.4382052972
  H         7.1761618468       14.3360178552       12.9528493013
  H        14.2251138176        7.5100401067        9.4803700180
  H         6.3959388711        6.9129351003       11.3501012932
  H        14.2504427562       14.1184370622        9.2556653516
  H         8.7302465468       13.0296821055        9.2115019756
  H        12.6338822983       12.9415679712       13.0410248877
