# Supplementary material for: Atomically precise surface chemistry of zirconium and hafnium metal oxo clusters beyond carboxylate ligands
Source: Chem Sci. 2024 Oct 7;15(42):17380–96. doi: 10.1039/d4sc03859b (PMC11457152; doi:10.1039/d4sc03859b)
Supplement: SC-015-D4SC03859B-s001 [file SC-015-D4SC03859B-s001.zip › DFT/Zr6_MethPH_exchange/Zr6_MethPH_9eq.xyz]

111
 i =       89, E =      -971.5127053407
 Zr         8.4671930863       11.0018338474       10.9297974895
 Zr        10.9710486801       10.9917465914        8.4053350501
  O         9.6010739014        9.5465235071       12.3753253620
  O         9.0475418203        7.2518214027       10.9137320678
  O         8.9573633345       10.9879200035        7.3418354414
  O         7.3476335621       10.9971773135        8.9578640133
  O         7.2509316552        9.1359883510       10.8423009932
  C         7.7445231862       10.9904811484        7.7422612610
  C         6.6651600888       10.9677695000        6.6777998726
  H         7.0688862993       11.2709515073        5.7064217205
  H         5.8275665767       11.6106892645        6.9732338724
  H         6.2749610635        9.9425110851        6.5934797078
  P         7.6263881951        7.7057350284       11.2374762944
  C         6.4315278539        6.5542948067       10.5328737500
  H         6.6645109095        5.5339884322       10.8622649246
  H         6.4788244777        6.6007228708        9.4376432712
  H         5.4213573539        6.8315260050       10.8597077991
 Zr        13.5534263337       10.9928906948       10.9568775130
  O        12.3873604967       12.4005286814       12.3195553753
  O        12.9513103119       14.7394881053       10.9955734658
  O        12.8690398671       11.0863268543        7.2463847978
  O        14.7409169146       11.1615564731        9.0612809395
  O        14.7484224650       12.8693955299       11.1572461673
  P        14.3140652071       10.7844447753        7.6416468774
  C        15.4285350949       11.5696044751        6.4603631075
  H        15.1737927916       11.2508166639        5.4419744506
  H        16.4656448988       11.2951466601        6.6902252538
  H        15.3209941152       12.6597236276        6.5331177320
  P        14.3536018117       14.2503934948       10.6222868448
  C        15.5663224665       15.4626854156       11.1803516642
  H        15.3276445326       16.4468952677       10.7585140413
  H        16.5709860558       15.1539416858       10.8655533105
  H        15.5360840244       15.5258833339       12.2758685333
 Zr        10.9871844131        8.4002311258       10.9552703446
  O        12.0547654600        9.9240096971       11.9853817491
  O        14.7386646392        9.1216276480       10.9941769872
  O        10.9179901683        9.1253333875        7.2457965744
  O        10.9944640489        7.2552992450        9.0449269417
  O        12.8921865306        7.2633689002       10.9267316540
  P        10.5169428325        7.7047682655        7.6602142001
  C         8.7407735157        7.4652322114        7.4516692754
  H         8.4629491637        7.7059644117        6.4176630996
  H         8.2097478661        8.1376199070        8.1381244950
  H         8.4818381219        6.4240576766        7.6809775211
  P        14.2947425928        7.7008009628       11.3728121148
  C        14.5303047015        7.4232560231       13.1407820028
  H        15.5712885230        7.6443604854       13.4082186788
  H        14.2906481487        6.3803136538       13.3824427056
  H        13.8615013468        8.0936122609       13.6959408507
 Zr        11.0228168521       13.5777193701       10.9364845490
  O         9.9353972168       12.0703095558       11.9936949268
  O         7.2600666508       12.8723186823       10.9218670557
  O        10.8423507431       12.8766753800        7.2436375657
  O        11.0819100088       14.7407656291        9.0425091310
  O         9.1111051575       14.7314414780       10.9212647535
  P        11.4359005688       14.2317967019        7.6405125854
  C        10.9388165045       15.4687433652        6.4269124204
  H        11.2492725482       15.1484072539        5.4245339689
  H        11.4000332767       16.4338352138        6.6709755510
  H         9.8465988675       15.5774743662        6.4480064751
  P         7.7086531476       14.2782786926       11.3447148960
  C         6.5065019556       15.4784240156       10.7398480496
  H         5.5022983667       15.2077079370       11.0890668757
  H         6.5179460118       15.4763203549        9.6420764836
  H         6.7713495581       16.4807355854       11.0987205297
 Zr        11.0146249933       10.9977087865       13.4606261463
  O        12.0720172323       12.0649076918        9.8631595131
  O        12.9670830706       10.9964617491       14.5756477034
  O        14.5795418869       10.9152531442       12.9671444789
  C        14.1819452627       10.9482951310       14.1798597807
  C        15.2589519105       10.9379599631       15.2462052561
  H        14.8197361885       10.9204466590       16.2482898863
  H        15.9107369880       10.0660186436       15.1024654033
  H        15.8906714481       11.8295306009       15.1299688859
  O         9.9383822613        9.9269953627        9.9210249825
  O         9.0293844431       11.0066101728       14.5743784093
  O         7.4177428584       11.0058545264       12.9569318139
  C         7.8171460196       11.0743652924       14.1708391946
  C         6.7486968245       11.2561633568       15.2310026992
  H         7.1038035417       10.9077118588       16.2065024461
  H         6.5188452527       12.3291961812       15.3121470031
  H         5.8252274713       10.7430694694       14.9391853219
  O         9.6100371144       12.4036712231        9.5444484244
  O        11.0012229600       12.8625501169       14.6676517092
  O        10.9980404455       14.7404902886       12.8678348455
  P        10.5758807150       14.2763626681       14.2618796946
  C        11.1836021837       15.4512442102       15.4872160938
  H        10.8340341937       15.1602992306       16.4857921366
  H        12.2814339753       15.4496669449       15.4760226775
  H        10.8241777808       16.4589626234       15.2438538949
  O        12.3940706189        9.5488847217        9.5326088253
  O        11.0826919564        9.1305047272       14.6719343556
  O        11.0092988855        7.2479454552       12.8736468366
  P        10.7129578390        7.6929565975       14.3045722405
  C        11.4676737526        6.5536349832       15.4798853820
  H        11.1579712790        6.8224080296       16.4975965887
  H        11.1536431886        5.5274418900       15.2520078150
  H        12.5603559292        6.6224421412       15.4081444766
  H         8.9815759274        9.1310715596       12.9952298151
  H        12.8725052302        8.8791550306        9.0167055776
  H         9.3233945311        7.5254906171       14.5399287493
  H        12.8418467892       14.1604460154        7.5197706458
  H        11.1019500435        6.8252760814        6.7252915525
  H         9.1687812161       14.3606392847       14.3713623620
  H         7.6104374297       14.3626356662       12.7521097975
  H        15.2032538712        6.8160190184       10.7548874579
  H         7.4198777257        7.5695373267       12.6350646099
  H        14.4842734171       14.2411133841        9.2155089981
  H        14.5478261494        9.3999512263        7.4568662921
  H         9.0750307211       12.9704608502        8.9655175420
  H        12.9543286189       12.9743031186       12.8609635924
