# Supplementary material for: Atomically precise surface chemistry of zirconium and hafnium metal oxo clusters beyond carboxylate ligands
Source: Chem Sci. 2024 Oct 7;15(42):17380–96. doi: 10.1039/d4sc03859b (PMC11457152; doi:10.1039/d4sc03859b)
Supplement: SC-015-D4SC03859B-s001 [file SC-015-D4SC03859B-s001.zip › DFT/Zr6_MethPOH_exchange/Zr6_MethPOH_10eq.xyz]

122
 i =       40, E =     -1133.7929275649
 Zr         8.4492992161       10.9531944482       10.9825779170
 Zr        10.9615237798       10.9808362703        8.4863086838
  O         9.6053022326        9.5461578839       12.3982021603
  O         9.0472707118        7.2529060977       10.9224667995
  O         8.9608772746       10.8363993557        7.4207480148
  O         7.3482060405       10.9214514451        9.0248086264
  O         7.2571043695        9.1098919404       10.9167248443
  C         7.7452855219       10.8767689220        7.8108782030
  C         6.6720166430       10.8428787557        6.7428030568
  H         7.0661777787       11.1980199817        5.7847826779
  H         5.8039196824       11.4342528942        7.0561018787
  H         6.3337909677        9.8036569724        6.6148344213
  P         7.5888349555        7.6393522780       11.1865203159
  C         6.4544520166        6.6127828731       10.2429238313
  H         6.6985651250        5.5549852473       10.3950017360
  H         6.5264300199        6.8619928709        9.1787359853
  H         5.4311731651        6.8058261979       10.5878060050
 Zr        13.5451175456       10.9873299948       11.0272053367
  O        12.3840597891       12.3882028793       12.3900374782
  O        12.8894262488       14.6639808216       11.0010471992
  O        12.9594948950       11.3312958526        7.2578087151
  O        14.7471135765       11.0054456750        9.1326284978
  O        14.7280700939       12.8547277733       11.1607190575
  P        14.3405131976       10.7993084950        7.6888893800
  C        15.6170785763       11.4784198300        6.6228760445
  H        15.3565209028       11.3288572370        5.5685671573
  H        16.5686145337       10.9793182414        6.8439788545
  H        15.7244605665       12.5505796723        6.8340813764
  P        14.3545201311       14.2787648050       10.7309749552
  C        15.4414549832       15.4234886863       11.5916494046
  H        15.1905133954       16.4536682096       11.3137110298
  H        16.4829806243       15.2115020803       11.3212997983
  H        15.3186162386       15.2959211322       12.6736418185
 Zr        10.9829302068        8.3894183028       10.9942181548
  O        12.0556959301        9.8730575173       12.0638030148
  O        14.6690880092        9.1119814300       11.0808619409
  O        11.0830646834        9.1279757168        7.2522898100
  O        10.9978487995        7.2588929068        9.0507058089
  O        12.8679568225        7.2601793876       11.0033483761
  P        10.5724317816        7.7404623391        7.6663291273
  C         8.7987616844        7.6183071256        7.4177850263
  H         8.5482200443        7.9347523356        6.3983886325
  H         8.2994556410        8.2708274274        8.1426628188
  H         8.4880474784        6.5793909277        7.5779768182
  P        14.2724835134        7.6792987215       11.4394222017
  C        14.5398504712        7.3344953857       13.1802418838
  H        15.5774813117        7.5668934212       13.4462926886
  H        14.3238274892        6.2796143911       13.3867013984
  H        13.8584928501        7.9733805842       13.7553866658
 Zr        11.0014373889       13.5539188859       11.0008176689
  O         9.9334942573       12.0556611966       12.0671123360
  O         7.2510585238       12.8119860587       10.9276566797
  O        10.7400893685       12.8014844525        7.2533934715
  O        11.0761303358       14.6642880245        9.0371998014
  O         9.0587023100       14.6700534676       10.9915560960
  P        11.2928561180       14.1856480509        7.6078782587
  C        10.6729787091       15.4325290749        6.4761153591
  H        10.8261508070       15.1054972814        5.4411601533
  H        11.2053875407       16.3759501277        6.6497453639
  H         9.6034239947       15.5877401196        6.6622835260
  P         7.6252217878       14.2482826325       11.2861199403
  C         6.4643959053       15.3573706422       10.4797697751
  H         5.4437506693       15.1188375246       10.8029542990
  H         6.5364188923       15.2261122440        9.3933342495
  H         6.7012549500       16.3955189758       10.7405295838
 Zr        11.0289785651       10.9860668495       13.5163624406
  O        12.0593784329       12.0584981133        9.9347503490
  O        12.9644509962       10.9216195071       14.5952525068
  O        14.5906242179       10.9167239656       13.0261494667
  C        14.1861413306       10.8961447002       14.2322442241
  C        15.2423909667       10.8373567062       15.3151964267
  H        14.7881682255       10.8819406199       16.3096365633
  H        15.8181130449        9.9072817598       15.2096955156
  H        15.9506907980       11.6659786982       15.1816013151
  O         9.9329386936        9.8703638353        9.9333374073
  O         9.1108839348       10.9972788407       14.7480448202
  O         7.3238367076       10.9294964324       12.8893037433
  P         7.6347180106       11.1569315441       14.3626427893
  O         9.6044107104       12.3810477125        9.6134308919
  O        11.1595203513       12.8660157318       14.7464463569
  O        10.9220757025       14.7356026032       12.9490546322
  P        10.7732583330       14.2978885744       14.3987034223
  C        11.6517585195       15.4557696023       15.4559950070
  H        11.5214903775       15.1755301754       16.5078352919
  H        12.7183720011       15.4344367187       15.2005296380
  H        11.2653810774       16.4690063096       15.2916739326
  O        12.3950279457        9.5991838721        9.6002933371
  O        11.1599948292        9.1179110105       14.7540135193
  O        10.9981045392        7.2429439641       12.9551336627
  P        10.7737911525        7.6972687972       14.3813416209
  C        11.4916498920        6.5174374763       15.5301034552
  H        11.2434445933        6.7991972389       16.5603789246
  H        11.1017764922        5.5153710015       15.3142477231
  H        12.5816909498        6.5158353217       15.4094978797
  H         8.9832164959        9.0788047546       12.9789534667
  H        12.9564947799        8.9908600223        9.0860953880
  O         9.1315012012        7.5748409732       14.6666808190
  O        12.8858286881       14.0888097707        7.2556776847
  O        11.1731982345        6.6781441488        6.5940505044
  O         9.2053353191       14.5174372676       14.8278021139
  O         7.3272073474       14.5026582127       12.8731174940
  O        15.3347868044        6.6761412852       10.7484542445
  O         7.1715866825        7.2512261345       12.7059592370
  O        14.7471949973       14.5147966066        9.1996142425
  O        14.3326816273        9.1893146587        7.4049958694
  H         9.0551885422       12.9296888818        9.0304655827
  H        12.9692312829       12.9377604038       12.9358134632
  H        13.0468920167       13.1035326640        7.1217156507
  H        13.5661383967        8.9672462400        6.8361941469
  H        13.9919208362       14.4256034544        8.5566433773
  H        15.5771476221        6.9960551733        9.8600302766
  H         8.8788565394        8.2851932141       15.2889271155
  H         8.7824487958       13.6918395101       15.1620477355
  H         8.1435476834       14.7498294952       13.3864602613
  H         7.9371198962        7.1615668865       13.3205156992
  H        11.6160423508        5.9554752331        7.0738710077
  O         7.0993320735       12.6228534896       14.8247144698
  C         6.6165510606       10.0693558799       15.3772318091
  H         6.9495523330       13.2075992424       14.0296786479
  H         6.8649333926       10.1921285101       16.4383973976
  H         5.5607232629       10.3241150968       15.2209251194
  H         6.7593151112        9.0255916230       15.0684450217
