# Supplementary material for: Atomically precise surface chemistry of zirconium and hafnium metal oxo clusters beyond carboxylate ligands
Source: Chem Sci. 2024 Oct 7;15(42):17380–96. doi: 10.1039/d4sc03859b (PMC11457152; doi:10.1039/d4sc03859b)
Supplement: SC-015-D4SC03859B-s001 [file SC-015-D4SC03859B-s001.zip › DFT/Zr6_MethPOH_exchange/Zr6_MethPOH_11eq.xyz]

124
 i =       24, E =     -1151.4092853118
 Zr         8.4787865702       11.1478712045       11.0595129228
 Zr        10.9589602185       11.1002042932        8.4871441408
  O         9.6126479237        9.6952452443       12.4007107463
  O         9.2075286104        7.3259052575       11.0032515223
  O         8.9788376061       10.9983141034        7.4113199775
  O         7.2490874188       11.3242433674        9.2846094883
  O         7.3295248164        9.0525494615       10.8258378629
  P         7.5783387448       10.6953488783        7.9173883882
  C         6.3906378220       11.2357291158        6.6834335696
  H         6.5212503798       12.3092159930        6.5016918164
  H         5.3709659895       11.0386482531        7.0337793988
  P         7.7183391842        7.6131819873       11.1991936923
  C         6.7262981400        6.4610982749       10.2395822287
  H         7.0012403639        5.4358293132       10.5137861322
  H         6.9117940201        6.6132429054        9.1693637874
 Zr        13.5729191833       11.0915135125       11.0381379802
  O        12.3959066368       12.4878723816       12.4016574987
  O        12.9607881205       14.7542756320       10.9986420395
  O        13.0281365567       11.4184427214        7.3266079289
  O        14.8218262927       11.1548286671        9.1887911515
  O        14.7477672375       12.9367701031       11.1690385370
  P        14.4127971758       10.8968023797        7.7494270639
  C        15.6772356790       11.5676575387        6.6642129779
  H        16.6384186930       11.0956504577        6.9022070513
  H        15.7619957510       12.6483190812        6.8386071874
  P        14.4197754533       14.3660726304       10.7260950878
  C        15.5235898306       15.4941036388       11.5847869711
  H        15.3023948724       16.5258256669       11.2878058909
  H        15.3827386923       15.3866208685       12.6666758129
 Zr        11.0302514600        8.5291275345       10.9911886394
  O        12.0595975516       10.0211393727       12.0687218006
  O        14.7504966498        9.2075285099       11.0825045850
  O        11.0881792797        9.2937726370        7.2458490760
  O        11.0021038396        7.4125317912        9.0351685320
  O        12.9298649658        7.4038773932       10.9984768196
  P        11.0199889284        7.8028264107        7.5647336175
  C         9.6627716842        7.0454360370        6.6725698085
  H         9.7911288777        7.2182625953        5.5971739363
  H         8.7296887345        7.5153188873        7.0114725860
  P        14.3633637987        7.7617395091       11.3857463766
  C        14.6797210599        7.3217063140       13.0973088456
  H        15.7165501981        7.5633543639       13.3580358955
  H        13.9927392164        7.9057008738       13.7223159272
 Zr        11.0599542947       13.6812079575       11.0067946112
  O         9.9392855960       12.2105795115       12.1397907074
  O         7.3973597945       13.0868289884       11.2424679583
  O        10.7500780011       12.9339808887        7.2559677649
  O        11.1623450858       14.7535304292        9.0395052420
  O         9.2084136639       14.9122784053       11.0014900251
  P        11.3817167647       14.2818774022        7.6092926547
  C        10.8331279803       15.5666735588        6.4837524202
  H        10.9843484919       15.2430248397        5.4475541801
  H        11.4035127065       16.4843481042        6.6731850510
  P         7.7543452375       14.5619784547       11.3099429764
  C         6.6462699617       15.5007390009       10.2509854361
  H         5.6096408084       15.3370290623       10.5698837625
  H         6.7594724392       15.1536612728        9.2167018925
 Zr        11.0384217070       11.0973817182       13.5465087317
  O        12.0668797374       12.1462090553        9.9422297310
  O        12.9749791220       11.1607429446       14.6562481513
  O        14.5812160908       10.9973854112       13.0502907478
  C        14.1879751782       11.0406441324       14.2627386820
  C        15.2460705041       10.9243912080       15.3391287470
  H        14.9517621335       11.4878597919       16.2316575442
  H        15.3326389349        9.8660089439       15.6280459108
  H        16.2192878665       11.2573857048       14.9629699712
  O         9.9397509046       10.0266138953        9.9444127733
  O         8.9751778599       10.8353856665       14.8206075404
  O         7.2530043361       10.9989083305       12.8861683832
  P         7.5880912411       11.2741779955       14.3522430473
  C         6.3378261402       10.5083001575       15.3939414119
  H         5.3472322649       10.8873182887       15.1146061828
  H         6.3527208795        9.4208887815       15.2443206662
  O         9.6134233505       12.5404074937        9.6788164860
  O        10.9193011345       12.9494047063       14.7482264453
  O        11.0852172340       14.8253698298       12.9518523773
  P        10.7970814456       14.4316347434       14.3898646911
  C        11.8139888997       15.4232102139       15.4908065696
  H        11.5689759579       15.1937346634       16.5344382099
  H        12.8712025189       15.1958008099       15.3067430372
  O        12.4566382039        9.6981336406        9.6092084491
  O        11.2450401168        9.2178945685       14.7497533219
  O        11.0723727021        7.3399427717       12.9651828116
  P        10.7907633573        7.8127038331       14.3778698619
  C        11.4033893016        6.6033689754       15.5546815349
  H        10.9356719079        5.6312721202       15.3563730651
  H        12.4898349594        6.5096021190       15.4366300309
  H         8.9941722162        9.2206208124       12.9790099346
  H        13.0471829030        9.1017350931        9.1150000469
  O         9.1393524437        7.8234105780       14.6619934747
  O        12.9653738817       14.0994870059        7.2602711971
  O        12.3778204697        7.1752586531        6.8586480285
  O         9.2781287751       14.9064515757       14.7551995160
  O         7.3417340544       15.0799941017       12.7982389692
  O        15.3936306373        6.7758903513       10.5949499962
  O         7.2546899791        7.2551612767       12.7039904688
  O        14.8263842582       14.5948859493        9.1989427374
  O        14.4273675842        9.2837814299        7.4990173774
  O         7.4137915912       12.8739404450       14.6599097143
  H         9.0453452136       13.0554183829        9.0825496483
  H        12.9881675115       13.0542268421       12.9230125601
  H         7.0889036281       13.3657375380       13.8657245881
  H         8.7348715000       14.1107042460       14.9981553079
  H         8.9450214462        8.7104562653       15.0544319869
  H         8.1407572572       15.2909727165       13.3486898442
  H         7.9750502282        7.3215823508       13.3807745052
  H        12.7411406887        6.4683885123        7.4236001893
  H        13.7047680973        8.9764227832        6.9109175800
  H        14.0843461007       14.4627969055        8.5451211572
  H        15.7194132102        7.2237121520        9.7920620308
  H        13.0912713515       13.0968583075        7.1682432487
  O         7.3260216190        9.1144816875        8.0710076197
  H         7.2479448516        8.9603567697        9.0601889389
  H         6.5704208785       10.6928282192        5.7473746441
  H         6.8867007484       16.5687006324       10.3092299835
  H         9.6380535870        5.9680983174        6.8743046354
  H        14.4926917994        6.2515188795       13.2463700103
  H        11.6361601391       16.4874881245       15.2936891490
  H         9.7690810214       15.7660072341        6.6596627441
  H        16.5627135150       15.2524500691       11.3308841104
  H        15.4211605919       11.3779783774        5.6152562842
  H        11.1711589379        6.9264727359       16.5760433354
  H         5.6627719808        6.6248741872       10.4519912679
  H         6.5363614778       10.7402804083       16.4471724623
