# Supplementary material for: Atomically precise surface chemistry of zirconium and hafnium metal oxo clusters beyond carboxylate ligands
Source: Chem Sci. 2024 Oct 7;15(42):17380–96. doi: 10.1039/d4sc03859b (PMC11457152; doi:10.1039/d4sc03859b)
Supplement: SC-015-D4SC03859B-s001 [file SC-015-D4SC03859B-s001.zip › DFT/Zr6_MethPOH_exchange/Zr6_MethPOH_12eq.xyz]

126
 i =       65, E =     -1169.0165989374
 Zr         8.4812504181       11.1478616632       11.0622683545
 Zr        10.9762940521       11.1023062795        8.4940252621
  O         9.6116690944        9.6953052903       12.4047977605
  O         9.2065993373        7.3252601345       11.0029732968
  O         9.0233625377       10.9897233772        7.4175798475
  O         7.2564787495       11.3245381446        9.2766626028
  O         7.3291369746        9.0528871598       10.8250948510
  P         7.6103425077       10.6980647423        7.9132827263
  C         6.4460663445       11.2470959091        6.6610291467
  H         6.6032455620       12.3141953419        6.4637940877
  H         5.4202192582       11.0791938474        7.0087238304
  P         7.7166463812        7.6134084842       11.1971264643
  C         6.7265257208        6.4627643642       10.2337029449
  H         7.0110531774        5.4372681638       10.4974879427
  H         6.9022130203        6.6246584201        9.1632762953
 Zr        13.5835248387       11.0571450632       11.0481718657
  O        12.3965858165       12.4732438699       12.4592816433
  O        12.9568709212       14.7532269081       10.9997913712
  O        13.0329363186       11.4216767574        7.3292471452
  O        14.8213843903       11.1593915131        9.1981161344
  O        14.7555443119       12.9590440360       11.2446218239
  P        14.4158049974       10.8975871514        7.7556885250
  C        15.6854896677       11.5690892866        6.6773554277
  H        16.6436466138       11.0890592326        6.9116056722
  H        15.7766470623       12.6479370615        6.8595503620
  P        14.4163887585       14.3758166142       10.7391027973
  C        15.5050302854       15.5421329608       11.5715006677
  H        15.2836247151       16.5564171585       11.2184681162
  H        15.3405974132       15.4995932544       12.6553729841
 Zr        11.0239202274        8.5249607197       10.9929706377
  O        12.0593426330       10.0196606473       12.0754387706
  O        14.7346809827        9.1465010856       10.9970633930
  O        11.1617081195        9.2992725304        7.2467902753
  O        11.0005349094        7.4142889714        9.0305277601
  O        12.8915736982        7.3388594323       10.9984377038
  P        11.0381030546        7.8113131741        7.5621910775
  C         9.6679537023        7.0906971297        6.6590710530
  H         9.8033707426        7.2710693001        5.5858658569
  H         8.7425291244        7.5734942534        7.0006099984
  P        14.3309579646        7.7214822809       11.3620294113
  C        14.6451081380        7.3334633348       13.0868300281
  H        15.6893601554        7.5574637755       13.3323890886
  H        13.9790928174        7.9619214344       13.6911837436
 Zr        11.0581314841       13.6673597354       11.0209837138
  O         9.9397241374       12.2045392469       12.1450278690
  O         7.3977155515       13.0854305461       11.2420972830
  O        10.7525993408       12.9373443563        7.2568001806
  O        11.1627285825       14.7529820490        9.0430127921
  O         9.2094257613       14.9106170109       11.0015919768
  P        11.3835490094       14.2848705716        7.6131482527
  C        10.8406418260       15.5718735348        6.4864748126
  H        10.9830798985       15.2440696241        5.4502489959
  H        11.4215592765       16.4842915064        6.6695566242
  P         7.7553697818       14.5610678261       11.3106189424
  C         6.6504056832       15.5031078797       10.2514250916
  H         5.6127850171       15.3444777055       10.5694091970
  H         6.7635139659       15.1563785466        9.2170334797
 Zr        11.0346493801       11.0944914577       13.5816220667
  O        12.0803236546       12.1476145038        9.9548990051
  O        12.9437112697       11.1668069790       14.8265785725
  O        14.6788683518       10.8372748311       12.9551580725
  P        14.3602420300       11.4054485875       14.3353440349
  C        15.5228917845       10.7953924784       15.5606626122
  H        15.3482948117       11.3086577504       16.5142093244
  H        15.3646301804        9.7187928165       15.6977779254
  H        16.5507644555       10.9776411452       15.2260591052
  O         9.9416887964       10.0258351144        9.9445831148
  O         8.9734968476       10.8390628497       14.8199966205
  O         7.2527597257       10.9990066752       12.8857144390
  P         7.5874088404       11.2766333314       14.3516333104
  C         6.3361272737       10.5101971281       15.3920546008
  H         5.3466780735       10.8944845731       15.1156172515
  H         6.3454422746        9.4235402123       15.2366726412
  O         9.6172227500       12.5401838807        9.6837089534
  O        10.9120957578       12.9513969091       14.7491799829
  O        11.0848341327       14.8245282390       12.9522652724
  P        10.7978106183       14.4340536053       14.3931655308
  C        11.8289826331       15.4100311995       15.4907315305
  H        11.5679272261       15.1965253555       16.5339090813
  H        12.8781419901       15.1386500974       15.3154824386
  O        12.4588540498        9.6961199732        9.6135639348
  O        11.1732080514        9.2164360848       14.7530237564
  O        11.0725139375        7.3375563208       12.9644961611
  P        10.7815033316        7.7954245657       14.3779118223
  C        11.4416952800        6.6094694019       15.5525074331
  H        11.0154542893        5.6194044011       15.3494794151
  H        12.5314471328        6.5624914264       15.4372228377
  H         8.9875489591        9.2278837899       12.9831714140
  H        13.0521942015        9.0997327791        9.1221866537
  O         9.1323181617        7.7409685893       14.6632862487
  O        12.9687383407       14.1008604657        7.2631663388
  O        12.3835852150        7.1675343014        6.8559100521
  O         9.2781819829       14.9093959698       14.7551206601
  O         7.3418946432       15.0794994179       12.7984409149
  O        15.3898240960        6.7548976785       10.5925811362
  O         7.2539932038        7.2552458658       12.7017500614
  O        14.8262483156       14.5851394545        9.2084727901
  O        14.4281502314        9.2867524230        7.4999087170
  O         7.4128289152       12.8751753274       14.6597053263
  H         9.0567255447       13.0650010145        9.0889732456
  H        12.9202277000       13.0907923526       13.0021453080
  H         7.0886982718       13.3693666462       13.8667532039
  H         8.7377224630       14.1141992171       15.0045440536
  H         8.9082585511        8.6007545957       15.0903101604
  H         8.1408777758       15.2868474209       13.3509881510
  H         7.9827843355        7.2881493954       13.3726704024
  H        12.7272828038        6.4357967207        7.4010049073
  H        13.6914445985        8.9836318962        6.9266379713
  H        14.0831348232       14.4497703304        8.5541035059
  H        15.7423720703        7.2316570332        9.8185184821
  H        13.0930149370       13.0986988983        7.1685439043
  O         7.3304232486        9.1198630690        8.0673963190
  H         7.2502555495        8.9675922547        9.0568585626
  H         6.6181572816       10.6856855201        5.7344774666
  H         6.8962128873       16.5699165125       10.3106670010
  H         9.6216364097        6.0119777116        6.8507215275
  H        14.4291524532        6.2750979304       13.2753559002
  H        11.6853977095       16.4771208945       15.2826697977
  H         9.7799498343       15.7830368448        6.6677149903
  H        16.5509376207       15.2987308035       11.3486595769
  H        15.4282685424       11.3883417569        5.6270602618
  H        11.1937908868        6.9188370113       16.5745714561
  H         5.6635280220        6.6165836106       10.4559922435
  H         6.5364488973       10.7366363912       16.4461601741
  O        14.6641101333       13.0258104378       14.2528702945
  H        15.0620067850       13.1724968736       13.3624179010
