# Supplementary material for: Atomically precise surface chemistry of zirconium and hafnium metal oxo clusters beyond carboxylate ligands
Source: Chem Sci. 2024 Oct 7;15(42):17380–96. doi: 10.1039/d4sc03859b (PMC11457152; doi:10.1039/d4sc03859b)
Supplement: SC-015-D4SC03859B-s001 [file SC-015-D4SC03859B-s001.zip › DFT/Zr6_MethPOH_exchange/Zr6_MethPOH_1eq.xyz]

104
 i =       53, E =      -975.2818763949
 Zr         8.4993915234       10.9858366568       11.0017998545
 Zr        11.0032666341       11.0055730309        8.4911051856
  O         9.6212739230        9.5473449906       12.3890910800
  O         9.0340069821        7.4182967483       10.8354581619
  O         9.0355903431       10.9935771660        7.4170274742
  O         7.4190646480       10.9932287875        9.0310145852
  O         7.4190853693        9.0319684259       10.9153638031
  C         7.8185476425       10.9401566883        7.8158539983
  C         6.7476848156       10.8030497431        6.7560380299
  H         7.1537082649       10.9982017911        5.7587661020
  H         5.9108334940       11.4767859296        6.9771697093
  H         6.3534280143        9.7768042049        6.7889509562
  C         7.8210243781        7.8215810132       10.7842663605
  C         6.7594753906        6.7738293786       10.5299303903
  H         7.0950386378        5.7890614777       10.8723567062
  H         6.5864530807        6.7165593146        9.4445424109
  H         5.8137925324        7.0585810236       11.0043158959
 Zr        13.5078927583       11.0019828341       11.0005776086
  O        12.3863532667       12.3904376945       12.3890258488
  O        12.9616854336       14.5826174534       10.9930165759
  O        12.9717619533       11.0086070988        7.4169765133
  O        14.5827940726       11.0111757893        9.0336666270
  O        14.5810968331       12.9717406627       10.9878414275
  C        14.1863506101       11.0731584644        7.8169226996
  C        15.2553515197       11.2383302937        6.7600798033
  H        14.8767078519       10.9536218906        5.7733332154
  H        16.1457030298       10.6559076507        7.0243413965
  H        15.5523357151       12.2972576481        6.7307458032
  C        14.1789698382       14.1866246921       10.9348300396
  C        15.2403874687       15.2606916130       10.8385321555
  H        14.8843398281       16.0903465068       10.2168269682
  H        16.1761294244       14.8479477335       10.4477354525
  H        15.4296087924       15.6610592400       11.8458086464
 Zr        11.0128900186        8.4724646249       10.9514403919
  O        12.0602164702        9.9369659928       12.0565445402
  O        14.5960160772        9.0499988817       11.0068204302
  O        10.9911353819        9.0507408173        7.4041937228
  O        10.9970128446        7.4106768662        8.9718664611
  O        13.0308008291        7.4091106489       10.9207494694
  C        10.9473665442        7.8259546769        7.7651674266
  C        10.8213182581        6.7856533174        6.6752296282
  H        11.3161032833        7.1269364580        5.7590712448
  H         9.7530311627        6.6496103577        6.4488144385
  H        11.2247287893        5.8236779930        7.0089575660
  C        14.2352892014        7.8228426436       10.9689896598
  C        15.3355688635        6.7840083257       11.0011818547
  H        16.1924975405        7.1187635261       10.4045597099
  H        14.9668155115        5.8145443548       10.6511293548
  H        15.6839988174        6.6737331306       12.0390503437
 Zr        10.9919396070       13.5014316112       11.0003147541
  O         9.9411037984       12.0471374082       12.0614256385
  O         7.4181763843       12.9629610306       11.0104629296
  O        11.0818035790       12.9673655956        7.4192891900
  O        11.0117398914       14.5816980583        9.0329000195
  O         9.0302657686       14.5807483669       11.0076662088
  C        11.1147174205       14.1841439128        7.8198531387
  C        11.2472693908       15.2500876984        6.7546071230
  H        11.8411167365       14.8761209207        5.9130092607
  H        11.6856206750       16.1619043061        7.1739412728
  H        10.2443368846       15.4950064584        6.3738558850
  C         7.8145125663       14.1790197493       11.0657864401
  C         6.7497348118       15.2492095384       11.1656293365
  H         5.8149591852       14.8317320312       11.5535256416
  H         6.5604176704       15.6539882917       10.1601910995
  H         7.1026785029       16.0767750331       11.7919179189
 Zr        11.0173897066       10.9968645255       13.5130663426
  O        12.0590113094       12.0587575387        9.9424776570
  O        13.0288631943       11.0750518485       14.5904410089
  O        14.5950324202       10.9924043445       12.9496165557
  C        14.2330702836       11.0231818324       14.1771031796
  C        15.3375922635       11.0006249438       15.2113741497
  H        14.9287953946       11.0597595437       16.2245400503
  H        15.9219825868       10.0772224362       15.0956600017
  H        16.0271341333       11.8361983384       15.0299436084
  O         9.9441964925        9.9431083932        9.9390186615
  O         9.0362902326       11.0079091313       14.5794068714
  O         7.4205689468       11.0047553250       12.9632225724
  C         7.8221294146       11.0719814327       14.1788648310
  C         6.7513879540       11.2435509482       15.2336965431
  H         7.1577476926       11.0828030543       16.2368705332
  H         6.3548845412       12.2670342356       15.1645161529
  H         5.9155448194       10.5611764671       15.0362301709
  O         9.6127587267       12.3886777876        9.6098716135
  O        10.9876269770       12.9652844849       14.5806474211
  O        10.9172700099       14.5801801189       12.9672182622
  C        10.8747397667       14.1784104820       14.1823392764
  C        10.7088588909       15.2309276054       15.2563664000
  H         9.9781682083       14.8910141875       16.0007472864
  H        11.6673246756       15.3608345847       15.7798078488
  H        10.4057592233       16.1882401696       14.8213469702
  O        12.3901407759        9.6114151598        9.6060857545
  O        11.1543604638        9.1119635044       14.6678780931
  O        11.0802001551        7.3238560095       12.8005129238
  P        11.5368173104        7.6981779406       14.2148985735
  C        13.2930554463        7.4059999917       14.4342817320
  H        13.5687088606        7.5763439044       15.4814651664
  H        13.5399968841        6.3796923339       14.1388251077
  H        13.8323932092        8.1145341389       13.7931543437
  H         9.0751976853        8.9735845799       12.9476739577
  H        12.9500475165        9.0636504570        9.0349968258
  O        10.9203091427        6.6038920754       15.2415887483
  H         9.0481542209       12.9522348681        9.0592668610
  H        12.9354679288       12.9531501899       12.9558218424
  H         9.9513308888        6.6775498314       15.3049979832
