# Supplementary material for: Atomically precise surface chemistry of zirconium and hafnium metal oxo clusters beyond carboxylate ligands
Source: Chem Sci. 2024 Oct 7;15(42):17380–96. doi: 10.1039/d4sc03859b (PMC11457152; doi:10.1039/d4sc03859b)
Supplement: SC-015-D4SC03859B-s001 [file SC-015-D4SC03859B-s001.zip › DFT/Zr6_MethPOH_exchange/Zr6_MethPOH_2eq.xyz]

106
 i =      130, E =      -992.8940819665
 Zr         8.4910885322       10.8620921934       11.0832441955
 Zr        10.9732844989       10.8448032687        8.5662156378
  O         9.6181626819        9.4422455105       12.4754889632
  O         9.0354177118        7.2601404572       10.9936054570
  O         8.9786740795       10.7509997344        7.4974157401
  O         7.4090531093       10.8322096259        9.1354617725
  O         7.4197729272        8.8761666702       11.0734852391
  C         7.7745910907       10.7167916635        7.9146779123
  C         6.6816268935       10.5154631851        6.8889048293
  H         7.0415571515       10.7545306605        5.8830610633
  H         5.8014940441       11.1161619596        7.1466459102
  H         6.3756591013        9.4587696093        6.9115105186
  C         7.8193746190        7.6639927691       10.9662689834
  C         6.7567669800        6.6031379219       10.7811346936
  H         7.0691350161        5.6606533597       11.2448364156
  H         6.6360987428        6.4211628140        9.7024574528
  H         5.7950921580        6.9422591595       11.1803558362
 Zr        13.4992257081       10.8382172674       11.0800810152
  O        12.3868817921       12.2341681914       12.4735549666
  O        13.0217388464       14.4258906498       11.0853375686
  O        12.9761908756       10.9179135319        7.4987725688
  O        14.5855491003       10.8409955023        9.1126947117
  O        14.5910652189       12.7883868800       10.9983956134
  C        14.1939083277       10.8739625041        7.8949522431
  C        15.2753584734       10.8834967126        6.8350028759
  H        14.8449376142       10.8050709149        5.8321937694
  H        15.9781078129       10.0601728611        7.0190387531
  H        15.8537245536       11.8153530754        6.9163556620
  C        14.2250240034       14.0151256744       10.9895240831
  C        15.3002686717       15.0668874459       10.8356447118
  H        15.2375153829       15.4791326862        9.8175857418
  H        16.2952758067       14.6393064744       10.9916515293
  H        15.1173547502       15.8953724405       11.5307681097
 Zr        11.0063238872        8.3195754620       11.0529122542
  O        12.0580840704        9.7761611361       12.1424718310
  O        14.5936483901        8.8868341652       11.0877846314
  O        10.9940190476        8.8891215390        7.4888052057
  O        10.9919327328        7.2506430596        9.0619599026
  O        13.0255074083        7.2471269001       11.0040186968
  C        10.9293359505        7.6651496061        7.8560131219
  C        10.7576462746        6.6283654051        6.7693462273
  H        11.2665720011        6.9446786417        5.8518232501
  H         9.6840531712        6.5436770968        6.5423405450
  H        11.1161808228        5.6496989211        7.1051500987
  C        14.2306643108        7.6599564112       11.0485692220
  C        15.3305365490        6.6206972764       11.0706339100
  H        16.1580807142        6.9323326374       10.4216426458
  H        14.9469614974        5.6396690854       10.7730195070
  H        15.7299355073        6.5517929859       12.0933967250
 Zr        11.0132108076       13.3795233493       11.0994720357
  O         9.9454392075       11.8969383318       12.1361231592
  O         7.4131785684       12.8536930303       11.0908881941
  O        10.9291288703       12.7253757418        7.4095953918
  O        11.0779229765       14.5765102390        9.2108258406
  O         9.0479007654       14.4274709544       11.2429589135
  P        11.4227100295       14.1321701921        7.7845913890
  C        10.7821663194       15.3413045195        6.6238405387
  H        11.0255536101       15.0380550793        5.5990666738
  H        11.2222721481       16.3229686936        6.8365605892
  H         9.6936038497       15.4025673231        6.7407193052
  C         7.8246839950       14.0550384607       11.2234689222
  C         6.7656030254       15.1295409949       11.3432582513
  H         6.0403358057       14.8456825744       12.1168941972
  H         6.2129689943       15.1959504589       10.3952258504
  H         7.2142949973       16.1005361585       11.5735709617
 Zr        10.9879834769       10.8512370442       13.5980481789
  O        12.0530401823       11.9047741090       10.0190264788
  O        13.0177037628       10.9136965894       14.6711678326
  O        14.5911066553       10.8323278396       13.0325573153
  C        14.2232849783       10.8641170462       14.2589386710
  C        15.3235221193       10.8304402536       15.2979960399
  H        14.9335146480       11.0742065666       16.2910921456
  H        15.7577023645        9.8200034010       15.3193582853
  H        16.1291962663       11.5191997666       15.0146345307
  O         9.9381851919        9.7880052668       10.0222251314
  O         8.9793614678       10.8424655364       14.6689325573
  O         7.4095123068       10.9199189440       13.0284903253
  C         7.7775971557       10.9380365966       14.2538621431
  C         6.6884521049       11.0968795134       15.2917961337
  H         7.0211352092       10.7237486594       16.2659431533
  H         6.4611769559       12.1689577921       15.3916878003
  H         5.7712674441       10.5926055874       14.9667252046
  O         9.6156302587       12.2907426462        9.6911028969
  O        10.8440067564       12.7895976773       14.6703876974
  O        10.9982812148       14.4257143043       13.1030727676
  C        10.8634661835       14.0155569560       14.3036032549
  C        10.7343071948       15.0538570046       15.3951667178
  H         9.8568573677       14.8261733960       16.0145415396
  H        11.6135540256       14.9964169603       16.0523834134
  H        10.6546726814       16.0597844538       14.9722416736
  O        12.3867325118        9.4527045326        9.6861740926
  O        11.0796834514        8.9716190895       14.7586457918
  O        11.0791836413        7.1590920006       12.9255698382
  P        11.5246712048        7.5714224099       14.3263097811
  C        13.2946592233        7.3374951958       14.5129428309
  H        13.5947112555        7.5863454728       15.5374542113
  H        13.5509760372        6.2945875788       14.2901543297
  H        13.8068881831        7.9998856363       13.8043004877
  H         9.0780237050        8.8683343384       13.0413099449
  H        12.9355950943        8.8845518396        9.1245099006
  O        10.9170931569        6.5183358122       15.4014066332
  O        13.0229616201       14.2531732227        7.5022141688
  H         9.0722674969       12.8447862084        9.1090737186
  H        12.9447846823       12.8017082917       13.0279253649
  H        10.2018912552        6.9387481291       15.9104143387
  H        13.4694846589       13.4462054398        7.8211519936
