# Supplementary material for: Atomically precise surface chemistry of zirconium and hafnium metal oxo clusters beyond carboxylate ligands
Source: Chem Sci. 2024 Oct 7;15(42):17380–96. doi: 10.1039/d4sc03859b (PMC11457152; doi:10.1039/d4sc03859b)
Supplement: SC-015-D4SC03859B-s001 [file SC-015-D4SC03859B-s001.zip › DFT/Zr6_MethPOH_exchange/Zr6_MethPOH_3eq.xyz]

108
 i =      168, E =     -1010.5049013940
 Zr         8.4905746771       10.8477037352       11.1188618115
 Zr        10.9567753751       10.8919438683        8.5650996251
  O         9.6285255222        9.4471059451       12.5368822524
  O         9.0287305225        7.2593659552       11.0859384686
  O         8.8965933105       10.8447792376        7.5688536335
  O         7.3333537701       10.8355151661        9.2139000057
  O         7.4181462817        8.8776038807       11.0835649762
  C         7.6945438983       10.8317622081        7.9848791282
  C         6.5872477189       10.7913434649        6.9535566762
  H         6.9805633695       10.9770005203        5.9493218144
  H         5.8113752966       11.5240914868        7.2092057072
  H         6.1123788125        9.7996964856        6.9801977925
  C         7.8146604714        7.6581703612       11.0846897994
  C         6.7350865325        6.5970058781       11.0620911112
  H         7.1445279605        5.6170517223       11.3270302454
  H         6.3119655105        6.5448733700       10.0479145960
  H         5.9175814594        6.8761430028       11.7380592911
 Zr        13.5080392497       10.8939317942       11.0711802444
  O        12.3963859768       12.3011846338       12.4741048535
  O        12.9713147451       14.4966248548       11.0880726218
  O        12.9618867353       10.9171747915        7.5011470181
  O        14.5800270644       10.9239764339        9.1097092673
  O        14.5810201789       12.8789740656       10.9997361500
  C        14.1784780989       10.9287993743        7.8885067152
  C        15.2397237124       10.9846282150        6.8129234698
  H        14.9547368073       10.3453890259        5.9685644664
  H        16.2183798073       10.6990023345        7.2116050923
  H        15.2964273832       12.0172153358        6.4362466676
  C        14.1853355849       14.1014273983       11.0259487432
  C        15.2480617292       15.1734500126       10.9357787077
  H        15.2517453811       15.5676770569        9.9080588762
  H        16.2381911773       14.7667608124       11.1640967615
  H        15.0007715893       16.0083007979       11.6024557537
 Zr        11.0162735977        8.3417364841       11.0973795809
  O        12.0625443705        9.8483021663       12.1366092351
  O        14.6543149642        8.9585038242       11.0837480324
  O        10.8472183055        9.0382211337        7.4080691538
  O        10.9252888524        7.1707287954        9.2134510738
  O        13.0507146147        7.3331941343       11.0813064858
  P        10.4735644050        7.6159218335        7.8190044229
  C         8.7114505984        7.3598501319        7.5816168261
  H         8.4507265911        7.5710388116        6.5374372239
  H         8.1682201494        8.0486431244        8.2400543880
  H         8.4498313855        6.3250103938        7.8314949599
  C        14.2625993555        7.7369295937       11.0771985252
  C        15.3506617809        6.6838658546       11.0751854494
  H        16.0837147644        6.9083814807       10.2894480691
  H        14.9296696346        5.6835572542       10.9352981457
  H        15.8887558244        6.7238628882       12.0332701611
 Zr        10.9794941684       13.4103927037       11.1253461843
  O         9.9488217486       11.9035641831       12.1441340696
  O         7.4078269293       12.7909610297       11.1671021790
  O        10.9954796352       12.7905906108        7.4174763488
  O        10.9912142478       14.5873330524        9.2795409973
  O         8.9780417829       14.4279938466       11.2488735080
  P        11.5136177341       14.1518857955        7.9020428701
  C        11.1388347591       15.4150161416        6.6878340808
  H        11.5552064684       15.1276959874        5.7153176660
  H        11.5637409595       16.3730286717        7.0096611059
  H        10.0496768847       15.5103652781        6.6038490233
  C         7.7726291836       14.0109356146       11.2729968598
  C         6.6746271602       15.0431464519       11.4065467666
  H         5.9304489647       14.7022999525       12.1372115176
  H         6.1579171130       15.1404269097       10.4405945938
  H         7.0854621109       16.0161181053       11.6931495527
 Zr        11.0280070391       10.9024606656       13.6132813534
  O        12.0569139132       11.9712122265       10.0160860023
  O        13.0484193593       10.9212939093       14.6615372734
  O        14.6483286024       10.8428905912       13.0323176166
  C        14.2596191623       10.8781514261       14.2542289911
  C        15.3486572315       10.8505001844       15.3059666154
  H        14.9401131743       11.0542254951       16.3005340409
  H        15.8212742683        9.8575253617       15.3030192024
  H        16.1313527707       11.5767301579       15.0517801946
  O         9.9356415407        9.7938361429       10.0350461573
  O         9.0528561084       10.9264400611       14.6770787429
  O         7.4140556689       10.9160366755       13.1028531496
  C         7.8310678289       10.9852399206       14.3075515050
  C         6.7881453396       11.1646198035       15.3894057936
  H         7.1471711628       10.7681936100       16.3452157017
  H         6.6047413524       12.2423839413       15.5157294889
  H         5.8424377478       10.6958874936       15.0956009347
  O         9.6081786954       12.2959398607        9.6987176180
  O        10.9938894427       12.8670991195       14.6744263956
  O        10.9918257388       14.5028668539       13.1002833938
  C        10.9334157865       14.0906295917       14.3076904045
  C        10.7708527231       15.1302486228       15.3927928775
  H         9.6982694268       15.2238786286       15.6207910630
  H        11.2796141991       14.8123080665       16.3098319049
  H        11.1358098515       16.1056377908       15.0542149579
  O        12.3763873408        9.4650104803        9.6817226245
  O        11.1562780047        9.0338589071       14.7609298502
  O        11.1563899951        7.1729194216       12.9643984890
  P        11.5956585729        7.6204080550       14.3612792242
  C        13.3635121509        7.3811804175       14.5579251448
  H        13.6617557019        7.6453878072       15.5789193511
  H        13.6157668933        6.3340847773       14.3510203619
  H        13.8806905003        8.0289797251       13.8396833350
  H         9.1045238494        8.8749552536       13.1182801561
  H        12.9051927786        8.9052970043        9.0915172759
  O        10.9996753860        6.6003517489       15.4773372361
  O        13.1306216739       14.1743294295        7.9013613613
  O        11.1647446190        6.5984456004        6.7599003981
  H         9.0738331098       12.8688381787        9.1260500510
  H        12.9478083331       12.8687002842       13.0346638881
  H        10.2082677048        6.9837073617       15.8951935913
  H        11.6806523816        5.9292110327        7.2429620551
  H        13.4641521726       13.4861432318        8.5123142159
