# Supplementary material for: Atomically precise surface chemistry of zirconium and hafnium metal oxo clusters beyond carboxylate ligands
Source: Chem Sci. 2024 Oct 7;15(42):17380–96. doi: 10.1039/d4sc03859b (PMC11457152; doi:10.1039/d4sc03859b)
Supplement: SC-015-D4SC03859B-s001 [file SC-015-D4SC03859B-s001.zip › DFT/Zr6_MethPOH_exchange/Zr6_MethPOH_4eq.xyz]

110
 i =      230, E =     -1028.1157512275
 Zr         8.4915392935       10.8605594324       11.0545573896
 Zr        10.9062868390       10.8610054247        8.4628255246
  O         9.6299644450        9.4511813610       12.4664757929
  O         8.9707624415        7.2501772042       11.0808967008
  O         8.8702316649       10.8373123323        7.4325365948
  O         7.3362903048       10.8388803537        9.1258239606
  O         7.4057778943        8.8937733153       11.0029184261
  C         7.6767685760       10.8386347465        7.8888235302
  C         6.5440149723       10.8251387221        6.8836533021
  H         6.9194556939       10.9677859331        5.8657052180
  H         5.8126035503       11.6030259352        7.1384225922
  H         6.0193343505        9.8610469415        6.9493314312
  C         7.7660818409        7.6689469956       11.0335070115
  C         6.6610549053        6.6341384884       11.0073723172
  H         7.0656514246        5.6224567365       11.1080765494
  H         6.1098077877        6.7206591578       10.0603661637
  H         5.9430224946        6.8411757430       11.8120464995
 Zr        13.4880992967       10.8470431530       10.9487946213
  O        12.4478513319       12.2890329769       12.3826718289
  O        13.0239136194       14.4264787390       10.8409085000
  O        12.9382252290       10.9166347767        7.4085098832
  O        14.5816996201       10.8391164762        8.9747388064
  O        14.5914262462       12.7867972908       10.8344540379
  C        14.1605346584       10.8697499168        7.7641147513
  C        15.2004916441       10.8840204023        6.6651466219
  H        14.8841042241       10.2338265973        5.8404097965
  H        16.1811620809       10.5848029382        7.0480010099
  H        15.2703440646       11.9060223509        6.2631004922
  C        14.2284928030       14.0159592857       10.8230315640
  C        15.3165010046       15.0638521210       10.7470202038
  H        15.3619026587       15.4440368307        9.7153659607
  H        16.2897808639       14.6396136803       11.0125728699
  H        15.0662337863       15.9131200396       11.3939812846
 Zr        10.9709950240        8.3296904398       11.0093789688
  O        12.0650122405        9.7884991812       12.0560227894
  O        14.5779397531        8.8810562463       10.9977589898
  O        10.8411821618        8.9858244880        7.3186076925
  O        10.8426672882        7.1608787239        9.1350191488
  O        12.9724653538        7.2588500348       10.9894003597
  P        10.3936640477        7.5867881704        7.7343118166
  C         8.6248048805        7.3957512544        7.5026294781
  H         8.3658673950        7.6225032728        6.4613030365
  H         8.1120866594        8.1008444074        8.1680718972
  H         8.3289624402        6.3694253143        7.7487355113
  C        14.1849334385        7.6613134005       11.0011597600
  C        15.2716855440        6.6069784664       11.0315720542
  H        15.9911979601        6.7949185960       10.2236174540
  H        14.8486980672        5.6018872588       10.9412481672
  H        15.8270621970        6.6906425716       11.9766084798
 Zr        10.9907618822       13.4123326243       11.0021318431
  O        10.0128132835       11.8984120680       12.0671504174
  O         7.4109004507       12.7893734673       11.2411525928
  O        10.9188746801       12.7248409564        7.3285689533
  O        10.9217408384       14.5788819071        9.1235811860
  O         8.9816424862       14.4258635788       11.1598400952
  P        11.4183708655       14.1175651011        7.7449621845
  C        10.9579870922       15.3263334166        6.5052716703
  H        11.3386798305       15.0140105841        5.5258956073
  H        11.3714911743       16.3056170278        6.7734451825
  H         9.8640657126       15.3919008215        6.4680584618
  C         7.7855140808       14.0136132338       11.2984932358
  C         6.7255663596       15.0538483771       11.5755054857
  H         5.7233688960       14.6565236158       11.3866322204
  H         6.9118922396       15.9541600706       10.9780713053
  H         6.8053258440       15.3397375178       12.6352922279
 Zr        11.0835167056       10.8773334556       13.5467581657
  O        11.9921460507       11.9021967031        9.9329208865
  O        13.1259216473       10.8360917123       14.5660780770
  O        14.6605370382       10.8353921121       12.8741098385
  C        14.3198304156       10.8319999714       14.1108143774
  C        15.4493233527       10.8055978270       15.1190538028
  H        15.0769014205       10.9988333432       16.1298454040
  H        15.9269337182        9.8152339055       15.0919870595
  H        16.2171263121       11.5383450393       14.8402979566
  O         9.8735357502        9.7817410804        9.9475329077
  O         9.0513837420       11.0099761545       14.5947567309
  O         7.4118754015       10.8331559053       13.0337645329
  C         7.8259519659       10.8872829553       14.2365241041
  C         6.7869594972       10.8419107420       15.3367369668
  H         7.1939475063       10.3488386104       16.2268550309
  H         6.5182420527       11.8720757011       15.6171689392
  H         5.8777857334       10.3417866994       14.9861467669
  O         9.5448330929       12.2912671365        9.6220865633
  O        11.1575309258       12.7810575116       14.7357073730
  O        11.0849406349       14.5857083279       12.8681710766
  P        10.6547790585       14.1555379098       14.2715254938
  C        11.1710839454       15.4257548551       15.4293479890
  H        10.8786103125       15.1422074899       16.4470310611
  H        12.2606439721       15.5393981712       15.3778208729
  H        10.6971716542       16.3773306575       15.1589340192
  O        12.3106607152        9.4459018367        9.5493245164
  O        11.1511713630        8.9993745178       14.7362356581
  O        11.1489788565        7.1697664788       12.8814161409
  P        11.5721420218        7.5976328041       14.2918346988
  C        13.3402667525        7.3889156952       14.5322879208
  H        13.5965279942        7.6087595104       15.5757630793
  H        13.6286639289        6.3610881297       14.2833087637
  H        13.8649800601        8.0904798191       13.8723410845
  H         9.1067956468        8.8682342788       13.0385970283
  H        12.8251729370        8.8692286776        8.9629838422
  O        10.9174862327        6.5208735804       15.3193653964
  O        13.0359420624       14.1766960306        7.6597985904
  O        11.0017484964        6.5145766578        6.6805562922
  O         9.0364196497       14.1698658161       14.3522307344
  H         8.9996817789       12.8745229686        9.0709837772
  H        13.0005952997       12.8542494872       12.9447157869
  H         8.7424343790       13.2544756489       14.5362307284
  H        10.3645402919        5.8946607954       14.8197414530
  H        13.4191313331       13.4899100681        8.2406572100
  H        11.7358569209        6.0223598392        7.0885031120
