# Supplementary material for: Atomically precise surface chemistry of zirconium and hafnium metal oxo clusters beyond carboxylate ligands
Source: Chem Sci. 2024 Oct 7;15(42):17380–96. doi: 10.1039/d4sc03859b (PMC11457152; doi:10.1039/d4sc03859b)
Supplement: SC-015-D4SC03859B-s001 [file SC-015-D4SC03859B-s001.zip › DFT/Zr6_MethPOH_exchange/Zr6_MethPOH_5eq.xyz]

112
 i =      176, E =     -1045.7310847464
 Zr         8.6512220333       10.8341492407       11.0197578751
 Zr        11.1187160021       10.8572707711        8.4350381781
  O         9.7914616243        9.4556344669       12.4610572789
  O         9.1408131338        7.2482076867       11.0770403974
  O         9.1271027152       10.8394463903        7.4110606859
  O         7.5727307051       10.6756138564        9.0516252759
  O         7.5725975610        8.8856524992       11.0041275227
  C         7.9247351247       10.7463181143        7.8293754710
  C         6.8180180918       10.7132402559        6.7966538791
  H         7.2193871036       10.8045854198        5.7828600523
  H         6.1087349113       11.5273589394        6.9987035296
  H         6.2575678939        9.7733000141        6.8956462939
  C         7.9346365484        7.6608937383       11.0509187270
  C         6.8302843511        6.6261728425       11.0669880064
  H         7.2354961049        5.6190740221       11.2042478256
  H         6.2795320097        6.6764550138       10.1167966508
  H         6.1123040356        6.8644179231       11.8629095980
 Zr        13.6496826068       10.8491639966       10.9148842502
  O        12.5551708467       12.2907642002       12.3212814679
  O        13.1839966822       14.4319359313       10.8480898538
  O        13.1260874490       10.8366068992        7.3403580636
  O        14.7419487885       10.8412991168        8.9549669686
  O        14.7541897557       12.7927294920       10.8336633918
  C        14.3412879489       10.8280344618        7.7333016711
  C        15.4158725636       10.8367192030        6.6688460933
  H        15.0436692008       10.3945701448        5.7386298970
  H        16.3140124726       10.3192387294        7.0242195181
  H        15.6894198340       11.8830059704        6.4620125231
  C        14.3899375589       14.0206501188       10.8164053171
  C        15.4810730777       15.0624508390       10.7121408476
  H        15.1495990793       16.0131982518       11.1438632629
  H        15.6968494057       15.2313942712        9.6458399302
  H        16.4005764642       14.7069277978       11.1903802268
 Zr        11.1493519297        8.3130109700       11.0123429882
  O        12.2262761880        9.7887697467       12.0444505312
  O        14.7423502666        8.8746189857       10.9958454821
  O        11.0072342742        8.9684035071        7.2575247315
  O        11.0798578192        7.1669706037        9.1299676624
  O        13.1303673697        7.2583799782       11.0024813330
  P        10.6056439886        7.5692990311        7.7345262153
  C         8.8341263646        7.3023325075        7.5891787420
  H         8.5068038226        7.5261372439        6.5670798887
  H         8.3202586821        7.9667165000        8.2948079745
  H         8.6027052437        6.2587066835        7.8348821986
  C        14.3464433044        7.6571296959       11.0116896893
  C        15.4149784356        6.5866153205       11.0700543303
  H        16.3292076252        6.9262106074       10.5707337460
  H        15.0478145878        5.6524847745       10.6311087326
  H        15.6605122278        6.3940573622       12.1254381891
 Zr        11.1516337295       13.4317767808       10.9657249782
  O        10.1089176401       11.9578180338       12.0628370347
  O         7.4188099718       12.6337046332       10.9238871356
  O        11.1577150237       12.7111602279        7.2555427787
  O        11.1600187077       14.5758081278        9.0520017353
  O         9.2129633191       14.5054327241       11.0788452672
  P        11.6748763322       14.0906610461        7.6909228768
  C        11.2852788791       15.3055970732        6.4325334307
  H        11.6898904476       14.9805900478        5.4670545017
  H        11.7110640677       16.2766591654        6.7106605027
  H        10.1948404804       15.3948874276        6.3588617217
  P         7.7812088110       14.0524453638       11.3887712041
  C         6.6063521669       15.1835819079       10.6331182010
  H         5.5902613731       14.9121609250       10.9446698145
  H         6.6798284853       15.1116656004        9.5414764395
  H         6.8256651478       16.2105067229       10.9477014429
 Zr        11.2198478143       10.8801539684       13.5075051285
  O        12.2171381275       11.9601373757        9.8587726032
  O        13.2965519766       10.8345068603       14.4941608625
  O        14.8235525394       10.8394925990       12.8003836299
  C        14.4863873497       10.8181406474       14.0403265043
  C        15.6237873906       10.7634483171       15.0384426105
  H        15.2535885001       10.8758587465       16.0619691780
  H        16.1426123212        9.7992920032       14.9377377951
  H        16.3592292102       11.5447800235       14.8061549726
  O        10.1038615165        9.7829144270        9.9461107662
  O         9.2128019417       11.0880602474       14.5884733277
  O         7.5801830468       10.8379685020       13.0201185889
  C         7.9869713229       11.0375138287       14.2095408659
  C         6.9223302537       11.2595023833       15.2618838773
  H         7.3415966817       11.2152665295       16.2720925115
  H         6.4690572915       12.2473702335       15.0871276674
  H         6.1222027947       10.5177903840       15.1458321445
  O         9.7689714897       12.2867685770        9.6052322189
  O        11.4068971096       12.7135306921       14.7491378207
  O        11.2404986710       14.5862667675       12.9495333608
  P        11.0459486742       14.1548536849       14.3923839432
  C        11.8991660955       15.3068200703       15.4734824597
  H        11.7452891618       15.0220327249       16.5207469141
  H        12.9713048783       15.2882399960       15.2421907379
  H        11.5133923608       16.3193976290       15.3037924160
  O        12.5270997257        9.4456435631        9.5421607171
  O        11.3140351033        9.0478561128       14.7437896576
  O        11.2408601570        7.1717922793       12.9412706495
  P        11.6864700805        7.6220067651       14.3347613588
  C        13.4507924052        7.3700917438       14.5697487092
  H        13.7213563394        7.6092652795       15.6051696272
  H        13.7075671239        6.3279804200       14.3462064023
  H        13.9914152202        8.0379971827       13.8879986335
  H         9.2499799123        8.9045540533       13.0476781962
  H        13.0546726685        8.8579652322        8.9787708343
  O        10.9994175201        6.6035183994       15.4003187774
  O        13.2924181054       14.0966182468        7.6595301678
  O        11.2466367557        6.5151347555        6.6789701359
  O         9.4572640515       14.3355583497       14.8256057896
  O         7.4886153256       14.1833553311       12.9592358938
  H         9.2076595371       12.8615606144        9.0595731449
  H        13.1343829061       12.8354263315       12.8771109688
  H         8.2922236422       14.3859290047       13.5025334611
  H         9.1812539977       13.4748245026       15.2080826549
  H        10.5069744152        5.9168124293       14.9168809178
  H        11.7244771235        7.0026668202        5.9852653584
  H        13.6249735503       13.4244124425        8.2879465315
