# Supplementary material for: Atomically precise surface chemistry of zirconium and hafnium metal oxo clusters beyond carboxylate ligands
Source: Chem Sci. 2024 Oct 7;15(42):17380–96. doi: 10.1039/d4sc03859b (PMC11457152; doi:10.1039/d4sc03859b)
Supplement: SC-015-D4SC03859B-s001 [file SC-015-D4SC03859B-s001.zip › DFT/Zr6_MethPOH_exchange/Zr6_MethPOH_6eq.xyz]

114
 i =      181, E =     -1063.3384114367
 Zr         8.6631220083       10.9773284445       10.9953391932
 Zr        11.1574217799       10.9643357826        8.4665973921
  O         9.7788801542        9.6122384504       12.4637652762
  O         9.1316959417        7.4079576966       11.0769615515
  O         9.1385108385       10.9971655561        7.4114446879
  O         7.5741632137       10.8375483320        9.0455019889
  O         7.5686287288        9.0442578567       11.0028157720
  C         7.9350292827       10.9191254188        7.8230082203
  C         6.8321691200       10.9172787632        6.7852716371
  H         7.2402369187       11.0418175188        5.7776333456
  H         6.1168006294       11.7199615024        7.0093651558
  H         6.2770099531        9.9709223816        6.8486723226
  C         7.9253045986        7.8180139733       11.0368687338
  C         6.8331540838        6.7734743908       11.0102726963
  H         7.1733177483        5.8504921261       11.4919827076
  H         6.5925583119        6.5451852444        9.9609952107
  H         5.9241649835        7.1570064591       11.4868133503
 Zr        13.6740480991       11.0029825122       10.9913558396
  O        12.5544273466       12.4480116246       12.3854154146
  O        13.1861414023       14.5906137244       10.9219198417
  O        13.1869073752       10.9914624529        7.4122416265
  O        14.7563613911       11.0015420162        9.0455653686
  O        14.7543364967       12.9544906160       10.8404579764
  C        14.3912672719       10.9530156920        7.8178732429
  C        15.4903477285       10.8621711839        6.7822643567
  H        15.0716272515       10.8184775536        5.7725025615
  H        16.1029521423        9.9714976351        6.9771894894
  H        16.1536780217       11.7329327676        6.8769768703
  C        14.3900956753       14.1818758906       10.8394025379
  C        15.4681746424       15.2308732925       10.6900121305
  H        15.2207679883       16.1171477511       11.2857838418
  H        15.4982025314       15.5422914727        9.6346024791
  H        16.4478537368       14.8287959272       10.9674610151
 Zr        11.1240282066        8.4272497755       11.0408416450
  O        12.2203465115        9.9364334225       12.0676429959
  O        14.8360084873        9.1244418675       11.0789993060
  O        11.0819989126        9.1210391218        7.3288265945
  O        11.0023420242        7.2570614791        9.1364922702
  O        13.0265477459        7.2576166267       11.0140572098
  P        10.6082579788        7.7232103751        7.7339678108
  C         8.8407104965        7.5622800565        7.4548653815
  H         8.6045162033        7.8295436023        6.4177781557
  H         8.3155437158        8.2414770792        8.1375237078
  H         8.5336623825        6.5287356484        7.6535967335
  P        14.4068847919        7.7102153186       11.4798774868
  C        14.5917239621        7.4774435109       13.2529495436
  H        15.6177944456        7.7243975595       13.5502826739
  H        14.3680727946        6.4355505676       13.5112077041
  H        13.8888013802        8.1477881505       13.7629356124
 Zr        11.1768582009       13.5590509163       10.9765224971
  O        10.1162077748       12.0745342541       12.0630012943
  O         7.4884189588       12.8088234639       10.9239516319
  O        11.2353343348       12.7970607750        7.2587723149
  O        11.2410655548       14.6607569315        9.0491950835
  O         9.2829923123       14.6675342463       11.0057147735
  P        11.7565697979       14.1748054721        7.6902023814
  C        11.3760889260       15.3952671226        6.4337382856
  H        11.7771938590       15.0691329567        5.4670439320
  H        11.8120142318       16.3614368188        6.7138296383
  H        10.2866292040       15.4966245215        6.3615998393
  P         7.8361086196       14.2519842098       11.3142126438
  C         6.6973130396       15.3434772093       10.4522454326
  H         5.6688830191       15.1073522341       10.7513877636
  H         6.8006923968       15.1954022661        9.3707745510
  H         6.9233844902       16.3866120163       10.7023057394
 Zr        11.1973613205       11.0280407520       13.5229922344
  O        12.2212013852       12.0545219403        9.9306850572
  O        13.2162483622       10.9934535921       14.5747026095
  O        14.8190265827       11.0813370083       12.9529073262
  C        14.4271464894       11.0302240028       14.1721359681
  C        15.5045993858       10.9924098903       15.2366854485
  H        15.1608863376       11.4937050556       16.1485341548
  H        15.7077531693        9.9413675162       15.4915577284
  H        16.4333455512       11.4393114126       14.8662312441
  O        10.1047348997        9.8790619108        9.9465027938
  O         9.1345238607       11.2475274185       14.5903387185
  O         7.5725939578       11.0011110842       12.9548961328
  C         7.9268953699       11.2110230354       14.1579953313
  C         6.8140522102       11.4579510879       15.1560143167
  H         7.1839250269       11.4396651957       16.1861524064
  H         6.3691670832       12.4413566913       14.9392619459
  H         6.0184798675       10.7141743358       15.0196330468
  O         9.7849839114       12.3867666165        9.6043920110
  O        11.3256571279       12.8752549043       14.7536919231
  O        11.2371086929       14.7484097353       12.9497386611
  P        10.9868434616       14.3166453887       14.3815279824
  C        11.7961275064       15.4670407401       15.4978886175
  H        11.6030095920       15.1807798624       16.5383084855
  H        12.8762433085       15.4494564835       15.3069812200
  H        11.4167837774       16.4799324924       15.3149153598
  O        12.5446739451        9.5375458052        9.6169198171
  O        11.2425625823        9.2182246654       14.8262819081
  O        11.0891825860        7.3278184846       13.0360355485
  P        10.8813495687        7.7721926653       14.4733190718
  C        11.7179120249        6.6438305536       15.5969496869
  H        11.4870400534        6.9153217310       16.6342632443
  H        11.3782680366        5.6197371769       15.3998786391
  H        12.8013705458        6.7045537169       15.4433423308
  H         9.1570543649        9.0753398414       12.9843638637
  H        13.0915456543        8.9414646743        9.0804431667
  O         9.2869530749        7.5790063951       14.8210337463
  O        13.3746187300       14.1794942032        7.6602028644
  O        11.2485825834        6.6730566932        6.6790157408
  O         9.3786251319       14.4975062352       14.7489025629
  O         7.4881375619       14.5071760301       12.8594444612
  O        15.4847651253        6.6805633094       10.8338650716
  H         9.2368827812       12.9561124094        9.0405430175
  H        13.1233533632       13.0018574906       12.9420501115
  H         9.0299794260        8.2246104969       15.5047664784
  H         9.0907882263       13.6378660202       15.1253951905
  H         8.2837796731       14.6143038783       13.4448353125
  H        11.8371450040        6.0553612303        7.1483761602
  H        13.7158747944       13.4654797561        8.2344930907
  H        16.1999360453        7.1846091183       10.4074896260
