# Supplementary material for: Atomically precise surface chemistry of zirconium and hafnium metal oxo clusters beyond carboxylate ligands
Source: Chem Sci. 2024 Oct 7;15(42):17380–96. doi: 10.1039/d4sc03859b (PMC11457152; doi:10.1039/d4sc03859b)
Supplement: SC-015-D4SC03859B-s001 [file SC-015-D4SC03859B-s001.zip › DFT/Zr6_MethPOH_exchange/Zr6_MethPOH_7eq.xyz]

116
 i =      206, E =     -1080.9489279819
 Zr         8.4439544419       11.0037233765       11.0146346260
 Zr        10.9281353159       11.0213339455        8.4735656687
  O         9.6067483106        9.6043016031       12.3957365239
  O         9.0629858070        7.3228870875       11.0000668743
  O         8.9509221610       10.9978423366        7.4193508477
  O         7.3434609854       10.9200290480        9.0332829637
  O         7.2461057917        9.1358599713       11.0057417072
  C         7.7362538027       10.9537164990        7.8185380610
  C         6.6661623765       10.9140562918        6.7470223607
  H         7.0122277031       11.4189509769        5.8383781464
  H         5.7347011086       11.3574689747        7.1158035943
  H         6.4630064780        9.8631265345        6.4913951783
  P         7.6537637938        7.7255142712       10.5813784589
  C         7.4101208481        7.4606280751        8.8235253681
  H         7.6160463434        6.4124119310        8.5764972901
  H         8.1099980593        8.1111741602        8.2857793371
  H         6.3796131806        7.7175266704        8.5523770717
 Zr        13.4662943119       11.0470644355       11.0110529082
  O        12.3761750656       12.4570006036       12.3898372124
  O        12.9651032624       14.5849186660       10.9221108336
  O        13.0319496607       11.1689490999        7.4145004912
  O        14.5976252585       10.9920310098        9.0479806559
  O        14.5756185204       12.9700066416       10.9094805530
  C        14.2345888581       11.0361428728        7.8233185130
  C        15.3116947343       10.9179258879        6.7638320701
  H        15.1636635361        9.9764118069        6.2144606945
  H        16.3113548944       10.9412543976        7.2087393400
  H        15.2062320090       11.7276859597        6.0293139027
  C        14.1724778639       14.1866797026       10.8159923574
  C        15.2193760872       15.2394064260       10.5376318732
  H        14.9728339117       16.1722395757       11.0577076251
  H        15.1997925656       15.4464310787        9.4565506277
  H        16.2181716881       14.8852616306       10.8119770664
 Zr        10.9625125638        8.4419158602       10.9869485861
  O        12.0542995868        9.9366426795       12.0617698176
  O        14.6796170134        9.1317547104       11.1616610270
  O        10.9188865019        9.2119767694        7.2533085128
  O        10.9193850278        7.3348125259        9.0361513275
  O        12.8800484668        7.2502126113       10.9992087587
  P        11.1863938391        7.7386013723        7.5838624793
  C        10.2566421241        6.7131204088        6.4378978291
  H        10.6029306729        6.9194368157        5.4177274198
  H         9.1884853476        6.9448702560        6.5081402002
  H        10.4222486426        5.6553833167        6.6741320518
  P        14.3074037572        7.7103598322       10.7833055290
  C        15.4521603847        6.5343879763       11.5131765988
  H        16.4844459704        6.8140936463       11.2712067552
  H        15.2381711882        5.5294034802       11.1301386965
  H        15.3229395559        6.5428282530       12.6023861823
 Zr        10.9576734928       13.5803156413       11.0077683658
  O         9.9369572804       12.0700738186       12.0615966575
  O         7.2481495906       12.8067869865       11.0068629540
  O        10.9251991850       12.8871904651        7.3258894064
  O        11.0002426497       14.7454088448        9.1250779352
  O         9.0373911119       14.6692603297       11.0845387562
  P        11.4841590439       14.2519470776        7.7616548066
  C        11.0794447177       15.4991257189        6.5354985956
  H        11.4060022436       15.1644135155        5.5441293908
  H        11.5830791589       16.4388477495        6.7932787953
  H         9.9949698239       15.6618173986        6.5314171736
  P         7.5955329333       14.2525391461       11.3978235427
  C         6.4435821646       15.3380633582       10.5460585659
  H         5.4193560112       15.1012552048       10.8587859276
  H         6.5334458417       15.1860052382        9.4639496051
  H         6.6706296873       16.3824141325       10.7899636893
 Zr        11.0141333040       11.0249017949       13.5210569162
  O        11.9864944847       12.0699837445        9.9446257949
  O        13.0337940521       10.9921653573       14.5866007345
  O        14.5933171744       11.0833076883       12.9452409068
  C        14.2358042209       11.0268706241       14.1716891181
  C        15.3424668887       10.9847620639       15.2043003177
  H        14.9528933780       11.2059295111       16.2030486597
  H        15.7827814466        9.9766809097       15.2086806026
  H        16.1416176079       11.6847133884       14.9313053044
  O         9.9248792837        9.9389910435        9.9427165626
  O         9.0404332341       11.2478350991       14.5916121459
  O         7.4114841323       11.0007529560       13.0283513693
  C         7.8143661788       11.1858416121       14.2181632507
  C         6.7519873077       11.3805057108       15.2793913469
  H         7.1714976812       11.2863746955       16.2860307228
  H         6.3150081113       12.3828577103       15.1508916395
  H         5.9383944692       10.6592619661       15.1325155996
  O         9.5430729334       12.4499693311        9.6173001567
  O        11.1646056167       12.8792758102       14.7542247752
  O        10.9980727280       14.7492270109       12.9566565041
  P        10.8046531050       14.3172845777       14.3996000074
  C        11.6496652535       15.4759930343       15.4807109591
  H        11.4905110690       15.1958404871       16.5286034334
  H        12.7230778597       15.4589792911       15.2551580215
  H        11.2627882717       16.4871146883       15.3043244231
  O        12.3832284048        9.6101045194        9.6054479818
  O        10.9986794026        9.2086619900       14.7446297731
  O        11.0020251335        7.3360702317       12.9474099302
  P        11.4185268094        7.7915831356       14.3450172797
  C        13.1803752106        7.5801942927       14.6301933527
  H        13.4196241253        7.8457673199       15.6670505846
  H        13.4599542019        6.5382445380       14.4359543284
  H        13.7206023706        8.2485085671       13.9483781016
  H         9.0570428011        9.0207021879       12.9439679947
  H        12.9665719052        9.1191342903        9.0047623058
  O        10.7522342854        6.7582508262       15.4028162310
  O        13.1070156605       14.1760921765        7.7337657032
  O        12.7119326065        7.4080195429        7.1680113581
  O         9.2119691567       14.4981266794       14.8263812793
  O         7.2497890878       14.5057565808       12.9465768721
  O        14.5893894553        7.5740769162        9.1378895843
  O         6.5988447912        6.6834241843       11.2468548184
  H         8.9907915443       13.0214314239        9.0607661674
  H        12.9518076687       13.0053599658       12.9447716245
  H         6.0619926252        7.1434606959       11.9162418639
  H         8.0507896133       14.6078593330       13.5238291105
  H         8.9396551950       13.6397267010       15.2156279360
  H        10.1167043163        6.1833762582       14.9401377674
  H        13.3151297349        7.2421209231        7.9315120353
  H        13.3405836680       13.2353050733        7.5828236980
  H        15.2549320591        8.2387144882        8.8738502918
