# Supplementary material for: Atomically precise surface chemistry of zirconium and hafnium metal oxo clusters beyond carboxylate ligands
Source: Chem Sci. 2024 Oct 7;15(42):17380–96. doi: 10.1039/d4sc03859b (PMC11457152; doi:10.1039/d4sc03859b)
Supplement: SC-015-D4SC03859B-s001 [file SC-015-D4SC03859B-s001.zip › DFT/Zr6_MethPOH_exchange/Zr6_MethPOH_8eq.xyz]

118
 i =      104, E =     -1098.5621370425
 Zr         8.4687168834       11.0415652067       10.9842654217
 Zr        10.9972702988       11.0301224826        8.4874573296
  O         9.6037557849        9.6189061561       12.3881048638
  O         9.0352462745        7.3367879365       10.9952232986
  O         9.0448737176       10.9920623564        7.4063530892
  O         7.4126951323       10.9220911474        8.9747815229
  O         7.2541971125        9.1998745565       11.0017508152
  C         7.8234633742       10.9313696305        7.7699160399
  C         6.7713797370       10.8523369458        6.6827836272
  H         7.2024981811       11.0766651909        5.7021522004
  H         5.9449851778       11.5368257813        6.9119502089
  H         6.3518163139        9.8358497225        6.6663218620
  P         7.6238235940        7.7699332260       10.5901456655
  C         7.3420177871        7.4763689974        8.8434515595
  H         7.5149162887        6.4181944796        8.6145274830
  H         8.0561434666        8.0935718738        8.2859996276
  H         6.3167611638        7.7605599185        8.5806850730
 Zr        13.5130829024       11.0104507472       11.0430666067
  O        12.3888985295       12.4014048889       12.3974787514
  O        12.9595406717       14.6664781497       10.9201108138
  O        13.0377886472       11.2499545773        7.4163821554
  O        14.5936603938       10.9958425400        9.0529907131
  O        14.7445459219       12.8061756734       11.1449213141
  C        14.2398213374       11.2216574902        7.8462897009
  C        15.3506716005       11.4983943650        6.8547882755
  H        14.9848662778       11.4578757407        5.8238677085
  H        16.1733510001       10.7860047463        6.9952439299
  H        15.7601689882       12.4975639826        7.0703233779
  P        14.4120744682       14.2363007763       10.6850108499
  C        15.5287958095       15.3533081517       11.5452300476
  H        15.3195415984       16.3871803397       11.2467026984
  H        16.5655979868       15.1002911091       11.2922285524
  H        15.3869226812       15.2486759863       12.6274027854
 Zr        10.9577663942        8.4316865790       10.9810324507
  O        12.0489468503        9.9255625012       12.0633955995
  O        14.7421792809        9.1206186787       11.1595624424
  O        11.0747569385        9.2186638630        7.2549798568
  O        10.9255886618        7.3367652871        9.0272539640
  O        12.8909013762        7.2580192544       11.0046828950
  P        11.2590280297        7.7316820037        7.5824459142
  C        10.2968986260        6.7589066227        6.4180266358
  H        10.6582977765        6.9574018346        5.4016610882
  H         9.2407858260        7.0427795074        6.4854335690
  H        10.4080624548        5.6924501459        6.6464682026
  P        14.3344011900        7.6920070138       10.8248228469
  C        15.4309517324        6.5209435888       11.6333707772
  H        16.4751058275        6.7706358013       11.4099660531
  H        15.2060542580        5.5074453970       11.2798376805
  H        15.2734044849        6.5698031346       12.7174299727
 Zr        11.0050625156       13.6013625039       11.0023580952
  O         9.9419578584       12.1264257933       12.0662426405
  O         7.2515408014       12.8528312082       10.9142600831
  O        10.9151953752       12.8777092678        7.2467150431
  O        11.0025431877       14.7514011669        9.0456042410
  O         9.0547536545       14.6777800973       11.0838156855
  P        11.2590831595       14.3158933117        7.6157068491
  C        10.4574692431       15.4699049560        6.4964344489
  H        10.6608617045       15.1876039569        5.4568022309
  H        10.8332205830       16.4828521753        6.6860000651
  H         9.3756147622       15.4492501701        6.6764963293
  P         7.5941168568       14.2873326770       11.3319694243
  C         6.4993664982       15.4016649502       10.4409415266
  H         5.4580166770       15.1717656454       10.6975803360
  H         6.6413269493       15.2678189158        9.3620342960
  H         6.7244520322       16.4391823201       10.7141368170
 Zr        10.9969799997       11.0072877453       13.5179169633
  O        12.0646975166       12.1241771876        9.9412335232
  O        12.9598808215       10.9123041988       14.6507252593
  O        14.5779079389       10.9193508744       13.0456938588
  C        14.1768514230       10.8859117707       14.2568781584
  C        15.2501846275       10.8021222614       15.3237822962
  H        14.8181823269       10.8917283427       16.3251997679
  H        15.7729542559        9.8393805202       15.2326985626
  H        15.9993975949       11.5870963147       15.1571172771
  O         9.9403884019        9.9441593005        9.9375444528
  O         8.9735039322       11.2499376022       14.5893659177
  O         7.4086441337       11.0803588588       12.9545259205
  C         7.7633782816       11.2264606076       14.1642554379
  C         6.6569913000       11.4208807675       15.1802736975
  H         7.0320637416       11.3262331398       16.2041944448
  H         6.2243033007       12.4225397287       15.0336068522
  H         5.8500479724       10.7001685280       14.9965134009
  O         9.6134239582       12.4602690887        9.6113243191
  O        11.1603650381       12.8738850253       14.7514939007
  O        11.0728591409       14.7489695460       12.9545489177
  P        10.7701648417       14.2989177750       14.3726347351
  C        11.4806996145       15.4802665114       15.5231177511
  H        11.2511265863       15.1851618459       16.5536011497
  H        12.5682109940       15.5053687087       15.3819553055
  H        11.0701682333       16.4774118428       15.3221037004
  O        12.3954191018        9.6133403911        9.6130527155
  O        10.9138580162        9.1449043282       14.7431043595
  O        10.9300184175        7.3305559560       12.9162503601
  P        11.3291743194        7.7257861703       14.3364028514
  C        13.0764759659        7.4331647720       14.6255394614
  H        13.3325901088        7.7006031891       15.6570570199
  H        13.3060175715        6.3772464135       14.4396639271
  H        13.6408717949        8.0650968242       13.9291520315
  H         9.0417267928        9.0415527837       12.9286718638
  H        12.9967930332        9.1643007629        8.9971797629
  O        10.6744499716        6.6834710570       15.3982744437
  O        12.8691607397       14.4979565209        7.2534653281
  O        12.7755874217        7.3243508757        7.1827785207
  O         9.1406279595       14.4107902044       14.6718142866
  O         7.1736341393       14.5130158486       12.8642110999
  O        14.6673469860        7.4938199656        9.2048708681
  O         6.5242737860        6.7650668030       11.2439279274
  O        14.8255719429       14.4251172919        9.1400395532
  H         9.0353233136       13.0138270902        9.0630472728
  H        12.9687761066       12.9457042598       12.9544632718
  H         7.9637177561       14.5965005467       13.4635898050
  H         6.2903846663        7.0483269275       12.1457538165
  H         9.7597385134        6.9357018597       15.6160128200
  H         8.8823036041       13.5294306823       15.0225570841
  H        13.3742517426        7.1892724768        7.9563931204
  H        13.1454067369       13.6506558692        6.8435811002
  H        14.0397313237       14.5712722896        8.5500728591
  H        15.3238125603        8.1632613007        8.9314525639
