# Supplementary material for: Atomically precise surface chemistry of zirconium and hafnium metal oxo clusters beyond carboxylate ligands
Source: Chem Sci. 2024 Oct 7;15(42):17380–96. doi: 10.1039/d4sc03859b (PMC11457152; doi:10.1039/d4sc03859b)
Supplement: SC-015-D4SC03859B-s001 [file SC-015-D4SC03859B-s001.zip › DFT/Zr6_MethPOH_exchange/Zr6_MethPOH_9eq.xyz]

120
 i =      121, E =     -1116.1752998770
 Zr         8.4523743349       11.0103842758       10.9672802308
 Zr        10.9675082523       11.0341948098        8.4684617394
  O         9.6091261843        9.6156460141       12.3913917693
  O         9.0548444981        7.3265772510       10.9224874697
  O         8.9734597510       10.9133867438        7.4118122095
  O         7.3396679266       10.9954384683        8.9799600505
  O         7.2544664584        9.1489106994       10.9240685807
  C         7.7509440209       10.9507941962        7.7754611424
  C         6.6984100444       10.9174172216        6.6863782564
  H         7.1123577276       11.2678139830        5.7350353564
  H         5.8269159161       11.5133015771        6.9811954815
  H         6.3588202629        9.8789877662        6.5559208843
  P         7.5896548313        7.6786010173       11.1908283793
  C         6.4747070490        6.6491324773       10.2290963910
  H         6.7345935713        5.5931547746       10.3669750626
  H         6.5490309318        6.9161096565        9.1694596915
  H         5.4467481913        6.8213594056       10.5709248858
 Zr        13.5528610733       11.0212046275       11.0221212373
  O        12.3857885298       12.4604819370       12.3832439991
  O        12.8930511938       14.6731653000       10.9251621171
  O        12.9594516498       11.3308993969        7.2548608526
  O        14.7471317778       11.0767636973        9.1296896575
  O        14.7365008674       12.8792840436       11.1534969392
  P        14.3513648235       10.8320001055        7.6872002555
  C        15.6093410081       11.5410403901        6.6176610090
  H        15.3501305828       11.3856590546        5.5638317367
  H        16.5731068261       11.0645555418        6.8354887343
  H        15.6919943914       12.6153374000        6.8296208469
  P        14.3612827086       14.2898340024       10.6723983177
  C        15.4464033104       15.4560224321       11.5067874491
  H        15.1952143844       16.4789208542       11.2035491460
  H        16.4875533153       15.2379358811       11.2392398466
  H        15.3263267657       15.3539059857       12.5916805164
 Zr        10.9798730797        8.4512223405       10.9849934473
  O        12.0566955125        9.9423092231       12.0591601294
  O        14.6764685886        9.1298022350       11.0778728236
  O        11.0810931295        9.1800435974        7.2447854149
  O        10.9967502507        7.3315939879        9.0479161285
  O        12.8606058535        7.3251597913       11.0041578343
  P        10.5743176540        7.7899784202        7.6546329489
  C         8.8015535239        7.6632025970        7.4016187474
  H         8.5533088440        7.9656649692        6.3773490546
  H         8.3003057267        8.3264076877        8.1157110046
  H         8.4902993883        6.6264464101        7.5741685368
  P        14.2736645277        7.7037502582       11.4400945330
  C        14.5349560395        7.3527449708       13.1808043131
  H        15.5756484216        7.5705274753       13.4473185152
  H        14.3051706653        6.3005395689       13.3863739056
  H        13.8627514242        8.0003795345       13.7565759624
 Zr        10.9919902897       13.6009117764       10.9720207623
  O         9.9340556988       12.1269683826       12.0579828111
  O         7.2544747983       12.8122498532       10.9276836598
  O        10.7444629100       12.8640567524        7.2423346508
  O        11.0763547497       14.7459908411        8.9778398888
  O         9.0469647213       14.6711335001       10.9988099106
  P        11.2871784926       14.2569689065        7.5565559754
  C        10.6530109281       15.4818207381        6.4085651201
  H        10.7996309784       15.1408984242        5.3772576236
  H        11.1830074574       16.4298613342        6.5639286938
  H         9.5844714350       15.6357160614        6.6015918823
  P         7.6059530802       14.2571644947       11.3208394493
  C         6.4559156376       15.3477361805       10.4730850540
  H         5.4310730738       15.1123389024       10.7847154824
  H         6.5453813328       15.1985799587        9.3905571212
  H         6.6857306740       16.3906931405       10.7203421700
 Zr        11.0268876015       11.0510127209       13.4803974720
  O        12.0561882286       12.0738282459        9.9324256971
  O        12.9665083571       10.9999154772       14.5927064550
  O        14.5899951306       10.9213411478       13.0209822209
  C        14.1848790119       10.9359539116       14.2284514649
  C        15.2451741456       10.8746978190       15.3082998906
  H        14.7941519044       10.9087634144       16.3046026974
  H        15.8303346063        9.9520207015       15.1925310062
  H        15.9449295447       11.7117770058       15.1803258721
  O         9.9362544053        9.9431003324        9.9292966557
  O         8.9769157907       11.1668965609       14.5915382557
  O         7.4096545993       11.0060439509       12.9547481500
  C         7.7662359987       11.1803172680       14.1601900672
  C         6.6604408436       11.4304948457       15.1644721629
  H         7.0403622454       11.4414266279       16.1909696564
  H         6.1917961169       12.3979522019       14.9279389753
  H         5.8794709368       10.6666566985       15.0534038791
  O         9.6082936645       12.4495909248        9.6040374085
  O        11.1551545161       12.8792981873       14.7521877273
  O        10.9177968826       14.7480565172       12.9559301822
  P        10.7374817443       14.3033348465       14.3945683257
  C        11.5304860876       15.4899362696       15.4852318062
  H        11.3806450871       15.1988951496       16.5314302966
  H        12.6041202926       15.5167479551       15.2615778830
  H        11.1044727455       16.4858364627       15.3122254939
  O        12.3959127204        9.6173141709        9.5997226992
  O        11.1465509948        9.2074473275       14.7566174664
  O        10.9980652145        7.3240783102       12.9615499550
  P        10.7675776037        7.7822683904       14.3849947384
  C        11.4884582223        6.6136001420       15.5431122177
  H        11.2370801657        6.9011306547       16.5710647159
  H        11.1045014529        5.6080682755       15.3331151261
  H        12.5787543444        6.6175669602       15.4249336507
  H         8.9862256515        9.1518327982       12.9737050447
  H        12.9480275538        8.9959796739        9.0922845785
  O         9.1258158632        7.6554174129       14.6646828447
  O        12.8823338287       14.1671143913        7.1773067188
  O        11.1714083270        6.6982368865        6.6008306204
  O         9.1349896243       14.4178073392       14.8232645013
  O         7.2508889103       14.5073141881       12.8665750267
  O        15.3242062314        6.6815502313       10.7512496953
  O         7.1713229310        7.2537666057       12.6980856057
  O        14.7483872429       14.5064998151        9.1318952818
  O        14.4104879294        9.2128618142        7.4120309351
  H         9.0521979759       13.0045712451        9.0336797343
  H        12.9713584040       13.0104724702       12.9273939871
  H        13.0462736616       13.1883000790        7.0454898976
  H        13.6711095776        8.9656927339        6.8193461665
  H        13.9825598863       14.4535983873        8.4980189425
  H        15.6052201841        7.0223653398        9.8816584243
  H         8.8554281058        8.3376275142       15.3090488314
  H         8.8898182646       13.5409926543       15.1880425191
  H         8.0360934017       14.5573525538       13.4721834665
  H         7.9206265778        7.2401220343       13.3392446605
  H        11.6331384501        6.0003677640        7.0995582945
