# Supplementary material for: Atomically precise surface chemistry of zirconium and hafnium metal oxo clusters beyond carboxylate ligands
Source: Chem Sci. 2024 Oct 7;15(42):17380–96. doi: 10.1039/d4sc03859b (PMC11457152; doi:10.1039/d4sc03859b)
Supplement: SC-015-D4SC03859B-s001 [file SC-015-D4SC03859B-s001.zip › DFT/Zr6_Zr12_comparison/Zr12_acetate.xyz]

204
 i =       57, E =     -1915.3531727619
 Zr        17.2836247853       21.2057960444       20.8257906917
 Zr        15.7065980211       11.8494449952       12.1592732148
 Zr        14.8763966106       17.3539373853       18.6314006392
 Zr        18.1397458286       15.6778951101       14.3267069728
 Zr        18.3077578352       18.0260348274       19.5991907908
 Zr        14.6974346362       15.0259233719       13.3871375773
 Zr        15.6420017796       18.2310849044       21.9413230255
 Zr        17.3732175384       14.7725172074       11.0056286918
 Zr        13.9285914636       20.5467406855       19.7798132932
 Zr        19.0711979213       12.4857193682       13.1944509184
 Zr        16.6162006575       20.2749672550       17.4510579121
 Zr        16.3964156748       12.7829494015       15.5355239562
  O        16.3337098599       17.4872550232       20.1273978047
  O        16.6748727262       15.5146193925       12.8543414628
  O        14.9189174849       19.3968449555       18.3161409854
  O        18.1387721550       13.6270826699       14.6803653696
  O        17.6593642404       19.9575899533       19.2157222944
  O        15.3436649771       13.1116543205       13.7752135585
  O        15.4428196764       20.2157532438       21.2069855603
  O        17.5640806934       12.7874016776       11.7231364941
  O        15.7587017224       21.6984813791       19.2304947258
  O        17.2350714187       11.3718311280       13.7629612141
  O        16.9115587506       17.9923128579       17.7459946519
  O        16.1041131020       15.0259744822       15.2481765926
  O        17.6573426109       19.1411786339       21.6286110401
  O        15.3484119252       13.8665167848       11.3036850247
  O        13.9382658110       18.3983505772       20.4710708664
  O        19.0673447302       14.6071452837       12.4588860390
  O        16.3505185501       23.0888228002       21.7783696674
  O        16.4986464203        9.9040606674       11.2255718023
  C        16.8442255377       22.7649586431       22.9169772562
  C        16.0584238243       10.2646877825       10.0774912964
  O        17.5690937839       21.7038010075       23.0090485862
  O        15.4251121410       11.3804112942        9.9809294291
  C        16.5790476996       23.5951057755       24.1420511882
  C        16.2700103635        9.4116370368        8.8584413325
  H        15.9957534832       24.4863749562       23.8903963871
  H        16.9011771070        8.5486114246        9.0924882048
  H        17.5333510220       23.8825455745       24.6037863135
  H        15.2950695263        9.0678343241        8.4847421389
  H        16.0364925680       22.9840748558       24.8773647741
  H        16.7251300831       10.0187341029        8.0642848629
  O        15.9998820118       19.1352701739       24.0066393915
  O        17.0767925519       13.9461271606        8.9118618119
  C        14.7391193707       19.1269244294       24.2425950560
  C        18.3379238538       13.9896724738        8.6685338035
  O        13.9447563174       18.6422356234       23.3535689736
  O        19.1293953866       14.4363344502        9.5742525401
  C        14.1833142615       19.6814824220       25.5236692333
  C        18.8823649975       13.5376503891        7.3422731755
  H        14.9867244209       20.0446294124       26.1722033371
  H        18.1154042699       13.0094076856        6.7668062027
  H        13.6052947079       18.9018553290       26.0386878907
  H        19.2165341305       14.4191679806        6.7757943779
  H        13.4855055708       20.4972380075       25.2880274345
  H        19.7609269696       12.8993889957        7.5012572779
  O        13.3683737207       22.5270270356       20.6999054347
  O        19.5572066885       10.4809395050       12.2884013775
  C        12.5977694693       21.9716628931       21.5652720360
  C        20.3533584967       11.0162947515       11.4309877986
  O        12.4566989174       20.7004712718       21.5309726097
  O        20.5427657924       12.2855452339       11.4706593178
  C        11.8899428272       22.8094201716       22.5927897048
  C        21.0479371020       10.1597628206       10.4103022041
  H        11.2417792246       23.5372075318       22.0850824949
  H        21.7834698907        9.5208934297       10.9203760438
  H        12.6328587696       23.3829886805       23.1641733001
  H        20.3173432614        9.4953115356        9.9307430051
  H        11.2943314978       22.1821635992       23.2634149706
  H        21.5579202003       10.7789948261        9.6655247272
  O        19.5360597474       21.0472279184       21.1217408733
  O        13.4586454417       12.0284029048       11.8778996413
  C        20.3908681645       20.1287699561       20.9130985806
  C        12.6050521813       12.9479161530       12.0839692443
  O        20.1255741644       18.9631308882       20.4563150301
  O        12.8730724593       14.1123475533       12.5418617284
  O        18.2284052439       22.7695308373       19.5527287442
  O        14.7671273392       10.3096335476       13.4518415125
  C        18.2908832165       22.9416166634       18.2868607444
  C        14.7007675316       10.1409550574       14.7164628468
  O        17.7376965749       22.1972469682       17.4088434139
  O        15.2627839892       10.8830005951       15.5921683990
  C        19.0584275356       24.1454499451       17.7897141589
  C        13.9231934946        8.9455477760       15.2171293820
  H        18.3579292704       24.9864452343       17.6759374449
  H        14.6058591287        8.0849052942       15.2834036213
  H        19.4984710258       23.9390558370       16.8077954596
  H        13.5233428706        9.1395801444       16.2183103533
  H        19.8263142604       24.4373382273       18.5140862189
  H        13.1233117983        8.6882510461       14.5142157880
  O        14.5214663905       17.0751436981       16.4231859235
  O        18.4841484846       16.0002563453       16.5198728220
  C        19.0550376869       15.5540076988       17.5722854044
  C        13.9735762067       17.5164434575       15.3611939959
  O        18.8900237503       16.0912632300       18.7249389009
  O        14.1862725867       16.9909085156       14.2086502927
  C        19.9665612953       14.3563365113       17.5272321196
  C        13.0336933399       18.6917440898       15.3958575483
  H        19.7295290826       13.7065485549       16.6804754152
  H        13.2542709933       19.3497096522       16.2413342635
  H        19.8992781331       13.8093965852       18.4736093921
  H        13.0864085546       19.2367622529       14.4475958041
  H        20.9987403947       14.7218254203       17.4224967707
  H        12.0111424237       18.3008112269       15.5054542441
  O        15.8404037660       15.4187885426       18.0592013208
  O        17.2392127632       17.6497477238       14.9333963367
  C        16.6388040346       18.7137942247       14.5747419933
  C        16.3948744559       14.3286386336       18.4203782260
  O        16.1734164158       19.5541945264       15.4238835844
  O        16.8242287458       13.4596005846       17.5800319318
  C        16.4433934416       19.0499685024       13.1196341693
  C        16.5841307890       13.9994072701       19.8774669045
  H        17.2928648081       19.6723123254       12.8008725059
  H        15.7455052216       13.3596336308       20.1902814939
  H        15.5289303070       19.6386196473       12.9929397009
  H        17.5076047191       13.4256700698       20.0101791794
  H        16.4151673884       18.1458383674       12.5043638360
  H        16.5936930498       14.9039374673       20.4919527713
  O        12.6308819025       17.5568267762       18.3078037632
  O        20.3714991264       15.5163518855       14.6811484738
  C        11.7795857420       18.4873299306       18.4978135746
  C        21.2209265027       14.5808722128       14.4930061649
  O        12.0476426817       19.6400104866       18.9756648009
  O        20.9505115589       13.4295228964       14.0185837306
  C        10.3340321397       18.1979151551       18.1586557917
  C        22.6659789540       14.8651724908       14.8392998223
  H        10.2611592273       17.4101774959       17.4010864697
  H        22.7434054562       15.6892453977       15.5564717392
  H         9.8292708093       19.1126569106       17.8278488212
  H        23.1482585395       13.9594675175       15.2250339171
  H         9.8247454129       17.8464259634       19.0687637657
  H        23.1957597928       15.1551950241       13.9194152263
  O        18.8042933291       16.6666920581       21.3604118780
  O        14.1961545642       16.3383786947       11.6306468655
  C        18.2114102264       16.3214709129       22.4366942092
  C        14.7871852647       16.6810700686       10.5522893805
  O        17.0757876372       16.7553684775       22.8425562711
  O        15.9235715522       16.2495504093       10.1512601301
  C        18.9235864048       15.3297182466       23.3305913160
  C        14.0683209071       17.6637878515        9.6544455254
  H        18.2024117693       14.7656933672       23.9318788596
  H        14.7825536081       18.2085168249        9.0278396019
  H        19.5788548524       15.8855629156       24.0180996620
  H        13.3905588458       17.1033409605        8.9930196803
  H        19.5527299434       14.6594132708       22.7346951912
  H        13.4598264622       18.3519867081       10.2516907575
  O        19.7097016182       18.4859217819       17.9002263041
  O        13.2935195672       14.5986323175       15.0969924224
  C        19.6047891235       19.1985345736       16.8473559899
  C        13.3990811190       13.8831929551       16.1499160866
  O        18.5761949383       19.8785013677       16.5062131580
  O        14.4255139935       13.2023289641       16.4915694706
  C        20.7840168185       19.2182999062       15.9030731023
  C        12.2177702921       13.8630009776       17.0925745337
  H        20.8370638552       20.1775191112       15.3763626066
  H        12.1463505849       12.8909987036       17.5934437956
  H        20.6394661525       18.4227803615       15.1546691299
  H        12.3769739174       14.6335230700       17.8636115145
  H        21.7139882598       19.0173506787       16.4455054072
  H        11.2922475399       14.0952099122       16.5553246288
  O        13.9409600552       15.7589900461       19.8894968055
  O        19.0596756800       17.2435275936       13.0300499804
  C        13.9410050599       15.5364943388       21.1520279189
  C        19.0545064714       17.4687989244       11.7688201696
  O        14.5227346688       16.2558322777       22.0275913783
  O        18.4755404790       16.7462751750       10.8939614954
  C        13.1616372369       14.3357246221       21.6403769250
  C        19.8228926891       18.6756739949       11.2788387062
  H        12.1404707148       14.6607703368       21.8912050234
  H        20.8426726453       18.3570187472       11.0146594852
  H        13.6158254552       13.9301803376       22.5513331081
  H        19.3564993772       19.0833739490       10.3749389322
  H        13.0922521943       13.5710523377       20.8589364020
  H        19.8965299085       19.4367301417       12.0633030527
  O        13.3550901023       21.7796414342       17.9955753355
  O        19.6367758941       11.2219650540       14.9434944251
  C        13.9489988279       22.0882976788       16.9108939208
  C        19.0585832171       10.9583435356       16.0531165168
  O        15.1145291166       21.6940758630       16.5756181947
  O        17.9077335317       11.3809509237       16.4143355750
  C        13.2196489859       22.9826772793       15.9330781938
  C        19.7956017650       10.0742835650       17.0345880038
  H        13.8850176779       23.7892407895       15.5995209900
  H        19.1347943041        9.2659067253       17.3735812932
  H        12.3087710544       23.3931237000       16.3793169183
  H        20.7068727992        9.6646995749       16.5885709349
  H        12.9576003256       22.3929607657       15.0426752704
  H        20.0547341865       10.6698009389       17.9218127791
  C        21.8366990105       20.4129601689       21.2536790399
  C        11.1595737396       12.6684811043       11.7385977787
  H        22.4901956893       20.0202605203       20.4650713766
  H        21.9987151975       21.4857904067       21.3974742485
  H        22.0931424149       19.8847994644       22.1837374093
  H        10.9077969306       13.1978920818       10.8079929465
  H        10.9947620192       11.5962554025       11.5937708660
  H        10.5046836653       13.0626865978       12.5253060381
  H        13.0864810882       18.0559187049       20.7892323608
  H        15.6279286516       22.6385721716       19.0239276923
  H        17.2687443267       17.5060187790       16.9658218009
  H        18.2658333016       19.0921096295       22.3850522706
  H        17.3658376827       10.4301462665       13.9638034272
  H        19.9220581010       14.9386474839       12.1358134444
  H        14.7419846596       13.8966428310       10.5452582519
  H        15.7758756691       15.5123414709       16.0397518293
