# Supplementary material for: Atomically precise surface chemistry of zirconium and hafnium metal oxo clusters beyond carboxylate ligands
Source: Chem Sci. 2024 Oct 7;15(42):17380–96. doi: 10.1039/d4sc03859b (PMC11457152; doi:10.1039/d4sc03859b)
Supplement: SC-015-D4SC03859B-s001 [file SC-015-D4SC03859B-s001.zip › DFT/Zr6_Zr12_comparison/Zr12_MethPH_bridging.xyz]

228
 i =      172, E =     -1952.2164707198
 Zr        17.2693738142       21.2860668685       20.8957774365
 Zr        15.7337601686       11.7156742354       11.9464112632
 Zr        14.7849582079       17.4278149439       18.7249047088
 Zr        18.2180259814       15.5985937243       14.0831359542
 Zr        18.2399393876       18.0492489742       19.6719539586
 Zr        14.7606394018       14.9820922327       13.1456904113
 Zr        15.5482636738       18.3870992976       22.1299726590
 Zr        17.4649755593       14.6337580562       10.7071071611
 Zr        13.8165661015       20.6678445377       19.9012229142
 Zr        19.1779533146       12.3291856676       12.9290698378
 Zr        16.5389286408       20.3528150203       17.4573709013
 Zr        16.4681239387       12.6747678991       15.3550724115
  O        16.2355887208       17.5623641497       20.2314032700
  O        16.7572455128       15.4278326615       12.5503222250
  O        14.8401517922       19.4817259408       18.4039012990
  O        18.2284815786       13.5318634357       14.4390917565
  O        17.7238817446       20.0567708651       19.2252296194
  O        15.2716856431       12.9559372611       13.6061203819
  O        15.4253640756       20.3033885127       21.2758176414
  O        17.5734393014       12.6937320031       11.5551535663
  O        15.7481522196       21.6890685377       19.1569780645
  O        17.2456017308       11.3598682337       13.6885104827
  O        16.8935433728       18.0728388878       17.8186537112
  O        16.1669035974       14.9285396699       15.0100084617
  O        17.6452467842       19.1423207085       21.6049468109
  O        15.3506123634       13.8505664764       11.2173828046
  O        13.8685215820       18.4821084104       20.5425216084
  O        19.1347931545       14.5215360187       12.2897647668
  O        16.0904090092       23.0315096022       21.6135916165
  O        16.8296351545        9.8153321563       11.4576586420
  O        17.5707995027       21.3706762982       23.1059940038
  O        15.5948512401       11.4770931883        9.7327318200
  O        16.2653374826       19.3107675455       24.0058659637
  O        16.8176690046       13.6050057878        8.8325043975
  O        13.7774590345       19.0549359582       23.3461190927
  O        19.3101232681       14.0945735201        9.5662236829
  O        13.7032496382       22.7682333608       20.6188709072
  O        19.2308540922       10.2209125661       12.2940860547
  O        12.5470157000       20.7115860030       21.7745368601
  O        20.3713198321       12.2166682520       11.0428152902
  O        19.4704288423       21.2845024141       21.2027200187
  O        13.5352249005       11.7975995674       11.4690284668
  P        20.5702520157       20.2651571856       20.9037697096
  P        12.4527802652       12.7402912627       11.9946487259
  O        20.1316367952       18.8171703004       20.7002963920
  O        12.8676895890       14.1840747898       12.2821999281
  O        18.0630323657       23.0169026774       19.7139384840
  O        14.8416874653       10.0672202857       13.1335204013
  P        18.4529592981       23.0536446087       18.2329317909
  P        14.5208038743        9.9715646107       14.6278888296
  O        17.4987136085       22.3652881897       17.2512630359
  O        15.5135091520       10.6327568206       15.5857768832
  C        18.6651838546       24.7737422499       17.7282824257
  C        14.3380540242        8.2315932997       15.0747699210
  H        17.7028228854       25.2963234556       17.8044124262
  H        15.2968457771        7.7166025393       14.9315150645
  H        19.0138126312       24.8153111450       16.6888819796
  H        14.0384572631        8.1475214860       16.1268075787
  H        19.3926314779       25.2650724813       18.3864777672
  H        13.5817127464        7.7625702702       14.4330436604
  O        14.6049869671       17.1536589435       16.5725957262
  O        18.7223594580       16.0008591517       16.1756655222
  P        19.2921417980       15.5190472869       17.5159826868
  P        13.6645322333       17.3781322764       15.3719312323
  O        18.5656166573       16.0853430461       18.7405412038
  O        14.2674396760       16.9083850620       14.0314537428
  C        21.0873199528       15.7909493294       17.6708341365
  C        13.1460968231       19.0894661403       15.1536703094
  H        21.5832153981       14.8166524558       17.7629961014
  H        12.6714373738       19.4481352413       16.0729747262
  H        21.2889810350       16.3924376282       18.5632491903
  H        14.0058385747       19.7328707603       14.9404887246
  H        21.4681627728       16.3105751046       16.7862310777
  H        12.4250492113       19.1120532497       14.3261842060
  O        15.4338156230       15.3453189721       18.4683505842
  O        17.1639705424       17.4216546950       14.6030574274
  P        16.9566275884       18.9105325593       14.3248735174
  P        16.1415739818       13.9973938310       18.5896320928
  O        16.1784170033       19.6365253770       15.4349964034
  O        16.8319139876       13.4597380289       17.3307591200
  C        16.0864281202       19.2136106828       12.7765468096
  C        15.0390828523       12.7183783165       19.2718526847
  H        16.6913606815       18.8419032680       11.9415135193
  H        13.9968257438       13.0481475121       19.2167187174
  H        15.9317448425       20.2942526276       12.6655741364
  H        15.1590297442       11.7944759172       18.6951289631
  H        15.1271995133       18.6821553550       12.7832353881
  H        15.3067297770       12.5362093066       20.3200480286
  O        12.5440572696       17.5825566047       18.1607753622
  O        20.5509383811       15.4994113011       14.3559480927
  P        11.4529174884       18.5929481486       18.5146401884
  P        21.4129137031       14.2429697877       14.4686817504
  O        11.8651930040       19.7863821933       19.3768836993
  O        21.1967753074       13.1960632981       13.3695817540
  C        10.0571576111       17.7490881834       19.2977886822
  C        23.1617532184       14.7000072437       14.4846023154
  H         9.6773831920       16.9673320543       18.6274361996
  H        23.3690557606       15.3835160917       15.3171392816
  H         9.2600248319       18.4706672419       19.5167746948
  H        23.7750950008       13.7959740343       14.5875514690
  H        10.3903189168       17.2787058435       20.2324493626
  H        23.4157193275       15.1991926243       13.5405731972
  O        18.8129220335       16.6526852765       21.2891045520
  O        14.1949908635       16.4135771312       11.4709048305
  P        17.9433536702       15.9981705612       22.3558411057
  P        14.8408703980       16.7949737440       10.1454150721
  O        16.9152206237       16.9059300059       23.0265512388
  O        16.0877068705       16.0149207907        9.7269679268
  C        19.0008709216       15.2652641232       23.6209395749
  C        13.6173950262       16.7069719014        8.8157671793
  H        18.3841370310       14.7473196184       24.3658723552
  H        14.0660037923       17.0510860704        7.8752321175
  H        19.5724880471       16.0600402377       24.1174072340
  H        13.2817477753       15.6687904715        8.6931443074
  H        19.6986778056       14.5573827421       23.1566752528
  H        12.7522186235       17.3331124792        9.0679871680
  O        19.7957435536       18.3959836781       18.0705723561
  O        13.2849874230       14.6105777794       14.8419071621
  P        19.8869074047       19.5064063421       17.0270960500
  P        13.1357426955       13.4863566478       15.8539102360
  O        18.5620362577       20.0465184416       16.5002904992
  O        14.4411011856       12.8735935271       16.3434979275
  C        20.9337415384       18.9948660103       15.6518300778
  C        12.1121627554       14.0237852602       17.2376504923
  H        21.0268393812       19.8293516716       14.9447889084
  H        11.8905364509       13.1603172149       17.8785801174
  H        20.5048893381       18.1257899232       15.1336832965
  H        12.6174667550       14.7987036183       17.8302423170
  H        21.9294930419       18.7358265223       16.0346444990
  H        11.1696073149       14.4270314912       16.8448171796
  O        13.4467027039       15.9249061049       20.1229229105
  O        19.2186089381       17.2458160427       12.8723685254
  P        13.9008796823       15.4654141118       21.5021060884
  P        19.3129460503       17.5238149512       11.3749057494
  O        14.3501936812       16.5770467818       22.4497452413
  O        18.6372261942       16.5116215428       10.4629322121
  C        12.5929237482       14.5102563430       22.3040602827
  C        21.0437084318       17.7389505445       10.8914801346
  H        11.7152652763       15.1518331704       22.4568548122
  H        21.5948598224       16.8020520576       11.0489770234
  H        12.9431334619       14.1497428129       23.2796139736
  H        21.0985466253       18.0100646638        9.8293211457
  H        12.3094196291       13.6578160420       21.6740885480
  H        21.5033384329       18.5275716098       11.5010235152
  O        13.0441859590       21.7807066056       18.1492819168
  O        19.9594115894       11.2237038152       14.6893512612
  P        13.8570633296       22.4752215725       17.0492056628
  P        19.1580991971       10.5865211573       15.8302432046
  O        15.0110844004       21.6927941570       16.4294684734
  O        17.9922321734       11.3837970002       16.4086439178
  C        12.7265178981       23.0119234617       15.7484102344
  C        20.2946193165       10.1460023074       17.1618722069
  H        13.2779023042       23.5878184087       14.9947915881
  H        19.7527457969        9.6039616727       17.9467422019
  H        11.9306870025       23.6298689598       16.1824344279
  H        21.1051100982        9.5208895533       16.7670235662
  H        12.2803142884       22.1305181041       15.2703648838
  H        20.7208191565       11.0627403861       17.5896186704
  C        21.8138437841       20.3290267196       22.2127880428
  C        11.0636876127       12.7488625276       10.8399526186
  H        22.6451887366       19.6551599607       21.9707391739
  H        22.1853836581       21.3556009925       22.3223039162
  H        21.3573990153       20.0127034158       23.1598683149
  H        11.3903416545       13.1697855357        9.8801566830
  H        10.7109255694       11.7225453692       10.6780708805
  H        10.2496855848       13.3644586967       11.2428058111
  H        13.0670500293       17.9710497920       20.7451324180
  H        15.7511370397       22.6502986548       19.0187765627
  H        17.1894940692       17.5584500838       17.0392007640
  H        18.3000507232       19.0447190969       22.3147158607
  H        17.2504847161       10.3999754146       13.8388621890
  H        20.0162343703       14.9032392148       12.1493836112
  H        14.7079741172       13.8678608466       10.4908038320
  H        15.8503720504       15.5003792674       15.7408232882
  H        18.2023979869       19.5348265149       14.1490353389
  H        12.4611423833       16.6969593880       15.6011383182
  H        19.1498692933       14.1211857218       17.5742629100
  H        17.1605903081       14.1318520656       19.5504251709
  H        20.6131117184       20.5808813696       17.5941881752
  H        12.3504926688       12.4600833953       15.2752940523
  H        19.7430187978       22.4945078570       18.0948972521
  H        21.2730156617       20.7065368585       19.7577014158
  H        21.2023989442       13.6180501954       15.7174733190
  H        18.7573801255       18.7993785878       11.1189449931
  H        13.2337824401       10.5127564653       14.8476776222
  H        11.9035071927       12.1810166891       13.1712673263
  H        14.9640428967       14.5432550451       21.3819314524
  H        10.8985131093       19.0838786167       17.3103731573
  H        15.1780714466       18.1662537956       10.1850443978
  H        18.6744924136        9.3344363086       15.3752485104
  H        17.2750074949       14.8885640675       21.7872224452
  H        14.3563471655       23.6934140498       17.5750678926
  P        14.5958174675       23.3250726922       21.7338886300
  P        16.6703347997       20.7751626042       24.1917586055
  P        12.4598839157       19.6609656840       22.8768850045
  C        11.5787119994       20.3503326128       24.2937038001
  C        14.3468460192       25.1089784817       21.8421501828
  C        17.4815882563       20.9568401984       25.7935341359
  H        11.6048856728       18.6161386743       22.4387373888
  H        15.4989618044       21.5573634076       24.3033850317
  H        14.1269456052       22.8312575137       22.9710362609
  H        14.6902227298       25.5806406971       20.9123173911
  H        13.2808604807       25.3258705628       21.9851384612
  H        14.9259862393       25.5133671412       22.6816932297
  H        12.1633987776       21.1786767532       24.7142692960
  H        10.5992415840       20.7273448551       23.9743687316
  H        11.4501602015       19.5772940168       25.0615057656
  H        17.7189813315       22.0129698747       25.9719416980
  H        16.8213117530       20.5830947454       26.5860641611
  H        18.4113586241       20.3734391196       25.7967568433
  P        20.5418637764       13.2828656416        9.9597701086
  P        18.3210404543        9.5694351744       11.2497690111
  P        16.4725055211       12.1257626267        8.6567202985
  C        15.6854735033       11.8936381948        7.0486055477
  C        21.2574985187       12.5197607592        8.4884817623
  C        18.6375600848        7.7935563295       11.2192693685
  H        18.0282160471        7.3230000122       10.4375649114
  H        19.7016002397        7.6106634663       11.0237820393
  H        18.3697771761        7.3595087727       12.1912594464
  H        21.4541974870       13.2878770021        7.7303745667
  H        22.1900846265       12.0057942435        8.7527336925
  H        20.5460882636       11.7895476409        8.0808791634
  H        14.7267582047       12.4281612188        7.0337956691
  H        16.3320290014       12.2950444083        6.2582613352
  H        15.5020078141       10.8258914658        6.8760075612
  H        18.7115788118       10.0136584935        9.9675067363
  H        17.6780817287       11.3936676971        8.5549920861
  H        21.5492957561       14.1850664627       10.3873758591
