# Supplementary material for: Atomically precise surface chemistry of zirconium and hafnium metal oxo clusters beyond carboxylate ligands
Source: Chem Sci. 2024 Oct 7;15(42):17380–96. doi: 10.1039/d4sc03859b (PMC11457152; doi:10.1039/d4sc03859b)
Supplement: SC-015-D4SC03859B-s001 [file SC-015-D4SC03859B-s001.zip › DFT/Zr6_Zr12_comparison/Zr12_MethPH_chelating_bridging.xyz]

228
 i =      138, E =     -1952.1346678682
 Zr        17.2822095503       21.2836850336       21.0201950046
 Zr        15.7064936160       11.7552397176       12.0047003293
 Zr        14.7890024116       17.4330583722       18.8459026516
 Zr        18.2356583915       15.6054094999       14.1376965106
 Zr        18.2868111484       18.0443715563       19.7985230448
 Zr        14.7548921211       14.9997637529       13.2514077031
 Zr        15.5734693173       18.3861905783       22.2162087950
 Zr        17.4356412169       14.6790075101       10.7945070310
 Zr        13.8669670125       20.6799690686       20.0422093798
 Zr        19.1152662502       12.3249607474       12.9264652736
 Zr        16.5739751149       20.3687536912       17.5935353160
 Zr        16.4591288938       12.6657410242       15.4121583692
  O        16.2538357870       17.5736064252       20.3776473386
  O        16.7507251798       15.4900503480       12.6310083105
  O        14.8709234021       19.5031790857       18.5597629499
  O        18.1603553371       13.5264622284       14.4346174311
  O        17.7278278984       20.0522725464       19.3748632612
  O        15.2724886824       12.9599542030       13.6878717942
  O        15.4324954113       20.3661353095       21.4503109198
  O        17.5627543221       12.6975821875       11.5519458127
  O        15.7468900708       21.7725515042       19.3898261369
  O        17.2474554996       11.2826815585       13.6130756611
  O        16.9012471193       18.0747314265       17.9736442996
  O        16.1649358136       14.9315536764       15.0818033709
  O        17.6541192643       19.2154342961       21.7917529633
  O        15.3495432268       13.8492078055       11.2808852165
  O        13.8751742185       18.5590635173       20.7186797560
  O        19.1263420588       14.5174499645       12.2821098137
  O        16.2468746444       23.1987154125       21.8670208708
  O        16.5860236985        9.8163277932       11.1392699141
  P        17.1095940664       23.1755574313       23.1301437019
  P        16.1794058009       10.1388633401        9.6969956146
  O        17.7442330677       21.7802119887       23.1874728572
  O        15.4235472017       11.4671455266        9.7350252085
  C        16.2530503715       23.6234937808       24.6524631532
  C        15.2201909661        8.8142237969        8.9390810316
  H        15.7793668422       24.6070066381       24.5340530760
  H        15.8071184793        7.8864312550        8.9312089836
  H        16.9908036970       23.6746016844       25.4648528869
  H        14.3032455075        8.6617571673        9.5235795348
  H        15.4988043791       22.8701190548       24.9044170198
  H        14.9563899085        9.0900251941        7.9096264919
  O        16.0983553048       19.2297725543       24.2595028784
  O        16.9949480385       13.7754639123        8.7448113045
  P        14.6837513405       19.0926456453       24.8371905555
  P        18.4686486895       13.5769345561        8.3694414288
  O        13.7730953086       18.7254530562       23.6699226553
  O        19.3028292078       14.1961316534        9.4898989524
  C        14.1050122837       20.5427269622       25.7394268970
  C        18.8586874956       14.2623702426        6.7473749381
  H        14.8544604694       20.8586927860       26.4764203184
  H        18.2348328270       13.7832758008        5.9814700603
  H        13.1710418513       20.2857789643       26.2571088112
  H        18.6585199424       15.3417670684        6.7584219426
  H        13.9024855052       21.3503808034       25.0258800741
  H        19.9181271557       14.0887350202        6.5175136500
  O        13.2880634278       22.7760774478       20.6258676651
  O        19.4651496785       10.1493599532       12.2869518233
  P        12.3144204894       22.3766329588       21.7467391823
  P        20.3161684570       10.5162387834       11.0638851321
  O        12.4644729520       20.8728139578       21.9487202700
  O        20.4543491828       12.0384936593       11.0502225059
  C        12.5656536171       23.3657814773       23.2328200339
  C        21.9095651256        9.6717865154       11.0680875639
  H        12.3139520322       24.4125335151       23.0153953147
  H        22.4649158162        9.9700073433       11.9670565260
  H        13.6218596636       23.3070160333       23.5215768545
  H        21.7560224690        8.5848005317       11.0747177603
  H        11.9248923847       22.9985068522       24.0446799289
  H        22.4819036668        9.9553514421       10.1751901529
  O        19.5485546374       21.2775924881       21.2800258567
  O        13.5216314446       11.8000343036       11.6318910824
  P        20.6404998415       20.2438114213       21.0287052087
  P        12.4235504749       12.7683709334       12.0677444389
  O        20.1956344835       18.8157146452       20.7089910916
  O        12.8630075515       14.1799158392       12.4502880579
  O        18.0704493325       23.0214803018       19.8772403870
  O        14.8506617999       10.0645698801       13.2055451044
  P        18.4890545109       23.0814942035       18.4062241886
  P        14.5404829200        9.9528235998       14.6991244702
  O        17.5749427765       22.3597108809       17.4138735486
  O        15.5160032831       10.6358392236       15.6608741703
  C        18.6482621145       24.8090804553       17.9097346867
  C        14.4086203508        8.2071822539       15.1423058227
  H        17.6694770159       25.3002531650       17.9871016373
  H        15.3781553650        7.7185222452       14.9794572370
  H        18.9987209964       24.8662652179       16.8716820739
  H        14.1288200662        8.1102599205       16.1986998427
  H        19.3588562059       25.3199636176       18.5714710234
  H        13.6541155794        7.7207550887       14.5115442607
  O        14.6801466744       17.0804086727       16.6679525689
  O        18.7291987259       15.9216404119       16.2569834318
  P        19.2891798286       15.4828968159       17.6154218524
  P        13.7157156565       17.3704264120       15.4931987297
  O        18.5690394126       16.0913921272       18.8289069241
  O        14.2691335299       16.9153145201       14.1218766849
  C        21.0760245537       15.7196116403       17.7984060728
  C        13.2371001697       19.0978534091       15.3075940933
  H        21.6132666836       15.0030383486       17.1695324071
  H        12.8362577712       19.4708742843       16.2553639995
  H        21.3186748006       15.5327031844       18.8531578264
  H        14.0919147140       19.7211564475       15.0297922690
  H        21.3647035484       16.7424138238       17.5471122985
  H        12.4621944565       19.1313947626       14.5302471405
  O        15.5114570527       15.3482305796       18.6394501998
  O        17.1708956157       17.4161214014       14.6912632483
  P        17.0068152023       18.9169784856       14.4554879238
  P        16.2139312876       13.9961164431       18.6573236098
  O        16.2507208722       19.6322917385       15.5903685015
  O        16.8357357074       13.5327925095       17.3348307039
  C        16.1400936239       19.2667884252       12.9148522270
  C        15.1628681329       12.6736880917       19.3273594623
  H        16.7442111766       18.8963530054       12.0777197305
  H        14.1093904090       12.8623084122       19.1018564812
  H        16.0005801039       20.3509298158       12.8189776507
  H        15.4623539336       11.7230620091       18.8691289737
  H        15.1730878948       18.7495267919       12.9112163545
  H        15.3020247241       12.6165916952       20.4136101149
  O        12.6289012946       17.7270389756       18.2296903383
  O        20.5403823283       15.4306131851       14.3639058122
  P        11.4878059842       18.6574133147       18.6320170680
  P        21.4063397075       14.1780253705       14.4361477391
  O        11.8716530713       19.8059952401       19.5551456065
  O        21.1255316298       13.1200890091       13.3672468369
  C        10.1327059587       17.7136083093       19.3661790077
  C        23.1498258601       14.6434629196       14.3519354936
  H         9.7753705412       16.9625295392       18.6501191043
  H        23.3896353282       15.3568948123       15.1501485166
  H         9.3117516288       18.3891093406       19.6374092116
  H        23.7769080268       13.7489174734       14.4524096477
  H        10.4954452587       17.1996817122       20.2658658741
  H        23.3502219564       15.1133949840       13.3800997894
  O        18.8828928693       16.6628944094       21.4380389099
  O        14.1139870259       16.3398248355       11.5562226121
  P        17.9590180991       15.9912025850       22.4559925461
  P        14.7887397484       16.8138159878       10.2744687192
  O        16.9887378803       16.9185214758       23.1823425094
  O        16.0054950104       16.0157587897        9.8092586677
  C        18.9685363393       15.1182257480       23.6711121794
  C        13.5756670458       16.8667001385        8.9356354985
  H        18.3202662257       14.5844813958       24.3771498033
  H        14.0378233818       17.2876508794        8.0337825094
  H        19.5774008534       15.8466431253       24.2223437963
  H        13.2300421072       15.8481102248        8.7150586913
  H        19.6310807774       14.4065926786       23.1628539721
  H        12.7171999127       17.4806576539        9.2355613980
  O        19.7929399964       18.3935911359       18.1531661332
  O        13.2923005948       14.6812054176       14.9960346806
  P        19.8945700708       19.5261484867       17.1368967457
  P        13.1398377223       13.4990265461       15.9405279505
  O        18.5694261201       20.0486259982       16.5942910136
  O        14.4407520923       12.8722145155       16.4234553015
  C        20.9642127507       19.0430507112       15.7678975149
  C        12.0987814294       13.9635317747       17.3397806507
  H        21.0482422041       19.8826332156       15.0655692770
  H        11.8851156791       13.0742923670       17.9473076568
  H        20.5523002852       18.1699112108       15.2420066826
  H        12.5960227587       14.7210453726       17.9623218044
  H        21.9626320687       18.7970366682       16.1528976638
  H        11.1528127223       14.3715330282       16.9603289187
  O        13.4462039722       16.0068906893       20.1191140896
  O        19.2160611631       17.3141302668       12.9578032029
  P        13.7856597154       15.4900451462       21.5133181780
  P        19.3674065889       17.5148088142       11.4510509719
  O        14.4441510721       16.4944273719       22.4478573810
  O        18.5556733696       16.5888495947       10.5540106285
  C        12.2944412508       14.8282630116       22.2913369610
  C        21.1134940503       17.4765465772       10.9741483124
  H        11.5873694932       15.6477235983       22.4763935305
  H        21.5224574007       16.4672420501       11.1167462955
  H        12.5552233176       14.3665140682       23.2521858993
  H        21.2072578925       17.7440072207        9.9137240825
  H        11.8258308086       14.0819214356       21.6378833432
  H        21.6817152562       18.1849571414       11.5901333464
  O        13.1121024490       21.6995891802       18.2216612612
  O        19.8877789052       11.2199152274       14.6923970533
  P        13.9132385609       22.4518592794       17.1653573625
  P        19.1238342402       10.5687000988       15.8398784834
  O        15.1038003443       21.6956363614       16.5825062900
  O        17.9785280054       11.3884663631       16.4225110858
  C        12.8165596240       22.9687113873       15.8291159978
  C        20.2789749701       10.1318170062       17.1561881418
  H        13.3811217389       23.5594602086       15.0968646041
  H        19.7461538857        9.6069148206       17.9588469067
  H        11.9963997181       23.5713225358       16.2388234551
  H        21.0721652097        9.4888407421       16.7547943279
  H        12.4028264127       22.0813775488       15.3334756702
  H        20.7268184408       11.0481441232       17.5620599314
  C        21.7772701063       20.2023365872       22.4337703824
  C        11.1637789561       12.8671623388       10.7776408941
  H        22.5930300583       19.4960140155       22.2358180437
  H        22.1864878323       21.2053340074       22.6081503004
  H        21.2301991179       19.8812779056       23.3300891856
  H        11.6132786657       13.2746081804        9.8624518100
  H        10.7709463333       11.8648931151       10.5652674338
  H        10.3488510335       13.5257115511       11.1033647274
  H        13.0210520493       18.2482674617       21.0618818239
  H        15.7245020667       22.7428509974       19.3206669852
  H        17.1861317102       17.5577640263       17.1925831139
  H        18.2509674912       19.1200263529       22.5540867949
  H        17.2964685074       10.3128662261       13.6833178456
  H        20.0129494175       14.7501038377       11.9601809409
  H        14.7486539410       13.8757775324       10.5176366394
  H        15.8571731309       15.5012436201       15.8188358457
  H        14.6725205534       18.0851503915       25.8309339253
  H        18.1172657751       24.1662392779       23.0574895691
  H        10.9915900233       22.7058038117       21.3668398318
  H        18.7645410397       12.1998276543        8.2224236567
  H        17.3236972326       10.2331632220        8.8670405397
  H        19.7010505088       10.0505724095        9.8755661010
  H        18.2623693499       19.5202341494       14.2867679030
  H        12.4951149205       16.7298565590       15.7370535489
  H        19.1448372130       14.0875872594       17.7222554423
  H        17.2794066006       14.0693510542       19.5734197997
  H        20.5962875299       20.5992850745       17.7360366999
  H        12.3714346907       12.4998982550       15.2951544727
  H        19.8007600984       22.5684777750       18.2907547063
  H        21.4521828233       20.7083646383       19.9655060716
  H        21.2693418648       13.5560393447       15.6972483428
  H        18.9878889912       18.8450890969       11.1543728828
  H        13.2404509778       10.4597413043       14.9275297983
  H        11.7340054702       12.1941765070       13.1611305621
  H        14.6345776761       14.3659997754       21.4186268792
  H        10.9209636347       19.1837734542       17.4487835511
  H        15.1723783636       18.1645662968       10.4245456067
  H        18.6213379480        9.3182729407       15.4058182508
  H        17.2298396134       14.9665251965       21.8095705049
  H        14.3661632580       23.6768267017       17.7126288296
