# Supplementary material for: Atomically precise surface chemistry of zirconium and hafnium metal oxo clusters beyond carboxylate ligands
Source: Chem Sci. 2024 Oct 7;15(42):17380–96. doi: 10.1039/d4sc03859b (PMC11457152; doi:10.1039/d4sc03859b)
Supplement: SC-015-D4SC03859B-s001 [file SC-015-D4SC03859B-s001.zip › DFT/Zr6_Zr12_comparison/Zr6_acetate.xyz]

102
 i =       28, E =      -957.6722327073
 Zr         8.4949719956       10.9999787137       10.9965615713
 Zr        11.0287848612       11.0019359003        8.5059611170
  O         9.6075203044        9.6144312329       12.3915977216
  O         9.0359369692        7.4189679771       10.9899953479
  O         9.0401657266       10.9920713230        7.4187481928
  O         7.4221439043       10.9191750584        9.0334387927
  O         7.4187362593        9.0326003908       10.9948035306
  C         7.8267079933       10.9014542548        7.8164467807
  C         6.7509389186       10.7740428530        6.7602142102
  H         7.1752295049       10.8359129654        5.7536946909
  H         5.9975957622       11.5596480408        6.9065595849
  H         6.2359292418        9.8117991094        6.8893736403
  C         7.8199356354        7.8172439125       10.9301185941
  C         6.7583691939        6.7535388014       10.7597867185
  H         7.0902483784        5.8031791827       11.1918369349
  H         6.5975623007        6.5979620420        9.6821619150
  H         5.8090170081        7.0793906684       11.1985778250
 Zr        13.5228318194       10.9998713590       11.0356799721
  O        12.3904788456       12.3896772496       12.3927897832
  O        12.9663839252       14.5826142367       10.9896314612
  O        13.0439894236       11.0812945010        7.4934397442
  O        14.6564235321       11.0070890249        9.1112079201
  O        14.5832291132       12.9712460567       10.9946767988
  C        14.2580163661       11.1014543166        7.8941899402
  C        15.3391014517       11.2483499116        6.8466335065
  H        14.9277923617       11.1434109651        5.8381687446
  H        16.1312013585       10.5093608580        7.0225012848
  H        15.7980624889       12.2422186016        6.9519153610
  C        14.1832246608       14.1865231814       10.9361850070
  C        15.2490779791       15.2558181671       10.8382289415
  H        14.8597000153       16.1400499552       10.3219297304
  H        16.1409297085       14.8647398914       10.3366273094
  H        15.5383091518       15.5584920942       11.8559608725
 Zr        11.0081125133        8.4980524318       11.0058216260
  O        12.0554407615        9.9443840443       12.0619066273
  O        14.5821763001        9.0311109381       11.1606764774
  O        10.9977465399        9.0391901039        7.4207083514
  O        10.9942472091        7.4205476235        9.0346725712
  O        12.9664782868        7.4182043673       11.0833414238
  C        10.9338714591        7.8222455674        7.8197546123
  C        10.7597566302        6.7628974370        6.7552170929
  H        11.1596866797        7.1089080203        5.7961790279
  H         9.6826522366        6.5755625311        6.6285667530
  H        11.2290760241        5.8227012174        7.0652607312
  C        14.1808276396        7.8153820053       11.1808719854
  C        15.2395929445        6.7478432551       11.3465948095
  H        16.1857072266        7.0709702596       10.8982857748
  H        14.9018593216        5.7982641185       10.9177811697
  H        15.4121986970        6.5944976658       12.4225765646
 Zr        11.0013492794       13.5053840035       10.9993906443
  O         9.9431784759       12.0595615637       12.0559320656
  O         7.4182826046       12.9666496562       11.0044965340
  O        11.0815261868       12.9626758565        7.4195327564
  O        11.0120903646       14.5806702147        9.0301961876
  O         9.0333552648       14.5818105136       11.0100622244
  C        11.0983589526       14.1807368847        7.8158726540
  C        11.1831290912       15.2469492302        6.7460272858
  H        11.7047009344       14.8636151214        5.8623222761
  H        11.6728411421       16.1457206698        7.1364502443
  H        10.1614932690       15.5227623587        6.4438083392
  C         7.8174909968       14.1825211649       11.0656520651
  C         6.7499204362       15.2494366746       11.1697512146
  H         5.8691868748       14.8606598757       11.6925755947
  H         6.4396503907       15.5384141770       10.1543116201
  H         7.1451789422       16.1407399542       11.6689562671
 Zr        10.9953272287       11.0077964443       13.5089711917
  O        12.0644154490       12.0554886242        9.9514648400
  O        12.9500889312       10.9903803286       14.5948144849
  O        14.5892424656       10.9966074602       13.0241697610
  C        14.1740413089       10.9418272531       14.2306999830
  C        15.2256185455       10.8328657401       15.3129092731
  H        14.7638363605       10.7277002601       16.2992239554
  H        15.8776315160        9.9747536127       15.1020987074
  H        15.8612498113       11.7291896487       15.2929032169
  O         9.9525853011        9.9412091787        9.9411399034
  O         9.0321877971       11.0821938518       14.5812203386
  O         7.4193486533       11.0813224098       12.9638702505
  C         7.8163771052       11.1326229597       14.1805276063
  C         6.7396345239       11.2370558996       15.2380824689
  H         7.1757799735       11.3787367918       16.2314712507
  H         6.0617558746       12.0650636974       14.9930002637
  H         6.1375276698       10.3172004395       15.2275182231
  O         9.6133469425       12.3869209048        9.6076884541
  O        10.9908503315       12.9750359454       14.5828219238
  O        10.9900555880       14.5833801550       12.9638804771
  C        10.9333024560       14.1896112575       14.1814807299
  C        10.8367115818       15.2629442068       15.2431524736
  H        10.3689712716       14.8669862607       16.1508010541
  H        11.8533034565       15.5970761105       15.4997751832
  H        10.2869823930       16.1300604982       14.8603978797
  O        12.4455496001        9.6079109758        9.6185140529
  O        11.0062918553        9.0378340156       14.5826186101
  O        11.0073284240        7.4189152044       12.9717854471
  C        11.0679614746        7.8209283488       14.1863577626
  C        11.2364089793        6.7622527348       15.2527582763
  H        10.7767915190        7.0854095498       16.1933173842
  H        10.8241668080        5.8044422276       14.9177503868
  H        12.3133848234        6.6254630522       15.4336952173
  H         9.0485946362        9.0495296560       12.9469906006
  H        13.0019720474        9.0442505405        9.0598255566
  H         9.0605567039       12.9467688502        9.0414193684
  H        12.9423179156       12.9510134108       12.9585788155
