# Supplementary material for: Atomically precise surface chemistry of zirconium and hafnium metal oxo clusters beyond carboxylate ligands
Source: Chem Sci. 2024 Oct 7;15(42):17380–96. doi: 10.1039/d4sc03859b (PMC11457152; doi:10.1039/d4sc03859b)
Supplement: SC-015-D4SC03859B-s001 [file SC-015-D4SC03859B-s001.zip › DFT/Zr6_Zr12_comparison/Zr6_MethPH.xyz]

114
 i =       31, E =      -976.1137427734
 Zr         8.4366090627       11.0093770612       10.9856410716
 Zr        10.9741132243       11.0146002823        8.4208045409
  O         9.6075886937        9.6056341203       12.4026081126
  O         9.1395309384        7.2419170678       10.9959635769
  O         9.0457544735       10.9156239157        7.2569332334
  O         7.2490709177       11.0045544020        9.1270443058
  O         7.3200389389        9.0644783246       10.8389872801
  P         7.6597014963       11.3728484375        7.7005545606
  C         6.4139689323       10.7630401232        6.5479690207
  H         6.6713631112       11.0732556024        5.5275924941
  H         5.4310381177       11.1650282163        6.8241266827
  H         6.3785657866        9.6672983985        6.5962586718
  P         7.7036498550        7.6646169497       11.2958809547
  C         6.5515562481        6.4564383854       10.6140101310
  H         6.8070082298        5.4543185654       10.9804993167
  H         6.6161470338        6.4683813540        9.5187312223
  H         5.5289202778        6.7154727040       10.9158952192
 Zr        13.5708176548       11.0159018352       10.9891207277
  O        12.3891931906       12.3969167543       12.3966021524
  O        12.8737459093       14.7473012686       10.9994147849
  O        12.8794789929       11.1652588849        7.2597276394
  O        14.7389680226       11.1616074345        9.1135796184
  O        14.7416315115       12.9462269764       11.0814305856
  P        14.3133396842       10.8310610094        7.6784186083
  C        15.4599417927       11.6245328453        6.5338126787
  H        15.2168520597       11.3330228729        5.5044593140
  H        16.4885215583       11.3285820266        6.7748567419
  H        15.3681576007       12.7142414268        6.6302231561
  P        14.2848098424       14.3159222191       10.5860671185
  C        15.4580503810       15.5710518502       11.1356012666
  H        15.1688967023       16.5497123612       10.7326445690
  H        16.4678832080       15.3098960670       10.7955840307
  H        15.4484838202       15.6180667476       12.2322876054
 Zr        11.0082395839        8.4382269130       10.9982266936
  O        12.0675647552        9.9388289329       12.0581377295
  O        14.7378064977        9.1120571213       10.9975326100
  O        11.0046646092        9.1407565758        7.2429869734
  O        10.9970191977        7.3221014071        9.0596275210
  O        12.8836939814        7.2627419986       10.9233107130
  P        10.5288965833        7.7504646222        7.6707361376
  C         8.7444925989        7.5676311120        7.4815431649
  H         8.4576746666        7.8397317506        6.4581220551
  H         8.2427189923        8.2351025126        8.1946716945
  H         8.4675854183        6.5261204504        7.6882191298
  P        14.3675969520        7.6268297564       11.0167842200
  C        15.1101544950        6.8038652312       12.4436342601
  H        16.1855198530        7.0184657534       12.4809216248
  H        14.9463843893        5.7216730405       12.3622532895
  H        14.6334010114        7.1688238991       13.3622097432
 Zr        11.0039679151       13.5693720294       11.0206480236
  O         9.8665424953       12.1272297120       12.1346561676
  O         7.2546770197       12.9435786856       11.0810893149
  O        10.8411910916       12.8830278475        7.2502583497
  O        11.0014394307       14.7420199434        9.0544970993
  O         9.1257150742       14.7504063272       10.9977676901
  P        11.3939628922       14.2535739979        7.6610911438
  C        10.8810318616       15.4745463559        6.4351410708
  H        11.2139378323       15.1610401051        5.4378169950
  H        11.3121102405       16.4524881834        6.6830136741
  H         9.7862459927       15.5550901624        6.4398930494
  P         7.7137404198       14.3567813044       11.4347446723
  C         6.5409081356       15.5517368521       10.7611437652
  H         5.5294149639       15.3249675326       11.1204799734
  H         6.5541594874       15.4898785403        9.6650896763
  H         6.8282844055       16.5658832577       11.0657060291
 Zr        11.0122467724       11.0065987172       13.5655699247
  O        12.0609292199       12.0727509326        9.9351342218
  O        12.9400816415       11.0854718865       14.7405992071
  O        14.7449843109       10.9984635867       12.8758433849
  P        14.2919903710       10.5528049548       14.2680442279
  C        15.5594118422       11.0090672865       15.4684091614
  H        15.2752237928       10.6449237951       16.4635245458
  H        16.5237258705       10.5772580571       15.1730309729
  H        15.6512093289       12.1025288457       15.4978410019
  O         9.9353546309        9.9482886614        9.9390583775
  O         9.0528246806       10.8412435279       14.7431848224
  O         7.2518670774       10.8432249998       12.8753573976
  P         7.6858740701       11.3340203421       14.2635879314
  C         6.4275302157       10.8614858743       15.4665079145
  H         6.6945711925       11.2561923123       16.4548220973
  H         5.4521559642       11.2574530775       15.1570378707
  H         6.3685038190        9.7667318085       15.5220632799
  O         9.5989102329       12.4497596829        9.6141376302
  O        10.9171578139       12.8694896129       14.7499125014
  O        11.0016805981       14.7454034081       12.9488210797
  P        10.6426310408       14.3253070641       14.3702593562
  C        11.4769242562       15.4070192389       15.5495758496
  H        11.1621932710       15.1546756817       16.5699951398
  H        12.5620398318       15.2637076107       15.4643524225
  H        11.2339277371       16.4544097212       15.3310690476
  O        12.3962500790        9.6124865802        9.5426435926
  O        11.1630542206        9.1272150267       14.7443268184
  O        11.0874997628        7.2585666468       12.9289197425
  P        10.8218244910        7.6842754739       14.3691229075
  C        11.6633726215        6.5615998833       15.5035444267
  H        11.4033433127        6.8186576122       16.5380751378
  H        11.3674490558        5.5271444155       15.2888800506
  H        12.7487583852        6.6589644882       15.3717297646
  H         8.9889776573        9.2103783051       13.0403673602
  H        12.8222077969        8.9378933118        8.9886241300
  H         9.4490903772        7.4711823944       14.6541137817
  H        12.8023607020       14.2200728703        7.5497075086
  H        11.0725631958        6.8322802217        6.7472385033
  H         9.2691978132       14.5865780915       14.5893969884
  H         7.6132892284       14.5356928254       12.8342619388
  H        15.0168638979        7.0167918754        9.9187991708
  H         7.4894489832        7.5607983769       12.6949330331
  H        14.3756099110       14.3493850859        9.1757735660
  H        14.5270377606        9.4471166541        7.4636547172
  H         7.6659219564       12.7463249199       14.2790203603
  H         7.5756514212       12.7813438791        7.5569077616
  H        14.2637465056        9.1402433090       14.3133643556
  H         9.1215073998       13.1366055875        9.1191713086
  H        12.9674403671       12.9448313412       12.9535955570
