# Supplementary material for: Atomically precise surface chemistry of zirconium and hafnium metal oxo clusters beyond carboxylate ligands
Source: Chem Sci. 2024 Oct 7;15(42):17380–96. doi: 10.1039/d4sc03859b (PMC11457152; doi:10.1039/d4sc03859b)
Supplement: SC-015-D4SC03859B-s002 [file SC-015-D4SC03859B-s002.zip]

Archive with 5 entries (4 files):
- Python codes/
- Python codes/DualPhase_crossfit.ipynb
- Python codes/measure_distances_from_xyz.ipynb
- Python codes/ReadMe.txt
- Python codes/SinglePhase_fit.ipynb
