# Supplementary material for: Atomically precise surface chemistry of zirconium and hafnium metal oxo clusters beyond carboxylate ligands
Source: Chem Sci. 2024 Oct 7;15(42):17380–96. doi: 10.1039/d4sc03859b (PMC11457152; doi:10.1039/d4sc03859b)
Supplement: SC-015-D4SC03859B-s002 [file SC-015-D4SC03859B-s002.zip › Python codes/DualPhase_crossfit.ipynb]

# %% [code]
# Import packages that we will need.
import os
from pyobjcryst import loadCrystal
import matplotlib as mpl
import matplotlib.pyplot as plt
import numpy as np
from diffpy.srfit.fitbase import FitContribution, FitRecipe, FitResults, Profile 
from diffpy.srfit.pdf import PDFParser, PDFGenerator, DebyePDFGenerator
from diffpy.structure import Structure, loadStructure
from scipy.optimize import least_squares
from diffpy.srreal.pdfcalculator import PDFCalculator, DebyePDFCalculator
import collections
from diffpy.srfit.fitbase import ProfileGenerator
plt.style.use('billinge.mplstyle')
############### Config ##############################

def get_files_with_extension(folder_path, extension):
    """
    Get an array of files with a particular extension in a folder.

    Args:
        folder_path (str): The path to the folder.
        extension (str): The file extension to filter by.

    Returns:
        list: A list of file names with the specified extension.
    """
    if not os.path.exists(folder_path):
        raise FileNotFoundError(f"The folder '{folder_path}' does not exist.")

    files_with_extension = [file for file in os.listdir(folder_path) if file.endswith(extension)]
    return files_with_extension

all_str = get_files_with_extension("./", '.xyz')

def cross_pair_items(array):
    """
    Cross pair items of an array.
    Args:
        array (list): The array.
        
    Returns:
        list: A list of tuples containing cross-paired items from the array.
    """
    pairs = []
    for i in range(len(array)):
        for j in range(i+1, len(array)):
            pairs.append((array[i], array[j]))
    return pairs

all_possible = cross_pair_items(all_str)

i=0

while i < (len(all_possible)):
    
 pair = all_possible[i]
 FIT_ID = pair[0] + pair[1]
 XYZ_FILE1 = pair[0]
 XYZ_FILE2 = pair[1]
 DATA_FILE = 'your_data_file.gr'
 ####### Experimental PDF Config ######################
 PDF_RMIN = 1.5
 PDF_RMAX = 12
 PDF_RSTEP = 0.01
 QMAX = 20
 QMIN = 0.8
######## PDF Initialize refinable variables #############
 QDAMP_I = 0.04097
 QBROAD_I = 0.01586
 DV = {}

 RUN_PARALLEL = True

 class SineWaveGenerator(ProfileGenerator):
    """A generator that generates a exponential decaying sine wave."""
    def __init__(self, name, *init_params):
        ProfileGenerator.__init__(self, name)
        self._newParameter("wA", init_params[0])
        self._newParameter("wlam", init_params[1])
        self._newParameter("wphi", init_params[2])
        self._newParameter("wr0", init_params[3])
        self._newParameter("wsig", init_params[4])
        self._newParameter("wasyn", init_params[5])
        return

    
    def __call__(self, r):
        wA = self.wA.value
        wlam = self.wlam.value
        wphi = self.wphi.value
        wr0 = self.wr0.value
        wsig = self.wsig.value
        wasyn = self.wasyn.value
        
        ysin = np.sin(2 * np.pi * (r/wlam - wphi))
        sigeff = np.zeros_like(r, dtype=float)
        lo = (r < wr0); hi = ~lo;
        sigeff[lo] = wsig / wasyn
        sigeff[hi] = wsig * wasyn
        yexp = np.exp(-1 * ((r - wr0) / (2 * sigeff))**2)
        rv = wA * ysin * yexp

        return rv

 def makerecipe(stru1, stru2, datname):
   
    #### Profile Section ##################
    profile = Profile()
    parser = PDFParser()
    parser.parseFile(datname)
    profile.loadParsedData(parser)
    profile.setCalculationRange(xmin=PDF_RMIN, xmax=PDF_RMAX, dx=PDF_RSTEP)
    
    ###### PDF Generator Section ##################
    generator_core = DebyePDFGenerator('G1')
    generator_core.setStructure(stru1, periodic=False)
    generator_core.qdamp.value = QDAMP_I
    generator_core.qbroad.value = QBROAD_I
    generator_core.setQmax(QMAX)
    generator_core.setQmin(QMIN)
    generator_molecule = DebyePDFGenerator('G2')
    generator_molecule.setStructure(stru2, periodic=False)
    generator_molecule.qdamp.value = QDAMP_I
    generator_molecule.qbroad.value = QBROAD_I
    generator_molecule.setQmax(QMAX)
    generator_molecule.setQmin(QMIN)
    generator_sine = SineWaveGenerator("sine_wave", 0, 5, 0, 4, 2, 1)
    
    
    if RUN_PARALLEL:
        import psutil
        import multiprocessing
        syst_cores = multiprocessing.cpu_count()
        cpu_percent = psutil.cpu_percent()
        avail_cores = np.floor((100 - cpu_percent) / (100.0 / syst_cores))
        ncpu = int(np.max([1, avail_cores]))
        generator_core.parallel(ncpu)
    
    
    ######## Fit Contribution Section ########
    contribution = FitContribution('crystal')
    contribution.addProfileGenerator(generator_core)
    contribution.addProfileGenerator(generator_molecule)
    contribution.addProfileGenerator(generator_sine)
    
    contribution.setEquation('G1 + G2 + sine_wave')
    contribution.setProfile(profile, xname='r')
    
    ######## Recipe Section ########
    recipe = FitRecipe()
    recipe.addContribution(contribution)
    recipe.addVar(generator_core.scale, value=DV.get('scale_G1', 1.), tag='scale_G1').boundRange(0,np.inf)
    recipe.addVar(generator_core.delta2, value=DV.get('delta2_G2', 2.), tag='d2_G1').boundRange(0,np.inf)
    lat = generator_core.phase.getLattice()
    var = recipe.newVar('zoom_G1', value=DV.get('zoom_G1', 1.), tag='zoom_G1')
    recipe.constrain(lat.a, var)
    recipe.constrain(lat.b, var)
    recipe.constrain(lat.c, var)
    atoms = generator_core.phase.getScatterers()
    elements = collections.Counter([atom.element for atom in atoms]).keys()
    dct ={}
    ZrUiso = recipe.newVar("Zr_Uiso_G1", value=0.005, tag='adp_Zr').boundRange(0.003, 0.006)
    OUiso = recipe.newVar("O_Uiso_G1", value=0.02, tag='adp_O').boundRange(0.02, 0.09)
    PUiso = recipe.newVar("P_Uiso_G1", value=0.01, tag='adp_P').boundRange(0.00751, 0.02)
    CUiso = recipe.newVar("C_Uiso_G1", value=0.03, tag='adp_C').boundRange(0.03, 0.09)
    
    for atom in atoms:
        if atom.element == 'Zr':
            recipe.constrain(atom.Uiso, ZrUiso)
        if atom.element == 'O':
            recipe.constrain(atom.Uiso, OUiso)
        if atom.element == 'P':
            recipe.constrain(atom.Uiso, PUiso)
        if atom.element == 'C':
            recipe.constrain(atom.Uiso, CUiso)

    
    # constrain molecule part
    recipe.addVar(generator_molecule.scale, name='scale_G2', value=DV.get('scale_G2', 0.), tag='scale_G2').boundRange(0,np.inf)
    recipe.addVar(generator_molecule.delta2, name='delta2_G2', value=DV.get('delta2_G2', 0.), tag='d2_G2').boundRange(0,np.inf)
    lat = generator_molecule.phase.getLattice()
    var = recipe.newVar('zoom_G2', value=DV.get('zoom_G2', 1.), tag='zoom_G2')
    recipe.constrain(lat.a, var)
    recipe.constrain(lat.b, var)
    recipe.constrain(lat.c, var)
    atoms = generator_molecule.phase.getScatterers()
    elements = collections.Counter([atom.element for atom in atoms]).keys()
    dct ={}
    ZrUiso = recipe.newVar("Zr_Uiso_G2", value=0.0040, tag='adp_Zr_2').boundRange(0.003, 0.006)
    OUiso = recipe.newVar("O_Uiso_G2", value=0.02, tag='adp_O_2').boundRange(0.02, 0.09)
    
    for atom in atoms:
        if atom.element == 'Zr':
            recipe.constrain(atom.Uiso, ZrUiso)
        if atom.element == 'O':
            recipe.constrain(atom.Uiso, OUiso)
    
    #Sinewave

    recipe.addVar(generator_sine.wA, tag="sine_wave")
    recipe.addVar(generator_sine.wlam, tag="sine_wave")
    recipe.addVar(generator_sine.wphi, tag="sine_wave")
    recipe.addVar(generator_sine.wr0, tag="sine_wave")
    recipe.addVar(generator_sine.wsig, tag="sine_wave")
    recipe.addVar(generator_sine.wasyn, tag="sine_wave")
    
    
    
    return recipe

 def plotresults(recipe, figname):
    r = recipe.crystal.profile.x
    g = recipe.crystal.profile.y
    gcalc = recipe.crystal.profile.ycalc
    diffzero = -0.65 * max(g) * np.ones_like(g)
    diff = g - gcalc + diffzero
    fig, ax1 = plt.subplots(1, 1)
    ax1.plot(r, g, ls='None',
             marker='o', ms=5, mew=0.2,
             mfc='None', label='G(r) Data')
    ax1.plot(r, gcalc, lw=1.3, label='G(r) Fit')
    ax1.plot(r, diff, lw=1.2, label='G(r) diff')
    ax1.plot(r, diffzero, lw=1.0, ls='--', c='black')
    ax1.set_xlabel('r($\mathrm{\AA}$)')
    ax1.set_ylabel('G($\mathrm{\AA}$$^{-2}$)')
    ax1.tick_params(axis='both',
                    which='major',
                    top=True,
                    right=True)
    ax1.set_xlim(PDF_RMIN, PDF_RMAX)
    ax1.legend()
    plt.tight_layout()
    plt.show()
    fig.savefig(figname + '.pdf', format='pdf')
    fig.savefig(figname + '.png', format='png')

 def main():
    # Make some folders to store our output files.
    resdir = 'results/res'
    fitdir = 'results/fit'
    figdir = 'results/fig'
    folders = [resdir, fitdir, figdir]
    # Loop over all folders
    for folder in folders:
        if not os.path.exists(folder):
            os.makedirs(folder)
    basename = FIT_ID
    print(basename)
    # Establish the full location of the data.
    stru1 = Structure(filename=XYZ_FILE1)
    stru2 = Structure(filename=XYZ_FILE2)
    recipe = makerecipe(stru1, stru2, DATA_FILE)
    recipe.fithooks[0].verbose = 0
    free_and_fit(recipe, 'scale_G1', 'scale_G2', 'adp_Zr','adp_P','adp_O','adp_C','adp_O_2','adp_Zr_2', 'd2_G1', 'd2_G2', 'sine_wave','zoom_G1', 'zoom_G2', ftol=1e-4, verbose=2)
    profile = recipe.crystal.profile
    profile.savetxt(os.path.join(fitdir, basename + '.fit'))
    res = FitResults(recipe)
    res.printResults()
    header = 'crystal_HF.\n'
    res.saveResults(os.path.join(resdir, basename + '.res'), header=header)
    plotresults(recipe, os.path.join(figdir, basename))

 def free_and_fit(recipe, *tags, **settings):
    """Free the tags one by one and fit the recipe using the settings."""
    recipe.fix('all')
    for tag in tags:
        print(f'Free {tag} ...')
        recipe.free(tag)
        least_squares(recipe.residual, recipe.getValues(), bounds=recipe.getBounds2(), **settings)
    return

 if __name__ == '__main__':
    main()
 i = i+1
   
