# Supplementary material for: Atomically precise surface chemistry of zirconium and hafnium metal oxo clusters beyond carboxylate ligands
Source: Chem Sci. 2024 Oct 7;15(42):17380–96. doi: 10.1039/d4sc03859b (PMC11457152; doi:10.1039/d4sc03859b)
Supplement: SC-015-D4SC03859B-s002 [file SC-015-D4SC03859B-s002.zip › Python codes/measure_distances_from_xyz.ipynb]

# %% [code]
# This python code can take all the xyz files in a folder, and give you the list of metal-metal distances of all structures in a single csv.
import numpy as np
import os
import glob
import csv

def read_xyz(file_path):
    with open(file_path, 'r') as file:
        lines = file.readlines()
        
    atom_count = int(lines[0].strip())
    atom_data = []
    
    for line in lines[2:2 + atom_count]:
        parts = line.split()
        atom_type = parts[0]
        x, y, z = map(float, parts[1:4])
        atom_data.append((atom_type, np.array([x, y, z])))
    
    return atom_data

def is_metal(atom_type):
    metals = ["Li", "Be", "Na", "Mg", "Al", "K", "Ca", "Sc", "Ti", "V", "Cr", "Mn", "Fe", "Co", "Ni", "Cu", "Zn", 
              "Ga", "Rb", "Sr", "Y", "Zr", "Nb", "Mo", "Tc", "Ru", "Rh", "Pd", "Ag", "Cd", "In", "Sn", "Sb", 
              "Cs", "Ba", "La", "Ce", "Pr", "Nd", "Pm", "Sm", "Eu", "Gd", "Tb", "Dy", "Ho", "Er", "Tm", "Yb", 
              "Lu", "Hf", "Ta", "W", "Re", "Os", "Ir", "Pt", "Au", "Hg", "Tl", "Pb", "Bi", "Po", "Fr", "Ra", 
              "Ac", "Th", "Pa", "U", "Np", "Pu", "Am", "Cm", "Bk", "Cf", "Es", "Fm", "Md", "No", "Lr", 
              "Rf", "Db", "Sg", "Bh", "Hs", "Mt", "Ds", "Rg", "Cn", "Nh", "Fl", "Mc", "Lv", "Ts", "Og"]
    return atom_type in metals

def calculate_distances(atom_data):
    metals = [(atom_type, coords) for atom_type, coords in atom_data if is_metal(atom_type)]
    metal_types = set([atom_type for atom_type, _ in metals])
    metal_count = len(metals)
    distances = []

    for i in range(metal_count):
        for j in range(i + 1, metal_count):
            _, coords1 = metals[i]
            _, coords2 = metals[j]
            distance = np.linalg.norm(coords1 - coords2)
            distances.append(distance)

    return distances, metal_types

def write_combined_distances_to_file(all_distances, output_file_path):
    max_length = max(len(distances) for distances, _ in all_distances.values())
    
    with open(output_file_path, 'w', newline='') as file:
        writer = csv.writer(file, delimiter=',')
        
        # Write header
        headers = []
        for file_name, (_, metal_types) in all_distances.items():
            headers.append(file_name + "_" + "_".join(sorted(metal_types)))
        writer.writerow(headers)
        
        for i in range(max_length):
            row = []
            for distances, _ in all_distances.values():
                if i < len(distances):
                    row.append(f"{distances[i]:.5f}")
                else:
                    row.append("")
            writer.writerow(row)

def main(directory_path, output_file_path):
    all_distances = {}
    for file_path in glob.glob(os.path.join(directory_path, '*.xyz')):
        file_name = os.path.basename(file_path).replace('.xyz', '')
        atom_data = read_xyz(file_path)
        distances, metal_types = calculate_distances(atom_data)
        all_distances[file_name] = (sorted(distances), metal_types)
    
    write_combined_distances_to_file(all_distances, output_file_path)

# Define the directory paths
xyz_dir = 'xyz_files_directory'

# Replace 'xyz_files_directory' with the path to your directory containing .xyz files
# and 'combined_distances.csv' with your desired output file path and name
main(xyz_dir, 'combined_distances.csv')


# %% [code]
