# Supplementary material for: Atomically precise surface chemistry of zirconium and hafnium metal oxo clusters beyond carboxylate ligands
Source: Chem Sci. 2024 Oct 7;15(42):17380–96. doi: 10.1039/d4sc03859b (PMC11457152; doi:10.1039/d4sc03859b)
Supplement: SC-015-D4SC03859B-s002 [file SC-015-D4SC03859B-s002.zip › Python codes/ReadMe.txt]

measure_distances_from_xyz.ipynb: Python code to extract bond distances from xyz files. The code can take multiple xyz files in a folder to give a single csv output file.
SinglePhase_fit.ipynb: Single-phase fitting of experimental PDF with an xyz structure.
DualPhase_crossfit.ipynb: Dual-phase fitting of experimental PDF. The code takes all xyz structures in a folder and cross fit every combinations of structures for phase 1 and phase 2.
