# Supplementary material for: Atomically precise surface chemistry of zirconium and hafnium metal oxo clusters beyond carboxylate ligands
Source: Chem Sci. 2024 Oct 7;15(42):17380–96. doi: 10.1039/d4sc03859b (PMC11457152; doi:10.1039/d4sc03859b)
Supplement: SC-015-D4SC03859B-s002 [file SC-015-D4SC03859B-s002.zip › Python codes/SinglePhase_fit.ipynb]

# %% [code]
# Import packages that we will need.
import os
from pyobjcryst import loadCrystal
import matplotlib as mpl
import matplotlib.pyplot as plt
import numpy as np
from diffpy.srfit.fitbase import FitContribution, FitRecipe, FitResults, Profile 
from diffpy.srfit.pdf import PDFParser, PDFGenerator, DebyePDFGenerator
from diffpy.structure import Structure, loadStructure
from scipy.optimize import least_squares
from diffpy.srreal.pdfcalculator import PDFCalculator, DebyePDFCalculator
import collections
plt.style.use('billinge.mplstyle')
############### Config ##############################
DATA_FILE = 'your_data.gr'
####### Experimental PDF Config ######################
PDF_RMIN = 1.5
PDF_RMAX = 12
PDF_RSTEP = 0.01
QMAX = 18
QMIN = 0.8
######## PDF Initialize refinable variables #############
QDAMP_I = 0.0433152
QBROAD_I = 0.01197
DV = {}

RUN_PARALLEL = True

from diffpy.srfit.fitbase import ProfileGenerator

from diffpy.srfit.fitbase import ProfileGenerator

class SineWaveGenerator(ProfileGenerator):
    """A generator that generates a exponential decaying sine wave."""
    def __init__(self, name, *init_params):
        ProfileGenerator.__init__(self, name)
        self._newParameter("wA", init_params[0])
        self._newParameter("wlam", init_params[1])
        self._newParameter("wphi", init_params[2])
        self._newParameter("wr0", init_params[3])
        self._newParameter("wsig", init_params[4])
        self._newParameter("wasyn", init_params[5])
        return

    
    def __call__(self, r):
        wA = self.wA.value
        wlam = self.wlam.value
        wphi = self.wphi.value
        wr0 = self.wr0.value
        wsig = self.wsig.value
        wasyn = self.wasyn.value
        
        ysin = np.sin(2 * np.pi * (r/wlam - wphi))
        sigeff = np.zeros_like(r, dtype=float)
        lo = (r < wr0); hi = ~lo;
        sigeff[lo] = wsig / wasyn
        sigeff[hi] = wsig * wasyn
        yexp = np.exp(-1 * ((r - wr0) / (2 * sigeff))**2)
        rv = wA * ysin * yexp

        return rv

def makerecipe(stru1, datname):
   
    #### Profile Section ##################
    profile = Profile()
    parser = PDFParser()
    parser.parseFile(datname)
    profile.loadParsedData(parser)
    profile.setCalculationRange(xmin=PDF_RMIN, xmax=PDF_RMAX, dx=PDF_RSTEP)
    
    ###### PDF Generator Section ##################
    generator_core = DebyePDFGenerator('G1')
    generator_core.setStructure(stru1, periodic=False)
    generator_core.qdamp.value = QDAMP_I
    generator_core.qbroad.value = QBROAD_I
    generator_core.setQmax(QMAX)
    generator_core.setQmin(QMIN)
    
    if RUN_PARALLEL:
        import psutil
        import multiprocessing
        syst_cores = multiprocessing.cpu_count()
        cpu_percent = psutil.cpu_percent()
        avail_cores = np.floor((100 - cpu_percent) / (100.0 / syst_cores))
        ncpu = int(np.max([1, avail_cores]))
        generator_core.parallel(ncpu)
    
    
    ######## Fit Contribution Section ########
    contribution = FitContribution('crystal')
    contribution.addProfileGenerator(generator_core)
    contribution.setEquation('G1')
    contribution.setProfile(profile, xname='r')
    
    ######## Recipe Section ########
    recipe = FitRecipe()
    recipe.addContribution(contribution)
    recipe.addVar(generator_core.scale, value=DV.get('scale_G2', 1.), tag='scale')
    recipe.addVar(generator_core.delta2, value=DV.get('delta2_G2', 2.), tag='d2').boundRange(1.5, 3)
    lat = generator_core.phase.getLattice()
    atoms = generator_core.phase.getScatterers()
    elements = collections.Counter([atom.element for atom in atoms]).keys()
    dct ={}
    
    ZrUiso = recipe.newVar("Zr_Uiso", value=0.005, tag='adp').boundRange(0.004, 0.1)
    OUiso = recipe.newVar("O_Uiso", value=0.01, tag='adp').boundRange(0.01, 0.1)
    CUiso = recipe.newVar("C_Uiso", value=0.03, tag='adp').boundRange(0.03, 0.1)
    
    for atom in atoms:
        if atom.element == 'Zr':
            recipe.constrain(atom.Uiso, ZrUiso)
        elif atom.element == 'O':
            recipe.constrain(atom.Uiso, OUiso)
        elif atom.element == 'C':
            recipe.constrain(atom.Uiso, CUiso)
    lat = generator_core.phase.getLattice()
    var = recipe.newVar('zoom', value=DV.get('zoom', 1.), tag='zoom')
    recipe.constrain(lat.a, var)
    recipe.constrain(lat.b, var)
    recipe.constrain(lat.c, var)
    #Sinewave

    recipe.addVar(generator_sine.wA, tag="sine_wave")
    recipe.addVar(generator_sine.wlam, tag="sine_wave")
    recipe.addVar(generator_sine.wphi, tag="sine_wave")
    recipe.addVar(generator_sine.wr0, tag="sine_wave")
    recipe.addVar(generator_sine.wsig, tag="sine_wave")
    recipe.addVar(generator_sine.wasyn, tag="sine_wave")
        
    return recipe

def plotresults(recipe, figname):
    r = recipe.crystal.profile.x
    g = recipe.crystal.profile.y
    gcalc = recipe.crystal.profile.ycalc
    diffzero = -0.65 * max(g) * np.ones_like(g)
    diff = g - gcalc + diffzero
    fig, ax1 = plt.subplots(1, 1)
    ax1.plot(r, g, ls='None',
             marker='o', ms=5, mew=0.2,
             mfc='None', label='G(r) Data')
    ax1.plot(r, gcalc, lw=1.3, label='G(r) Fit')
    ax1.plot(r, diff, lw=1.2, label='G(r) diff')
    ax1.plot(r, diffzero, lw=1.0, ls='--', c='black')
    ax1.set_xlabel('r($\mathrm{\AA}$)')
    ax1.set_ylabel('G($\mathrm{\AA}$$^{-2}$)')
    ax1.tick_params(axis='both',
                    which='major',
                    top=True,
                    right=True)
    ax1.set_xlim(PDF_RMIN, PDF_RMAX)
    ax1.legend()
    plt.tight_layout()
    plt.show()
    fig.savefig(figname + '.png', format='png')

def main():
    # Make some folders to store our output files.
    resdir = 'Results_for_cluster_models/res'
    fitdir = 'Results_for_cluster_models/fit'
    figdir = 'Results_for_cluster_models/fig'
    folders = [resdir, fitdir, figdir]
    # Loop over all folders
    for folder in folders:
        if not os.path.exists(folder):
            os.makedirs(folder)

    for file in os.listdir('folder_containing_structures'):          #point to the location of .xyz files
        if file.endswith(".xyz"):
            stru1 = Structure(filename=file)
            recipe = makerecipe(stru1, DATA_FILE)
            print(file)
            recipe.fithooks[0].verbose = 0
            free_and_fit(recipe, 'scale', 'adp', 'd2',  ftol=1e-4, verbose=2)
            profile = recipe.crystal.profile
            profile.savetxt(os.path.join(fitdir, file + '.fit'))
            res = FitResults(recipe)
            res.printResults()
            header = 'crystal_HF.\n'
            res.saveResults(os.path.join(resdir, file + '.res'), header=header)
            plotresults(recipe, os.path.join(figdir, file))

def free_and_fit(recipe, *tags, **settings):
    """Free the tags one by one and fit the recipe using the settings."""
    recipe.fix('all')
    for tag in tags:
        print(f'Free {tag} ...')
        recipe.free(tag)
        least_squares(recipe.residual, recipe.getValues(), bounds=recipe.getBounds2(), **settings)
    return

if __name__ == '__main__':
    main()
    
